# Supplementary material for: Metformin sensitizes triple-negative breast cancer to histone deacetylase inhibitors by targeting FGFR4
Source: J Biomed Sci. 2025 Mar 17;32:36. doi: 10.1186/s12929-025-01129-7 (PMC11912690; doi:10.1186/s12929-025-01129-7)
Supplement: Supplementary file 2 — Supplementary Material 2: Table S1. Acronym and Full Name. Table S2. SgRNA Sequences of Genes in the CDTSL Library. Table S3. MAGeCK negative P-values for Day 14 CDTSL vs. Day 0, Day 14 CDTSL(+Met) vs. Day 0, Day 14 CDTSL(+Met) vs. Day 14 CDTSL, and the list of 67 metformin-sensitizing genes identified through the three-step screening strategy. Table S4. RNA-seq counts for SAHA vs Ctrl, Metformin vs Ctrl, and Combination vs SAHA. Table S5. Differential analysis results of SAHA vs Control. Table S6. Differential analysis results of Metformin vs Control. Table S7. Differential analysis results of SAHA combined with Metformin vs SAHA alone. Table S8. List of Primers Used for ChIP-qPCR, qPCR, Overexpression, and siRNA Experiments. Table S9. CMap analysis of the gene expression profile in metformin-treated cells assessed whether SAHA (Vorinostat) is a highly sensitive drug after metformin treatment. Table S10. 129 intersection genes between upregulated genes after SAHA treatment and downregulated genes after Metformin treatment. [file 12929_2025_1129_MOESM2_ESM.zip › Supplementary Table S1.xlsx]

## Sheet: Sheet1
Acronym	Full Name
AMP	Adenosine Monophosphate
AMPK	AMP-Activated Protein Kinase
ANOVA	Analysis of Variance
Annexin V-FITC/PI	Annexin V-FITC/Propidium Iodide Apoptosis Detection Kit
Anti-Acetyl-Histone H3K9	Anti-Acetyl-Histone H3 Lysine 9 Antibody
Anti-Acetyl-α-Tubulin (Lys40)	Anti-Acetyl-Alpha Tubulin Lysine 40 Antibody
Anti-Akt	Anti-Protein Kinase B Antibody
Anti-BRD4	Anti-Bromodomain Containing Protein 4 Antibody
Anti-Cleaved-PARP	Anti-Cleaved Poly (ADP-Ribose) Polymerase Antibody
Anti-Erk1/2	Anti-Extracellular Signal-Regulated Kinases 1/2 Antibody
Anti-FGFR4	Anti-Fibroblast Growth Factor Receptor 4 Antibody
Anti-JAK1	Anti-Janus Kinase 1 Antibody
Anti-MCL-1	Anti-Myeloid Cell Leukemia 1 Antibody
Anti-Phospho-Akt (Ser473)	Anti-Phospho-Protein Kinase B Ser473 Antibody
Anti-Phospho-Erk1/2 (Thr202/Tyr204)	Anti-Phospho-Extracellular Signal-Regulated Kinases 1/2 Thr202/Tyr204 Antibody
Anti-Phospho-STAT3 (Tyr705)	Anti-Phospho-Signal Transducer and Activator of Transcription 3 Tyr705 Antibody
Anti-STAT3	Anti-Signal Transducer and Activator of Transcription 3 Antibody
ATCC	American Type Culture Collection
BCA	Bicinchoninic Acid Assay
Bliss	Bliss Independence Model
BRCA	Breast Cancer
BSA	Bovine Serum Albumin
BTK	Bruton’s Tyrosine Kinase
Cas9	CRISPR-Associated Protein 9
CCCL	Cambridge Cancer Compound Library
CCLE	Cancer Cell Line Encyclopedia
CDTSL	CRISPR/Cas9-Based Drug Target Screening Library
CERES	Cancer Dependency Map CRISPR/Cas9 Screening Analysis
ChIP	Chromatin Immunoprecipitation
ChIP-qPCR	Chromatin Immunoprecipitation Quantitative Polymerase Chain Reaction
CI	Combination Index
CMap	Connectivity Map
CRISPR	Clustered Regularly Interspaced Short Palindromic Repeats
CSS	Combination Sensitivity Score
ddCt	Comparative Ct Method
DESeq2	Differential Expression Analysis for Sequence Count Data
DMEM	Dulbecco's Modified Eagle Medium
DNA	Deoxyribonucleic Acid
DTSyn	Drug Pair Synergy Prediction
ECAR	Extracellular Acidification Rate
EDTA	Ethylenediaminetetraacetic Acid
ER	Estrogen Receptor
FDA	Food and Drug Administration
FGFR4	Fibroblast Growth Factor Receptor 4
gDNA	Genomic DNA
GSEA	Gene Set Enrichment Analysis
H&E	Hematoxylin and Eosin
HDAC	Histone Deacetylase
HEK293T	Human Embryonic Kidney 293T Cell Line
HER2	Human Epidermal Growth Factor Receptor 2
HRP	Horseradish Peroxidase
HSA	Highest Single Agent
IC50	Half Maximal Inhibitory Concentration
IHC	Immunohistochemistry
JAK	Janus Kinase
JAK-STAT	Janus Kinase-Signal Transducer and Activator of Transcription Pathway
Lipo3000	Lipofectamine 3000
MiSeq Sequencing	MiSeq Sequencing
MMP-9	Matrix Metalloproteinase-9
MSigDB	Molecular Signatures Database
MST1	Mammalian Sterile Twenty Kinase 1
NGS	Next Generation Sequencing
NMPA	National Medical Products Administration
Opti-MEM I	Opti-MEM I Reduced Serum Medium
PBS	Phosphate-Buffered Saline
PBST	Phosphate-Buffered Saline with Tween-20
PCR	Polymerase Chain Reaction
PEG300	Polyethylene Glycol 300
PR	Progesterone Receptor
qPCR	Quantitative Polymerase Chain Reaction
RNA	Ribonucleic Acid
RNAiMAX	RNA Interference Max Reagent
RNAeasy	RNAeasy Extraction Kit
RNA-seq	RNA Sequencing
S	Synergy Score
SAHA	Suberoylanilide Hydroxamic Acid
SDS-PAGE	Sodium Dodecyl Sulfate Polyacrylamide Gel Electrophoresis
sgRNA	Single-guide RNA
siRNA	Small Interfering RNA
STAT	Signal Transducer and Activator of Transcription
TCGA	The Cancer Genome Atlas
TNBC	Triple-Negative Breast Cancer
TPM	Transcripts Per Million
XF-Base Medium	XF-Base Medium Minimal DMEM
ZIP	Zero Interaction Potency
