# Supplementary material for: Metformin sensitizes triple-negative breast cancer to histone deacetylase inhibitors by targeting FGFR4
Source: J Biomed Sci. 2025 Mar 17;32:36. doi: 10.1186/s12929-025-01129-7 (PMC11912690; doi:10.1186/s12929-025-01129-7)
Supplement: Supplementary file 2 — Supplementary Material 2: Table S1. Acronym and Full Name. Table S2. SgRNA Sequences of Genes in the CDTSL Library. Table S3. MAGeCK negative P-values for Day 14 CDTSL vs. Day 0, Day 14 CDTSL(+Met) vs. Day 0, Day 14 CDTSL(+Met) vs. Day 14 CDTSL, and the list of 67 metformin-sensitizing genes identified through the three-step screening strategy. Table S4. RNA-seq counts for SAHA vs Ctrl, Metformin vs Ctrl, and Combination vs SAHA. Table S5. Differential analysis results of SAHA vs Control. Table S6. Differential analysis results of Metformin vs Control. Table S7. Differential analysis results of SAHA combined with Metformin vs SAHA alone. Table S8. List of Primers Used for ChIP-qPCR, qPCR, Overexpression, and siRNA Experiments. Table S9. CMap analysis of the gene expression profile in metformin-treated cells assessed whether SAHA (Vorinostat) is a highly sensitive drug after metformin treatment. Table S10. 129 intersection genes between upregulated genes after SAHA treatment and downregulated genes after Metformin treatment. [file 12929_2025_1129_MOESM2_ESM.zip › Supplementary Table S10.xlsx]

## Sheet: Sheet1
129 intersection genes between upregulated genes after SAHA treatment and downregulated genes after Metformin treatment
ABHD6
ACSBG1
ADM
ALDH4A1
ALDOC
APLP1
AQP3
ARRB2
ASAP3
ATP8A1
BAI2
BAIAP2-AS1
C10orf54
C1QL1
CABLES2
CADM4
CAPN5
CDKN1C
CDKN2D
CELSR2
CTSV
CTXN1
DBP
DENND6B
DHCR7
DMBX1
EEFSEC
EFNA3
EFNA4
EML1
EPHB3
EPOR
ETNK2
ETV7
FAM105A
FAM131C
FAM171A2
FBXO44
FCHO1
FDXR
FGFR4
G6PD
GLB1L2
GNG7
HDAC11
HSPA2
IDH2
INSIG1
JUP
KANK3
KCNS3
KHK
KIFC2
KREMEN1
KRT19
LOC101927789
LOC101929333
LOC143666
MAP4K2
MAPK8IP1
MAPT
MARK4
MAST1
METRN
MPND
MPP2
MVD
NEDD9
NES
NEURL1B
NXPH4
OCEL1
OLFML2A
PBXIP1
PCYOX1L
PDK2
PELI3
PLCD1
PLEKHH3
PLLP
PPFIA3
PRKACA
PRKAR2B
PTPRU
RAB3A
RAB3D
REEP2
REEP6
RFX2
RHOB
RIMKLA
RIMS3
RNF122
ROGDI
RP5-1120P11.1
RTN2
RTN4RL2
SEMA3G
SEPT5-GP1BB
SERPINA5
SH2B2
SH3D21
SH3PXD2B
SLC25A10
SLC25A42
SLC27A1
SLC6A8
SNN
SNTA1
SPATC1L
SSBP2
ST3GAL5
STAT1
STC1
SUSD3
SYNGR1
TLE2
TM7SF2
TMCC2
TMEM145
TMEM25
TNFAIP8L1
TRIM62
TUBB3
TUBB4A
UAP1L1
VWA1
WDR31
WRB
