# Supplementary material for: Metformin sensitizes triple-negative breast cancer to histone deacetylase inhibitors by targeting FGFR4
Source: J Biomed Sci. 2025 Mar 17;32:36. doi: 10.1186/s12929-025-01129-7 (PMC11912690; doi:10.1186/s12929-025-01129-7)
Supplement: Supplementary file 2 — Supplementary Material 2: Table S1. Acronym and Full Name. Table S2. SgRNA Sequences of Genes in the CDTSL Library. Table S3. MAGeCK negative P-values for Day 14 CDTSL vs. Day 0, Day 14 CDTSL(+Met) vs. Day 0, Day 14 CDTSL(+Met) vs. Day 14 CDTSL, and the list of 67 metformin-sensitizing genes identified through the three-step screening strategy. Table S4. RNA-seq counts for SAHA vs Ctrl, Metformin vs Ctrl, and Combination vs SAHA. Table S5. Differential analysis results of SAHA vs Control. Table S6. Differential analysis results of Metformin vs Control. Table S7. Differential analysis results of SAHA combined with Metformin vs SAHA alone. Table S8. List of Primers Used for ChIP-qPCR, qPCR, Overexpression, and siRNA Experiments. Table S9. CMap analysis of the gene expression profile in metformin-treated cells assessed whether SAHA (Vorinostat) is a highly sensitive drug after metformin treatment. Table S10. 129 intersection genes between upregulated genes after SAHA treatment and downregulated genes after Metformin treatment. [file 12929_2025_1129_MOESM2_ESM.zip › Supplementary Table S2.xlsx]

## Sheet: Sheet 1-CCCL (247cpds) 
Catalog Number	Product Name	Plate Location	384PlateName	M.w.	CAS Number	Target	DMSO (mg/mL)Max Solubility	DMSO (mM)Max Solubility	water (mg/mL)Max Solubility	water (mM)Max Solubility	URL	Information	Pathway	Formula	Form	Synonyms	SMILES	ALogP	HBA_Count	HBD_Count	RotatableBond
S8031	NSC 23766	A3	L2300-384-01	530.96	1177865-17-6	Rho	100	188.338	100	188.338	http://selleckchem.com/products/nsc-23766.html	NSC 23766 is an inhibitor of Rac GTPase targeting Rac activation by guanine nucleotide exchange factors (GEFs) with IC50 of ~50 μM in a cell-free assay does not inhibit the closely related targets, Cdc42 or RhoA.	Cell Cycle	C24H38Cl3N7	HCl	N/A	Cl.Cl.Cl.CCN(CC)CCCC(C)NC1=NC(C)=CC(NC2=CC3=C(N)C=C(C)N=C3C=C2)=N1 |c:14,20,26,29,31,t:11,18,23|	5.477	3	3	10
S1002	ABT-737	C3	L2300-384-01	813.43	852808-04-9	Bcl-2,Autophagy	100	122.936	<1		http://selleckchem.com/products/ABT-737.html	ABT-737 is a BH3 mimetic inhibitor of Bcl-xL, Bcl-2 and Bcl-w with EC50 of 78.7 nM, 30.3 nM and 197.8 nM in cell-free assays, respectively no inhibition observed against Mcl-1, Bcl-B or Bfl-1. Phase 2.	Apoptosis	C42H45ClN6O5S2	free base	N/A	CN(C)CC[C@H](CSC1=CC=CC=C1)NC1=CC=C(C=C1[N+]([O-])=O)S(=O)(=O)NC(=O)C1=CC=C(C=C1)N1CCN(CC2=C(C=CC=C2)C2=CC=C(Cl)C=C2)CC1 |r,c:10,12,18,20,34,36,46,48,56,t:8,16,32,44,51,53|	8.198	3	2	16
S1003	Linifanib (ABT-869)	E3	L2300-384-01	375.41	796967-16-3	CSF-1R,PDGFR,VEGFR	75	199.782	<1		http://selleckchem.com/products/ABT-869.html	Linifanib (ABT-869) is a novel, potent ATP-competitive VEGFR/PDGFR inhibitor for KDR, CSF-1R, Flt-1/3 and PDGFRβ with IC50 of 4 nM, 3 nM, 3 nM/4 nM and 66 nM respectively, mostly effective in mutant kinase-dependent cancer cells (i.e. FLT3). Phase 3.	Protein Tyrosine Kinase	C21H18FN5O	free base	AL-39324	CC1=CC(NC(=O)NC2=CC=C(C=C2)C2=C3C(N)=NNC3=CC=C2)=C(F)C=C1 |c:10,12,15,18,22,24,29,t:1,8,26|	4.169	2	4	3
S1004	Veliparib (ABT-888)	G3	L2300-384-01	244.29	912444-00-9	PARP	17	69.5894	<1		http://selleckchem.com/products/ABT-888.html	Veliparib (ABT-888) is a potent inhibitor of PARP1 and PARP2 with Ki of 5.2 nM and 2.9 nM in cell-free assays, respectively. It is inactive to SIRT2. Phase 3.	DNA Damage	C13H16N4O	free base	N/A	C[C@@]1(CCCN1)C1=NC2=C(C=CC=C2N1)C(N)=O |r,c:11,13,t:7,9|	0.986	2	3	2
S1005	Axitinib	I3	L2300-384-01	386.47	319460-85-0	c-Kit,PDGFR,VEGFR	35	90.5633	<1		http://selleckchem.com/products/Axitinib.html	Axitinib is a multi-target inhibitor of VEGFR1, VEGFR2, VEGFR3, PDGFRβ and c-Kit with IC50 of 0.1 nM, 0.2 nM, 0.1-0.3 nM, 1.6 nM and 1.7 nM in Porcine aorta endothelial cells, respectively.	Protein Tyrosine Kinase	C22H18N4OS	free base	AG 013736	CNC(=O)C1=CC=CC=C1SC1=CC2=C(C=C1)C(\C=C\C1=CC=CC=N1)=NN2 |c:6,8,14,16,24,26,28,t:4,12,22|	4.492	3	2	5
S1006	Saracatinib (AZD0530)	K3	L2300-384-01	542.03	379231-04-6	Src	35	64.5721	<1		http://selleckchem.com/products/AZD0530.html	Saracatinib (AZD0530) is a potent Src inhibitor with IC50 of 2.7 nM in cell-free assays, and potent to c-Yes, Fyn, Lyn, Blk, Fgr and Lck less active for Abl and EGFR (L858R and L861Q). Phase 2/3.	Angiogenesis	C27H32ClN5O5	free base	N/A	CN1CCN(CCOC2=CC(OC3CCOCC3)=C3C(NC4=C(Cl)C=CC5=C4OCO5)=NC=NC3=C2)CC1 |c:22,25,27,33,35,38,t:8,18|	3.814	7	1	8
S1008	Selumetinib (AZD6244)	M3	L2300-384-01	457.68	606143-52-6	MEK	91	198.829	<1		http://selleckchem.com/products/AZD6244.html	Selumetinib (AZD6244) is a potent, highly selective MEK inhibitor with IC50 of 14 nM for MEK1 and Kd value of 530 nM for MEK2. It also inhibits ERK1/2 phosphorylation with IC50 of 10 nM, no inhibition to p38α, MKK6, EGFR, ErbB2, ERK2, B-Raf, etc. Phase 3.	MAPK	C17H15BrClFN4O3	free base	ARRY-142886	CN1C=NC2=C(F)C(NC3=CC=C(Br)C=C3Cl)=C(C=C12)C(=O)NOCCO |c:2,4,14,17,t:9,11,19|	3.234	3	3	6
S1010	Nintedanib (BIBF 1120)	O3	L2300-384-01	539.62	656247-17-5	FGFR,PDGFR,VEGFR	6	11.1189	<1		http://selleckchem.com/products/BIBF1120.html	Nintedanib (BIBF 1120) is a potent triple angiokinase inhibitor for VEGFR1/2/3, FGFR1/2/3 and PDGFRα/β with IC50 of 34 nM/13 nM/13 nM, 69 nM/37 nM/108 nM and 59 nM/65 nM in cell-free assays. Phase 3.	Protein Tyrosine Kinase	C31H33N5O4	free base	N/A	COC(=O)C1=CC=C2C(NC(=O)\C2=C(/NC2=CC=C(C=C2)N(C)C(=O)CN2CCN(C)CC2)C2=CC=CC=C2)=C1 |c:6,18,20,38,40,42,t:4,16,36|	2.965	4	2	8
S1014	Bosutinib (SKI-606)	A5	L2300-384-01	530.45	380843-75-4	Src	100	188.519	<1		http://selleckchem.com/products/Bosutinib.html	Bosutinib (SKI-606) is a novel, dual Src/Abl inhibitor with IC50 of 1.2 nM and 1 nM in cell-free assays, respectively.	Angiogenesis	C26H29Cl2N5O3	free base	N/A	COC1=C(Cl)C=C(Cl)C(NC2=C(C=NC3=CC(OCCCN4CCN(C)CC4)=C(OC)C=C23)C#N)=C1 |c:2,12,37,t:5,10,14,28,32|	4.883	4	1	9
S1021	Dasatinib	C5	L2300-384-01	488.01	302962-49-8	Bcr-Abl,c-Kit,Src	98	200.816	<1		http://selleckchem.com/products/Dasatinib.html	Dasatinib is a novel, potent and multi-targeted inhibitor that targets Abl, Src and c-Kit, with IC50 of <1 nM, 0.8 nM and 79 nM in cell-free assays, respectively.	Angiogenesis	C22H26ClN7O2S	free base	Sprycel	CC1=NC(NC2=NC=C(S2)C(=O)NC2=C(Cl)C=CC=C2C)=CC(=N1)N1CCN(CCO)CC1 |c:7,14,17,19,22,24,t:1,5|	3.439	4	3	7
S1025	Gefitinib (ZD1839)	E5	L2300-384-01	446.90	184475-35-2	EGFR	89	199.15	<1		http://selleckchem.com/products/Gefitinib.html	Gefitinib (ZD-1839) is an EGFR inhibitor for Tyr1173, Tyr992, Tyr1173 and Tyr992 in the NR6wtEGFR and NR6W cells with IC50 of 37 nM, 37nM, 26 nM and 57 nM, respectively.	Protein Tyrosine Kinase	C22H24ClFN4O3	free base	ZD-1839	COC1=C(OCCCN2CCOCC2)C=C2C(NC3=CC=C(F)C(Cl)=C3)=NC=NC2=C1 |c:2,25,27,29,32,t:15,19,21|	4.203	5	1	8
S1029	Lenalidomide (CC-5013)	G5	L2300-384-01	259.26	191732-72-6	TNF-alpha	52	200.571	<1		http://selleckchem.com/products/Lenalidomide.html	Lenalidomide (CC-5013) is a TNF-α secretion inhibitor with IC50 of 13 nM in PBMCs.	Apoptosis	C13H13N3O3	free base	CC-5013	NC1=C2CN(C3CCC(=O)NC3=O)C(=O)C2=CC=C1 |c:1,17,19|	-0.515	3	2	1
S1032	Motesanib Diphosphate (AMG-706)	I5	L2300-384-01	569.44	857876-30-3	VEGFR,PDGFR,c-Kit	100	175.611	19	33.3661	http://selleckchem.com/products/Motesanib-Diphosphate.html	Motesanib Diphosphate (AMG-706) is a potent ATP-competitive inhibitor of VEGFR1/2/3 with IC50 of 2 nM/3 nM/6 nM, respectively similar activity against Kit, ~10-fold more selective for VEGFR than PDGFR and Ret. Phase 3.	Protein Tyrosine Kinase	C22H29N5O9P2	Diphosphate	AMG-706	OP(O)(O)=O.OP(O)(O)=O.CC1(C)CNC2=CC(NC(=O)C3=C(NCC4=CC=NC=C4)N=CC=C3)=CC=C12 |c:19,25,27,30,32,34,t:13,23,36|	1.783	3	3	5
S1033	Nilotinib (AMN-107)	K5	L2300-384-01	529.52	641571-10-0	Bcr-Abl	27	50.9896	<1		http://selleckchem.com/products/Nilotinib.html	Nilotinib (AMN-107) is a selective Bcr-Abl inhibitor with IC50 less than 30 nM in Murine myeloid progenitor cells.	Angiogenesis	C28H22F3N7O	free base	Tasigna	CC1=CN(C=N1)C1=CC(NC(=O)C2=CC=C(C)C(NC3=NC=CC(=N3)C3=CN=CC=C3)=C2)=CC(=C1)C(F)(F)F |c:4,22,24,29,31,33,35,37,t:1,7,13,15,20,27|	5.084	5	2	7
S1036	PD0325901	M5	L2300-384-01	482.19	391210-10-9	MEK	96	199.092	<1		http://selleckchem.com/products/PD-0325901.html	PD0325901 is a selective and non ATP-competitive MEK inhibitor with IC50 of 0.33 nM in cell-free assays, roughly 500-fold more potent than CI-1040 on phosphorylation of ERK1 and ERK2. Phase 2.	DNA Damage	C16H14F3IN2O4	free base	N/A	OC[C@@H](O)CONC(=O)C1=C(NC2=CC=C(I)C=C2F)C(F)=C(F)C=C1 |r,c:9,17,25,t:12,14,22|	2.578	2	4	7
S1038	PI-103	O5	L2300-384-01	348.36	371935-74-9	Autophagy,DNA-PK,mTOR,PI3K	24	68.8942	<1		http://selleckchem.com/products/PI-103.html	PI-103 is a multi-targeted PI3K inhibitor for p110α/β/δ/γ with IC50 of 2 nM/3 nM/3 nM/15 nM in cell-free assays, less potent to mTOR/DNA-PK with IC50 of 30 nM/23 nM.	Neuronal Signaling	C19H16N4O3	free base	N/A	OC1=CC(=CC=C1)C1=NC2=C(OC3=C2C=CC=N3)C(=N1)N1CCOCC1 |c:3,5,13,16,18,21,t:1,8,10|	2.798	5	1	2
S1039	Rapamycin (Sirolimus)	A7	L2300-384-01	914.18	53123-88-9	Autophagy,mTOR	20	21.8775	<1		http://selleckchem.com/products/Rapamycin.html	Rapamycin (Sirolimus) is a specific mTOR inhibitor with IC50 of ~0.1 nM HEK293 cells.	DNA Damage	C51H79NO13	free base	N/A	CO[C@@H]1C[C@H](C[C@@H](C)[C@@H]2CC(=O)[C@H](C)\C=C(C)\[C@@H](O)[C@@H](OC)C(=O)[C@H](C)C[C@H](C)\C=C\C=C\C=C(C)\[C@H](C[C@@H]3CC[C@@H](C)[C@@](O)(O3)C(=O)C(=O)N3CCCC[C@H]3C(=O)O2)OC)CC[C@H]1O |r,c:14,33,t:29,31|	6.295	10	2	6
S1040	Sorafenib Tosylate	C7	L2300-384-01	637.03	475207-59-1	PDGFR,Raf,VEGFR	127	199.363	0.01	0.0156978	http://selleckchem.com/products/Sorafenib-Tosylate.html	Sorafenib Tosylate is a multikinase inhibitor of Raf-1, B-Raf and VEGFR-2 with IC50 of 6 nM, 22 nM and 90 nM in cell-free assays, respectively.	Neuronal Signaling	C28H24ClF3N4O6S	Tosylate	Bay 43-9006	CC1=CC=C(C=C1)S(O)(=O)=O.CNC(=O)C1=CC(OC2=CC=C(NC(=O)NC3=CC=C(Cl)C(=C3)C(F)(F)F)C=C2)=CC=N1 |c:3,5,32,39,41,43,t:1,15,19,21,27,29|	5.824	4	3	7
S1044	Temsirolimus (CCI-779, NSC 683864)	E7	L2300-384-01	1030.29	162635-04-3	mTOR	67	65.0302	<1		http://selleckchem.com/products/Temsirolimus.html	Temsirolimus (CCI-779, NSC 683864) is a specific mTOR inhibitor with IC50 of 1.76 μM in a cell-free assay.	Neuronal Signaling	C56H87NO16	free base	N/A	CO[C@@H]1C[C@H](C[C@@H](C)[C@@H]2CC(=O)[C@H](C)\C=C(C)\[C@@H](O)[C@@H](OC)C(=O)[C@H](C)C[C@H](C)\C=C\C=C\C=C(C)\[C@H](C[C@@H]3CC[C@@H](C)[C@@](O)(O3)C(=O)C(=O)N3CCCC[C@H]3C(=O)O2)OC)CC[C@H]1OC(=O)C(C)(CO)CO |r,c:14,33,t:29,31|	6.039	12	3	11
S8037	Necrostatin-1	G7	L2300-384-01	259.33	4311-88-0	TNF-alpha	51	196.661	<1		http://selleckchem.com/products/necrostatin-1.html	Necrostatin-1 is a specific RIP1 inhibitor and inhibits TNF-α-induced necroptosis with EC50 of 490 nM in 293T cells.	Apoptosis	C13H13N3OS	free base	N/A	CN1C(=S)NC(CC2=CNC3=CC=CC=C23)C1=O |c:12,t:7,10,14|	2.472	1	2	2
S1047	Vorinostat (SAHA, MK0683)	I7	L2300-384-01	264.3	149647-78-9	Autophagy,HDAC	52	196.746	<1		http://selleckchem.com/products/Vorinostat-saha.html	Vorinostat (suberoylanilide hydroxamic acid, SAHA) is an HDAC inhibitor with IC50 of ~10 nM in a cell-free assay.	Endocrinology & Hormones	C14H20N2O3	free base	Zolinza, MK-0683	ONC(=O)CCCCCCC(=O)NC1=CC=CC=C1 |c:15,17,t:13|	2.005	2	2	8
S1048	Tozasertib (VX-680, MK-0457)	K7	L2300-384-01	464.59	639089-54-6	Aurora Kinase	93	200.176	<1		http://selleckchem.com/products/VX-680(MK-0457).html	Tozasertib (VX-680, MK-0457) is a pan-Aurora inhibitor, mostly against Aurora A with Kiapp of 0.6 nM in a cell-free assay, less potent towards Aurora B/Aurora C and 100-fold more selective for Aurora A than 55 other kinases. Phase 2.	Endocrinology & Hormones	C23H28N8OS	free base	N/A	CN1CCN(CC1)C1=NC(SC2=CC=C(NC(=O)C3CC3)C=C2)=NC(NC2=NNC(C)=C2)=C1 |c:23,25,33,35,t:8,12,14,29|	4.445	4	3	7
S1049	Y-27632 2HCl	M7	L2300-384-01	320.26	129830-38-2	Autophagy,ROCK	64	199.838	14	43.7145	http://selleckchem.com/products/Y-27632.html	Y-27632 2HCl is a selective ROCK1 (p160ROCK) inhibitor with Ki of 140 nM in a cell-free assay, exhibits >200-fold selectivity over other kinases, including PKC, cAMP-dependent protein kinase, MLCK and PAK.	Others	C14H23Cl2N3O	Dihydrochloride	N/A	Cl.Cl.C[C@@H](N)[C@H]1CC[C@@H](CC1)C(=O)NC1=CC=NC=C1 |r,c:15,17,t:13|	1.871	2	2	3
S1052	Elesclomol (STA-4783)	O7	L2300-384-01	400.5	488832-69-5	HSP (e.g. HSP90)	80	199.75	<1		http://selleckchem.com/products/Elesclomol.html	Elesclomol (STA-4783) is a novel potent oxidative stress inducer that elicits pro-apoptosis events among tumor cells. Phase 3.	Angiogenesis	C19H20N4O2S2	free base	STA-4783	CN(NC(=O)CC(=O)NN(C)C(=S)C1=CC=CC=C1)C(=S)C1=CC=CC=C1 |c:15,17,24,26,t:13,22|	2.885	2	2	8
S1053	Entinostat (MS-275)	A9	L2300-384-01	376.41	209783-80-2	HDAC	75	199.251	<1		http://selleckchem.com/products/MS-275.html	Entinostat (MS-275) strongly inhibits HDAC1 and HDAC3 with IC50 of 0.51 μM and 1.7 μM in cell-free assays, compared with HDACs 4, 6, 8, and 10. Phase 3.	Transmembrane Transporters	C21H20N4O3	free base	SNDX-275	NC1=CC=CC=C1NC(=O)C1=CC=C(CNC(=O)OCC2=CN=CC=C2)C=C1 |c:3,5,23,25,28,t:1,11,13,21|	2.071	4	3	7
S1055	Enzastaurin (LY317615)	C9	L2300-384-01	515.61	170364-57-5	PKC	30	58.1835	<1		http://selleckchem.com/products/Enzastaurin.html	Enzastaurin (LY317615) is a potent PKCβ selective inhibitor with IC50 of 6 nM in cell-free assays, 6- to 20-fold selectivity against PKCα, PKCγ and PKCε. Phase 3.	Neuronal Signaling	C32H29N5O2	free base	N/A	CN1C=C(C2=CC=CC=C12)C1=C(C(=O)NC1=O)C1=CN(C2CCN(CC3=NC=CC=C3)CC2)C2=CC=CC=C12 |c:2,6,30,32,40,t:4,8,12,20,28,38,42|	4.32	3	1	5
S1057	Obatoclax Mesylate (GX15-070)	E9	L2300-384-01	413.49	803712-79-0	Autophagy,Bcl-2	83	200.73	<1		http://selleckchem.com/products/Obatoclax-Mesylate.html	Obatoclax Mesylate (GX15-070) is an antagonist of Bcl-2 with Ki of 0.22 μM in a cell-free assay, can assist in overcoming MCL-1 mediated resistance to apoptosis. Phase 3.	Neuronal Signaling	C21H23N3O4S	Mesylate	N/A	CS(O)(=O)=O.COC1=CC(=N\C\1=C/C1=C(C)C=C(C)N1)C1=CC2=CC=CC=C2N1 |c:8,13,25,27,t:6,16,21,23|	3.757	2	2	3
S1060	Olaparib (AZD2281, Ku-0059436)	G9	L2300-384-01	434.46	763113-22-0	PARP	86	197.947	0.002	0.00460342	http://selleckchem.com/products/AZD2281(Olaparib).html	Olaparib (AZD2281, KU0059436) is a selective inhibitor of PARP1/2 with IC50 of 5 nM/1 nM in cell-free assays, 300-times less effective against tankyrase-1.	Protein Tyrosine Kinase	C24H23FN4O3	free base	KU-0059436	FC1=C(C=C(CC2=NNC(=O)C3=C2C=CC=C3)C=C1)C(=O)N1CCN(CC1)C(=O)C1CC1 |c:11,14,16,19,t:1,3,6|	2.127	4	1	4
S1061	Nutlin-3	I9	L2300-384-01	581.5	890090-75-2	E3 Ligase ,Mdm2	100	171.969	<1		http://selleckchem.com/products/Nutlin-3.html	Nutlin-3 is a potent and selective Mdm2 (RING finger-dependent ubiquitin protein ligase for itself and p53) antagonist with IC50 of 90 nM in a cell-free assay stabilizes p73 in p53-deficient cells.	Neuronal Signaling	C30H30Cl2N4O4	free base	N/A	COC1=CC(OC(C)C)=C(C=C1)C1=NC(C(N1C(=O)N1CCNC(=O)C1)C1=CC=C(Cl)C=C1)C1=CC=C(Cl)C=C1 |c:8,10,34,42,t:2,13,29,31,37,39|	5.434	5	1	6
S1065	Pictilisib (GDC-0941)	K9	L2300-384-01	513.64	957054-30-7	PI3K	44	85.6631	<1		http://selleckchem.com/products/GDC-0941.html	Pictilisib (GDC-0941) is a potent inhibitor of PI3Kα/δ with IC50 of 3 nM in cell-free assays, with modest selectivity against p110β (11-fold) and p110γ (25-fold). Phase 2.	Metabolism	C23H27N7O3S2	free base	N/A	CS(=O)(=O)N1CCN(CC2=CC3=NC(=NC(N4CCOCC4)=C3S2)C2=CC=CC3=C2C=NN3)CC1 |c:13,22,29,31,34,t:9,11,27|	2.153	6	1	5
S1067	SB431542	M9	L2300-384-01	384.39	301836-41-9	TGF-beta/Smad	76	197.716	<1		http://selleckchem.com/products/SB-431542.html	SB431542 is a potent and selective inhibitor of ALK5 with IC50 of 94 nM in a cell-free assay, 100-fold more selective for ALK5 than p38 MAPK and other kinases.	Others	C22H16N4O3	free base	N/A	NC(=O)C1=CC=C(C=C1)C1=NC(=C(N1)C1=NC=CC=C1)C1=CC2=C(OCO2)C=C1 |c:5,7,12,18,20,31,t:3,10,16,23,25|	3.447	5	2	4
S1068	Crizotinib (PF-02341066)	O9	L2300-384-01	450.34	877399-52-5	ALK,c-Met	9	19.9849	<1		http://selleckchem.com/products/PF-2341066.html	Crizotinib (PF-02341066) is a potent inhibitor of c-Met and ALK with IC50 of 11 nM and 24 nM in cell-based assays, respectively.	Others	C21H22Cl2FN5O	free base	N/A	C[C@@H](OC1=C(N)N=CC(=C1)C1=CN(N=C1)C1CCNCC1)C1=C(Cl)C=CC(F)=C1Cl |r,c:3,6,8,14,24,27,30,t:11|	3.693	3	2	5
S1069	Luminespib (AUY-922, NVP-AUY922)	A11	L2300-384-01	465.54	747412-49-3	HSP (e.g. HSP90)	93	199.768	<1		http://selleckchem.com/products/NVP-AUY922.html	Luminespib (AUY-922, NVP-AUY922) is a highly potent HSP90 inhibitor for HSP90α/β with IC50 of 13 nM /21 nM in cell-free assays, weaker potency against the HSP90 family members GRP94 and TRAP-1, exhibits the tightest binding of any small-molecule HSP90 ligand. Phase 2.	Others	C26H31N3O5	free base	N/A	CCNC(=O)C1=NOC(=C1C1=CC=C(CN2CCOCC2)C=C1)C1=CC(C(C)C)=C(O)C=C1O |c:8,23,34,t:5,11,13,26,31|	4.069	4	3	7
S1070	PHA-665752	C11	L2300-384-01	641.61	477575-56-7	c-Met	128	199.498	<1		http://selleckchem.com/products/PHA-665752.html	PHA-665752 is a potent, selective and ATP-competitive c-Met inhibitor with IC50 of 9 nM in cell-free assays, >50-fold selectivity for c-Met than RTKs or STKs.	Others	C32H34Cl2N4O4S	free base	N/A	CC1=C(C(=O)N2CCC[C@@H]2CN2CCCC2)C(C)=C(N1)\C=C1/C(=O)NC2=C1C=C(C=C2)S(=O)(=O)CC1=C(Cl)C=CC=C1Cl |r,c:1,19,28,31,33,40,43,45|	5.689	4	2	7
S1072	ZSTK474	E11	L2300-384-01	417.41	475110-96-4	PI3K	21	50.3102	<1		http://selleckchem.com/products/ZSTK474.html	ZSTK474 inhibits class I PI3K isoforms with IC50 of 37 nM in a cell-free assay, mostly PI3Kδ. Phase1/2.	Neuronal Signaling	C19H21F2N7O2	free base	N/A	FC(F)C1=NC2=C(C=CC=C2)N1C1=NC(=NC(=N1)N1CCOCC1)N1CCOCC1 |c:7,9,16,18,t:3,5,14|	3.366	6	0	4
S1075	SB216763	G11	L2300-384-01	371.22	280744-09-4	GSK-3	23	61.9579	<1		http://selleckchem.com/products/SB-216763.html	SB216763 is a potent and selective GSK-3 inhibitor with IC50 of 34.3 nM for GSK-3α and equally effective at inhibiting human GSK-3β.	Others	C19H12Cl2N2O2	free base	N/A	CN1C=C(C2=C1C=CC=C2)C1=C(C(=O)NC1=O)C1=CC=C(Cl)C=C1Cl |c:2,4,7,9,25,t:12,20,22|	4.391	2	1	2
S1078	MK-2206 2HCl	I11	L2300-384-01	480.39	1032350-13-2	Akt	14	29.143	<1		http://selleckchem.com/products/MK-2206.html	MK-2206 2HCl is a highly selective inhibitor of Akt1/2/3 with IC50 of 8 nM/12 nM/65 nM in cell-free assays, respectively no inhibitory activities against 250 other protein kinases observed. Phase 2.	Others	C25H23Cl2N5O	Dihydrochloride	N/A	Cl.Cl.NC1(CCC1)C1=CC=C(C=C1)C1=C(C=C2C3=NNC(=O)N3C=CC2=N1)C1=CC=CC=C1 |c:8,10,24,27,32,34,t:6,13,15,17,30|	4.183	3	2	3
S1080	SU11274	K11	L2300-384-01	568.09	658084-23-2	c-Met	92	161.946	<1		http://selleckchem.com/products/SU11274.html	SU11274 is a selective Met inhibitor with IC50 of 10 nM in cell-free assays, no effects on PGDFRβ, EGFR or Tie2.	Neuronal Signaling	C28H30ClN5O4S	free base	PKI-SU11274	CN(C1=CC(Cl)=CC=C1)S(=O)(=O)C1=CC2=C(NC(=O)\C2=C/C2=C(C)C(C(=O)N3CCN(C)CC3)=C(C)N2)C=C1 |c:5,7,23,41,t:2,13,15,36|	3.477	4	2	5
S1082	Vismodegib (GDC-0449)	M11	L2300-384-01	421.3	879085-55-9	Hedgehog/Smoothened	84	199.383	<1		http://selleckchem.com/products/GDC-0449.html	Vismodegib (GDC-0449) is a potent, novel and specific hedgehog inhibitor with IC50 of 3 nM and also inhibits P-gp with IC50 of 3.0 μM in a cell-free assay.	Neuronal Signaling	C19H14Cl2N2O3S	free base	N/A	CS(=O)(=O)C1=CC=C(C(=O)NC2=CC(=C(Cl)C=C2)C2=NC=CC=C2)C(Cl)=C1 |c:16,21,23,27,t:4,6,11,13,19|	4.265	4	1	4
S1085	Belinostat (PXD101)	O11	L2300-384-01	318.35	414864-00-9	HDAC	64	201.037	<1		http://selleckchem.com/products/Belinostat.html	Belinostat (PXD101) is a novel HDAC inhibitor with IC50 of 27 nM in a cell-free assay, with activity demonstrated in cisplatin-resistant tumors.	Others	C15H14N2O4S	free base	N/A	ONC(=O)\C=C\C1=CC(=CC=C1)S(=O)(=O)NC1=CC=CC=C1 |c:8,10,19,21,t:6,17|	1.8	3	2	5
S1087	Iniparib (BSI-201)	A13	L2300-384-01	292.03	160003-66-7	PARP	58	198.61	<1		http://selleckchem.com/products/BSI-201.html	Iniparib (BSI-201) is a PARP1 inhibitor with demonstrated effectiveness in triple-negative breast cancer (TNBC). Phase 3.	Others	C7H5IN2O3	free base	SAR240550	NC(=O)C1=CC(=C(I)C=C1)[N+]([O-])=O |c:8,t:3,5|	1.304	1	1	2
S1090	Abexinostat (PCI-24781)	C13	L2300-384-01	397.42	783355-60-2	HDAC	80	201.298	<1		http://selleckchem.com/products/PCI-24781.html	Abexinostat (PCI-24781) is a novel pan-HDAC inhibitor mostly targeting HDAC1 with Ki of 7 nM, modest potent to HDACs 2, 3, 6, and 10 and greater than 40-fold selectivity against HDAC8. Phase 1/2.	Others	C21H23N3O5	free base	CRA-02478	CN(C)CC1=C(OC2=CC=CC=C12)C(=O)NCCOC1=CC=C(C=C1)C(=O)NO |c:9,23,25,t:4,7,11,21|	2.353	4	2	8
S1091	Linsitinib (OSI-906)	E13	L2300-384-01	421.49	867160-71-2	IGF-1R	84	199.293	<1		http://selleckchem.com/products/OSI-906.html	Linsitinib (OSI-906) is a selective inhibitor of IGF-1R with IC50 of 35 nM in cell-free assays modestly potent to InsR with IC50 of 75 nM, and no activity towards Abl, ALK, BTK, EGFR, FGFR1/2, PKA etc. Phase 3.	Others	C26H23N5O	free base	N/A	C[C@@]1(O)C[C@@H](C1)C1=NC(=C2N1C=CN=C2N)C1=CC=C2C=CC(=NC2=C1)C1=CC=CC=C1 |r,c:9,13,15,23,25,28,33,35,t:7,19,21,31|	3.757	3	1	3
S1092	KU-55933 (ATM Kinase Inhibitor)	G13	L2300-384-01	395.49	587871-26-9	ATM/ATR	33	83.4408	<1		http://selleckchem.com/products/KU-55933.html	KU-55933 (ATM Kinase Inhibitor) is a potent and specific ATM inhibitor with IC50/Ki of 12.9 nM/2.2 nM in cell-free assays, and is highly selective for ATM as compared to DNA-PK, PI3K/PI4K, ATR and mTOR.	Others	C21H17NO3S2	free base	N/A	O=C1C=C(OC(=C1)C1=CC=CC2=C1SC1=CC=CC=C1S2)N1CCOCC1 |c:2,5,10,12,18,20,t:8,16|	4.393	3	0	2
S1093	GSK1904529A	I13	L2300-384-01	851.96	1089283-49-7	IGF-1R	124	145.547	<1		http://selleckchem.com/products/GSK1904529A.html	GSK1904529A is a selective inhibitor of IGF-1R and IR with IC50 of 27 nM and 25 nM in cell-free assays, >100-fold more selective for IGF-1R/InsR than Akt1/2, Aurora A/B,B-Raf, CDK2, EGFR etc.	Others	C44H47F2N9O5S	free base	N/A	CCC1=CC(NC2=NC(=CC=N2)C2=C(N=C3C=CC=CN23)C2=CC(C(=O)NC3=C(F)C=CC=C3F)=C(OC)C=C2)=C(OC)C=C1N1CCC(CC1)N1CCN(CC1)S(C)(=O)=O |c:8,10,17,19,30,33,35,42,48,t:2,6,13,15,24,38,44|	6.571	8	2	12
S1094	PF-04217903	K13	L2300-384-01	372.38	956905-27-4	c-Met	5	13.4271	<1		http://selleckchem.com/products/PF-04217903.html	PF-04217903 is a selective ATP-competitive c-Met inhibitor with IC50 of 4.8 nM in A549 cell line, susceptible to oncogenic mutations (no activity to Y1230C mutant). Phase 1.	Others	C19H16N8O	free base	N/A	OCCN1C=C(C=N1)C1=NC2=C(N=NN2CC2=CC3=CC=CN=C3C=C2)N=C1 |c:4,6,13,22,24,27,30,t:9,11,18,20|	1.561	6	1	5
S1098	Rucaparib (AG-014699,PF-01367338) phosphate	M13	L2300-384-01	421.36	459868-92-9	PARP	84	199.354	<1		http://selleckchem.com/products/AG-014699.html	Rucaparib (AG-014699, PF-01367338) is an inhibitor of PARP with Ki of 1.4 nM for PARP1 in a cell-free assay, also showing binding affinity to eight other PARP domains. Phase 3.	Others	C19H21FN3O5P	Phosphate	AG-014447	OP(O)(O)=O.CNCC1=CC=C(C=C1)C1=C2CCNC(=O)C3=CC(F)=CC(N1)=C23 |c:9,11,14,24,t:7,21,28|	2.49	1	3	3
S1101	Vatalanib (PTK787) 2HCl	O13	L2300-384-01	419.73	212141-51-0	VEGFR	85	202.511	10	23.8248	http://selleckchem.com/products/Vatalanib,Dihydrochloride-Salt.html	Vatalanib (PTK787) 2HCl is an inhibitor of VEGFR2/KDR with IC50 of 37 nM in a cell-free assay, less potent against VEGFR1/Flt-1, 18-fold against VEGFR3/Flt-4. Phase 3.	Others	C20H17Cl3N4	Dihydrochloride	ZK222584	Cl.Cl.ClC1=CC=C(NC2=NN=C(CC3=CC=NC=C3)C3=CC=CC=C23)C=C1 |c:13,15,20,26,t:1,3,6,8,11,18,22|	5.469	3	1	4
S1104	GDC-0879	A15	L2300-384-01	334.37	905281-76-7	Raf	66	197.386	<1		http://selleckchem.com/products/GDC-0879.html	GDC-0879 is a novel, potent, and selective B-Raf inhibitor with IC50 of 0.13 nM in A375 and Colo205 cells with activity against c-Raf as well no inhibition known to other protein kinases.	Others	C19H18N4O2	free base	N/A	OCCN1C=C(C(=N1)C1=CC=NC=C1)C1=CC=C2C(CC\C2=N/O)=C1 |c:4,6,11,13,18,26,t:9,16|	2.387	3	1	4
S1105	LY294002	C15	L2300-384-01	307.34	154447-36-6	Autophagy,PI3K	36	117.134	<1		http://selleckchem.com/products/LY294002.html	LY294002 is the first synthetic molecule known to inhibit PI3Kα/δ/β with IC50 of 0.5 μM/0.57 μM/0.97 μM in cell-free assays, respectively more stable in solution than Wortmannin, and also blocks autophagosome formation.	Others	C19H17NO3	free base	N/A	O=C1C=C(OC2=C(C=CC=C12)C1=CC=CC=C1)N1CCOCC1 |c:2,7,15,17,t:5,9,13|	3.342	3	0	2
S1107	Danusertib (PHA-739358)	E15	L2300-384-01	474.55	827318-97-8	Aurora Kinase,Bcr-Abl,c-RET,FGFR	95	200.19	<1		http://selleckchem.com/products/PHA-739358(Danusertib).html	Danusertib (PHA-739358) is an Aurora kinase inhibitor for Aurora A/B/C with IC50 of 13 nM/79 nM/61 nM in cell-free assays, modestly potent to Abl, TrkA, c-RET and FGFR1, and less potent to Lck, VEGFR2/3, c-Kit, CDK2, etc. Phase 2.	Others	C26H30N6O3	free base	N/A	CO[C@@H](C(=O)N1CC2=C(C1)C(NC(=O)C1=CC=C(C=C1)N1CCN(C)CC1)=NN2)C1=CC=CC=C1 |r,c:7,17,19,29,35,37,t:15,33|	2.337	4	2	6
S1109	BI 2536	G15	L2300-384-01	521.66	755038-02-9	PLK	21	40.2561	<1		http://selleckchem.com/products/BI-2536.html	BI2536 is a potent Plk1 inhibitor with IC50 of 0.83 nM in a cell-free assay. It shows 4- and 11-fold greater selectivity against Plk2 and Plk3. Phase 2.	Others	C28H39N7O3	free base	N/A	CC[C@H]1N(C2CCCC2)C2=NC(NC3=CC=C(C=C3OC)C(=O)NC3CCN(C)CC3)=NC=C2N(C)C1=O |r,c:16,18,33,35,t:10,14|	3.548	5	2	7
S1113	GSK690693	I15	L2300-384-01	425.48	937174-76-0	Akt	39	91.6612	<1		http://selleckchem.com/products/GSK690693.html	GSK690693 is a pan-Akt inhibitor targeting Akt1/2/3 with IC50 of 2 nM/13 nM/9 nM in cell-free assays, also sensitive to the AGC kinase family: PKA, PrkX and PKC isozymes. Phase 1.	Others	C21H27N7O3	free base	N/A	CCN1C(=NC2=C1C(OC[C@H]1CCCNC1)=CN=C2C#CC(C)(C)O)C1=NON=C1N |r,c:3,5,17,19,31,t:28|	1.839	6	2	7
S1114	JNJ-38877605	K15	L2300-384-01	377.35	943540-75-8	c-Met	37	98.0522	<1		http://selleckchem.com/products/JNJ-38877605.html	JNJ-38877605 is an ATP-competitive inhibitor of c-Met with IC50 of 4 nM, 600-fold selective for c-Met than 200 other tyrosine and serine-threonine kinases. Phase 1.	Others	C19H13F2N7	free base	N/A	CN1C=C(C=N1)C1=NN2C(C=C1)=NN=C2C(F)(F)C1=CC2=C(C=C1)N=CC=C2 |c:2,4,11,13,15,23,25,28,30,t:7,21|	3.052	5	0	3
S1120	Everolimus (RAD001)	M15	L2300-384-01	958.22	159351-69-6	mTOR	100	104.36	<1		http://selleckchem.com/products/Everolimus(RAD001).html	Everolimus (RAD001) is an mTOR inhibitor of FKBP12 with IC50 of 1.6-2.4 nM in a cell-free assay.	Others	C53H83NO14	free base	Certican, Zortress, Afinitor	CO[C@@H]1C[C@H](C[C@H](C)[C@@H]2CC(=O)[C@H](C)\C=C(C)\[C@@H](O)[C@@H](OC)C(=O)[C@H](C)C[C@H](C)\C=C\C=C\C=C(C)\[C@H](C[C@@H]3CC[C@@H](C)[C@@](O)(O3)C(=O)C(=O)N3CCCC[C@H]3C(=O)O2)OC)CC[C@H]1OCCO |r,c:14,33,t:29,31|	6.164	11	2	9
S1121	TW-37	O15	L2300-384-01	573.7	877877-35-5	Bcl-2	115	200.453	<1		http://selleckchem.com/products/TW-37.html	TW-37 is a novel nonpeptide inhibitor to recombinant Bcl-2, Bcl-xL and Mcl-1 with Ki of 0.29 μM, 1.11 μM and 0.26 μM in cell-free assays, respectively.	Others	C33H35NO6S	free base	N/A	CC(C)C1=CC=CC=C1CC1=CC(C(=O)NC2=CC=C(C=C2)S(=O)(=O)C2=C(C=CC=C2)C(C)(C)C)=C(O)C(O)=C1O |c:5,7,19,21,29,31,41,t:3,11,17,27,37|	7.56	3	4	8
S1122	Mocetinostat (MGCD0103)	A17	L2300-384-01	396.44	726169-73-9	HDAC	13	32.7918	<1		http://selleckchem.com/products/MGCD0103(Mocetinostat).html	Mocetinostat (MGCD0103) is a potent HDAC inhibitor with most potency for HDAC1 with IC50 of 0.15 μM in a cell-free assay, 2- to 10- fold selectivity against HDAC2, 3, and 11, and no activity to HDAC4, 5, 6, 7, and 8. Phase 2.	Others	C23H20N6O	free base	N/A	NC1=CC=CC=C1NC(=O)C1=CC=C(CNC2=NC=CC(=N2)C2=CC=CN=C2)C=C1 |c:3,5,19,21,26,28,31,t:1,11,13,17,24|	2.798	4	3	6
S1129	SRT1720 HCl	C17	L2300-384-01	506.02	1001645-58-4	Sirtuin	38	75.0958	<1		http://selleckchem.com/products/SRT1720.html	SRT1720 HCl is a selective SIRT1 activator with EC50 of 0.16 μM in a cell-free assay, but is >230-fold less potent for SIRT2 and SIRT3.	Others	C25H24ClN7OS	Hydrochloride	N/A	Cl.O=C(NC1=CC=CC=C1C1=CN2C(CN3CCNCC3)=CSC2=N1)C1=NC2=CC=CC=C2N=C1 |c:5,7,21,25,32,34,37,t:3,10,28,30|	3.018	4	2	5
S1130	YM155 (Sepantronium Bromide)	E17	L2300-384-01	443.29	781661-94-7	Survivin	55	124.072	89	200.772	http://selleckchem.com/products/YM155.html	YM155 (Sepantronium Bromide) is a potent survivin suppressant by inhibiting Survivin promoter activity with IC50 of 0.54 nM in HeLa-SURP-luc and CHO-SV40-luc cells does not significantly inhibit SV40 promoter activity, but is observed to slightly inhibit the interaction of Survivin with XIAP. Phase 2.	Others	C20H19BrN4O3	Bromide	N/A	[Br-].COCCN1C(C)=[N+](CC2=CN=CC=N2)C2=C1C(=O)C1=C(C=CC=C1)C2=O |c:11,13,16,23,25,t:6,9,21|	-0.733	5	0	5
S1133	Alisertib (MLN8237)	G17	L2300-384-01	518.92	1028486-01-2	Aurora Kinase	27	52.0311	<1		http://selleckchem.com/products/MLN8237.html	Alisertib (MLN8237) is a selective Aurora A inhibitor with IC50 of 1.2 nM in a cell-free assay. It has >200-fold higher selectivity for Aurora A than Aurora B. Phase 3.	Others	C27H20ClFN4O4	free base	Alisertib	COC1=C(C=CC(NC2=NC3=C(CN=C(C4=C3C=CC(Cl)=C4)C3=C(OC)C=CC=C3F)C=N2)=C1)C(O)=O |c:4,13,15,18,21,24,28,30,34,36,t:2,8,10|	5.954	6	1	6
S1140	Andarine	I17	L2300-384-01	441.36	401900-40-1	Androgen Receptor	88	199.384	<1		http://selleckchem.com/products/Andarine.html	Andarine is a selective non-steroidal androgen receptor (AR) agonist with Ki of 4 nM, tissue-selective for anabolic organs. Phase 3.	Others	C19H18F3N3O6	free base	GTX-007	CC(=O)NC1=CC=C(OC[C@](C)(O)C(=O)NC2=CC=C(C(=C2)C(F)(F)F)[N+]([O-])=O)C=C1 |r,c:18,20,30,t:4,6,16|	2.314	3	2	8
S1142	Alvespimycin (17-DMAG) HCl	K17	L2300-384-01	653.21	467214-21-7	HSP (e.g. HSP90)	131	200.548	<1		http://selleckchem.com/products/17-DMAG,Hydrochloride-Salt.html	Alvespimycin (17-DMAG) HCl is a potent HSP90 inhibitor with IC50 of 62 nM in a cell-free assay. Phase 2.	Others	C32H49ClN4O8	Hydrochloride	NSC 707545	Cl.CO[C@H]1C[C@H](C)CC2=C(NCCN(C)C)C(=O)C=C(NC(=O)\C(C)=C\C=C/[C@H](OC)[C@@H](OC(N)=O)\C(C)=C\[C@H](C)[C@H]1O)C2=O |r,c:7,25,t:17,23,36|	2.428	7	4	8
S1145	SNS-032 (BMS-387032)	M17	L2300-384-01	380.53	345627-80-7	CDK	76	199.721	<1		http://selleckchem.com/products/SNS-032.html	SNS-032 (BMS-387032) has firstly been described as a selective inhibitor of CDK2 with IC50 of 48 nM in cell-free assays and is 10- and 20-fold selective over CDK1/CDK4. It is also found to be sensitive to CDK7/9 with IC50 of 62 nM/4 nM, with little effect on CDK6. Phase 1.	Others	C17H24N4O2S2	free base	BMS-387032	CC(C)(C)C1=CN=C(CSC2=CN=C(NC(=O)C3CCNCC3)S2)O1 |t:4,6,10,12|	2.07	4	2	6
S1147	Barasertib (AZD1152-HQPA)	O17	L2300-384-01	507.56	722544-51-6	Aurora Kinase	102	200.961	<1		http://selleckchem.com/products/AZD1152-HQPA.html	Barasertib (AZD1152-HQPA) is a highly selective Aurora B inhibitor with IC50 of 0.37 nM in a cell-free assay, ~3700 fold more selective for Aurora B over Aurora A. Phase 1.	Others	C26H30FN7O3	free base	AZD1152	CCN(CCO)CCCOC1=CC=C2C(NC3=CC(CC(=O)NC4=CC=CC(F)=C4)=NN3)=NC=NC2=C1 |c:25,28,30,33,35,38,t:10,12,16,23|	3.493	5	4	13
S1150	Paclitaxel	A19	L2300-384-01	853.91	33069-62-4	Autophagy,Microtubule Associated	171	200.255	<1		http://selleckchem.com/products/Paclitaxel(Taxol).html	Paclitaxel is a microtubule polymer stabilizer with IC50 of 0.1 pM in human endothelial cells.	Others	C47H51NO14	free base	N/A	CC(=O)O[C@@H]1C2=C(C)[C@H](C[C@@](O)([C@@H](OC(=O)C3=CC=CC=C3)C3[C@@]4(CO[C@@H]4C[C@H](O)[C@@]3(C)C1=O)OC(C)=O)C2(C)C)OC(=O)[C@H](O)[C@@H](NC(=O)C1=CC=CC=C1)C1=CC=CC=C1 |r,c:5,18,20,57,59,64,66,t:16,55,62|	3.055	11	3	14
S1153	Roscovitine (Seliciclib,CYC202)	C19	L2300-384-01	354.45	186692-46-6	CDK	71	200.31	<1		http://selleckchem.com/products/Roscovitine.html	Roscovitine (Seliciclib, CYC202) is a potent and selective CDK inhibitor for Cdc2, CDK2 and CDK5 with IC50 of 0.65 μM, 0.7 μM and 0.16 μM in cell-free assays. It shows little effect on CDK4/6. Phase 2.	Others	C19H26N6O	free base	N/A	CC[C@H](CO)NC1=NC(NCC2=CC=CC=C2)=C2N=CN(C(C)C)C2=N1 |r,c:13,15,19,26,t:6,11,17|	3.32	3	3	8
S1154	SNS-314 Mesylate	E19	L2300-384-01	527.04	1146618-41-8	Aurora Kinase	105	199.226	6	11.3843	http://selleckchem.com/products/SNS-314.html	SNS-314 Mesylate is a potent and selective inhibitor of Aurora A, Aurora B and Aurora C with IC50 of 9 nM, 31 nM, and 3 nM, respectively. It is less potent to Trk A/B, Flt4, Fms, Axl, c-Raf and DDR2. Phase 1.	Others	C19H19ClN6O4S3	Mesylate	N/A	CS(O)(=O)=O.ClC1=CC=CC(NC(=O)NC2=NC=C(CCNC3=NC=NC4=C3SC=C4)S2)=C1 |c:7,23,25,29,33,t:5,14,16,21|	3.539	4	3	6
S1156	Capecitabine	G19	L2300-384-01	359.35	154361-50-9	DNA/RNA Synthesis	72	200.362	6	16.6968	http://selleckchem.com/products/Capecitabine(Xeloda).html	Capecitabine is a tumor-selective fluoropyrimidine carbamate, which achieves higher intratumoral 5-FU level with lower toxicity than 5-FU.	Others	C15H22FN3O6	free base	Captabin	CCCCCOC(=O)NC1=NC(=O)N(C=C1F)[C@@H]1O[C@H](C)[C@@H](O)[C@H]1O |r,c:14,t:9|	0.82	5	3	7
S1164	Lenvatinib (E7080)	I19	L2300-384-01	426.85	417716-92-8	VEGFR	40	93.7097	<1		http://selleckchem.com/products/E7080.html	Lenvatinib (E7080) is a multi-target inhibitor, mostly for VEGFR2(KDR)/VEGFR3(Flt-4) with IC50 of 4 nM/5.2 nM, less potent against VEGFR1/Flt-1, ~10-fold more selective for VEGFR2/3 against FGFR1, PDGFRα/β in cell-free assays. Phase 3.	Protein Tyrosine Kinase	C21H19ClN4O4	free base	N/A	COC1=C(C=C2C(OC3=CC(Cl)=C(NC(=O)NC4CC4)C=C3)=CC=NC2=C1)C(N)=O |c:21,23,25,28,t:2,4,8,11|	2.832	5	3	6
S1165	ABT-751 (E7010)	K19	L2300-384-01	371.41	141430-65-1	Microtubule Associated	74	199.241	<1		http://selleckchem.com/products/ABT-751.html	ABT-751 (E7010) binds to the colchicine site on β-tubulin and inhibits polymerization of microtubules, not a substrate for the MDR transporter and is active against cell lines resistant to vincristine, doxorubicin, and cisplatin. Phase 1/2.	Cytoskeletal Signaling	C18H17N3O4S	free base	N/A	COC1=CC=C(C=C1)S(=O)(=O)NC1=C(NC2=CC=C(O)C=C2)N=CC=C1 |c:4,6,13,21,24,26,t:2,16,18|	2.997	4	3	6
S1168	Valproic acid sodium salt (Sodium valproate)	M19	L2300-384-01	166.19	1069-66-5	GABA Receptor,HDAC,Autophagy	33	198.568	33	198.568	http://selleckchem.com/products/Sodium-valproate.html	Valproic acid sodium salt (Sodium valproate) is a HDAC inhibitor by selectively inducing proteasomal degradation of HDAC2, used in the treatment of epilepsy, bipolar disorder and prevention of migraine headaches.	Neuronal Signaling	C8H15NaO2	Sodium salt	N/A	[Na+].CCCC(CCC)C([O-])=O	1.275	0	0	5
S1171	CYC116	O19	L2300-384-01	368.46	693228-63-6	Aurora Kinase,VEGFR	24	65.136	<1		http://selleckchem.com/products/CYC116.html	CYC116 is a potent inhibitor of Aurora A/B with Ki of 8.0 nM/9.2 nM, is less potent to VEGFR2 (Ki of 44 nM), with 50-fold greater potency than CDKs, not active against PKA, Akt/PKB, PKC, no effect on GSK-3α/β, CK2, Plk1 and SAPK2A. Phase 1.	Cell Cycle	C18H20N6OS	free base	N/A	CC1=C(SC(N)=N1)C1=NC(NC2=CC=C(C=C2)N2CCOCC2)=NC=C1 |c:5,14,16,25,27,t:1,8,12|	2.743	4	2	4
S1172	JNJ-26854165 (Serdemetan)	A21	L2300-384-01	328.41	881202-45-5	E3 Ligase ,p53	66	200.968	<1		http://selleckchem.com/products/JNJ-26854165.html	JNJ-26854165 (Serdemetan) acts as a HDM2 ubiquitin ligase antagonist and also induces early apoptosis in p53 wild-type cells, inhibits cellular proliferation followed by delayed apoptosis in the absence of functional p53. Phase 1.	Apoptosis	C21H20N4	free base	N/A	C(CC1=CNC2=CC=CC=C12)NC1=CC=C(NC2=CC=NC=C2)C=C1 |c:7,21,23,26,t:2,5,9,14,16,19|	4.236	1	3	6
S1173	WZ4002	C21	L2300-384-01	494.18	1213269-23-8	EGFR	13	26.3062	<1		http://selleckchem.com/products/WZ4002.html	WZ4002 is a novel, mutant-selective EGFR inhibitor for EGFR(L858R)/(T790M) with IC50 of 2 nM/8 nM in BaF3 cell line does not inhibit ERBB2 phosphorylation (T798I).	Protein Tyrosine Kinase	C25H27ClN6O3	free base	N/A	COC1=C(NC2=NC=C(Cl)C(OC3=CC(NC(=O)C=C)=CC=C3)=N2)C=CC(=C1)N1CCN(C)CC1 |c:2,19,21,23,26,28,t:5,7,12|	4.807	5	2	8
S1175	BIIB021	E21	L2300-384-01	318.76	848695-25-0	HSP (e.g. HSP90)	64	200.778	<1		http://selleckchem.com/products/BIIB021.html	BIIB021 is an orally available, fully synthetic small-molecule inhibitor of HSP90 with Ki and EC50 of 1.7 nM and 38 nM, respectively. Phase 2.	Cytoskeletal Signaling	C14H15ClN6O	free base	CNF2024	COC1=C(C)C=NC(CN2C=NC3=C(Cl)N=C(N)N=C23)=C1C |c:2,5,10,12,21,t:15,18|	2.223	5	1	3
S1176	Plinabulin (NPI-2358)	G21	L2300-384-01	336.39	714272-27-2	VDA	54	160.528	<1		http://selleckchem.com/products/NPI-2358.html	Plinabulin (NPI-2358) is a vascular disrupting agent (VDA) against tubulin-depolymerizing with IC50 of 9.8~18 nM in tumor cells. Phase 1/2.	Angiogenesis	C19H20N4O2	free base	N/A	CC(C)(C)C1=C(\C=C2/NC(=O)\C(NC2=O)=C\C2=CC=CC=C2)N=CN1 |c:4,19,21,24,t:17|	1.921	3	3	3
S1180	XAV-939	I21	L2300-384-01	312.31	284028-89-3	Wnt/beta-catenin	12	38.4234	<1		http://selleckchem.com/products/XAV-939.html	XAV-939 selectively inhibits Wnt/β-catenin-mediated transcription through tankyrase1/2 inhibition with IC50 of 11 nM/4 nM in cell-free assays, regulates axin levels and does not affect CRE, NF-κB or TGF-β.	Stem Cells & Wnt	C14H11F3N2OS	free base	N/A	OC1=C2CSCCC2=NC(=N1)C1=CC=C(C=C1)C(F)(F)F |c:1,8,10,15,17,t:13|	3.676	2	1	2
S1181	ENMD-2076	K21	L2300-384-01	375.47	934353-76-1	Aurora Kinase,FLT3,VEGFR	105	279.65	1	2.66333	http://selleckchem.com/products/enmd-2076.html	ENMD-2076 has selective activity against Aurora A and Flt3 with IC50 of 14 nM and 1.86 nM, 25-fold selective for Aurora A than over Aurora B and less potent to VEGFR2/KDR and VEGFR3, FGFR1 and FGFR2 and PDGFRα. Phase 2.	Angiogenesis	C21H25N7	Tartaric Acid	N/A	CN1CCN(CC1)C1=CC(NC2=NNC(C)=C2)=NC(\C=C\C2=CC=CC=C2)=N1 |c:16,18,25,27,29,t:8,12,23|	4.015	3	2	5
S1186	BIBR 1532	M21	L2300-384-01	331.36	321674-73-1	Telomerase	66	199.179	<1		http://selleckchem.com/products/BIBR1532.html	BIBR 1532 is a potent, selective, non-competitive telomerase inhibitor with IC50 of 100 nM in a cell-free assay. No inhibition of DNA and RNA polymerases, including HIV reverse transcriptase were observed at concentrations vastly exceeding the IC50 for telomerase.	DNA Damage	C21H17NO3	free base	N/A	CC(=C/C(=O)NC1=C(C=CC=C1)C(O)=O)\C1=CC2=CC=CC=C2C=C1 |c:8,10,20,22,25,t:6,16,18|	4.067	2	1	4
S1188	Anastrozole	O21	L2300-384-01	293.37	120511-73-1	Aromatase	59	201.111	<1		http://selleckchem.com/products/Anastrozole.html	Anastrozole is a third-generation nonsteroidal selective aromatase inhibitor. It may offer greater selectivity compared with other aromatase inhibitors, being without any intrinsic endocrine effects and with no apparent effect on the synthesis of adrenal steroids.	Endocrinology & Hormones	C17H19N5	free base	Arimidex	CC(C)(C#N)C1=CC(=CC(CN2C=NC=N2)=C1)C(C)(C)C#N |c:7,12,14,16,t:5|	2.965	2	0	4
S1189	Aprepitant	B3	L2300-384-01	534.43	170729-80-3	Substance P	107	200.213	<1		http://selleckchem.com/products/Aprepitant.html	Aprepitant is a potent and selective neurokinin-1 receptor antagonist with IC50 of 0.1 nM.	Others	C23H21F7N4O3	free base	MK-0869, MK-869, L-754030, Emend	C[C@@H](O[C@H]1OCCN(CC2=NNC(=O)N2)[C@H]1C1=CC=C(F)C=C1)C1=CC(=CC(=C1)C(F)(F)F)C(F)(F)F |r,c:23,28,30,t:9,18,20,26|	4.635	4	2	8
S1190	Bicalutamide	D3	L2300-384-01	430.37	90357-06-5	Androgen Receptor	86	199.828	<1		http://selleckchem.com/products/Bicalutamide(Casodex).html	Bicalutamide is an androgen receptor (AR) antagonist with IC50 of 0.16 μM in LNCaP/AR(cs)cell line.	Endocrinology & Hormones	C18H14F4N2O4S	free base	N/A	CC(O)(CS(=O)(=O)C1=CC=C(F)C=C1)C(=O)NC1=CC=C(C#N)C(=C1)C(F)(F)F |c:12,24,t:7,9,18,20|	2.926	3	1	6
S1194	CUDC-101	F3	L2300-384-01	434.49	1012054-59-9	EGFR,HDAC,HER2	20	46.031	<1		http://selleckchem.com/products/CUDC-101.html	CUDC-101 is a potent multi-targeted inhibitor against HDAC, EGFR and HER2 with IC50 of 4.4 nM, 2.4 nM, and 15.7 nM, and inhibits class I/II HDACs, but not class III, Sir-type HDACs. Phase 1.	Epigenetics	C24H26N4O4	free base	N/A	COC1=CC2=C(C=C1OCCCCCCC(=O)NO)C(NC1=CC(=CC=C1)C#C)=NC=N2 |c:4,6,24,26,30,32,t:2,22|	5.376	5	2	11
S1196	Exemestane	H3	L2300-384-01	296.4	107868-30-4	Aromatase	54	182.186	<1		http://selleckchem.com/products/Exemestane.html	Exemestane is an aromatase inhibitor, inhibits human placental and rat ovarian aromatase with IC50 of 30 nM and 40 nM, respectively.	Endocrinology & Hormones	C20H24O2	free base	Aromasin	[H][C@@]12CCC(=O)[C@@]1(C)CC[C@@]1([H])[C@@]2([H])CC(=C)C2=CC(=O)C=C[C@]12C |r,c:23,t:19|	3.606	2	0	0
S1199	Cladribine	J3	L2300-384-01	285.69	4291-63-8	DNA/RNA Synthesis	57	199.517	<1		http://selleckchem.com/products/Cladribine.html	Cladribine is an adenosine deaminase inhibitor for U266, RPMI8226, and MM1.S cells with IC50 of approximately 2.43 μM, 0.75 μM, and 0.18 μM, respectively.	DNA Damage	C10H12ClN5O3	free base	Leustatin	NC1=NC(Cl)=NC2=C1N=CN2[C@H]1C[C@H](O)[C@@H](CO)O1 |r,c:4,6,9,t:1|	-0.259	4	3	2
S1200	Decitabine	L3	L2300-384-01	228.21	2353-33-5	DNA Methyltransferase	45	197.187	10	43.8193	http://selleckchem.com/products/Decitabine.html	Decitabine is a DNA methyltransferase inhibitor, incorporating into DNA and resulting in hypomethylation of DNA and intra-S-phase arrest of DNA replication. It is used to treat myelodysplastic syndrome (MDS).	Epigenetics	C8H12N4O4	free base	Dacogen	NC1=NC(=O)N(C=N1)[C@H]1C[C@H](O)[C@@H](CO)O1 |r,c:6,t:1|	-1.093	4	3	2
S1207	Tivozanib (AV-951)	N3	L2300-384-01	454.86	475108-18-0	c-Kit,PDGFR,VEGFR	20	43.9696	<1		http://selleckchem.com/products/AV-951.html	Tivozanib (AV-951) is a potent and selective VEGFR inhibitor for VEGFR1/2/3 with IC50 of 30 nM/6.5 nM/15 nM, and also inhibits PDGFR and c-Kit, low activity observed against FGFR-1, Flt3, c-Met, EGFR and IGF-1R. Phase 3.	Protein Tyrosine Kinase	C22H19ClN4O5	free base	N/A	COC1=CC2=C(C=C1OC)C(OC1=CC=C(NC(=O)NC3=NOC(C)=C3)C(Cl)=C1)=CC=N2 |c:4,6,25,29,31,33,t:2,13,15,21|	4.039	7	2	6
S1208	Doxorubicin (Adriamycin) HCl	P3	L2300-384-01	579.98	25316-40-9	Topoisomerase	100	172.42	20	34.4839	http://selleckchem.com/products/Adriamycin.html	Doxorubicin (Adriamycin) HCl is an antibiotic agent that inhibits DNA topoisomerase II and induces DNA damage and apoptosis in tumor cells.	DNA Damage	C27H30ClNO11	Hydrochloride	N/A	Cl.[H][C@@]1(C[C@H](N)[C@H](O)[C@H](C)O1)O[C@H]1C[C@@](O)(CC2=C(O)C3=C(C(=O)C4=C(OC)C=CC=C4C3=O)C(O)=C12)C(=O)CO |r,c:17,24,28,30,t:20,37|	0.338	6	5	5
S1209	Fluorouracil (5-Fluoracil, 5-FU)	B5	L2300-384-01	130.08	51-21-8	DNA/RNA Synthesis	26	199.877	<1		http://selleckchem.com/products/Adrucil(Fluorouracil).html	Fluorouracil (5-Fluoracil, 5-FU) is a DNA/RNA synthesis inhibitor, which interrupts nucleotide synthetic by inhibiting thymidylate synthase (TS) in tumor cells.	DNA Damage	C4H3FN2O2	free base	5-FU, Carac, Efudex, Fluoroplex	FC1=CNC(=O)NC1=O |t:1|	-1.102	2	2	0
S1210	Methotrexate	D5	L2300-384-01	454.44	59-05-2	DHFR	90	198.046	<1		http://selleckchem.com/products/Abitrexate.html	Methotrexate (MTX), analog of folic acid, is a nonspecific inhibitor of the dihydrofolate reductase(DHFR) of bacteria and cancerous cells as well as normal cells. It forms an inactive ternary complex with DHFR and NADPH.	Metabolism	C20H22N8O5	free base	Methotrexate, Rheumatrex, Trexall	CN(CC1=NC2=C(N)N=C(N)N=C2N=C1)C1=CC=C(C=C1)C(=O)N[C@@H](CCC(O)=O)C(O)=O |r,c:5,11,14,19,21,t:3,8,17|	0.114	7	3	9
S8056	Lomeguatrib	F5	L2300-384-01	326.17	192441-08-0	Transferase	65	199.283	<1		http://selleckchem.com/products/lomeguatrib.html	Lomeguatrib is a potent inhibitor of O6-alkylguanine-DNA-alkyltransferase with IC50 of 5 nM.	Epigenetics	C10H8BrN5OS	free base	PaTrin-2	NC1=NC2=C(NC=N2)C(OCC2=CC(Br)=CS2)=N1 |c:6,15,18,t:1,3,12|	2.131	4	2	3
S1218	Clofarabine	H5	L2300-384-01	303.68	123318-82-1	DNA/RNA Synthesis	60	197.576	<1		http://selleckchem.com/products/Clofarabine.html	Clofarabine inhibits the enzymatic activities of ribonucleotide reductase (IC50 = 65 nM) and DNA polymerase.	DNA Damage	C10H11ClFN5O3	free base	Clolar, Evoltra	NC1=C2N=CN([C@@H]3O[C@H](CO)[C@@H](O)[C@@H]3F)C2=NC(Cl)=N1 |r,c:1,3,17,20|	-0.085	4	3	2
S1219	YM201636	J5	L2300-384-01	467.48	371942-69-7	PI3K	35	74.8695	<1		http://selleckchem.com/products/ym201636.html	YM201636 is a selective PIKfyve inhibitor with IC50 of 33 nM, less potent to p110α and insensitive to Fabl (yeast orthologue).	PI3K/Akt/mTOR	C25H21N7O3	free base	N/A	NC1=CC=C(C=N1)C(=O)NC1=CC=CC(=C1)C1=NC(N2CCOCC2)=C2OC3=NC=CC=C3C2=N1 |c:3,5,13,15,32,34,38,t:1,11,18,27,30|	2.467	7	2	4
S1220	OSI-930	L5	L2300-384-01	443.44	728033-96-3	c-Kit,CSF-1R,VEGFR	89	200.704	<1		http://selleckchem.com/products/OSI-930.html	OSI-930 is a potent inhibitor of Kit, KDR and CSF-1R with IC50 of 80 nM, 9 nM and 15 nM, respectively also potent to Flt-1, c-Raf and Lck and low activity against PDGFRα/β, Flt-3 and Abl. Phase 1.	Protein Tyrosine Kinase	C22H16F3N3O2S	free base	N/A	FC(F)(F)OC1=CC=C(NC(=O)C2=C(NCC3=CC=NC4=CC=CC=C34)C=CS2)C=C1 |c:12,18,22,28,32,t:5,7,16,20,24|	6.266	3	2	7
S1224	Oxaliplatin	N5	L2300-384-01	397.29	61825-94-3	DNA/RNA Synthesis	14	35.2387	3	7.55116	http://selleckchem.com/products/Eloxatin.html	Oxaliplatin inhibits DNA synthesis by conforming DNA adducts in RT4, TCCSUP, A2780, HT-29, U-373MG, U-87MG, SK-MEL-2, and HT-144 cells.	DNA Damage	C8H14N2O4Pt	free base	Eloxatin	[Pt++].[O-]C(=O)C([O-])=O.N[C@@H]1CCCC[C@H]1N |r|	-3.423	0	2	1
S1225	Etoposide	P5	L2300-384-01	588.56	33419-42-0	Topoisomerase	100	169.906	<1		http://selleckchem.com/products/Etopophos.html	Etoposide is a semisynthetic derivative of podophyllotoxin, which inhibits DNA synthesis via topoisomerase II inhibition activity.	DNA Damage	C29H32O13	free base	Vepesid	[H][C@]12COC(=O)[C@]1([H])[C@H](C1=CC(OC)=C(O)C(OC)=C1)C1=C(C=C3OCOC3=C1)[C@H]2O[C@]1([H])O[C@]2([H])CO[C@@H](C)O[C@@]2([H])[C@H](O)[C@H]1O |r,c:19,30,t:10,14,22,24|	0.935	10	3	5
S1226	KU-0063794	B7	L2300-384-01	465.54	938440-64-3	mTOR	16	34.3687	<1		http://selleckchem.com/products/KU-0063794.html	KU-0063794 is a potent and highly specific dual-mTOR inhibitor of mTORC1 and mTORC2 with IC50 of ~10 nM in cell-free assays no effect on PI3Ks.	PI3K/Akt/mTOR	C25H31N5O4	free base	N/A	COC1=C(CO)C=C(C=C1)C1=NC2=NC(=NC(N3CCOCC3)=C2C=C1)N1C[C@H](C)O[C@H](C)C1 |r,c:2,6,8,15,24,27,t:11,13|	3.274	6	1	5
S1227	Raloxifene HCl	D7	L2300-384-01	510.04	82640-04-8	Estrogen/progestogen Receptor	100	196.063	<1		http://selleckchem.com/products/Evista.html	Raloxifene is an estrogen antagonist, which inhibits human cytosolic aldehyde oxidase-catalyzed phthalazine oxidation activity with IC50 of 5.7 nM.	Endocrinology & Hormones	C28H28ClNO4S	Hydrochloride	Raloxifene Hydrochloride, keoxifene	Cl.OC1=CC=C(C=C1)C1=C(C(=O)C2=CC=C(OCCN3CCCCC3)C=C2)C2=C(S1)C=C(O)C=C2 |c:3,5,8,26,29,36,t:1,12,14,33|	6.843	2	2	7
S1231	Topotecan HCl	F7	L2300-384-01	457.91	119413-54-6	Topoisomerase	91	198.729	91	198.729	http://selleckchem.com/products/Topotecan-Hydrochloride.html	Topotecan HCl is a topoisomerase I inhibitor for MCF-7 Luc cells and DU-145 Luc cells with IC50 of 13 nM and 2 nM in cell-free assays, respectively.	DNA Damage	C23H24ClN3O5	Hydrochloride	Hycamtin, NSC 609699	Cl.CC[C@@]1(O)C(=O)OCC2=C1C=C1N(CC3=C1N=C1C=CC(O)=C(CN(C)C)C1=C3)C2=O |r,c:8,11,15,20,30,t:18,23|	1.959	4	1	3
S1233	2-Methoxyestradiol (2-MeOE2)	H7	L2300-384-01	302.41	362-07-2	HIF	60	198.406	<1		http://selleckchem.com/products/2-Methoxyestradiol(2ME2).html	2-Methoxyestradiol (2-MeOE2) depolymerizes microtubules and blocks HIF-1α nuclear accumulation and HIF-transcriptional activity. Phase 2.	Angiogenesis	C19H26O3	free base	2-ME2	[H][C@@]12CC[C@H](O)[C@@]1(C)CC[C@]1([H])C3=CC(OC)=C(O)C=C3CC[C@@]21[H] |r,c:20,t:13,17|	3.821	1	2	1
S1235	Letrozole	J7	L2300-384-01	285.3	112809-51-5	Aromatase	57	199.79	<1		http://selleckchem.com/products/Letrozole.html	Letrozole is a third generation inhibitor of aromatase with IC50 of 0.07-20 nM in cell-free assays.It has no effect on the plasma levels of 17α-OH progesterone, thyroid-stimulating hormone (TSH), luteinizing hormone (LH), follicle-stimulating hormone (FSH), or androstenedione and does not affect normal urine electrolyte excretion or thyroid function in clinical studies.	Endocrinology & Hormones	C17H11N5	free base	Femara, Piroxicam	N#CC1=CC=C(C=C1)C(N1C=NC=N1)C1=CC=C(C=C1)C#N |c:4,6,11,13,18,20,t:2,16|	2.749	2	0	3
S1237	Temozolomide	L7	L2300-384-01	194.15	85622-93-1	DNA/RNA Synthesis,Autophagy	38	195.725	<1		http://selleckchem.com/products/Methazolastone.html	Temozolomide is a monofunctional SN-1 alkylating agent that can modify nitrogen atoms in the DNA ring and the extracyclic oxygen group, chemically converted to MTIC and degrades to methyldiazonium cation, which transfers methyl groups to DNA at physiologic pH. A DNA damage inducer in L-1210 and L-1210/BCNU cells.	Ubiquitin	C6H6N6O2	free base	Methazolastone, Temodar, Temodal	CN1N=NC2=C(N=CN2C1=O)C(N)=O |c:2,6,t:4|	0.052	5	1	1
S1241	Vincristine sulfate	N7	L2300-384-01	923.04	2068-78-2	Autophagy,Microtubule Associated	100	108.338	60	65.0026	http://selleckchem.com/products/Vincristine-Sulfate.html	Vincristine sulfate is an inhibitor of polymerization of microtubules by binding to tubulin with IC50 of 32 μM in a cell-free assay.	Cytoskeletal Signaling	C46H58N4O14S	free base	Leurocristine	OS(O)(=O)=O.[H][C@@]12N3CCC11C4=C(C=C(OC)C(=C4)[C@]4(C[C@@]5([H])CN(C[C@](O)(CC)C5)CCC5=C4NC4=C5C=CC=C4)C(=O)OC)N(C=O)[C@@]1([H])[C@](O)([C@H](OC(C)=O)[C@]2(CC)C=CC3)C(=O)OC |r,c:17,35,39,42,44,68,t:11,13|	3.365	8	1	10
S1244	Amuvatinib (MP-470)	P7	L2300-384-01	447.51	850879-09-3	c-Kit,FLT3,PDGFR	32	71.5068	<1		http://selleckchem.com/products/MP-470.html	Amuvatinib (MP-470) is a potent and multi-targeted inhibitor of c-Kit, PDGFRα and Flt3 with IC50 of 10 nM, 40 nM and 81 nM, respectively. Phase 2.	Protein Tyrosine Kinase	C23H21N5O3S	free base	N/A	S=C(NCC1=CC=C2OCOC2=C1)N1CCN(CC1)C1=NC=NC2=C1OC1=CC=CC=C21 |c:12,24,26,32,t:4,6,22,30,34|	4.867	5	1	5
S1249	JNJ-7706621	B9	L2300-384-01	394.36	443797-96-4	Aurora Kinase,CDK	79	200.325	<1		http://selleckchem.com/products/JNJ-7706621.html	JNJ-7706621 is pan-CDK inhibitor with the highest potency on CDK1/2 with IC50 of 9 nM/4 nM and showing >6-fold selectivity for CDK1/2 than CDK3/4/6 in cell-free assays. It also potently inhibits Aurora A/B and has no activity on Plk1 and Wee1.	Cell Cycle	C15H12F2N6O3S	free base	N/A	NC1=NC(NC2=CC=C(C=C2)S(N)(=O)=O)=NN1C(=O)C1=C(F)C=CC=C1F |c:7,9,15,21,24,26,t:1,5|	2.226	5	3	4
S1250	Enzalutamide (MDV3100)	D9	L2300-384-01	464.44	915087-33-1	Androgen Receptor	92	198.088	<1		http://selleckchem.com/products/MDV3100.html	Enzalutamide (MDV3100) is an androgen-receptor (AR) antagonist with IC50 of 36 nM in LNCaP cells.	Endocrinology & Hormones	C21H16F4N4O2S	free base	N/A	CNC(=O)C1=C(F)C=C(C=C1)N1C(=S)N(C(=O)C1(C)C)C1=CC=C(C#N)C(=C1)C(F)(F)F |c:4,7,9,28,t:22,24|	4.954	2	1	4
S1261	Celecoxib	F9	L2300-384-01	381.37	169590-42-5	COX	76	199.282	<1		http://selleckchem.com/products/Celecoxib.html	Celecoxib is a selective COX-2 inhibitor with IC50 of 40 nM in Sf9 cells.	Neuronal Signaling	C17H14F3N3O2S	free base	Celebrex, Celebra	CC1=CC=C(C=C1)C1=CC(=NN1C1=CC=C(C=C1)S(N)(=O)=O)C(F)(F)F |c:3,5,10,16,18,t:1,8,14|	4.428	3	1	4
S1264	PD173074	H9	L2300-384-01	523.67	219580-11-7	FGFR,VEGFR	100	190.96	<1		http://selleckchem.com/products/PD-173074.html	PD173074 is a potent FGFR1 inhibitor with IC50 of ~25 nM and also inhibits VEGFR2 with IC50 of 100-200 nM in cell-free assays, ~1000-fold selective for FGFR1 than PDGFR and c-Src.	Angiogenesis	C28H41N7O3	free base	N/A	CCN(CC)CCCCNC1=NC=C2C=C(C(NC(=O)NC(C)(C)C)=NC2=N1)C1=CC(OC)=CC(OC)=C1 |c:14,24,27,34,38,t:10,12,30|	4.313	6	3	13
S1266	WYE-354	J9	L2300-384-01	495.53	1062169-56-5	mTOR	99	199.786	<1		http://selleckchem.com/products/WYE-354.html	WYE-354 is a potent, specific and ATP-competitive inhibitor of mTOR with IC50 of 5 nM, blocks mTORC1/P-S6K(T389) and mTORC2/P-AKT(S473) not P-AKT(T308), selective for mTOR than PI3Kα (>100-fold) and PI3Kγ (>500-fold).	PI3K/Akt/mTOR	C24H29N7O5	free base	N/A	COC(=O)NC1=CC=C(C=C1)C1=NC2=C(C=NN2C2CCN(CC2)C(=O)OC)C(=N1)N1CCOCC1 |c:7,9,16,31,t:5,12,14|	1.886	8	1	6
S1267	Vemurafenib (PLX4032, RG7204)	L9	L2300-384-01	489.92	918504-65-1	Raf	97	197.992	<1		http://selleckchem.com/products/PLX-4032.html	Vemurafenib (PLX4032, RG7204) is a novel and potent inhibitor of B-RafV600E with IC50 of 31 nM in cell-free assay. 10-fold selective for B-RafV600E over wild-type B-Raf in enzymatic assays and the cellular selectivity can exceed 100-fold.	MAPK	C23H18ClF2N3O3S	free base	RG7204	CCCS(=O)(=O)NC1=CC=C(F)C(C(=O)C2=CNC3=NC=C(C=C23)C2=CC=C(Cl)C=C2)=C1F |c:20,31,33,t:7,9,15,18,22,26,28|	4.953	4	2	7
S1274	BX-795	N9	L2300-384-01	591.47	702675-74-9	IκB/IKK,PDK	100	169.07	<1		http://selleckchem.com/products/bx-795.html	BX795 is a potent and specific PDK1 inhibitor with IC50 of 6 nM, 140- and 1600-fold more selective for PDK1 than PKA and PKC in cell-free assays, respectively. Meanwhile, in comparison to GSK3β more than 100-fold selectivity observed for PDK1.	PI3K/Akt/mTOR	C23H26IN7O2S	free base	N/A	IC1=CN=C(NC2=CC(NC(=O)N3CCCC3)=CC=C2)N=C1NCCCNC(=O)C1=CC=CS1 |c:17,19,22,34,t:1,3,6,32|	3.704	4	4	9
S1278	Altretamine	P9	L2300-384-01	210.28	645-05-6	DNA alkylator	15	71.3335	<1		http://selleckchem.com/products/Altretamine.html	Altretamine is an anti-neoplastic agent.	Others	C9H18N6	free base	Hexalen	CN(C)C1=NC(=NC(=N1)N(C)C)N(C)C |c:5,7,t:3|	1.995	3	0	3
S1304	Megestrol Acetate	B11	L2300-384-01	384.51	595-33-5	Androgen Receptor,Estrogen/progestogen Receptor	33	85.8235	<1		http://selleckchem.com/products/Megestrol-Acetate.html	Megestrol acetate is a synthetic progestogen, used to treat breast cancer and loss of appetite.	Endocrinology & Hormones	C24H32O4	free base	Megace, Megace ES	[H][C@@]12CC[C@](OC(C)=O)(C(C)=O)[C@@]1(C)CC[C@@]1([H])[C@@]2([H])C=C(C)C2=CC(=O)CC[C@]12C |r,t:22,25|	3.505	4	0	3
S1322	Dexamethasone (DHAP)	D11	L2300-384-01	392.46	50-02-2	Autophagy,IL Receptor	79	201.294	<1		http://selleckchem.com/products/Dexamethasone.html	Dexamethasone (DHAP) is a potent synthetic member of the glucocorticoid class of steroid drugs, and an interleukin receptor modulator that has anti-inflammatory and immunosuppressant effects.	Others	C22H29FO5	free base	Decadron	[H][C@@]12C[C@@H](C)[C@](O)(C(=O)CO)[C@@]1(C)C[C@H](O)[C@@]1(F)[C@@]2([H])CCC2=CC(=O)C=C[C@]12C |r,c:28,t:24|	1.708	2	2	2
S1369	Bafetinib (INNO-406)	F11	L2300-384-01	576.62	859212-16-1	Bcr-Abl	100	173.424	<1		http://selleckchem.com/products/Bafetinib.html	Bafetinib (INNO-406) is a potent and selective dual Bcr-Abl/Lyn inhibitor with IC50 of 5.8 nM/19 nM in cell-free assays, does not inhibit the phosphorylation of the T315I mutant and is less potent to PDGFR and c-Kit. Phase 2.	Angiogenesis	C30H31F3N8O	free base	NS-187	CN(C)[C@H]1CCN(CC2=CC=C(C=C2C(F)(F)F)C(=O)NC2=CC=C(C)C(NC3=NC=C(C=N3)C3=CN=CN=C3)=C2)C1 |r,c:10,12,31,33,38,40,42,t:8,22,24,29,36|	4.197	5	2	9
S1378	Ruxolitinib (INCB018424)	H11	L2300-384-01	306.37	941678-49-5	JAK	61	199.106	<1		http://selleckchem.com/products/INCB18424.html	Ruxolitinib (INCB018424) is the first potent, selective, JAK1/2 inhibitor to enter the clinic with IC50 of 3.3 nM/2.8 nM in cell-free assays, >130-fold selectivity for JAK1/2 versus JAK3.	JAK/STAT	C17H18N6	free base	N/A	N#CC[C@H](C1CCCC1)N1C=C(C=N1)C1=NC=NC2=C1C=CN2 |r,c:11,13,18,20,23,t:16|	2.88	3	1	4
S1392	Pelitinib (EKB-569)	J11	L2300-384-01	467.92	257933-82-7	EGFR	13	27.7825	<1		http://selleckchem.com/products/Pelitinib.html	Pelitinib (EKB-569) is a potent irreversible EGFR inhibitor with IC50 of 38.5 nM. Phase2.	Protein Tyrosine Kinase	C24H23ClFN5O2	free base	WAY-EKB 569	CCOC1=C(NC(=O)\C=C\CN(C)C)C=C2C(=C1)N=CC(C#N)=C2NC1=CC(Cl)=C(F)C=C1 |c:3,14,16,19,23,33,t:27,30|	4.455	3	2	8
S1443	Zileuton	L11	L2300-384-01	236.29	111406-87-2	Lipoxygenase	47	198.908	<1		http://selleckchem.com/products/Zileuton.html	Zileuton is an orally active inhibitor of 5-lipoxygenase, and thus inhibits leukotrienes (LTB4, LTC4, LTD4, and LTE4) formation, used to decrease the symptoms of asthma.	Others	C11H12N2O2S	free base	ZYFLO	CC(N(O)C(N)=O)C1=CC2=CC=CC=C2S1 |c:11,13,t:7,9|	2.184	1	1	2
S1452	Ispinesib (SB-715992)	N11	L2300-384-01	517.06	336113-53-2	Kinesin	103	199.203	<1		http://selleckchem.com/products/Ispinesib-mesilate(SB-715992).html	Ispinesib (SB-715992) is a potent, specific and reversible inhibitor of kinesin spindle protein (KSP) with Ki app of 1.7 nM in a cell-free assay, no inhibition to CENP-E, RabK6, MCAK, MKLP1, KHC or Kif1A. Phase 2.	Cytoskeletal Signaling	C30H33ClN4O2	free base	N/A	CC(C)[C@@H](N(CCCN)C(=O)C1=CC=C(C)C=C1)C1=NC2=C(C=CC(Cl)=C2)C(=O)N1CC1=CC=CC=C1 |r,c:16,23,26,36,38,t:11,13,19,21,34|	5.259	3	1	9
S1453	Tipifarnib	P11	L2300-384-01	489.4	192185-72-1	Transferase	14	28.6065	<1		http://selleckchem.com/products/Tipifarnib(R115777).html	Tipifarnib (R115777) is a potent and specific farnesyltransferase (FTase) inhibitor with IC50 of 0.6 nM, its anti-proliferative effects are most prominent in H-ras or N-ras mutant cells. Phase 3.	Metabolism	C27H22Cl2N4O	free base	R115777	CN1C=NC=C1[C@@](N)(C1=CC=C(Cl)C=C1)C1=CC2=C(C=C1)N(C)C(=O)C=C2C1=CC(Cl)=CC=C1 |r,c:2,4,14,19,21,28,34,36,t:9,11,17,31|	4.808	2	1	4
S1456	Zibotentan (ZD4054)	B13	L2300-384-01	424.43	186497-07-4	Endothelin Receptor	24	56.5464	<1		http://selleckchem.com/products/Zibotentan(ZD4054).html	Zibotentan (ZD4054) is a specific Endothelin (ET)A antagonist with IC50 of 21 nM, exhibiting no activity at ETB. Phase 3.	GPCR & G Protein	C19H16N6O4S	free base	N/A	COC1=NC(C)=CN=C1NS(=O)(=O)C1=CC=CN=C1C1=CC=C(C=C1)C1=NN=CO1 |c:5,7,16,18,23,25,30,t:2,14,21,28|	1.456	9	1	6
S1467	Doxercalciferol	D13	L2300-384-01	412.65	54573-75-0	Vitamin	83	201.139	<1		http://selleckchem.com/products/Doxercalciferol(Hectorol).html	Doxercalciferol is a synthetic vitamin D2 analog, suppressing parathyroid synthesis and secretion, used to treat secondary hyperparathyroidism and metabolic bone disease.	Others	C28H44O2	free base	Hectorol	[H][C@@]1(CC[C@]2([H])[C@]1(C)CCC\C2=C/C=C1\C[C@@H](O)C[C@H](O)C1=C)[C@H](C)\C=C\[C@@H](C)C(C)C |r|	6.337	0	2	5
S1476	SB525334	F13	L2300-384-01	343.42	356559-20-1	TGF-beta/Smad	68	198.008	<1		http://selleckchem.com/products/SB-525334.html	SB525334 is a potent and selective inhibitor of TGFβ receptor I (ALK5) with IC50 of 14.3 nM in a cell-free assay, 4-fold less potent to ALK4 than ALK5 and inactive to ALK2, 3, and 6.	TGF-beta/Smad	C21H21N5	free base	N/A	CC1=NC(=CC=C1)C1=C(NC(=N1)C(C)(C)C)C1=CC=C2N=CC=NC2=C1 |c:3,5,11,22,24,27,t:1,8,18,20|	4.305	4	1	3
S1486	AEE788 (NVP-AEE788)	H13	L2300-384-01	440.58	497839-62-0	EGFR,HER2,VEGFR	88	199.737	<1		http://selleckchem.com/products/AEE788.html	AEE788 (NVP-AEE788) is a potent inhibitor of EGFR and HER2/ErbB2 with IC50 of 2 nM and 6 nM, less potent to VEGFR2/KDR, c-Abl, c-Src, and Flt-1, does not inhibit Ins-R, IGF-1R, PKCα and CDK1. Phase 1/2.	Protein Tyrosine Kinase	C27H32N6	free base	N/A	CCN1CCN(CC2=CC=C(C=C2)C2=CC3=C(N[C@H](C)C4=CC=CC=C4)N=CN=C3N2)CC1 |r,c:9,11,16,23,25,28,30,t:7,14,21|	5.042	2	2	7
S1487	PHA-793887	J13	L2300-384-01	361.48	718630-59-2	CDK	72	199.181	<1		http://selleckchem.com/products/PHA-793887.html	PHA-793887 is a novel and potent inhibitor of CDK2, CDK5 and CDK7 with IC50 of 8 nM, 5 nM and 10 nM. It is greater than 6-fold more selective for CDK2, 5, and 7 than CDK1, 4, and 9. Phase 1.	Cell Cycle	C19H31N5O2	free base	N/A	CC(C)CC(=O)NC1=NNC2=C1CN(C(=O)C1CCN(C)CC1)C2(C)C |c:10,t:7|	1.895	3	2	4
S1489	PIK-93	L13	L2300-384-01	389.88	593960-11-3	PI3K	78	200.062	<1		http://selleckchem.com/products/PIK-93.html	PIK-93 is the first potent, synthetic PI4K (PI4KIIIβ) inhibitor with IC50 of 19 nM shown to inhibit PI3Kα with IC50 of 39 nM.	PI3K/Akt/mTOR	C14H16ClN3O4S2	free base	N/A	CC(=O)NC1=NC(C)=C(S1)C1=CC(=C(Cl)C=C1)S(=O)(=O)NCCO |c:7,16,t:4,11,13|	1.076	4	3	6
S1490	Ponatinib (AP24534)	N13	L2300-384-01	532.56	943319-70-8	Bcr-Abl,FGFR,PDGFR,VEGFR	30	56.3317	<1		http://selleckchem.com/products/AP24534.html	Ponatinib (AP24534) is a novel, potent multi-target inhibitor of Abl, PDGFRα, VEGFR2, FGFR1 and Src with IC50 of 0.37 nM, 1.1 nM, 1.5 nM, 2.2 nM and 5.4 nM in cell-free assays, respectively.	Angiogenesis	C29H27F3N6O	free base	N/A	CN1CCN(CC2=C(C=C(NC(=O)C3=CC(C#CC4=CN=C5C=CC=NN45)=C(C)C=C3)C=C2)C(F)(F)F)CC1 |c:22,24,31,34,t:6,8,13,18,20,28|	4.884	3	1	7
S1501	Mycophenolate Mofetil	P13	L2300-384-01	433.49	128794-94-5	Dehydrogenase	86	198.39	<1		http://selleckchem.com/products/Mycophenolate-mofetil-(CellCept).html	Mycophenolate Mofetil is a non-competitive, selective and reversible inhibitor of inosine monophosphate dehydrogenase I/II with IC50 of 39 nM and 27 nM, respectively.	Metabolism	C23H31NO7	free base	CellCept, RS 61443, TM-MMF	COC1=C(C)C2=C(C(=O)OC2)C(O)=C1C\C=C(/C)CCC(=O)OCCN1CCOCC1 |c:2,13,t:5|	3.209	6	1	10
S1515	Pracinostat (SB939)	B15	L2300-384-01	358.48	929016-96-6	HDAC	72	200.848	<1		http://selleckchem.com/products/SB939.html	Pracinostat (SB939) is a potent pan-HDAC inhibitor with IC50 of 40-140 nM with exception for HDAC6. It has no activity against the class III isoenzyme SIRT I. Phase 2.	Cytoskeletal Signaling	C20H30N4O2	free base	N/A	CCCCC1=NC2=CC(=CC=C2N1CCN(CC)CC)\C=C\C(=O)NO |c:8,10,t:4,6|	3.71	2	1	10
S1525	Adavosertib （MK-1775）	D15	L2300-384-01	500.6	955365-80-7	Wee1	80	159.808	0.0001	0.00019976	http://selleckchem.com/products/MK-1775.html	MK-1775 is a potent and selective Wee1 inhibitor with IC50 of 5.2 nM in a cell-free assay hinders G2 DNA damage checkpoint. Phase 2.	Cell Cycle	C27H32N8O2	free base	N/A	CN1CCN(CC1)C1=CC=C(NC2=NC3=C(C=N2)C(=O)N(CC=C)N3C2=NC(=CC=C2)C(C)(C)O)C=C1 |c:15,17,30,32,39,t:8,10,13,28|	4.158	4	1	7
S1526	Quizartinib (AC220)	F15	L2300-384-01	560.67	950769-58-1	FLT3	33	58.8582	<1		http://selleckchem.com/products/AC-220.html	Quizartinib (AC220) is a second-generation FLT3 inhibitor for Flt3(ITD/WT) with IC50 of 1.1 nM/4.2 nM in MV4-11 and RS411 cells, respectively, 10-fold more selective for Flt3 than KIT, PDGFRα, PDGFRβ, RET, and CSF-1R. Phase 3.	Angiogenesis	C29H32N6O4S	free base	N/A	CC(C)(C)C1=CC(NC(=O)NC2=CC=C(C=C2)C2=CN3C(SC4=CC(OCCN5CCOCC5)=CC=C34)=N2)=NO1 |c:13,15,35,40,42,t:4,11,18,23,37|	5.064	6	2	8
S1532	AZD7762	H15	L2300-384-01	362.42	860352-01-8	Chk	50	137.961	<1		http://selleckchem.com/products/AZD7762.html	AZD7762 is a potent and selective inhibitor of Chk1 with IC50 of 5 nM in a cell-free assay. It is equally potent against Chk2 and less potent against CAM, Yes, Fyn, Lyn, Hck and Lck. Phase 1.	Cell Cycle	C17H19FN4O2S	free base	N/A	NC(=O)NC1=C(SC(=C1)C1=CC(F)=CC=C1)C(=O)N[C@H]1CCCNC1 |r,c:7,13,15,t:4,10|	2.009	2	4	4
S1533	R406 (free base)	J15	L2300-384-01	470.45	841290-80-0	Syk	21	44.6381	<1		http://selleckchem.com/products/R406(free-base).html	R406 (free base) is a potent Syk inhibitor with IC50 of 41 nM in a cell-free assay, strongly inhibits Syk but not Lyn, 5-fold less potent to Flt3. Phase 1.	Angiogenesis	C22H23FN6O5	free base	N/A	COC1=CC(NC2=NC(NC3=NC4=C(OC(C)(C)C(=O)N4)C=C3)=C(F)C=N2)=CC(OC)=C1OC |c:22,27,29,33,t:2,6,10,12,24|	3.881	8	3	7
S1541	Selisistat (EX 527)	L15	L2300-384-01	248.71	49843-98-3	Sirtuin	49	197.017	<1		http://selleckchem.com/products/EX-527.html	Selisistat (EX 527) is a potent and selective SIRT1 inhibitor with IC50 of 38 nM in a cell-free assay, exhibits >200-fold selectivity against SIRT2 and SIRT3. Phase 2.	Epigenetics	C13H13ClN2O	free base	SEN0014196	NC(=O)C1CCCC2=C1NC1=C2C=C(Cl)C=C1 |c:7,11,17,t:14|	3.149	1	2	1
S1547	Febuxostat	N15	L2300-384-01	316.37	144060-53-7	ROS	63	199.134	<1		http://selleckchem.com/products/Febuxostat(Uloric).html	Febuxostat is a selective xanthine oxidase inhibitor with Ki of 0.6 nM.	Others	C16H16N2O3S	free base	Adenuric	CC(C)COC1=C(C=C(C=C1)C1=NC(C)=C(S1)C(O)=O)C#N |c:7,9,15,t:5,12|	3.468	3	0	5
S1548	Dapagliflozin	P15	L2300-384-01	408.87	461432-26-8	SGLT	82	200.553	<1		http://selleckchem.com/products/Dapagliflozin.html	Dapagliflozin is a potent and selective hSGLT2 inhibitor with EC50 of 1.1 nM, exhibiting 1200-fold selectivity over hSGLT1. Phase 4.	GPCR & G Protein	C21H25ClO6	free base	BMS-512148	CCOC1=CC=C(CC2=CC(=CC=C2Cl)[C@@H]2O[C@H](CO)[C@@H](O)[C@H](O)[C@H]2O)C=C1 |r,c:10,12,28,t:3,5,8|	2.409	2	4	6
S1555	AZD8055	B17	L2300-384-01	465.54	1009298-09-2	mTOR	50	107.402	<1		http://selleckchem.com/products/AZD8055.html	AZD8055 is a novel ATP-competitive mTOR inhibitor with IC50 of 0.8 nM in MDA-MB-468 cells with excellent selectivity (∼1,000-fold) against PI3K isoforms and ATM/DNA-PK. Phase 1.	PI3K/Akt/mTOR	C25H31N5O4	free base	N/A	COC1=C(CO)C=C(C=C1)C1=NC2=C(C=C1)C(=NC(=N2)N1CCOC[C@@H]1C)N1CCOC[C@@H]1C |r,c:2,6,8,13,15,18,20,t:11|	3.274	6	1	5
S1561	BMS-777607	D17	L2300-384-01	512.89	1025720-94-8	TAM Receptor,c-Met	47	91.6376	<1		http://selleckchem.com/products/BMS-777607.html	BMS-777607 is a Met-related inhibitor for c-Met, Axl, Ron and Tyro3 with IC50 of 3.9 nM, 1.1 nM, 1.8 nM and 4.3 nM in cell-free assays, 40-fold more selective for Met-related targets versus Lck, VEGFR-2, and TrkA/B, and more than 500-fold greater selectivity versus all other receptor and non receptor kinases. Phase 1/2.	Protein Tyrosine Kinase	C25H19ClF2N4O4	free base	N/A	CCOC1=C(C(=O)NC2=CC=C(OC3=CC=NC(N)=C3Cl)C(F)=C2)C(=O)N(C=C1)C1=CC=C(F)C=C1 |c:3,15,18,23,29,37,t:8,10,13,32,34|	3.517	5	2	7
S1570	KU-60019	F17	L2300-384-01	547.67	925701-49-1	ATM/ATR	18	32.8665	<1		http://selleckchem.com/products/KU-60019.html	KU-60019 is an improved analogue of KU-55933, with IC50 of 6.3 nM for ATM in cell-free assays, 270- and 1600-fold more selective for ATM than DNA-PK and ATR,and is a highly effective radiosensitizer.	DNA Damage	C30H33N3O5S	free base	N/A	C[C@H]1CN(CC(=O)NC2=CC3=C(SC4=C(C3)C=CC=C4C3=CC(=O)C=C(O3)N3CCOCC3)C=C2)C[C@@H](C)O1 |r,c:13,17,19,26,37,t:8,10,22|	3.818	5	1	5
S1574	Doramapimod (BIRB 796)	H17	L2300-384-01	527.66	285983-48-4	p38 MAPK	100	189.516	<1		http://selleckchem.com/products/BIRB-796-(Doramapimod).html	Doramapimod (BIRB 796) is a pan-p38 MAPK inhibitor with IC50 of 38 nM, 65 nM, 200 nM and 520 nM for p38α/β/γ/δ in cell-free assays, and binds p38α with Kd of 0.1 nM in THP-1 cells, 330-fold greater selectivity versus JNK2, weak inhibition for c-RAF, Fyn and Lck, insignificant inhibition of ERK-1, SYK, IKK2.	MAPK	C31H37N5O3	free base	N/A	CC1=CC=C(C=C1)N1N=C(C=C1NC(=O)NC1=CC=C(OCCN2CCOCC2)C2=C1C=CC=C2)C(C)(C)C |c:3,5,9,11,32,35,37,t:1,18,20|	5.907	4	2	8
S1577	Tie2 kinase inhibitor	J17	L2300-384-01	439.53	948557-43-5	Tie-2	35	79.6305	<1		http://selleckchem.com/products/Tie2-kinase-inhibitor.html	Tie2 kinase inhibitor is an optimized compound of SB-203580, selective to Tie2 with IC50 of 0.25 μM, 200-fold more potent than p38.	Protein Tyrosine Kinase	C26H21N3O2S	free base	N/A	COC1=CC2=C(C=C1)C=C(C=C2)C1=C(N=C(N1)C1=CC=C(C=C1)S(C)=O)C1=CC=NC=C1 |c:4,6,9,11,16,22,24,32,34,t:2,14,20,30|	4.57	4	1	5
S1655	Ezetimibe	L17	L2300-384-01	409.4	163222-33-1	LDL	81	197.851	<1		http://selleckchem.com/products/Ezetimibe(Zetia).html	Ezetimibe is a potent, selective, cholesterol absorption inhibitor, used to lower cholesterol.	Others	C24H21F2NO3	free base	Zetia, Ezetrol	O[C@@H](CC[C@@H]1[C@H](N(C1=O)C1=CC=C(F)C=C1)C1=CC=C(O)C=C1)C1=CC=C(F)C=C1 |r,c:15,23,31,t:10,12,18,20,26,28|	4.633	1	2	6
S1665	Estrone	N17	L2300-384-01	270.37	53-16-7	Estrogen/progestogen Receptor	54	199.726	<1		http://selleckchem.com/products/Estrone.html	Estrone is an estrogenic hormone.	Endocrinology & Hormones	C18H22O2	free base	Oestrone	[H][C@@]12CCC(=O)[C@@]1(C)CC[C@]1([H])C3=CC=C(O)C=C3CC[C@@]21[H] |r,c:18,t:13,15|	3.938	1	1	0
S1672	Aminoglutethimide	P17	L2300-384-01	232.28	125-84-8	Aromatase	20	86.103	<1		http://selleckchem.com/products/Aminoglutethimide(Cytadren).html	Aminoglutethimide is an aromatase inhibitor with IC50 of 10 μM.	Endocrinology & Hormones	C13H16N2O2	free base	N/A	CCC1(CCC(=O)NC1=O)C1=CC=C(N)C=C1 |c:16,t:11,13|	1.285	2	2	2
S1680	Disulfiram	B19	L2300-384-01	296.54	97-77-8	Dehydrogenase	59	198.961	<1		http://selleckchem.com/products/Disulfiram(Antabuse).html	Disulfiram is a specific inhibitor of aldehyde-dehydrogenase (ALDH1), used for the treatment of chronic alcoholism by producing an acute sensitivity to alcohol.	Others	C10H20N2S4	free base	Antabuse, Antabus	CCN(CC)C(=S)SSC(=S)N(CC)CC	5.6	0	0	9
S1696	Hydrocortisone	D19	L2300-384-01	362.46	50-23-7	Glucocorticoid Receptor	73	201.402	<1		http://selleckchem.com/products/Hydrocortisone.html	Hydrocortisone is a steroid hormone or glucocorticoid produced by the adrenal gland.	Others	C21H30O5	free base	Cortisol	[H][C@@]12CC[C@](O)(C(=O)CO)[C@@]1(C)C[C@H](O)[C@@]1([H])[C@@]2([H])CCC2=CC(=O)CC[C@]12C |r,t:23|	1.283	2	2	2
S1709	Estradiol	F19	L2300-384-01	272.38	50-28-2	Estrogen/progestogen Receptor	54	198.252	<1		http://selleckchem.com/products/Estradiol.html	Estradiol, or more precisely, 17β-estradiol, is a human sex hormone and steroid, and the primary female sex hormone.	Others	C18H24O2	free base	17β-estradiol, oestradiol, 17β-Oestradiol, β-Estradiol	[H][C@@]12CC[C@H](O)[C@@]1(C)CC[C@]1([H])C3=C(CC[C@@]21[H])C=C(O)C=C3 |r,c:13,24,t:21|	3.838	0	2	0
S1721	Azathioprine	H19	L2300-384-01	277.26	446-86-6	Rho	54	194.763	<1		http://selleckchem.com/products/Azathioprine(Azasan).html	Azathioprine is an immunosuppressive drug, inhibiting purine synthesis and GTP-binding protein Rac1 activation, used in the treatment of organ transplantation and autoimmune diseases.	Others	C9H7N7O2S	free base	Azasan, Imuran, Azamun, BW-57-322, NSC-39084	CN1C=NC(=C1SC1=C2NC=NC2=NC=N1)[N+]([O-])=O |c:2,4,8,11,14,16|	1.071	4	1	3
S1776	Toremifene Citrate	J19	L2300-384-01	598.08	89778-27-8	Estrogen/progestogen Receptor	100	167.202	<1		http://selleckchem.com/products/Toremifene-Citrate(Fareston).html	Toremifene Citrate is an oral selective estrogen receptor modulator (SERM), used in the treatment of advanced breast cancer.	Endocrinology & Hormones	C32H36ClNO8	Citrate	Fareston, Acapodene	OC(=O)CC(O)(CC(O)=O)C(O)=O.CN(C)CCOC1=CC=C(C=C1)C(=C(\CCCl)C1=CC=CC=C1)\C1=CC=CC=C1 |c:20,22,32,34,39,41,t:18,30,37|	1.945	4	0	14
S1782	Azacitidine	L19	L2300-384-01	244.2	320-67-2	DNA Methyltransferase	48	196.56	<1		http://selleckchem.com/products/Azacitidine(Vidaza).html	Azacitidine is a nucleoside analogue of cytidine that specifically inhibits DNA methylation by trapping DNA methyltransferases.	DNA Damage	C8H12N4O5	free base	5-azacytidine, Mylosar, Ladakamycin	NC1=NC(=O)N(C=N1)[C@@H]1O[C@H](CO)[C@@H](O)[C@H]1O |r,c:6,t:1|	-2.505	4	4	2
S1792	Simvastatin	N19	L2300-384-01	418.57	79902-63-9	HMG-CoA Reductase	83	198.294	<1		http://selleckchem.com/products/Simvastatin(Zocor).html	Simvastatin is a competitive inhibitor of HMG-CoA reductase with Ki of 0.1-0.2 nM in cell-free assays.	Others	C25H38O5	free base	Simlup, Simcard, Simvacor, Simvoget, Zorced	[H][C@@]1(CC[C@H]2[C@@H](C)C=CC3=C[C@H](C)C[C@H](OC(=O)C(C)(C)CC)[C@]23[H])C[C@@H](O)CC(=O)O1 |r,c:7,t:9|	4.634	4	1	7
S1840	Lomustine	P19	L2300-384-01	233.7	13010-47-4	DNA/RNA Synthesis	46	196.834	<1		http://selleckchem.com/products/Lomustine(CeeNU).html	Lomustine inhibits cancer cells by damaging the DNA and stops cells from dividing.	Others	C9H16ClN3O2	free base	CCNU	ClCCN(N=O)C(=O)NC1CCCCC1	2.394	2	1	4
S1908	Flutamide	B21	L2300-384-01	276.21	13311-84-7	Androgen Receptor	55	199.124	<1		http://selleckchem.com/products/Flutamide(Eulexin).html	Flutamide is an antiandrogen drug, with its active metablolite binding at androgen receptor with Ki values of 55 nM, and primarily used to treat prostate cancer.	Endocrinology & Hormones	C11H11F3N2O3	free base	Flutamin, Drogenil	CC(C)C(=O)NC1=CC(=C(C=C1)[N+]([O-])=O)C(F)(F)F |c:8,10,t:6|	2.916	1	1	4
S1909	Fluvastatin Sodium	D21	L2300-384-01	433.45	93957-55-2	HMG-CoA Reductase	87	200.715	1	2.30707	http://selleckchem.com/products/Fluvastatin-Sodium(Lescol).html	Fluvastatin Sodium inhibits HMG-CoA reductase activity with IC50 of 8 nM in a cell-free assay.	Metabolism	C24H25FNNaO4	Sodium	Vastin	[Na+].CC(C)N1C(\C=C\[C@@H](O)C[C@@H](O)CC([O-])=O)=C(C2=C1C=CC=C2)C1=CC=C(F)C=C1 |r,c:15,17,20,22,30,t:25,27|	2.77	0	2	8
S1972	Tamoxifen Citrate	F21	L2300-384-01	563.64	54965-24-1	Estrogen/progestogen Receptor,Autophagy	100	177.418	<1		http://selleckchem.com/products/Tamoxifen-Citrate(Nolvadex).html	Tamoxifen Citrate is an antagonist of the estrogen receptor by competitive inhibition of estrogen binding.	Endocrinology & Hormones	C32H37NO8	Citrate	Istubal	OC(=O)CC(O)(CC(O)=O)C(O)=O.CC\C(C1=CC=CC=C1)=C(/C1=CC=CC=C1)C1=CC=C(OCCN(C)C)C=C1 |c:17,19,25,27,40,t:15,23,30,32|	1.966	4	0	13
S2003	Maraviroc	H21	L2300-384-01	513.67	376348-65-1	CCR	100	194.678	<1		http://selleckchem.com/products/Maraviroc.html	Maraviroc is a CCR5 antagonist for MIP-1α, MIP-1β and RANTES with IC50 of 3.3 nM, 7.2 nM and 5.2 nM in cell-free assays, respectively.	Microbiology	C29H41F2N5O	free base	UK-427857, Celsentri	CC(C)C1=NN=C(C)N1C1CC2CCC(C1)N2CC[C@H](NC(=O)C1CCC(F)(F)CC1)C1=CC=CC=C1 |r,c:37,39,t:3,5,35|	3.921	3	1	8
S2013	PF-573228	J21	L2300-384-01	491.49	869288-64-2	FAK	26	52.9004	<1		http://selleckchem.com/products/pf-573228.html	PF-573228 is an ATP-competitive inhibitor of FAK with IC50 of 4 nM in a cell-free assay, ~50- to 250-fold selective for FAK than Pyk2, CDK1/7 and GSK-3β.	Angiogenesis	C22H20F3N5O3S	free base	N/A	CS(=O)(=O)C1=CC(CNC2=NC(NC3=CC4=C(NC(=O)CC4)C=C3)=NC=C2C(F)(F)F)=CC=C1 |c:23,25,27,33,35,t:4,9,13,15|	3.967	5	3	7
S2057	Cyclophosphamide Monohydrate	L21	L2300-384-01	279.1	6055-19-2	DNA alkylator	55	197.062	7	25.0806	http://selleckchem.com/products/cyclophosphamide-monohydrate.html	Cyclophosphamide Monohydrate is a nitrogen mustard alkylating agent, it attaches the alkyl group to the guanine base of DNA, shown to crosslink DNA, causing strand breakage and inducing mutations.	Others	C7H17Cl2N2O3P	Monohydrate	N/A	O.ClCCN(CCCl)P1(=O)NCCCO1	-0.063	2	1	5
S2151	Sonidegib (Erismodegib, NVP-LDE225)	N21	L2300-384-01	485.5	956697-53-3	Hedgehog/Smoothened	97	199.794	<1		http://selleckchem.com/products/LDE225(NVP-LDE225).html	Sonidegib (Erismodegib, NVP-LDE225) is a Smoothened (Smo) antagonist, inhibiting Hedgehog (Hh) signaling with IC50 of 1.3 nM (mouse) and 2.5 nM (human) in cell-free assays, respectively. Phase 3.	Stem Cells & Wnt	C26H26F3N3O3	free base	N/A	C[C@H]1CN(C[C@@H](C)O1)C1=CC=C(NC(=O)C2=C(C)C(=CC=C2)C2=CC=C(OC(F)(F)F)C=C2)C=N1 |r,c:16,19,21,33,36,t:9,11,24,26|	6.732	4	1	6
S2163	PF-4708671	P21	L2300-384-01	390.41	1255517-76-0	S6 Kinase	30	76.8423	<1		http://selleckchem.com/products/pf-4708671.html	PF-4708671 is a cell-permeable inhibitor of p70 ribosomal S6 kinase (S6K1 isoform) with Ki/IC50 of 20 nM/160 nM in cell-free assays, 400-fold greater selectivity for S6K1 than S6K2, and 4- and >20-fold selectivity for S6K1 than MSK1 and RSK1/2, respectively. First S6K1-specific inhibitor to be reported.	PI3K/Akt/mTOR	C19H21F3N6	free base	PF-04708671	CCC1=CN=CN=C1N1CCN(CC2=NC3=C(N2)C=CC(=C3)C(F)(F)F)CC1 |c:4,6,16,20,22,t:2,14|	3.886	3	1	5
S2178	AG-14361	A4	L2300-384-01	320.39	328543-09-5	PARP	12	37.4544	<1		http://selleckchem.com/products/AG14361.html	AG14361 is a potent inhibitor of PARP1 with Ki of <5 nM in a cell-free assay. It is at least 1000-fold more potent than the benzamides.	DNA Damage	C19H20N4O	free base	N/A	CN(C)CC1=CC=C(C=C1)C1=NC2=CC=CC3=C2N1CCNC3=O |c:6,8,15,17,t:4,11,13|	2.576	2	1	3
S2181	Ixazomib Citrate (MLN9708)	C4	L2300-384-01	517.12	1201902-80-8	Proteasome	100	193.379	<1		http://selleckchem.com/products/MLN9708.html	Ixazomib Citrate (MLN9708) immediately hydrolyzed to MLN2238, the biologically active form, on exposure to aqueous solutions or plasma. MLN2238 inhibits the chymotrypsin-like proteolytic (β5) site of the 20S proteasome with IC50/Ki of 3.4 nM/0.93 nM in cell-free assays, less potent to β1 and little activity to β2. Phase 3.	Proteases	C20H23BCl2N2O9	free base	N/A	CC(C)C[C@H](NC(=O)CNC(=O)C1=C(Cl)C=CC(Cl)=C1)B1OC(=O)CC(CC(O)=O)(O1)C(O)=O |r,c:12,15,18|	3.497	7	2	10
S2193	GSK461364	E4	L2300-384-01	543.6	929095-18-1	PLK	10	18.3959	<1		http://selleckchem.com/products/GSK461364.html	GSK461364 inhibits purified Plk1 with Ki of 2.2 nM in a cell-free assay. It is more than 1000-fold selective against Plk2/3. Phase 1.	Cell Cycle	C27H28F3N5O2S	free base	N/A	C[C@@H](OC1=C(SC(=C1)N1C=NC2=C1C=C(CN1CCN(C)CC1)C=C2)C(N)=O)C1=CC=CC=C1C(F)(F)F |r,c:6,10,12,26,34,36,t:3,15,32|	5.125	3	1	8
S2198	SGI-1776 free base	G4	L2300-384-01	405.42	1025065-69-3	Pim	81	199.793	<1		http://selleckchem.com/products/SGI-1776.html	SGI-1776 free base is a novel ATP competitive inhibitor of Pim1 with IC50 of 7 nM in a cell-free assay, 50- and 10-fold selective versus Pim2 and Pim3, also potent to Flt3 and haspin. Phase 1.	JAK/STAT	C20H22F3N5O	free base	N/A	CN1CCC(CNC2=NN3C(C=C2)=NC=C3C2=CC=CC(OC(F)(F)F)=C2)CC1 |c:11,13,15,20,27,t:7,18|	5.206	3	1	6
S2201	BMS-794833	I4	L2300-384-01	468.84	1174046-72-0	c-Met,VEGFR	94	200.495	<1		http://selleckchem.com/products/BMS-794833.html	BMS-794833 is a potent ATP competitive inhibitor of Met/VEGFR2 with IC50 of 1.7 nM/15 nM, also inhibits Ron, Axl and Flt3 with IC50 of <3 nM a prodrug of BMS-817378. Phase 1.	Protein Tyrosine Kinase	C23H15ClF2N4O3	free base	BMS794833	NC1=NC=CC(OC2=CC=C(NC(=O)C3=CNC=C(C3=O)C3=CC=C(F)C=C3)C=C2F)=C1Cl |c:3,17,27,30,33,t:1,7,9,14,22,24|	2.85	4	3	5
S2208	Formestane	K4	L2300-384-01	302.41	566-48-3	Aromatase	61	201.713	<1		http://selleckchem.com/products/Formestane.html	Formestane is a second generation selective aromatase inhibitor with an IC50 of 80 nM.	Endocrinology & Hormones	C19H26O3	free base	Lentaron(R), 17-dione, CGP-32349, NSC 282175	[H][C@@]12CCC(=O)[C@@]1(C)CC[C@@]1([H])[C@@]2([H])CCC2=C(O)C(=O)CC[C@]12C |r,c:18|	3.036	2	1	0
S2215	DAPT (GSI-IX)	M4	L2300-384-01	432.46	208255-80-5	Beta Amyloid,Gamma-secretase	86	198.862	<1		http://selleckchem.com/products/DAPT-GSI-IX.html	DAPT (GSI-IX) is a novel γ-secretase inhibitor, which inhibits Aβ production with IC50 of 20 nM in HEK 293 cells.	Proteases	C23H26F2N2O4	free base	GSI-IX	C[C@H](NC(=O)CC1=CC(F)=CC(F)=C1)C(=O)N[C@H](C(=O)OC(C)(C)C)C1=CC=CC=C1 |r,c:9,12,28,30,t:6,26|	3.385	4	2	9
S2217	Irinotecan HCl Trihydrate	O4	L2300-384-01	677.18	136572-09-3	Topoisomerase	100	147.671	1	1.47671	http://selleckchem.com/products/Irinotecan-Hcl-Trihydrate-Campto.html	Irinotecan prevents DNA from unwinding by inhibition of topoisomerase 1.	DNA Damage	C33H45ClN4O9	HCl & trihydrat	CPT 11, Camptosar, Campto, Irinotecan	O.O.O.Cl.CCC1=C2CN3C(=CC4=C(COC(=O)[C@]4(O)CC)C3=O)C2=NC2=CC=C(OC(=O)N3CCC(CC3)N3CCCCC3)C=C12 |r,c:2,6,23,t:8,25,27,46|	3.446	6	0	5
S2219	Momelotinib (CYT387)	A6	L2300-384-01	414.46	1056634-68-4	JAK	74	178.546	<1		http://selleckchem.com/products/Cyt387.html	Momelotinib (CYT387) is an ATP-competitive inhibitor of JAK1/JAK2 with IC50 of 11 nM/18 nM, ~10-fold selectivity versus JAK3. Phase 3.	JAK/STAT	C23H22N6O2	free base	CYT 11387	O=C(NCC#N)C1=CC=C(C=C1)C1=NC(NC2=CC=C(C=C2)N2CCOCC2)=NC=C1 |c:8,10,19,21,30,32,t:6,13,17|	2.857	4	2	6
S2220	SB590885	C6	L2300-384-01	453.54	405554-55-4	Raf	5	11.0244	<1		http://selleckchem.com/products/SB590885.html	SB590885 is a potent B-Raf inhibitor with Ki of 0.16 nM in a cell-free assay, 11-fold greater selectivity for B-Raf over c-Raf, no inhibition to other human kinases.	MAPK	C27H27N5O2	free base	GSK2118436	CN(C)CCOC1=CC=C(C=C1)C1=NC(=C(N1)C1=CC=C2C(CC\C2=N/O)=C1)C1=CC=NC=C1 |c:8,10,15,21,29,34,36,t:6,13,19,32|	4.503	4	1	7
S2225	TAME	E6	L2300-384-01	342.41	901-47-3	APC,E3 Ligase	69	201.513	69	201.513	http://selleckchem.com/products/TAME.html	Tosyl-L-Arginine Methyl Ester (TAME) is an APC inhibitor.	Cell Cycle	C14H22N4O4S	free base	N/A	COC(=O)[C@H](CCCNC(N)=N)NS(=O)(=O)C1=CC=C(C)C=C1 |r,c:21,t:16,18|	0.749	4	3	10
S2226	Idelalisib (CAL-101, GS-1101)	G6	L2300-384-01	415.42	870281-82-6	PI3K	83	199.798	<1		http://selleckchem.com/products/CAL-101.html	Idelalisib (CAL-101, GS-1101) is a selective p110δ inhibitor with IC50 of 2.5 nM in cell-free assays shown to have 40- to 300-fold greater selectivity for p110δ than p110α/β/γ, and 400- to 4000-fold more selectivity to p110δ than C2β, hVPS34, DNA-PK and mTOR.	PI3K/Akt/mTOR	C22H18FN7O	free base	CAL101	CC[C@H](NC1=C2N=CNC2=NC=N1)C1=NC2=CC=CC(F)=C2C(=O)N1C1=CC=CC=C1 |r,c:4,6,10,12,19,22,31,33,t:15,17,29|	3.624	5	2	5
S2230	Galunisertib (LY2157299)	I6	L2300-384-01	369.42	700874-72-2	TGF-beta/Smad	74	200.314	<1		http://selleckchem.com/products/ly2157299.html	Galunisertib (LY2157299) is a potent TGFβ receptor I (TβRI) inhibitor with IC50 of 56 nM in a cell-free assay. Phase 2/3.	TGF-beta/Smad	C22H19N5O	free base	N/A	CC1=CC=CC(=N1)C1=NN2CCCC2=C1C1=CC=NC2=C1C=C(C=C2)C(N)=O |c:3,5,15,20,22,25,27,t:1,8,18|	3.095	4	1	3
S2231	Telatinib	K6	L2300-384-01	409.83	332012-40-5	c-Kit,PDGFR,VEGFR	82	200.083	<1		http://selleckchem.com/products/Telatinib-BAY-57-9352.html	Telatinib is a potent inhibitor of VEGFR2/3, c-Kit and PDGFRα with IC50 of 6 nM/4 nM, 1 nM and 15 nM, respectively. Phase 2.	Protein Tyrosine Kinase	C20H16ClN5O3	free base	N/A	CNC(=O)C1=NC=CC(COC2=NN=C(NC3=CC=C(Cl)C=C3)C3=C2OC=C3)=C1 |c:6,21,24,28,30,t:4,11,13,16,18|	3.861	6	2	6
S2235	Volasertib (BI 6727)	M6	L2300-384-01	618.81	755038-65-4	PLK	20	32.3201	<1		http://selleckchem.com/products/BI6727-Volasertib.html	Volasertib (BI 6727) is a highly potent Plk1 inhibitor with IC50 of 0.87 nM in a cell-free assay. It shows 6- and 65-fold greater selectivity against Plk2 and Plk3. Phase 3.	Cell Cycle	C34H50N8O3	free base	N/A	CC[C@H]1N(C(C)C)C2=C(C=NC(NC3=CC=C(C=C3OC)C(=O)N[C@H]3CC[C@@H](CC3)N3CCN(CC4CC4)CC3)=N2)N(C)C1=O |r,c:9,15,17,43,t:7,13|	4.838	5	2	10
S2243	Degrasyn (WP1130)	O6	L2300-384-01	384.27	856243-80-6	Bcr-Abl,DUB	77	200.38	<1		http://selleckchem.com/products/WP1130.html	Degrasyn (WP1130) is a selective deubiquitinase (DUB: USP5, UCH-L1, USP9x, USP14, and UCH37) inhibitor and also suppresses Bcr/Abl, also a JAK2 transducer (without affecting 20S proteasome) and activator of transcription (STAT).	Angiogenesis	C19H18BrN3O	free base	N/A	CCC[C@H](NC(=O)C(=C\C1=NC(Br)=CC=C1)\C#N)C1=CC=CC=C1 |r,c:12,14,21,23,t:9,19|	4.546	2	1	6
S2247	Buparlisib (BKM120, NVP-BKM120)	A8	L2300-384-01	410.39	944396-07-0	PI3K	82	199.81	<1		http://selleckchem.com/products/BKM-120.html	Buparlisib (BKM120, NVP-BKM120) is a selective PI3K inhibitor of p110α/β/δ/γ with IC50 of 52 nM/166 nM/116 nM/262 nM in cell-free assays, respectively. Reduced potency against VPS34, mTOR, DNAPK, with little activity to PI4Kβ. Phase 2.	PI3K/Akt/mTOR	C18H21F3N6O2	free base	N/A	NC1=CC(=C(C=N1)C1=NC(=NC(=C1)N1CCOCC1)N1CCOCC1)C(F)(F)F |c:3,5,10,12,t:1,8|	2.342	5	1	4
S2248	Silmitasertib (CX-4945)	C8	L2300-384-01	349.77	1009820-21-6	Casein Kinase	16	45.7443	<1		http://selleckchem.com/products/cx-4945-silmitasertib.html	Silmitasertib (CX-4945) is a potent and selective inhibitor of CK2 (casein kinase 2) with IC50 of 1 nM in a cell-free assay, less potent to Flt3, Pim1 and CDK1 (inactive in cell-based assay). Phase 1/2.	Others	C19H12ClN3O2	free base	N/A	OC(=O)C1=CC2=C(C=C1)C1=CN=CC=C1C(NC1=CC(Cl)=CC=C1)=N2 |c:5,7,12,14,22,24,26,t:3,10,19|	4.157	3	1	3
S2250	(-)-Epigallocatechin Gallate	E8	L2300-384-01	458.37	989-51-5	DNA Methyltransferase,HER2,Telomerase,EGFR,Fatty Acid Synthase	72	157.078	23	50.1778	http://selleckchem.com/products/(-)-Epigallocatechin-gallate.html	(-)-Epigallocatechin Gallate(EGCG) is the main catechin extraction of green tea that inhibits telomerase and DNA methyltransferase. EGCG blocks the activation of EGF receptors and HER-2 receptors. ECGG inhibits fatty acid synthase and glutamate dehydrogenase activity.	Others	C22H18O11	free base	EGCG	OC1=CC2=C(C[C@@H](OC(=O)C3=CC(O)=C(O)C(O)=C3)[C@H](O2)C2=CC(O)=C(O)C(O)=C2)C(O)=C1 |r,c:17,30,34,t:1,3,10,13,23,26|	3.097	3	8	4
S2286	Cyclosporin A	G8	L2300-384-01	1202.61	59865-13-3	Immunology & Inflammation related	100	83.1525	<1		http://selleckchem.com/products/Cyclosporin-A(Cyclosporine-A).html	Cyclosporin A is an immunosuppressive agent, binds to the cyclophilin and then inhibits calcineurin with IC50 of 7 nM in a cell-free assay, widely used in organ transplantation to prevent rejection.	Others	C62H111N11O12	free base	Cyclosporine A	CC[C@@H]1NC(=O)[C@H]([C@H](O)[C@H](C)C\C=C\C)N(C)C(=O)C(C(C)C)N(C)C(=O)[C@H](CC(C)C)N(C)C(=O)[C@H](CC(C)C)N(C)C(=O)[C@@H](C)NC(=O)[C@H](C)NC(=O)[C@H](CC(C)C)N(C)C(=O)[C@@H](NC(=O)[C@H](CC(C)C)N(C)C(=O)CN(C)C1=O)C(C)C |r,@:20|	4.333	11	5	15
S2303	gossypol-Acetic acid	I8	L2300-384-01	578.61	12542-36-8	Dehydrogenase	100	172.828	<1		http://selleckchem.com/products/Gossypol.html	Gossypol Acetate is a polyphenolic aldehyde that permeates cells and acts as an inhibitor for several dehydrogenase enzymes such as lactate dehydrogenase, NAD-linked enzymes.	Others	C32H34O10	Acetate	Pogosin, AT101	CC(O)=O.[H]C(=O)C1=C(O)C(O)=C(C(C)C)C2=C1C(O)=C(C(C)=C2)C1=C(O)C2=C(C([H])=O)C(O)=C(O)C(C(C)C)=C2C=C1C |c:6,15,19,22,25,28,40,43,t:10,34|	6.388	3	6	5
S2342	Phloretin	K8	L2300-384-01	274.27	60-82-2	SGLT	54	196.886	<1		http://selleckchem.com/products/Phloretin(Dihydronaringenin).html	Phloretin is a dihydrochalcone found in apple tree leaves, which shows beneficial effects on diabetes.	Others	C15H14O5	free base	Dihydronaringenin, Phloretol	OC1=CC=C(CCC(=O)C2=C(O)C=C(O)C=C2O)C=C1 |c:9,15,19,t:1,3,12|	2.757	1	4	4
S2406	Chrysophanic Acid	M8	L2300-384-01	254.24	481-74-3	EGFR,mTOR	5	19.6665	<1		http://selleckchem.com/products/Chrysophanic-acid-Chrysophanol.html	Chrysophanic acid (Chrysophanol), a natural anthraquinone isolated from Dianella longifolia, is a EGFR/mTOR pathway inhibitor.	Protein Tyrosine Kinase	C15H10O4	free base	Chrysophanol, NSC 37132, NSC 646567	CC1=CC2=C(C(O)=C1)C(=O)C1=C(O)C=CC=C1C2=O |c:3,6,11,14,16,t:1|	2.81	2	2	0
S2485	Mitoxantrone 2HCl	O8	L2300-384-01	517.4	70476-82-3	Topoisomerase	89	172.014	89	172.014	http://selleckchem.com/products/Mitoxantrone-Hydrochloride.html	Mitoxantrone is a type II topoisomerase inhibitor with IC50 of 2.0 μM, 0.42 mM for HepG2 and MCF-7/wt cells, respectively.	Others	C22H30Cl2N4O6	Dihydrochloride	Novantrone	Cl.Cl.OCCNCCNC1=CC=C(NCCNCCO)C2=C1C(=O)C1=C(O)C=CC(O)=C1C2=O |c:18,23,26,29,t:7,9|	0.832	2	8	12
S2487	Mycophenolic acid	A10	L2300-384-01	320.34	24280-93-1	Dehydrogenase	64	199.788	<1		http://selleckchem.com/products/Mycophenolic-acid(Mycophenolate).html	Mycophenolic acid is a potent IMPDH inhibitor and the active metabolite of an immunosuppressive drug, used to prevent rejection in organ transplantation.	Others	C17H20O6	free base	Mycophenolate	COC1=C(C)C2=C(C(=O)OC2)C(O)=C1C\C=C(/C)CCC(O)=O |c:2,13,t:5|	3.157	4	1	6
S2606	Mifepristone	C10	L2300-384-01	429.59	84371-65-3	Estrogen/progestogen Receptor	85	197.863	<1		http://selleckchem.com/products/Mifepristone(Mifeprex).html	Mifepristone is a remarkably active antagonist of progesterone receptor and glucocorticoid receptor with IC50 of 0.2 nM and 2.6 nM, respectively.	Endocrinology & Hormones	C29H35NO2	free base	RU-486, Mifegyne	[H][C@@]12CC[C@@](O)(C#CC)[C@@]1(C)C[C@H](C1=CC=C(C=C1)N(C)C)C1=C3CCC(=O)C=C3CC[C@@]21[H] |r,c:16,18,24,30,t:14|	5.655	1	0	3
S2610	Lonidamine	E10	L2300-384-01	321.16	50264-69-2	Others	64	199.278	<1		http://selleckchem.com/products/lonidamine.html	Lonidamine is an orally administered small molecule hexokinase inactivator.	Others	C15H10Cl2N2O2	free base	N/A	OC(=O)C1=NN(CC2=C(Cl)C=C(Cl)C=C2)C2=CC=CC=C12 |c:7,13,18,t:3,10,16,20|	4.65	2	0	3
S2617	TAK-733	G10	L2300-384-01	504.23	1035555-63-5	MEK	101	200.305	<1		http://selleckchem.com/products/tak-733.html	TAK-733 is a potent and selective MEK allosteric site inhibitor for MEK1 with IC50 of 3.2 nM, inactive to Abl1, AKT3, c-RAF, CamK1, CDK2, c-Met, etc. Phase 1.	MAPK	C17H15F2IN4O4	free base	N/A	CN1C(=O)C(F)=C(NC2=CC=C(I)C=C2F)C2=C1N=CN(C[C@@H](O)CO)C2=O |r,c:13,17,20,t:5,8,10|	0.383	3	3	5
S2626	Rabusertib (LY2603618)	I10	L2300-384-01	436.3	911222-45-2	Chk	13	29.796	<1		http://selleckchem.com/products/LY2603618-IC-83.html	Rabusertib (LY2603618) is a highly selective Chk1 inhibitor with potential anti-tumor activity in a cell-free assay. IC50=7 nM, showing approximately 100-fold more potent against Chk1 than against any of the other protein kinases evaluated.	Cell Cycle	C18H22BrN5O3	free base	N/A	CC1=NC=C(NC(=O)NC2=C(OC[C@@H]3CNCCO3)C=C(C)C(Br)=C2)N=C1 |r,c:9,24,27,t:1,3,20|	1.58	5	3	5
S2630	GW3965 HCl	K10	L2300-384-01	618.51	405911-17-3	Liver X Receptor	16	25.8686	<1		http://selleckchem.com/products/gw3965.html	GW3965 HCl is a potent, selective LXR agonist for hLXRα and hLXRβ with EC50 of 190 and 30 nM in cell-free assays, respectively.	Others	C33H32Cl2F3NO3	hydrochloride	GW-3965	Cl.OC(=O)CC1=CC=CC(OCCCN(CC(C2=CC=CC=C2)C2=CC=CC=C2)CC2=CC=CC(=C2Cl)C(F)(F)F)=C1 |c:6,18,20,25,27,33,35,42,t:4,16,23,31|	5.473	2	0	14
S2634	Rebastinib (DCC-2036)	M10	L2300-384-01	553.59	1020172-07-9	Bcr-Abl	111	200.509	<1		http://selleckchem.com/products/dcc-2036.html	Rebastinib (DCC-2036) is a conformational control Bcr-Abl inhibitor for Abl1(WT) and Abl1(T315I) with IC50 of 0.8 nM and 4 nM, also inhibits SRC, LYN, FGR, HCK, KDR, FLT3, and Tie-2, and low activity to seen towards c-Kit. Phase 1.	Angiogenesis	C30H28FN7O3	free base	N/A	CNC(=O)C1=NC=CC(OC2=CC(F)=C(NC(=O)NC3=CC(=NN3C3=CC4=C(C=C3)N=CC=C4)C(C)(C)C)C=C2)=C1 |c:6,21,27,29,32,34,41,43,t:4,10,13,19,25|	5.14	6	3	7
S2658	Omipalisib (GSK2126458, GSK458)	O10	L2300-384-01	505.5	1086062-66-9	mTOR,PI3K	100	197.824	<1		http://selleckchem.com/products/gsk2126458.html	Omipalisib (GSK2126458, GSK458) is a highly selective and potent inhibitor of p110α/β/δ/γ, mTORC1/2 with Ki of 0.019 nM/0.13 nM/0.024 nM/0.06 nM and 0.18 nM/0.3 nM in cell-free assays, respectively. Phase 1.	PI3K/Akt/mTOR	C25H17F2N5O3S	free base	N/A	COC1=NC=C(C=C1NS(=O)(=O)C1=CC=C(F)C=C1F)C1=CC=C2N=CC=C(C3=CC=NN=C3)C2=C1 |c:4,6,18,26,32,34,38,t:2,13,15,22,24,28,30|	3.705	7	1	6
S2660	MK-0752	A12	L2300-384-01	442.9	471905-41-6	Beta Amyloid,Gamma-secretase	89	200.948	<1		http://selleckchem.com/products/mk-0752.html	MK-0752 is a moderately potent γ-secretase inhibitor, which reduces Aβ40 production with IC50 of 5 nM. Phase 1/2.	Proteases	C21H21ClF2O4S	free base	N/A	OC(=O)CC[C@H]1CC[C@@](CC1)(C1=C(F)C=CC(F)=C1)S(=O)(=O)C1=CC=C(Cl)C=C1 |r,c:12,15,18,29,t:24,26|	5.615	3	0	6
S2666	PF-3845	C12	L2300-384-01	456.46	1196109-52-0	FAAH	91	199.36	<1		http://selleckchem.com/products/pf-3845.html	PF-3845 is a potent, selective and irreversible FAAH inhibitor with Ki of 230 nM, showing negligible activity against FAAH2.	Metabolism	C24H23F3N4O2	free base	N/A	FC(F)(F)C1=CN=C(OC2=CC(CC3CCN(CC3)C(=O)NC3=CN=CC=C3)=CC=C2)C=C1 |c:25,27,29,31,34,t:4,6,9,23|	4.55	4	1	6
S2673	Trametinib (GSK1120212)	E12	L2300-384-01	615.39	871700-17-3	MEK	22	35.7497	<1		http://selleckchem.com/products/gsk1120212-jtp-74057.html	Trametinib (GSK1120212) is a highly specific and potent MEK1/2 inhibitor with IC50 of 0.92 nM/1.8 nM in cell-free assays, no inhibition of the kinase activities of c-Raf, B-Raf, ERK1/2.	MAPK	C26H23FIN5O4	free base	GSK212	CN1C(=O)C(C)=C2N(C(=O)N(C3CC3)C(=O)C2=C1NC1=CC=C(I)C=C1F)C1=CC(NC(C)=O)=CC=C1 |c:18,27,37,39,t:5,22,24,31|	3.176	4	2	5
S2679	Flavopiridol HCl	G12	L2300-384-01	438.3	131740-09-5	CDK	88	200.776	<1		http://selleckchem.com/products/flavopiridol-hydrochloride.html	Flavopiridol HCl competes with ATP to inhibit CDKs including CDK1, CDK2, CDK4 and CDK6 with IC50 of ~ 40 nM in cell-free assays. It is 7.5-fold more selective for CDK1/2/4/6 than CDK7. Flavopiridol is initially found to inhibit EGFR and PKA. Phase 1/2.	Cell Cycle	C21H21Cl2NO5	Hydrochloride	N/A	Cl.[H][C@@]1(CCN(C)C[C@H]1O)C1=C2OC(=CC(=O)C2=C(O)C=C1O)C1=C(Cl)C=CC=C1 |r,c:10,13,21,25,28,30,t:18|	3.49	2	3	2
S2680	Ibrutinib (PCI-32765)	I12	L2300-384-01	440.5	936563-96-1	BTK	88	199.773	<1		http://selleckchem.com/products/pci-32765.html	Ibrutinib (PCI-32765) is a potent and highly selective Brutons tyrosine kinase (Btk) inhibitor with IC50 of 0.5 nM in cell-free assays, modestly potent to Bmx, CSK, FGR, BRK, HCK, less potent to EGFR, Yes, ErbB2, JAK3, etc.	Angiogenesis	C25H24N6O2	free base	N/A	NC1=C2C(=NC=N1)N(N=C2C1=CC=C(OC2=CC=CC=C2)C=C1)C1CCCN(C1)C(=O)C=C |c:3,5,9,19,21,24,t:1,12,14,17,@:7|	3.985	5	1	5
S2686	NVP-BSK805 2HCl	K12	L2300-384-01	563.47	1092499-93-8 (free base)	JAK	113	200.543	3	5.32415	http://selleckchem.com/products/nvp-bsk805.html	NVP-BSK805 2HCl is a potent and selective ATP-competitive JAK2 inhibitor with IC50 of 0.5 nM,>20-fold selectivity towards JAK1, JAK3 and TYK2.	JAK/STAT	C27H30Cl2F2N6O	HCl	N/A	Cl.Cl.FC1=CC(=CC(F)=C1CN1CCOCC1)C1=C2N=C(C=NC2=CC=C1)C1=CN(N=C1)C1CCNCC1 |c:3,6,17,19,21,24,26,32,t:1,29|	3.92	4	1	5
S2694	Turofexorate Isopropyl (XL335)	M12	L2300-384-01	438.47	629664-81-9	FXR	33	75.2617	<1		http://selleckchem.com/products/way-362450.html	Turofexorate Isopropyl (XL335) is a potent, selective FXR agonist with EC50 of 4 nM, highly selective versus other nuclear receptors, such as LXR, PPAR, ER and etc. Phase 1.	Others	C25H24F2N2O3	free base	N/A	CC(C)OC(=O)C1=CN(CC(C)(C)C2=C1NC1=CC=CC=C21)C(=O)C1=CC=C(F)C(F)=C1 |c:13,19,33,t:6,17,21,27,29|	4.968	3	1	4
S2697	A-769662	O12	L2300-384-01	360.39	844499-71-4	AMPK,Fatty Acid Synthase	72	199.784	<1		http://selleckchem.com/products/a-769662.html	A-769662 is a potent, reversible AMPK activator with EC50 of 0.8 μM in cell-free assays, little effect on GPPase/FBPase activity.	PI3K/Akt/mTOR	C20H12N2O3S	free base	N/A	OC1=CC=CC=C1C1=CC=C(C=C1)C1=CSC2=C1C(O)=C(C#N)C(=O)N2 |c:3,5,10,12,18,t:1,8,15,22|	3.135	1	3	2
S2699	CH5132799	A14	L2300-384-01	377.42	1007207-67-1	PI3K	12	31.7948	<1		http://selleckchem.com/products/ch5132799.html	CH5132799 inhibits class I PI3Ks, particularly PI3Kα with IC50 of 14 nM less potent to PI3Kβδγ, while sensitive in PIK3CA mutations cell lines. Phase 1.	PI3K/Akt/mTOR	C15H19N7O3S	free base	N/A	CS(=O)(=O)N1CCC2=C(N=C(N=C12)N1CCOCC1)C1=CN=C(N)N=C1 |c:9,27,t:7,11,22,24|	0.095	7	1	3
S2700	KX2-391	C14	L2300-384-01	431.53	897016-82-9	Src	86	199.291	<1		http://selleckchem.com/products/kx2-391.html	KX2-391, the first clinical Src inhibitor (peptidomimetic class) that targets the peptide substrate site of Src, with GI50 of 9-60 nM in cancer cell lines. Phase 2.	Angiogenesis	C26H29N3O3	free base	N/A	O=C(CC1=CC=C(C=N1)C1=CC=C(OCCN2CCOCC2)C=C1)NCC1=CC=CC=C1 |c:5,7,24,31,33,t:3,10,12,29|	3.262	4	1	9
S2711	Dibenzazepine (YO-01027)	E14	L2300-384-01	463.48	209984-56-5	Gamma-secretase	92	198.498	<1		http://selleckchem.com/products/yo-01027.html	Dibenzazepine (YO-01027) is a dipeptidic γ-secretase inhibitor with IC50 of 2.6 nM and 2.9 nM in cell-free assays for APPL and Notch cleavage, respectively.	Proteases	C26H23F2N3O3	free base	N/A	C[C@H](NC(=O)CC1=CC(F)=CC(F)=C1)C(=O)N[C@H]1C2=C(C=CC=C2)C2=C(C=CC=C2)N(C)C1=O |r,c:9,12,21,23,28,30,t:6,19,26|	3.277	3	2	5
S2719	AMG-900	G14	L2300-384-01	503.58	945595-80-2	Aurora Kinase	100	198.578	<1		http://selleckchem.com/products/amg-900.html	AMG 900 is a potent and highly selective pan-Aurora kinases inhibitor for Aurora A/B/C with IC50 of 5 nM/4 nM /1 nM. It is >10-fold selective for Aurora kinases than p38α, Tyk2, JNK2, Met and Tie2. Phase 1.	Cell Cycle	C28H21N7OS	free base	N/A	CC1=CSC(=C1)C1=NN=C(NC2=CC=C(OC3=C(C=CC=N3)C3=NC(N)=NC=C3)C=C2)C2=C1C=CC=C2 |c:4,19,21,27,29,32,35,38,40,t:1,7,9,12,14,17,24|	6.487	6	2	6
S2726	PH-797804	I14	L2300-384-01	477.3	586379-66-0	p38 MAPK	96	201.131	<1		http://selleckchem.com/products/ph-797804.html	PH-797804 is a novel pyridinone inhibitor of p38α with IC50 of 26 nM in a cell-free assay 4-fold more selective versus p38β and does not inhibit JNK2. Phase 2.	MAPK	C22H19BrF2N2O3	free base	N/A	CNC(=O)C1=CC(N2C(C)=CC(OCC3=CC=C(F)C=C3F)=C(Br)C2=O)=C(C)C=C1 |c:9,19,30,t:4,14,16,22,27|	3.801	3	1	5
S2727	Dacomitinib (PF299804, PF299)	K14	L2300-384-01	469.94	1110813-31-4	EGFR	19	40.4307	<1		http://selleckchem.com/products/pf299804.html	Dacomitinib (PF299804, PF299) is a potent, irreversible pan-ErbB inhibitor, mostly to EGFR with IC50 of 6 nM in a cell-free assay, effective against NSCLCs with EGFR or ERBB2 mutations (resistant to gefitinib) as well as those harboring the EGFR T790M mutation. Phase 2.	Protein Tyrosine Kinase	C24H25ClFN5O2	free base	N/A	COC1=C(NC(=O)\C=C\CN2CCCCC2)C=C2C(NC3=CC(Cl)=C(F)C=C3)=NC=NC2=C1 |c:2,27,29,31,34,t:17,21,24|	5.055	4	2	7
S2730	Crenolanib (CP-868596)	M14	L2300-384-01	443.54	670220-88-9	PDGFR	88	198.404	<1		http://selleckchem.com/products/crenolanib-cp-868596.html	Crenolanib (CP-868596) is a potent and selective inhibitor of PDGFRα/β with Kd of 2.1 nM/3.2 nM in CHO cells, also potently inhibits FLT3, sensitive to D842V mutation not V561D mutation, >100-fold more selective for PDGFR than c-Kit, VEGFR-2, TIE-2, FGFR-2, EGFR, erbB2, and Src.	Protein Tyrosine Kinase	C26H29N5O2	free base	N/A	CC1(COC2=CC3=C(C=C2)N(C=N3)C2=NC3=C(C=CC=C3C=C2)N2CCC(N)CC2)COC1 |c:6,8,12,19,21,24,t:4,15,17|	3.192	4	1	5
S2731	AZ 3146	O14	L2300-384-01	452.55	1124329-14-1	Kinesin	28	61.8716	<1		http://selleckchem.com/products/az-3146.html	AZ3146 is a selective Mps1 inhibitor with IC50 of ~35 nM, contributes to recruitment of CENP-E (kinesin-related motor protein), less potent to FAK, JNK1, JNK2, and Kit.	Cytoskeletal Signaling	C24H32N6O3	free base	N/A	COC1=C(NC2=NC3=C(C=N2)N(C)C(=O)N3C2CCCC2)C=CC(OC2CCN(C)CC2)=C1 |c:2,7,9,24,35,t:5|	3.416	5	1	6
S2736	Fedratinib (SAR302503, TG101348)	A16	L2300-384-01	524.68	936091-26-8	JAK	100	190.592	<1		http://selleckchem.com/products/Fedratinib-SAR302503-TG101348.html	Fedratinib (SAR302503, TG101348) is a selective inhibitor of JAK2 with IC50 of 3 nM in cell-free assays, 35- and 334-fold more selective for JAK2 versus JAK1 and JAK3. Phase 2.	JAK/STAT	C27H36N6O3S	free base	N/A	CC1=C(NC2=CC=CC(=C2)S(=O)(=O)NC(C)(C)C)N=C(NC2=CC=C(OCCN3CCCC3)C=C2)N=C1 |c:1,6,8,35,38,t:4,19,22,24|	5.123	5	3	11
S2738	PAC-1	C16	L2300-384-01	392.49	315183-21-2	Caspase	78	198.731	<1		http://selleckchem.com/products/pac-1.html	PAC-1 is a potent procaspase-3 activator with EC50 of 0.22 μM and the first small molecule known to directly activate procaspase-3 to caspase-3.	Apoptosis	C23H28N4O2	free base	Procaspase activating compound 1	OC1=C(CC=C)C=CC=C1\C=N\NC(=O)CN1CCN(CC2=CC=CC=C2)CC1 |c:1,6,8,24,26,t:22|	3.331	2	2	8
S2746	AZ 628	E16	L2300-384-01	451.52	878739-06-1	Raf	90	199.327	<1		http://selleckchem.com/products/az628.html	AZ628 is a new pan-Raf inhibitor for BRAF, BRAFV600E, and c-Raf-1 with IC50 of 105 nM, 34 nM and 29 nM in cell-free assays, also inhibits VEGFR2, DDR2, Lyn, Flt1, FMS, etc.	MAPK	C27H25N5O2	free base	N/A	CN1C=NC2=C(C=C(NC3=CC(NC(=O)C4=CC(=CC=C4)C(C)(C)C#N)=CC=C3C)C=C2)C1=O |c:2,17,19,26,28,32,t:4,6,9,15|	4.57	3	2	5
S2760	Canagliflozin	G16	L2300-384-01	444.52	842133-18-0	SGLT	88	197.966	<1		http://selleckchem.com/products/canagliflozin.html	Canagliflozin is a highly potent and selective SGLT2 inhibitor for hSGLT2 with IC50 of 2.2 nM in a cell-free assay, exhibits 413-fold selectivity over hSGLT1.	GPCR & G Protein	C24H25FO5S	free base	N/A	CC1=C(CC2=CC=C(S2)C2=CC=C(F)C=C2)C=C(C=C1)[C@@H]1O[C@H](CO)[C@@H](O)[C@H](O)[C@H]1O |r,c:1,6,15,18,20,t:4,10,12|	3.446	1	4	5
S2767	3-Methyladenine (3-MA)	I16	L2300-384-01	149.15	5142-23-4	Autophagy,PI3K	3	20.114	10	67.0466	http://selleckchem.com/products/3-methyladenine.html	3-Methyladenine (3-MA) is a selective PI3K inhibitor for Vps34 and PI3Kγ with IC50 of 25 μM and 60 μM in HeLa cells blocks class I PI3K consistently, whereas suppression of class III PI3K is transient, and also blocks autophagosome formation.	PI3K/Akt/mTOR	C6H7N5	free base	3-MA	CN1C=NC(N)=C2N=CN=C12 |c:2,7,t:5,9|	-0.236	3	1	0
S2772	Dalcetrapib (JTT-705, RO4607381)	K16	L2300-384-01	389.59	211513-37-0	CETP	78	200.21	<1		http://selleckchem.com/products/dalcetrapib-jtt-705.html	Dalcetrapib (JTT-705) is a rhCETP inhibitor with IC50 of 0.2 μM that increases the plasma HDL cholesterol. Phase 3.	Metabolism	C23H35NO2S	free base	N/A	CCC(CC)CC1(CCCCC1)C(=O)NC1=C(SC(=O)C(C)C)C=CC=C1 |c:16,24,26|	7.025	2	1	9
S2775	Nocodazole	M16	L2300-384-01	301.32	31430-18-9	Autophagy,Microtubule Associated	7	23.2311	<1		http://selleckchem.com/products/nocodazole.html	Nocodazole is a rapidly-reversible inhibitor of microtubule polymerization, also inhibits Abl, Abl(E255K) and Abl(T315I) with IC50 of 0.21 μM, 0.53 μM and 0.64 μM in cell-free assays, respectively.	Cytoskeletal Signaling	C14H11N3O3S	free base	N/A	COC(=O)NC1=NC2=CC=C(C=C2N1)C(=O)C1=CC=CS1 |c:9,11,20,t:5,7,18|	3.008	4	2	4
S2782	GW4064	O16	L2300-384-01	542.84	278779-30-9	FXR	100	184.216	<1		http://selleckchem.com/products/gw-4064.html	GW4064 is an agonist of farnesoid X receptor (FXR) with EC50 of 65 nM in CV1 cell line and displays no activity at other nuclear receptors at concentrations up to 1 μM.	Others	C28H22Cl3NO4	free base	N/A	CC(C)C1=C(COC2=CC(Cl)=C(\C=C\C3=CC=CC(=C3)C(O)=O)C=C2)C(=NO1)C1=C(Cl)C=CC=C1Cl |c:3,16,18,24,27,31,34,36,t:7,10,14|	8.682	4	0	8
S2789	Tofacitinib (CP-690550,Tasocitinib)	A18	L2300-384-01	312.37	477600-75-2	JAK	62	198.483	<1		http://selleckchem.com/products/tofacitinib-cp-690550.html	Tofacitinib (CP-690550,Tasocitinib) is a novel inhibitor of JAK3 with IC50 of 1 nM in cell-free assays, 20- to 100-fold less potent against JAK2 and JAK1.	JAK/STAT	C16H20N6O	free base	Tasocitinib	C[C@@H]1CCN(C[C@@H]1N(C)C1=C2C=CNC2=NC=N1)C(=O)CC#N |r,c:10,12,16,18|	1.512	3	1	3
S2791	Sotrastaurin	C18	L2300-384-01	438.48	425637-18-9	PKC	87	198.413	<1		http://selleckchem.com/products/sotrastaurin-aeb071.html	Sotrastaurin is a potent and selective pan-PKC inhibitor, mostly for PKCθ with Ki of 0.22 nM in a cell-free assay inactive to PKCζ. Phase 2.	TGF-beta/Smad	C25H22N6O2	free base	N/A	CN1CCN(CC1)C1=NC(C2=C(C(=O)NC2=O)C2=CNC3=C2C=CC=C3)=C2C=CC=CC2=N1 |c:22,25,27,31,33,36,t:8,11,19,29|	3.483	4	2	3
S2804	Sirtinol	E18	L2300-384-01	394.47	410536-97-9	Sirtuin	23	58.3061	<1		http://selleckchem.com/products/sirtinol.html	Sirtinol is a specific SIRT1 and SIRT2 inhibitor with IC50 of 131 μM and 38 μM in cell-free assays, respectively.	Epigenetics	C26H22N2O2	free base	N/A	CC(NC(=O)C1=CC=CC=C1\N=C\C1=C2C=CC=CC2=CC=C1O)C1=CC=CC=C1 |c:7,9,14,16,18,21,23,29,31,t:5,27|	5.262	2	2	5
S2806	CEP-33779	G18	L2300-384-01	462.57	1257704-57-6	JAK	36	77.8261	<1		http://selleckchem.com/products/cep33779.html	CEP33779 is a selective JAK2 inhibitor with IC50 of 1.8 nM, >40- and >800-fold versus JAK1 and TYK2.	JAK/STAT	C24H26N6O2S	free base	N/A	CN1CCN(CC1)C1=CC=CC(NC2=NN3C=CC=C(C3=N2)C2=CC=C(C=C2)S(C)(=O)=O)=C1 |c:10,17,19,22,27,29,35,t:8,14,25|	3.86	4	1	5
S2811	Sapanisertib (INK 128, MLN0128)	I18	L2300-384-01	309.33	1224844-38-5	mTOR	62	200.433	<1		http://selleckchem.com/products/ink128.html	Sapanisertib (INK 128, MLN0128) is a potent and selective mTOR inhibitor with IC50 of 1 nM in cell-free assays >200-fold less potent to class I PI3K isoforms, superior in blocking mTORC1/2 and sensitive to pro-invasion genes (vs Rapamycin). Phase 1.	PI3K/Akt/mTOR	C15H15N7O	free base	N/A	CC(C)N1N=C(C2=C(N)N=CN=C12)C1=CC2=C(OC(N)=N2)C=C1 |c:4,6,9,21,24,t:11,15,17|	1.886	5	2	2
S2817	Torin 2	K18	L2300-384-01	432.4	1223001-51-1	ATM/ATR,mTOR	20	46.2535	<1		http://selleckchem.com/products/torin-2.html	Torin 2 is a potent and selective mTOR inhibitor with IC50 of 0.25 nM in p53−/− MEFs cell line 800-fold greater selectivity for mTOR than PI3K and improved pharmacokinetic properties. Inhibition of ATM/ATR/DNA-PK with EC50 of 28 nM/35 nM/118 nM,in PC3 cell lines respectively.	PI3K/Akt/mTOR	C24H15F3N4O	free base	N/A	NC1=CC=C(C=N1)C1=CC=C2N=CC3=C(N(C(=O)C=C3)C3=CC=CC(=C3)C(F)(F)F)C2=C1 |c:3,5,12,19,24,26,34,t:1,8,10,14,22|	4.323	3	1	3
S2821	RG108	M18	L2300-384-01	334.33	48208-26-0	DNA Methyltransferase	67	200.401	<1		http://selleckchem.com/products/rg108.html	RG108 is an inhibitor of DNA methyltransferase with IC50 of 115 nM in a cell-free assay, does not cause trapping of covalent enzymes.	Epigenetics	C19H14N2O4	free base	N/A	[H][C@@](CC1=CNC2=C1C=CC=C2)(N1C(=O)C2=CC=CC=C2C1=O)C(O)=O |r,c:6,9,11,19,21,t:3,17|	2.677	3	1	4
S2824	TPCA-1	O18	L2300-384-01	279.29	507475-17-4	IκB/IKK	56	200.508	<1		http://selleckchem.com/products/tpca-1.html	TPCA-1 is an inhibitor of IKK-2 with IC50 of 17.9 nM in a cell-free assay, inhibits NF-κB pathway, exhibits 22-fold selectivity over IKK-1.	NF-κB	C12H10FN3O2S	free base	N/A	NC(=O)NC1=C(C=C(S1)C1=CC=C(F)C=C1)C(N)=O |c:6,15,t:4,10,12|	1.544	2	3	3
S2890	PF-562271	A20	L2300-384-01	507.49	717907-75-0	FAK	100	197.048	<1		http://selleckchem.com/products/pf-562271.html	PF-562271 is a potent, ATP-competitive, reversible inhibitor of FAK with IC50 of 1.5 nM in cell-free assays, ~10-fold less potent for Pyk2 than FAK and >100-fold selectivity against other protein kinases, except for some CDKs.	Angiogenesis	C21H20F3N7O3S	free base	N/A	CN(C1=C(CNC2=C(C=NC(NC3=CC=C4NC(=O)CC4=C3)=N2)C(F)(F)F)C=CC=N1)S(C)(=O)=O |c:2,8,21,23,30,32,t:6,12,14|	2.491	6	3	8
S2902	S-Ruxolitinib (INCB018424)	C20	L2300-384-01	306.37	941685-37-6	JAK	61	199.106	5	16.3201	http://selleckchem.com/products/s-ruxolitinib.html	S-Ruxolitinib is the chirality of INCB018424, which is the first potent, selective, JAK1/2 inhibitor to enter the clinic with IC50 of 3.3 nM/2.8 nM, >130-fold selectivity for JAK1/2 versus JAK3. Phase 3.	JAK/STAT	C17H18N6	free base	N/A	N#CC[C@@H](C1CCCC1)N1C=C(C=N1)C1=NC=NC2=C1C=CN2 |r,c:11,13,18,20,23,t:16|	2.88	3	1	4
S2913	BAY 11-7082	E20	L2300-384-01	207.25	19542-67-7	E2 conjugating,IκB/IKK	41	197.829	<1		http://selleckchem.com/products/bay-11-7082-bay-11-7821.html	BAY 11-7082 is a NF-κB inhibitor, inhibits TNFα-induced IκBα phosphorylation with IC50 of 10 μM in tumor cells. Also inhibiting components of the ubiquitin system.	NF-κB	C10H9NO2S	free base	N/A	CC1=CC=C(C=C1)S(=O)(=O)\C=C\C#N |c:3,5,t:1|	1.721	2	0	2
S3035	Daunorubicin HCl	G20	L2300-384-01	563.98	23541-50-6	Topoisomerase	100	177.311	100	177.311	http://selleckchem.com/products/daunorubicin-hcl-daunomycin-hcl.html	Daunorubicin HCl inhibits both DNA and RNA synthesis and inhibits DNA synthesis with Ki of 0.02 μM in a cell-free assay.	DNA Damage	C27H30ClNO10	Hydrochloride	N/A	Cl.[H][C@@]1(C[C@H](N)[C@H](O)[C@H](C)O1)O[C@H]1C[C@@](O)(CC2=C(O)C3=C(C(=O)C4=C(OC)C=CC=C4C3=O)C(O)=C12)C(C)=O |r,c:17,24,28,30,t:20,37|	1.01	6	4	4
S3172	Anagrelide HCl	I20	L2300-384-01	292.55	58579-51-4	PDE	14	47.8551	<1		http://selleckchem.com/products/anagrelide-hydrochloride.html	Anagrelide is a drug used for the treatment of essential thrombocytosis.	Metabolism	C10H8Cl3N3O	Hydrochloride	N/A	Cl.ClC1=CC=C2NC3=NC(=O)CN3CC2=C1Cl |c:15,t:1,3,6|	2.347	2	1	0
S3604	Triptolide (PG490)	K20	L2300-384-01	360.4	38748-32-2	NF-κB	72	199.778	<1		http://selleckchem.com/products/triptolide.html	Triptolide is a diterpene triepoxide, immunosuppresive agent extracted from the Chinese herb Tripterygium wilfordii. It functions as a NF-κB inhibitor with dual actions by disruption of p65/CBP interaction and by reduction of p65 protein.	Others	C20H24O6	free base	N/A	CC(C)[C@]12O[C@H]1[C@@H]1O[C@@]11[C@@]3(C)CCC4=C(COC4=O)[C@]3([H])C[C@@H]3O[C@]13[C@@H]2O |r,t:15|	0.872	5	1	1
S4125	Sodium Phenylbutyrate	M20	L2300-384-01	186.18	1716-12-7	HDAC	8	42.9692	30	161.134	http://selleckchem.com/products/sodium-phenylbutyrate.html	Sodium phenylbutyrate is a histone deacetylase inhibitor, used to treat urea cycle disorders.	DNA Damage	C10H11NaO2	Sodium Salt	N/A	[Na]OC(=O)CCCC1=CC=CC=C1 |c:9,11,t:7|	2.497	2	0	5
S4902	QNZ (EVP4593)	O20	L2300-384-01	356.42	545380-34-5	NF-κB,TNF-alpha	5	14.0284	<1		http://selleckchem.com/products/qnz-evp4593.html	QNZ (EVP4593) shows potent inhibitory activity toward both NF-κB activation and TNF-α production with IC50 of 11 nM and 7 nM in Jurkat T cells, respectively.	NF-κB	C22H20N4O	free base	N/A	NC1=CC2=C(NCCC3=CC=C(OC4=CC=CC=C4)C=C3)N=CN=C2C=C1 |c:3,15,17,20,23,25,28,t:1,8,10,13|	4.454	3	2	6
S5002	Fingolimod (FTY720) HCl	A22	L2300-384-01	343.9	162359-56-0	S1P Receptor	69	200.64	69	200.64	http://selleckchem.com/products/FTY720.html	Fingolimod (FTY720) HCl is a S1P antagonist with IC50 of 0.033 nM in K562, and NK cells.	GPCR & G Protein	C19H34ClNO2	Hydrochloride	Gilenia	Cl.CCCCCCCCC1=CC=C(CCC(N)(CO)CO)C=C1 |c:20,t:8,10|	4.58	0	3	12
S7092	SANT-1	C22	L2300-384-01	373.49	304909-07-7	Hedgehog/Smoothened	21	56.2264	<1		http://selleckchem.com/products/sant-1.html	SANT-1 directly binds to Smoothened (Smo) receptor with Kd of 1.2 nM and inhibits Smo agonist effects with IC50 of 20 nM.	Stem Cells & Wnt	C23H27N5	free base	N/A	CC1=NN(C(C)=C1\C=N\N1CCN(CC2=CC=CC=C2)CC1)C1=CC=CC=C1 |c:5,17,19,27,29,t:1,15,25|	3.759	2	0	5
S7114	NU6027	E22	L2300-384-01	251.28	220036-08-8	CDK	50	198.981	<1		http://selleckchem.com/products/nu6027.html	NU6027 is a potent ATR/CDK inhibitor, inhibits CDK1/2, ATR and DNA-PK with Ki of 2.5 μM/1.3 μM, 0.4 μM and 2.2 μM, enter cells more readily than the 6-aminopurine-based inhibitors.	Cell Cycle	C11H17N5O2	free base	N/A	NC1=NC(N)=C(N=O)C(OCC2CCCCC2)=N1 |c:17,t:1,4|	2.576	4	2	4
S7176	SKI II	G22	L2300-384-01	302.78	312636-16-1	S1P Receptor	61	201.466	<1		http://selleckchem.com/products/ski-ii.html	SKI II is a highly selective and non ATP-competitive sphingosine kinase (SphK) inhibitor with IC50 of 0.5 μM, while exhibiting no inhibitory action on other kinases including PI3K, PKCα and ERK2.	GPCR & G Protein	C15H11ClN2OS	free base	SphK-I2, Sphingosine Kinase Inhibitor 2	OC1=CC=C(NC2=NC(=CS2)C2=CC=C(Cl)C=C2)C=C1 |c:8,17,20,t:1,3,6,12,14|	4.746	1	2	3
S7209	GSK650394	I22	L2300-384-01	382.45	890842-28-1	Others	76	198.719	<1		http://selleckchem.com/products/gsk650394.html	GSK650394 is a serum- and glucocorticoid-regulated kinase-1 inhibitor with IC50 of 62 nM and 103 nM for SGK1 and SGK2, respectively.	Others	C25H22N2O2	free base	N/A	OC(=O)C1=C(C=C(C=C1)C1=CNC2=NC=C(C=C12)C1=CC=CC=C1)C1CCCC1 |c:5,7,15,23,25,t:3,10,13,17,21|	5.573	2	1	4
S7352	Bay 11-7085	K22	L2300-384-01	249.33	196309-76-9	IκB/IKK	50	200.537	<1		http://selleckchem.com/products/bay-11-7085.html	BAY 11-7085 is an irreversible inhibitor of TNFα-induced IκBα phosphorylation with IC50 of 10 μM.	NF-κB	C13H15NO2S	free base	Bay 11-7083	CC(C)(C)C1=CC=C(C=C1)S(=O)(=O)\C=C\C#N |c:6,8,t:4|	2.635	2	0	3
S7435	AR-A014418	M22	L2300-384-01	308.31	487021-52-3	GSK-3	61	197.853	<1		http://selleckchem.com/products/ar-a014418.html	AR-A014418 is an ATP-competitive, and selective GSK3β inhibitor with IC50 and Ki of 104 nM and 38 nM in cell-free assays, without significant inhibition on 26 other kinases tested.	PI3K/Akt/mTOR	C12H12N4O4S	free base	GSK-3β Inhibitor VIII	COC1=CC=C(CNC(=O)NC2=NC=C(S2)[N+]([O-])=O)C=C1 |c:13,20,t:2,4,11|	1.529	3	2	5
S7476	MG149	O22	L2300-384-01	340.46	1243583-85-8	Histone Acetyltransferase	68	199.73	<1		http://selleckchem.com/products/mg149.html	MG149 is a potent histone acetyltransferase inhibitor with IC50 of 74 μM and 47 μM for Tip60 and MOF,respectively.	Epigenetics	C22H28O3	free base	N/A	CCCCCCCC1=CC=C(CCC2=C(C(O)=O)C(O)=CC=C2)C=C1 |c:13,19,21,24,t:7,9|	6.872	1	1	10
S7524	FR 180204	B4	L2300-384-01	327.34	865362-74-9	ERK	65	198.57	<1		http://selleckchem.com/products/fr180204.html	FR 180204 is an ATP-competitive, selective ERK inhibitor with Ki of 0.31 μM and 0.14 μM for ERK1 And ERK2, respectively. It is 30-fold less potent against the related kinase p38α and failed to inhibit any kinases(MEK1, MKK4, IKKα, PKCα, Src, Syc, and PDGFα) at less than 30 μM.	MAPK	C18H13N7	free base	N/A	NC1=NNC2=C1C=C(N=N2)C1=C2C=CC=CN2N=C1C1=CC=CC=C1 |c:4,7,9,12,14,16,20,25,27,t:1,23|	2.969	4	2	2
S7685	SecinH3	D4	L2300-384-01	460.5	853625-60-2	Others	92	199.783	<1		http://selleckchem.com/products/secinh3.html	SecinH3 is a selective cytohesin inhibitor with IC50 of 2.4 μM, 5.4 μM, 5.4 μM, 5.6 μM, 5.6 μM, and 65 μM for hCyh2, hCyh1, mCyh3, hCyh3, drosophila steppke, and yGea2-S7, respectively.	Others	C24H20N4O4S	free base	N/A	COC1=NN(C(=N1)C1=CC=C2OCOC2=C1)C1=CC=C(NC(=O)CSC2=CC=CC=C2)C=C1 |c:5,16,30,32,35,t:2,8,10,19,21,28|	4.748	6	1	7
S7783	Combretastatin A4	F4	L2300-384-01	316.35	117048-59-6	Microtubule Associated	63	199.147	<1		http://selleckchem.com/products/combretastatin-a4.html	Combretastatin A4 is a microtubule-targeting agent that binds β-tubulin with Kd of 0.4 μM.Phase 3.	Cytoskeletal Signaling	C18H20O5	free base	N/A	COC1=CC(\C=C/C2=CC(O)=C(OC)C=C2)=CC(OC)=C1OC |c:14,16,20,t:2,7,10|	3.508	4	1	6
S8005	SMI-4a	H4	L2300-384-01	273.23	438190-29-5	Pim	55	201.296	<1		http://selleckchem.com/products/smi-4a.html	SMI-4a is a potent inhibitor of Pim1 with IC50 of 17 nM, modestly potent to Pim-2, does not significantly inhibit any other serine/threonine- or tyrosine-kinases.	JAK/STAT	C11H6F3NO2S	free base	N/A	FC(F)(F)C1=CC(=CC=C1)\C=C1/SC(=O)NC1=O |c:6,8,t:4|	2.884	2	1	2
S8006	BIX 01294	J4	L2300-384-01	600.02	1392399-03-9	Histone Methyltransferase	98	163.328	98	163.328	http://selleckchem.com/products/bix-01294.html	BIX01294 is an inhibitor of G9a histone methyltransferase with IC50 of 2.7 μM in a cell-free assay, reduces H3K9me2 of bulk histones, also weakly inhibits GLP (primarily H3K9me3), no significant activity observed at other histone methyltransferases.	Epigenetics	C28H41Cl3N6O2	trihydrochloride	N/A	Cl.Cl.Cl.COC1=CC2=NC(=NC(NC3CCN(CC4=CC=CC=C4)CC3)=C2C=C1OC)N1CCCN(C)CC1 |c:6,17,19,24,27,t:2,4,15|	5.246	4	1	7
S8014	GW9508	L4	L2300-384-01	347.41	885101-89-3	GPR	69	198.613	<1		http://selleckchem.com/products/gw9508.html	GW9508 is a potent and selective agonist for FFA1 (GPR40) with pEC50 of 7.32, 100-fold selective against GPR120, stimulates insulin secretion in a glucose-sensitive manner.	Endocrinology & Hormones	C22H21NO3	free base	N/A	OC(=O)CCC1=CC=C(NCC2=CC=CC(OC3=CC=CC=C3)=C2)C=C1 |c:13,19,21,23,26,t:5,7,11,17|	4.903	2	1	8
S8025	GSK3787	N4	L2300-384-01	392.78	188591-46-0	PPAR	79	201.13	<1		http://selleckchem.com/products/gsk3787.html	GSK3787 is as a selective and irreversible antagonist of PPARδ with pIC50 of 6.6, with no measurable affinity for hPPARα or hPPARγ.	Metabolism	C15H12ClF3N2O3S	free base	N/A	FC(F)(F)C1=CC=C(N=C1)S(=O)(=O)CCNC(=O)C1=CC=C(Cl)C=C1 |c:6,8,24,t:4,19,21|	3.207	4	1	6

## Sheet: Sheet 2-sgRNA sequence (5'-3')
Gene	sgRNA sequence (5'-3')
ABCB1	TTGGACTGTCAGCTGCTGTC
	GAAGCTAACCCTTGTGATTT
	CCAAACACCAGCATCATGAG
	CTAGGTGATATCAATGATAC
	TGGACTTCCTCTCATGATGC
	ATCTGGAGGAAGACATGACC
ABL1	TGTCCCCCAACTACGACAAG
	CCTCGTACACCTCCCCGTAC
	CCGGCAGGAGGTGAACGCCG
	AGAGATCAAACACCCTAACC
	TGCACTCCCTCAGGTAGTCC
	ACTCACCAAGGAGCTGCACC
ACVR2B	GCGATGCCGGTACATCCAAA
	CGGCATCGCAAGCCCCCCTA
	CGCGGAACATGACGGCGCCC
	CGGCGCACAGCGATCCCCAG
	CACAGCAGCAGAAGTACACC
	ACGCTTCACTCATTTGCCAG
ADA	CAGGCTTGATGGATCCGTCT
	GCTCACTTTGGGCTTGTCGA
	GAACTGCATGTCCACCTAGA
	AGGCATGTAGTAGTCAAACT
	AGCCCCTCTGCTGTGTTAGC
	TTACCTGCCATAGTATAAGA
AKR1B1	TCAGGTCGCTGAGTGTCTTC
	TGGGCTCACAGGTCCTGATC
	TCCCATACCTTAAAGCCAGT
	CGCCCACGTGTCCAGAATGT
	GGAGCTCTTCATCGTCAGCA
	GACGTCAATGGCCACCTTCA
AKT1	TGTGCCGCAAAAGGTCTTCA
	TCACGTTGGTCCACATCCTG
	GCAGGATGTGGACCAACGTG
	GCCCGTCCTTGTCCAGCATG
	GCCTGGAGTTCTGCAGGACG
	ACCGCGTCCTGCAGAACTCC
AKT2	TCTCGTCTGGAGAATCCACG
	CATCGAGAGGACCTTCCACG
	TTAAACAACTTCTCCGTAGC
	TCGCCAACAGCCTCAAGCAG
	CAATGATGACTTCCTTCCGC
	GACCCCATGGACTACAAGTG
AKT3	AGAATGGACAGAAGCTATCC
	TAAGGTAAATCCACATCTTG
	TTGCCACTGAAAAGTTGTTG
	GATGTTACCATTGTGAAAGA
	GCAGTCTGTCTGCTACAGCC
	AACCCAACCTTCTTTCACAA
ALDH1A1	GTATAATAGTCGCCCCCTCT
	AAGCATCCATAGTACGCCAC
	AAAACATTGCGCTACTGTGC
	ACTTACCAATTGGTATTGTA
	TATACAAGACATGAACCTAT
	CAGAGCTCCTCCTCAGTTGC
ALDH7A1	CATTAGGTTATGGATCGCCC
	CCTTTCTAGGATAATAGCCA
	GCAGAATCTTTCGCTGGCTT
	CTGGAGGACAACAAGCTGCC
	CCAAGACCTGTCACAATTGT
	TAGCATCTTTACCAAAGATC
ALK	AATGGGACAGTCCTCCAGCT
	TGTCCCATTCCAACAAGTGA
	TCACATGGAGAGCTCTTGAT
	TCAGGACCCTAAAGGATGCC
	AGGGTCCTGACCTGCCATTG
	GATCAAGAGCTCTCCATGTG
ALOX5	GGATTCATACGACGTGACTG
	GAATCGAGAAGCGCAAGTAC
	GCAACACCGACGTAAAGAAC
	TATCACGGGGTAAATCCTTG
	CATTTGGCATCGATGCTCAA
	GTGTTTCCAGTTCTTTACGT
androgen receptor (AR)	CATTTCCGAAGACGACAAGA
	TGTCCAGCACACACTACACC
	GCACTATTGATAAATTCCGA
	TTCTTCAAAAGAGCCGCTGA
	AGAGAGACAGCTTGTACACG
	AAGCTTCATCTCCACAGATC
APC	GGATCTGTATCAAGCCGTTC
	GATTTATTAGAGCGTCTTAA
	AAAATGTCCCTCCGTTCTTA
	GAAGTACTTAAACAACTACA
	TGATCTTGACAAAGAAGAAA
	AGAGTGCAGTCCTGTTCCTA
APP	GAACTACATCACCGCTCTGC
	GACAAGTATCTCGAGACACC
	TGTCTCGAGATACTTGTCAA
	GCTCAATGACCGCCGCCGCC
	CTTGCCTAAAGCTGATAAGA
	ACTGCCTTCTTATCAGCTTT
ATM	CCAAGGCTATTCAGTGTGCG
	TGATAGAGCTACAGAACGAA
	CCTCGCACACTGAATAGCCT
	CTCTATCATGTTCTAGTTGA
	AAACAATTAAACATCTAGAT
	TCTAGATGTTTAATTGTTTC
ATR	CTTACCAATACAACTGCCTT
	CTTCCATGATCCCCGCCCTG
	GAGGCCAAAGGCAGTTGTAT
	GGATCATGGAAGCCAGCTCC
	TTCTGTGTCAATTCATTGAC
	ACAACTGTATTATATTCCTC
AURKA	TGAGTCACGAGAACACGTTT
	GCTAGTTTACCAGGTGCCGA
	TCTGAGCTGATGCTCCACTC
	CTTTGAAATTGGTCGCCCTC
	CCATATAGAAAATAATCCTG
	TTTGATGCCAGTTCCTCCTC
AURKB	GGGCACTTACGTTAAGATGT
	ATTCTAGAGTATGCCCCCCG
	TGACGAGCAGCGAACAGCCA
	GCGCAGAGAGATCGAAATCC
	CGCTCCAATGTCCAGCCCAC
	ACCCATACTGCAGGTGGGCC
AURKC	TCTCAATTTCCCGGCGCAGC
	TTTCAAAGTCATCGACTGTG
	GACTTACAGACGCATCCTCA
	ACTATTTCCATGATGCACGC
	CTCTCACACTCTTCGCCTGC
	AGATGAACAGCGCACAGCCA
AXL	CTGCGAAGCCCATAACGCCA
	CGGGCACCTGTGATATTCCC
	GAGAGCCCCCCGAGGTACAT
	CAGAGCCCGTGGACCTACTC
	GCTAGGCTTGCCTTACTTCC
	GCGGGATGTGGTGACCCCCT
B3GAT1	CACCCTTATGTACCGCGAGC
	GCACGATGAGGACGATCGCT
	CGCCGGGCGGCGTTTCGCGT
	GGGCCGCGTGTACACGTACT
	ACTTGTCACCCTCAACGACC
	TTCGCTGCAGAATGAGCCGC
BAK1	GCATGAAGTCGACCACGAAG
	GTTGATGTCGTCCCCGATGA
	GCTCACCTGCTAGGTTGCAG
	GGGGTACCTGGTGGCAATCT
	AGGCCAGGTGACCCGCTTCG
	GCAGGTGGCAGCCCTGAACT
BAX	TTTCTGACGGCAACTTCAAC
	CCATTCGCCCTGCTCGATCC
	AGCGAGTGTCTCAAGCGCAT
	AGTAGAAAAGGGCGACAACC
	TCTGATCAGTTCCGGCACCT
	TCCAGCCCAACAGCCGCTCC
BCL2	ACCTGACGCCCTTCACCGCG
	AAAGCGTCCCCGCGCGGTGA
	ATCAAACAGAGGCCGCATGC
	AACTGTACGGCCCCAGCATG
	GAGAACAGGGTACGATAACC
	TGTGTGTGGAGAGCGTCAAC
BCL2A1	TTGAAGACGGCATCATTAAC
	TCTACGACAGCAAATTGCCC
	GCACAATCACACACCTATGC
	GCCACTGACTCTACCAGCAT
	GTCCTACAGATACCACAACC
	AACACTATTCAACCAAGTGA
BCL2L1	GCCAGGAACGCTTCAACCGC
	TGAAGCGTTCCTGGCCCTTT
	ATCTCCGATTCAGTCCCTTC
	GAGACCCCCAGTGCCATCAA
	CAGGCGACGAGTTTGAACTG
	TGCCCGGGAGGTGATCCCCA
BCL2L10	CCGGTGAATCTGCCGTAACC
	CCCCGGGAACCGCTTCGAGC
	TCGTGTCCAGAGATAAATGA
	CAACAGCCTTCATTTATCTC
	TGGTGGTGCGCTCCCGCAAC
	GCTGTTGCTGGCCGACTACC
BCL2L2	AGCCCAACAACGCTTCACCC
	GAAAAAGTTCATCGGAGACC
	GCGGAGTTCACAGCTCTATA
	GCTGACGGGGGCCGTGGCAC
	CCGGATGGCGACCCCAGCCT
	ACCACTGGTGGGACAAGTGC
BCR	AAGCAAAGACGCGCGTCTAC
	TTGCGCAGATGATGAGTCTC
	AGCTGAGCCAAACTGGAACG
	GTCATCGTCCACTCAGCCAC
	CGCACCGTCATCGCCATGAA
	TACCCCATTCATGGCGATGA
BIRC2	GAGTTCTTGATACGAATGAA
	TGTCATGATGAATACACCTG
	CAAAGTAAAATCCTGACAAC
	CATGGGTAGAACATGCCAAG
	ATATCCTCATCTTCTTGAAC
	GGCTTGAGGTGTTGGGAATC
BIRC3	GTTAGTAGACTATCCAGGAT
	TTACCCTCATCTACTTGAAC
	CCTACCTGTTCAAGTAGATG
	GACTTGTGTAATTCCAATCC
	CTATCCACATCAGACAGCCC
	AAAGTGCCATTCTATTCTTC
BIRC5	ACTTACATGGGGTCGTCATC
	GCGCCGTGCCATCGAGCAGC
	GAACATAAAAAGCATTCGTC
	CAAGTCTGGCTCGTTCTCAG
	CAGTTTGAAGAATTAACCCT
	CATGGCAGCCAGCTGCTCGA
BLK	ACTACACCGCTATGAATGAT
	TCCACCGCCCGATGAACACC
	ACCTTCATCCAGGTGTTCAT
	TCACTCACCAGGGGCGGCAG
	GGGCCAATGGAGCCCCCTGA
	TCTCCCCCTTCAGCATCTGC
BMX	ATGAAGAGAGCCGAAGTCAG
	AATGGGTACTGTCTCTCTAC
	AGAGAGACAGTACCCATTTC
	AGCCGTTCTTTGTAATTATT
	TTCCAGATTGTCTATAAAGA
	CTACTATGAATATGACAAAA
BRAF	CCCCACCAAATTTGTCCAAT
	GAGGCCCTATTGGACAAATT
	GTTGCTCCGTGCCACATCTG
	GTGCTTTCTTTAGACTGTCT
	TGATACCATAGGTACCTGCA
	TAGCACTGAAAGGCTAGAAG
BTK	CTTACCGGAATCTGTCTTTC
	AGCTATGGCCGCAGTGATTC
	GATCACTTGTGTTGAAACAG
	TGTGCACGGTCAAGAGAAAC
	TAACTCACCTGGAAGGGATA
	AGCAAATTTCAATCATTGAA
CAMK2G	TGTGAAGAAAACCTCCACGC
	ACCCCGGGCAGACAACTTCT
	ACCAGCATGACATCGTCCAC
	CGACGACTACCAGCTCTTCG
	CCACTGTATACATCAGATTC
	GTCGTCGGTGAAACGGGTGC
CAMKK2	GAACCCCGAGTCGAGGATCG
	GGACCTGATCACCCGTATGC
	CTCCTATGGTGTCGTCAAGT
	GCTGAATCAGTATACCCTGA
	GCAGTATAGTGTCACACCCA
	TCTTGCAGGCCTTGGATGTT
CASP3	ATGTCGATGCAGCAAACCTC
	ATTATACATAAACCCATCTC
	AATGGACTCTGGAATATCCC
	TGTTCCAAGGAATGACATCT
	GATCGTTGTAGAAGTCTAAC
	TACCTGAATAATGAAAAGTT
CCL3	CCAGAAATATGTCAGCGACC
	GCTTCCTAACCAAGCGAAGC
	ACTCACGTGATGCAGAGAAC
	CACTTACATGACACCGGGCT
	TGCTGTCCTCCTCTGCACCA
	GCTGCTTCAGCTACACCTCC
CCL4	TTACTTGGTGCTGAGAGCGC
	GTGCTGATCCCAGTGAATCC
	AGAAGGCAGCTACTAGCATG
	ACAGACTTGCTTGCTTCTTT
	CGCAGTGTAAGAAAAGCAGC
	ATACTCACACCACAGCTGGC
CCL5	CACACACTTGGCGGTTCTTT
	CTGAGACTCACACGACTGCT
	GGCTGCCGCGGAGACCTTCA
	ACTGCCCCGTGCCCACATCA
	TCCCGAACCCATTTCTTCTC
	AGGTACCATGAAGGTCTCCG
CDC25A	TCCTCCGAGTCAACAGATTC
	CAGTGATTATGAGCAACCAC
	GGTTTCTGTCTAGATTCTCC
	AGGGAATGTATTCTTCTCAT
	AATACCTGAATCTGTTGACT
	CTGTTGTTCTTCACCTCCAG
CDC25B	ACACGCCCGTGCAGAATAAG
	CTCACGTCTGCTCCGCCATG
	AGACACTCACCGGCATAGAC
	CCGCCTCCGCTTATTCTGCA
	CAGACGCTTCCAGTCTATGC
	CAGCCCTATGGACCCCCACA
CDC25C	CGATGCCAGAGAACTTGAAC
	TTCAAGTTCTCTGGCATCGA
	CTTCAGGAAGTGCATTTAGC
	GCAGGTCACCTGGATTCTTC
	CATTACTACTGTTCCAAAAT
	TCCAAACCTAGGAGAAGACC
CDH16	GGGTGATGTGCACTATCACC
	GCTTTGTGTCTCCGTCCCCC
	ACCCTTTGAAGTGAATGCAG
	CTCACCTTGGTCAGGTATAA
	TTTCCCTTTATACCTGACCA
	TCCTGACCATGGTCCCTGCC
CDK1	GGGTTCCTAGTACTGCAATT
	TTCGTCATCCAAATATAGTC
	TACTTGGATTCTATCCCTCC
	GAAGAATCCATGTACTGACC
	TATACCAAAATAGAGAAAAT
	ATTTCCCGAATTGCAGTACT
CDK16	GTCATGTAGCGTAACGATGT
	GGGCACCCTGCACCGCCATC
	GGGGTGTGTACCTTCCCGGA
	ACTGGAGACCTACATTAAGC
	CAGTTTGTCCAGCTTAATGT
	CGTGTTTGAGGTCCTTGAGC
CDK2	TGTTCGTACTTACACCCATG
	TCATGGGTGTAAGTACGAAC
	TCCCCAGAGTCCGAAAGATC
	AGATGGACGGAGCTTGTTAT
	CCGAGAGATCTCTCTGCTTA
	AGAAGCATTACCTTGATGAG
CDK3	TCGCGCCCCCGAGATTCTCT
	CCCAACTCACCGGACGATGT
	CACCCAACTCATTGATGAGC
	CAACGAGAGGAAGCTCTATC
	TGAAGCACCCCAACATCGTC
	GCACCCCGAAGGCGCGAGCC
CDK4	ATCTCGGTGAACGATGCAAT
	CCTTGATCTCCCGGTCAGTT
	CTTGCCAGCCGAAACGATCA
	AAACTCTGAAGCCGACCAGT
	CCACGGGTGTAAGTGCCATC
	CCCTTTAGGTTGTTACACTC
CDK5	GGCCTTGAACACAGTTCCGT
	GTGTGCCGAGTTCCGCCCTC
	ATCTCCCGGAGGGCGGAACT
	CCACGATCTCATGAGTCTCC
	CAGCGACAAGAAGCTGACTT
	TCAGCTTCTTGTCGCTGTGC
CDK6	TTAGATCGCGATGCACTACT
	TCTGAACTTCCACGAAAAAG
	CCACTGAGGTTAGAGCCATC
	TGATACCTTTATGGTTTCAG
	AGTTCAGATGTTGATCAACT
	GCCGCCCAGCCAGAACACCT
CDK7	CTAGTTTGCCACCGTTTACA
	CTTTCTTAATGGCGACAATT
	TTGCAGCTCCTTGATGCTTT
	ATTTATGTCCAAAAGCATCA
	ATACTCACACCAATTATATT
	CATAGATCAGAAGCTAAAGA
CDK9	CAACCGCTACACCAACCGTG
	ATTGAGATTTGTCGAACCAA
	GCTCGCAGAAGTCGAACACC
	ACTACCCTTGCAGCGGTTAT
	GACACTCTGGTACCGGCCCC
	GCACCGCAAGACCGGCCAGA
CETP	GCCTTCTCGCCCGTGATATC
	CACGATGCCTGCCTCGTGCG
	CTCCATTCAGAACGTGTCTG
	AGTGAACCACGAGACTGCCA
	CTGATACTTACACACCAGGA
	GACCACAGACACGTTCTGAA
CHEK1	CTGGGACTTGGTGCAAACCC
	CCCTCTTAGGTTTATCTGCA
	AGTCATGGCAGTGCCCTTTG
	GAGATTCTTCCATCAACTCA
	AATCTCTGAGCATCTGGTTC
	TAAACCAGAAAATCTTCTGT
CHEK2	AAGAAGCCTTAAGACACCCG
	AATGTGTGAATGACAACTAC
	ATCATACTTAGACTGCAAAC
	TGAATCCACAGCTCTACCCC
	AGTGTTTCTTGCTGTATGTT
	CAGGAGGATCAGATGACAGC
CHRNA4	GACGTGGTCCTCGTCCGCTT
	CAACAAGTGGTCCCGACCCG
	GCATGGACTCGATGAGCCGC
	GGCACAGCACTCGTACTTCC
	CTGCTTCACCCATACGTTCG
	GTCCGGCCGCCAGATGAGCT
CHUK	ACAGACGTTCCCGAAGCCGC
	ACGTCTGTCTGTACCAGCAT
	TTCTGGAGGAGATCTCCGAA
	ATCACAGGCCTTTACAACAT
	GTACCAAAAACAGAGAACGA
	ACACTTACTTCTTCATAATC
CNR1	TGCTCCGGAAAGCGTGTCGC
	TATCTTTGCGGTGGAACACG
	GTTATGAAGTCGATCCTAGA
	GCCCACGTACAGGAGGTCAG
	GCCGTCCGCATGATTCAGCG
	CTACCACTTCATCGGCAGCC
CSF1R	AACGGTGACCTTGCGATGTG
	GCCATTGCCCACACATCGCA
	CTCCTGTGCTAGCACGTTCC
	GACAGGGCAGTAGTGCGTCC
	GCTCTTACCATGCCAAGCTG
	AGGAGTTCTGCTGCTCCTGC
CSK	GCAACTGCGGCATAGCAACC
	TCCGAACTCCCCCTTCCCGA
	GCAGCTCCTGGGCGTGATCG
	TGAGAAGATGTCAGCAATAC
	CGGCTGGGCCCTGAACATGA
	TCTCCTCCACGATCACGCCC
CSNK1A1	CGCCAAATAGATGTCCCCGA
	TTCTAGTCGCCGAGATGACA
	CTCCTTCGGGGACATCTATT
	TGTACTTATGTTAGCTGACC
	TTTCGTTAGGTGGTATGGTC
	TTTACCTTTAGCCCTTGCCA
CSNK1E	TGGGGATCCCGTCCATCAAG
	TGGAGTGGATATACTCGATG
	TGAGGGCGACTACAACGTGA
	GCAGGTGCCAACATCGCCTC
	TTTCCCGGTAGGGAATGTGC
	TGAGGAAGTCGCCATCAAGC
CSNK2A1	GAACTGACCTGACATCATAT
	AGCAGCGCCAATATGATGTC
	GATCATAATTGTCATGTCCA
	AGACATTGTAAAAGACCCTG
	GCAGATGTACGATTATAGTT
	AGTTGTTGTTAAAATTCTCA
CSNK2A2	TAATCAAGATGATTACCAAC
	TACAACCACTCTCTCATTGT
	TATCAAAGTCTGTCAGGATC
	GTAGTTCATACATATAAAAC
	ACAGTCAAAGACACCAGCTT
	ATATATTCAAATACCAAAGC
CSNK2B	AGTAGGCGCCATCCGTGTGA
	CGCTACATCCTTACCAACCG
	TCTAGAGCTTGTCGATAGTG
	AGGTCTCTTGGGCCGGTACT
	TCTCGGCTGCCTGCTCAATC
	TCTTACTGGACTCAATGAGC
CYP19A1	ATCGTCTCAGAAGTGTAACG
	CCTTCTGCGTCGTGTCATGC
	GTCCACATAGCCCGATTCAT
	ATGGAGAATTCATGCGAGTC
	GCATGAATTCTCCATATACC
	AATCATTACAGCTCTCGATT
CYP2C8	CTCTTACACGAAGTTACATT
	CTTTATAATCAAATCGTTTC
	TGTTAACATCCAGTGATGCT
	GTTTCTCCCTCACAACCTTG
	TCTGAACTCCCCATGGATCC
	AGTGAGCTTCCTCTTGAACA
CYP2C9	TGTCCTTAATACCTATCTGT
	CTTTATAATCAAAACGTTTA
	TATCCTACAGATAGGTATTA
	TCAGCAATTTCTTAACTTAA
	AGCGGGCTTCCTCTTGAACA
	GTTTCTCCCTCATGACGCTG
CYP3A4	GATGGCTCTCATCCCAGACT
	AGATATGGAACCCATTCACA
	GACAAAATATTTCCCAAAAA
	CATGGAAACCTGGCTTCTCC
	ATAAAAAGTATGGAAAAGTG
	CTCACAGATAGAGGAGCACC
DHFR	CAGATACCTGAGCGGTGGCC
	CACATTACCTTCTACTGAAG
	CGTCGCTGTGTCCCAGAACA
	ACCACAACCTCTTCAGTAGA
	AAATTAATTCTACCCTTTAA
	TGATTATGGGTAAGAAGACC
DHH	CGAGCTGCTTGCGCGCATAG
	AGTGCGCCTACGAGTGACTG
	GAGCGGCGCGAACACGCCCA
	CGCGCCAGGCGACTTTGCAC
	CCGCAACCACGTCCACGTGT
	AGCCGACCGCCTGATGACCG
DNMT1	CTAGACGTCCATTCACTTCC
	TTTCCAAACCTCGCACGCCC
	ACGTAAAGAAGAATTATCCG
	TAATTCTTCTTTACGTAATT
	TCCTCCCAGGCTCAAAGATT
	AAGAGACAGCTTAACAGAAA
DNMT3A	CCGCCCCACCTTCCGTGCCG
	TGGCGCTCCTCCTTGCCACG
	CCGCTCCGCAGCAGAGCTGC
	ATGCCCGCCATGCCCTCCAG
	CAACATCGAATCCATGAAAA
	CTCCACAGGCAAAGAACAGA
DNMT3B	AGAGTCGCGAGCTTGATCTT
	ATCCGCACCCCGGAGATCAG
	GAAGACTCGATCCTCGTCAA
	CAAGCTCGCGACTCTCCAAG
	TGGGCTTTCTGAACGAGTCC
	CGGAAGAGCTTTGGCATGAC
DYRK1A	TATGACTAGAATCGTCTCCC
	TGTAAAGGCATATGATCGTG
	TCAGCAACCTCTAACTAACC
	GAACTTACCTGGTTAGTTAG
	AGACGATTCTAGTCATAAGA
	ACTGAAATGAAATACTACAT
EDNRA	TCTGCGCTCTTAGTGTTGAC
	TTTCCTTTAGCGTCGAGAAG
	TGTCAACACTAAGAGCGCAG
	GAAAACTGTGTATAACGAGA
	GAAGTTCTACCAAGATGTAA
	TCAACATCTCACAAGTCATG
EGFR (L858R/T790M)	TGAGCTTGTTACTCGTGCCT
	GAGTAACAAGCTCACGCAGT
	ATAGTTAGATAAGACTGCTA
	GAATTCGCTCCACTGTGTTG
	TGTGATCCAAGCTGTCCCAA
	GACAGCTTGGATCACACTTT
EHMT2	TCAGATTCATCCCCAATGAG
	GCGCGTGGACTCCGACAGCA
	CACGCGCTCATCCACAGAGT
	GAGGGGGCTGACACCCCTGT
	TTCTTCCAGATCTGGCCAAA
	TGAGTTCAGCTTCCTCCTTT
EPAS1	GCTGATTGCCAGTCGCATGA
	CAAGGCCTCCATCATGCGAC
	CATGAAGAAGTCCCGCTCTG
	TTGGTTCACACATGATGATG
	TAGCCACACAGACTATTGTG
	TCAACCTCAAGTCAGCCACC
EPHA1	GGAGGCTTCCCGCGTCCACG
	CTCCCCGCGGTAGATCCAAT
	CCGGAGCTATGGAGCGGCGC
	CCTTCCTTGGCGCGCGCCCC
	CCCACTTTCAGTTACTCTGA
	CCGACACTTACCCCATCTTT
EPHA2	CTACAATGTGCGCCGCACCG
	AGGCTCCGAGTAGCGCACAC
	CGCTGTAGACAATGTCCTCG
	GCGGCGCACATTGTAGCTGT
	TTCCTTGCCCTGCGCCGCCG
	GAAGCGCGGCATGGAGCTCC
EPHA3	GAGTCCATGGGTACCGTGTC
	TGCTCTGTTCTCGACAGCTT
	GTTTCCAGACACGGTACCCA
	CCTGGCTTACCTTCATTGGA
	TGGATCTCTTATCCATCACA
	ATTGAACTCACCCCATGTGA
EPHB1	AAAGTCCGCTCGGTAATAAC
	TTGATACTCACCCCGGACGC
	TGGACGGCCAATCCTGCGTC
	TGTACCACATATACCATGCC
	GTGCGTGCCCGCACTGTTGC
	CAGATGGGAGACGCCTCTGC
EPHB2	ACCAAGTTTATCCGGCGCCG
	TTTGCACATGCAGCGCCCGA
	CAGCTCAGCAGTCGCTGTAG
	CGCTCGCTCACCTTCCACGG
	TCTCCCCACAGAAACGCTAA
	GCTGCCGCTGCTCGCCGCCG
EPHB4	GTGTGACGTGCAGCGTGCCC
	AGCGCAGCGTGGCGTACACG
	GCGCGCTCTGAGGCCGGCTA
	AGCGCGCCCGTACCTGCACC
	GAAGTGGGTGACATTCCCTC
	GACCCTGCTGAACACAAAAT
ERBB2	ACTTGTGCAGAATTCGTCCC
	TGAGTGGGTACCTCGGGCAC
	CCGGCCATGCTGAGATGTAT
	AGTTACCAGTGCCAATATCC
	TTTCTGCCGGAGAGCTTTGA
	CTGCCCCCTGCACAACCAAG
ERBB4	TTATGAGGATCGATATGCCT
	AGAATTTACGCATTATTCGT
	AAGATATTGTTCGGAACCCA
	CTACATAGACTCCACCATTT
	GCTCAATGCTGGTTATCTCC
	GCTTTACCCGCAGGAAGGAG
ESR1	GCCAGACGAGACCAATCATC
	CTCCGTAAATGCTACGAAGT
	GGGATACGAAAAGACCGAAG
	TCATACTCGGAATAGAGTAT
	AAATTCAGATAATCGACGCC
	TACCTGTCCAAGAGCAAGTT
FAAH	ACTACGCTGTCGCACTCCGC
	ATTGGTGTGCACGAAGGGCA
	TCATGGTGCAGTACGAGCTG
	ACAGGGCGGCGCAGCGCTTC
	CAACTGTGTGACCTCCTATC
	CAAGGAGTGCTTCACCTACA
FASN	CCTTCAGCTTGCCGGACCGC
	GGATGGTGGCGTACACCCGC
	CGACCCACCTCCGTCCACGA
	CTGCAAGGCCTTCGACACAG
	GGCTGTGTCCAGTGCGATGC
	TACGCCACCATCCTGAACGC
FER	TCTATTCGTCATTCAATTGC
	ATGACGAATAGATTCAAATT
	GATAACCAGTCTTGTCACAG
	AGAGTTTGATACTTCCTTAC
	CCGACATTTGAATCTCTTTA
	TTCAGGCAAATGAGATCATG
FES	CAAGGCTTCCTGCGACAGTA
	GGGCTTACCCATACTGTCGC
	TGACTCATCGAACGTGACAC
	CCAAGCCAAGCGCAAGTACC
	CCACAGTCAGCTCGTTCAGC
	GAAGAGCCAGTACCGAGCTC
FFAR1	CAGACCGGAGAGCCGTTGAC
	GAGTGTGGTGCTTAATCCGC
	GGCCACGTTGGAGGCGTTGT
	CACACCGGTCAACGGCTCTC
	CTCGCTGTGCCCCGTCTTCG
	GAAGTGGGCCACCGCGAAGA
FFAR4	GAATGTCCCCTGAATGCGCG
	CCTGCTGGGACACGCGGATC
	TCTTCCGAGTCGTCCCGCAA
	TCACGACAGCTCTTGCATCC
	CACGGTAAGCCTGGCCTACT
	CTGATCACAATGACCAGTCC
FGFR1	GATCCGGTCAAATAATGCCT
	CAGCTCGTTGGTGCAGTTAC
	CACCCGAGGCATTATTTGAC
	TCCCCGACCTTGCCTGAACA
	CCAGAGTGAAGATCTCCCAC
	TCAGTGCATACACCGAGACC
FGFR2	GTACCGTAACCATGGTCAGC
	GCATCGCATTGGAGGCTACA
	GCCCTCCTTCAGTTTAGTTG
	CATCAATCACACGTACCACC
	TTCAGGTACGAAACCAGCAC
	GCAGCGAAACTTGACAGTGT
FGFR3	GGGGACGGAGCAGCGCGTCG
	GACGCGCTGCTCCGTCCCCA
	CGCGCTGCGTGAGCCGCTGC
	CCCGTCTTCGTCATCTCCCG
	CCCCACCAGGACACGCTCCG
	CCTTGCAGACGCTCCATCCT
FGFR4	AACTTGACGGTGTTCCCCGC
	CCCATAGGGACCCCTCGAAT
	GGTGTATGTGCCGCGGTCCG
	GGGGTCCTCATCATCGTTGC
	AAGTTCCGCTGTCCAGCTGC
	TGCCCACAGCGTTCTCTACC
FGR	GTAGTTCATGCGTTCCATGT
	TTCGAGCCTCATAGTCATAC
	GCGTGCAAGATCGCAGACTT
	CTCGCTTTCCCGAATGAGAA
	CGGGAAAGCGAGACCACCAA
	AACAGGGGCCACGTAGTTGC
Flt1	TTGGTCAATTCGTCGCCTTA
	TTCCCTCGCCGGAAGTTGTA
	TGGTCCTACCATACAACTTC
	AGACACTGCATCTCCAATGC
	TATACTTGTCGTGTAAGGAG
	ACCCAGCACATCATGCAAGC
FLT3	AACGCACACCCGAGGTCTTC
	TCCGGAGGCCATGCCGGCGT
	CCGCCGTCGCGCGCCAACGC
	AGTGTACGAAGCTGCCGCTG
	ATTAAAACACACTTGATCAC
	TAAGAACAATGATTCATCAG
FLT4	GACGTAGCTGCCTGTGTCGT
	GAGTCACACGTCATCGACAC
	AGCTCCTACGTGTTCGTGAG
	CCGAGCGCAGCGTGACATTG
	CCTCAATGTCACGCTGCGCT
	TCATGGAGTAGCCACTCACC
FNTA	CACTTCTTTCATCACGCTGC
	ATGCAGCCAATTATACAGTG
	TACCACATAATGAAAGTGCA
	AGCCCAAAAACTATCAAGTT
	GATCCGGTGCCGCAGAATGA
	TTCCATGCACTTTCATTATG
FNTB	AGGCATCTGTCAGTTGTCGA
	CCACAGCTTACCTTGGTACA
	TGCAAGGTGTGGATACTGAC
	CTATTGGATCCTGCACAGCT
	GTCTGGATGCCAGCCGCCCA
	GTCAATGCATTGTGCATCAT
FOXP3	CCCACCCACAGGGATCAACG
	TTCGAAGACCTTCTCACATC
	AGCTCTGGGGCACAGCCGAA
	CCACTTACAGGCACTCCTCC
	CCTGGACACCCATTCCAGGC
	TGCCCCCCAGCTCTCAACGG
FRK	TGATTTGTCGTATAAAACCG
	AGATATTATGTTCACCAACG
	GTAGTTCCGAGACTCCAGAT
	AGTTGCGGTCTATCTCCCAT
	TGGATCCAAATGACTTCCTG
	AAGTGCAAACAGCATAAAGC
FYN	TCCGTGCTTCATAGTCATAA
	GAGCGACAGCTATTGTCCTT
	CGCGAGAGTGAAACCACCAA
	TTGCTGATCGCAGATCTCTA
	GCGATCAGCAAACATTCTAG
	GAAGCCCGCTCCTTGACAAC
GCK	TTCTGCGAGACGCTATCAAA
	CCAGATGTACTCCATCCCCG
	CCTCGGGGATGGAGTACATC
	TACGTGCGCTCCACCCCAGA
	AGCAGAAGGGAACAATGTCG
	TCCGTCTCATCACCTTCTTC
GSK3A	CTCATTTGGGGTCGTGTACC
	CTTGATGGCGACTAGTTCCC
	GGCCACCCGGTACACTGTCT
	GCTGGCCTACCTTGACATAG
	GTGAGGGTGGTAGTGCCCGC
	CCTTGATGATCTCCACCAGC
GSK3B	AGATGAGGTCTATCTTAATC
	CTTCCGACCCCGAACTCCAC
	TTTGGCTCGACTATAGTGTC
	CTACACAGTGCAATTGCCTC
	GATCTAGCTTTCTCATGATC
	CGTTATTTCTTCTACTCCAG
GSTK1	GCTCCAAGTTCACGGCGGTG
	TTTCCTCACCGCCGTGAACT
	ATCCACATGGGCCACGGTGA
	GGCCAAACCCACATGTTATT
	GGAACATCAACCTGCAGTTG
	TCCCCGCAAAGGACTATACA
HCK	GTGGGATCCGGCACGTACAC
	CCGTGCGAGACTACGACCCT
	CCGAGGGTCGTAGTCTCGCA
	GTTGGCGCTCTGCGTCCTTC
	CTTTAGTGGTCTCGCTATCC
	ACACTGTCCTGTGTACGTGC
HDAC1	ACACCATTCGTAACGTTGCC
	TCACTCGAGATGCGCTTGTC
	AGAATGCTGCCGCACGCACC
	CTGGATACGGAGATCCCTAA
	TTACGTCAATGATATCGTCT
	GCACCATGCAAAGAAGTCCG
HDAC10	AGGACGCTCGATCTCGCACT
	CGCTGTTGCCCTGACAACGC
	CGCGCTGCCGCAGGCGATCC
	GCCCCCTGACGTCATCCAAC
	CATGACAGTACAGACGCTGC
	CACCTCTGACATGGCGCCAT
HDAC11	GCGAGGCTGGGCCATCAACG
	CCAGCACTCACCCACGTTGA
	GCCTCGTGTGCACCACCAGC
	CCATTATGGTTCCTCCTGTC
	GCTTCTGTCTGACAGCATGC
	CCCCTTCGGACCCAGACAGG
HDAC2	TCCGTAATGTTGCTCGATGT
	TCCAACATCGAGCAACATTA
	TACAACAGATCGTGTAATGA
	TTCTGGTTTGTCATGTTTGA
	AAATATGGGGAATACTTTCC
	CCAGAACACTCCAGAATATA
HDAC3	CCAGTCATCGCCTACGTTGA
	TCTTATAGAGACCGTAATGC
	CGAGGTCTTCAAGCCATACC
	CCCTATGAAGCCCCATCGCC
	CAGACCACCAGCCCAGTTAA
	AGCAACCCAGCTGAACAACA
HDAC4	ACTTACCCGTACCAGTAGCG
	TTTCCAGCGACCCTCGCTAC
	GGTGCCTCTCCAGCTTCCGC
	CGGCCTTACCTGGATGGCTT
	ATGAGCTCCCAAAGCCATCC
	GCTGCAGCAGCTCAAGAACA
HDAC5	GAAGTCGTCTCGACTGTCGT
	CCAGCTCTTACCCGACTCGT
	CATGAACTCTCCCAACGAGT
	CCCGAAGCTGTCGACACAGC
	TCCTGCTGTGTCGACAGCTT
	GGGAGCCCACCATGCTTCTT
HDAC6	ACATGATCCGCAAGATGCGC
	TCCCTTGCAGTCCCACGATT
	CCAGTGCTACAGTCTCGCAC
	CTTCTTTACCTCCGCTAGAT
	CTTGCGGATCATGTGCCGTC
	CCTGTGCGAGACTGTAGCAC
HDAC7	CACGCCGATGCCCGAGTTGC
	TGGGCTTATAGCGCAGCTTC
	GTGGATTCTTCCTCCGCTCC
	CCCACCTGCAACTCGGGCAT
	CCTGCAGCAGCAGCGCTCGG
	CTGGCCCACCCGCAGGTCCA
HDAC8	CTTTGCACATTCCGTCAATC
	GATGATCATCATCGCCCTCT
	GCTGCCCAATGCCTGATTGA
	TAGGATAGTTAAGCCTAAAG
	AATCAAAGAATGCACCATAC
	ATGCACTGCATAAGCAGATG
HDAC9	TCCTACAAGTACACATTACC
	AAGGGTCTTACCTCGGCATG
	GGTCCCAGTTCACCAAACAA
	GATTTCCCCCTTCGAAAAAC
	GGGAAGCCCCAAGGTAATGT
	TGACTTACATTGAGCTGGGA
HIF1A	TTCTTTACTTCGCCGAGATC
	CCTCACACGCAAATAGCTGA
	TGTTTACAGTTTGAACTAAC
	TACTCATCCATGTGACCATG
	TTTAAATGAGCTCCCAATGT
	GTTATGGTTCTCACAGATGA
HK1	CAGAGCTTACCGATTCTCGC
	AGATGTTGCCAACATTCGTA
	GCAGATCTGCCAGCGAGAAT
	TTGGATTAAAATCCCGGGAG
	TCAGCAAGTAGATGAAGTTT
	TCATCTACTTGCTGAAAGTG
HK2	TGACCACATTGCCGAATGCC
	TTACCTCGTCTAGTTTAGTC
	GTTGAGCTCCGTGAAGAAGT
	GCTGACTTACCTTCTGCACT
	GATGACCACAACTGTGAGAT
	ATCATAACCACAGGTCATCA
HK3	CCGGATGCTGCCTACATACG
	TCCAGAGCAAGGAGACTTCG
	TGATACCCACCAGTGCCATG
	GATCCCCCAAGAGGTGATGC
	GTCTTCAGGGTTGCGGCAGG
	TGGAAGCTCATGGACTCCAT
HMGCR	ATGCAGATTCTAGCCGTTAG
	TTCCAGAATTTACGTCAACT
	CGGTGACAATGTTTGCTGCA
	TCTATCCAATTTATAGCAGC
	ATCCAAGTTGACGTAAATTC
	GACCTCAATCATAGCCTCTG
HNMT	AAGCAAACTTTACGTTCTCG
	TCGAGAACGTAAAGTTTGCT
	GTTACAGGTACCTTTGTATT
	TCAAATTCTCTCCAAAGTTC
	GAAATTAAGATTCTAAGCAT
	TTATTTGTTAACAGCAATTC
HSP90AA1	ATTCCCTGTCACCGCGTCAC
	TTCTCTTGCAGGTGAACCTA
	CCAGCAGGGCACCTGTTAAC
	ACGATGATGAGCAGTACGCT
	CTGCTCATCATCGTTATGTT
	GGTTGAGACGTTCGCCTTTC
HSP90AB1	CTCACACCTTGACTGCCAAG
	ACTCTTCTAGGTGAGCCCAT
	CATTGCTATTTATTCCTCGT
	ACAAGAGCCTCACTAATGAC
	AGATACTCACTGAGATACTC
	CATACTCACATAAAGGGTGA
HSP90B1	CGGATGATGAAGTAGTACAG
	AAACTCGCTTGTCCCAGATT
	CTTGGTACCATAGCCAAATC
	GGAACTAACAGTCAAAATTA
	AGCTGACGATGAAGTTGATG
	CTGATGCTTTAGATAAGATA
HSPA4	GCTCCAATTGAACGATTCTT
	TTCGGCTGTCTCCTTCAGTT
	TTTATACCTGTTAATCCTGT
	ACTGCACAATATCATATGCA
	CATGGCAGTCACTTGCTCAG
	TTAATGAATGAAACCACTGC
HSPA4	GCTCCAATTGAACGATTCTT
	TTCGGCTGTCTCCTTCAGTT
	TTTATACCTGTTAATCCTGT
	ACTGCACAATATCATATGCA
	CATGGCAGTCACTTGCTCAG
	TTAATGAATGAAACCACTGC
IGF1	TCAGCCCCGCAGAGCGTCTC
	GATGCTCTTCAGTTCGTGTG
	TCGTGGATGAGTGCTGCTTC
	GTATGGCTCCAGCAGTCGGA
	AAAAGCAGCACTTAAATAAT
	CTGGACCGGAGACGCTCTGC
IGF1R	TCAGTACGCCGTTTACGTCA
	GTGGAGAACGACCATATCCG
	CCACGACGGCGAGTGCATGC
	TGCCGCCACTACTACTATGC
	TGTTTCCGAAATTTACCGCA
	GGCTCTCTCCCCGTTGTTCC
IGF2	CATAGACGCGAGTTCGGTCT
	GAACTTGCCCACGGGGTATC
	TATGCAAGTCCAACGCACTG
	GACACCCTCCAGTTCGTCTG
	GCGACGGCTCACACGGCTTG
	CGTGTGAGCCGTCGCAGCCG
IHH	GTGCATTGCTCCGTCAAGTC
	CGGCGGCTCACCGGACTTGA
	TACGCCCCGCTCACAAAGCA
	TCGCAGCTCCGAGCGCTTCA
	GATTGTCAGCCGTAAAGAGC
	CGAGTTTGCGTGGCGGTCGC
IKBKB	GATTTGGAAATGTCATCCGA
	TCAGCCCCCGGAACCGAGAG
	CCTTCCGGAGATCTCCTCCT
	ATCTCGGGCAGCCACCACAT
	GGCCTACCTGATTGTGCCAT
	GCCCTCACCTTCTCATGATC
IL2	CAATATCAACGTAATAGTTC
	GACTTAGTGCAATGCAAGAC
	GATATTGCTGATTAAGTCCC
	AAACTTAAATGTGAGCATCC
	ACAAGAATCCCAAACTCACC
	TTCTTTGTAGAACTTGAAGT
IMPDH1	GTCCTCACCTAGCCCTGCGA
	CCTCCTAGAACTATCTTCAG
	CGTCAATGATTGCGATGAGC
	CAGGTCGGTGCGGGCGATGA
	AGCGACTTCCTGATTCTCCC
	GCTATGAAGTCTATGAATCC
IMPDH2	AACATCCCGCACGCGATCCT
	AATCACTCTTAAGACCCCAC
	GACTTGGTGGTAGCCCCTGC
	GATACCGCAGAAACCATGCC
	GGGGCTCACCGCCATTGCTA
	CCACGTAGATAATGACAAAG
INSR	CGACGACCCCACCAAGTGCG
	AATCCGCCGATCCTACGCTC
	CTCGAATCAGACGTAACTTC
	GTTGCGGCAGGCCACGCACT
	GGGCAATGTCGTTTCTCTCC
	ACACAACCTCACCATCACTC
IRS1	ACGCTTCTTCGTACTGCGCG
	ACCGAAGCACTAGATCGCCG
	TGGCTTCTCGGACGTGCGCA
	TGCTCAGACCAATAGCCGCC
	TGGGCCGTTCTGCCGTGACG
	TCTCGTTCTCGTAGTACTCG
ITCH	GTAGTTGTGACTTTGCAGCT
	GAGTCTGAAGTTGTTACCAA
	CCAGATCCAAGGATGAAACA
	GGTGCTTCTCAGAATGATGA
	TGAACATGTAGTTTCACCAT
	GACTTGTCAATTTGTCTTGA
ITK	CGCTGCCGGCTCTCACGATC
	ACAGAAGAAGCGCACGCTGA
	CCACTATAAATACCCGTTTC
	ATAGCAGCAAGTCCGATGTG
	CACCAAATTCCCGGTGAAGT
	TTGCTCCAGATCGTGAGAGC
JAK1	TCCCATACCTCATCCGGTAG
	TTGATGACAAGATGTCCCTC
	GGAAGTGATCTTCTATCTGT
	CAGCAGAGGAACTGTGCATC
	ATGACGAGAACACCAAGCTC
	TCTCGTCATACAGGGCAAAG
JAK2	TGTACTTCGATGCAGTCCTA
	ACCTGTGACTCATGAAACAC
	TTACCTGATAGAGTTATAGA
	GTAACTATCCATAAGCAAGA
	GGCTTTCATTTGAACCCTCT
	TGCTTTCTTCAGTTTACTAA
JAK3	CCTACCGAATCCTGTACAGC
	AATCCTTGCGTAGCCCGAAG
	ATCAGGGGCGTCTCTTCACT
	TATCCTTGACCTGCCAGTCC
	AAGAGGCTGCATGAACGCTG
	CCACGGAGGACCTGTCCTGC
KAT5	GCCACTCATCTTCGTTGTCC
	GGCAGAATGGAGCCGCCCGT
	TCCGCCGCAGCACGGGTAGG
	ACTCACCTGGGGAAAAACCG
	GGCCGAGATCCTGAGCGTGA
	AAGCGAAAATCGAATTGTTT
KAT8	CAATTTCGTAGTTCCCGATG
	TTTGCCATCAACTTCGTACA
	CTTGCGGTAGATCTCTTTCC
	ACTTCCCGTAGCCGCGGCGT
	TTGCCCCCCTACCAACGCCG
	GGAACTACGAAATTGATGCC
KCNJ12	ACAGCGCAGCCCGTAGCCGA
	CTTGCCGTTGCCGAAGCCGT
	AGCCCACATCGATGTCGATC
	GCTGTTCAGCCACAACGCCG
	TGATGAGCTGCGCGCGCACA
	CAACATTGAGTTCGCCAACA
KCNJ13	AACGCCAGCGCATGTCCATT
	GAATCCTAATGGACATGCGC
	TTGCATATCTTCGAGATGCT
	CTCTCCTAAGTCAAAGATAC
	TGGCCACAGCACACTTCAAA
	CATCCTTGGTGACCATCCTC
KCNJ14	CTTCAGCGAGAACGCCGTCG
	CCACCCGTTGCGGCACAACC
	GGCGATAGTCGACCTCATAC
	AGAGTCGATCTCATGGACGA
	GTGGTCGCGCAGCGCCACGA
	CAACGTGCGTTTCGTAAACC
KCNJ2	TATCTCCGACTCTCGCCGTA
	GGGCAAAGCTTGTGTGTCCG
	GTGTCCGTACTAGTGCTTTC
	AGACATCTTCACCACGTGTG
	CAACGCAGACTTTGAAATCG
	GCCGTGATTGCCATGAGAGA
KCNJ3	AAGGCGTGTAGTTACCGACG
	TGGGTGATCGCCTACACTCG
	GTTCAGTTTGCATGCTTCGC
	CGATCACGTGGCAAATTGTG
	GTAGTGACCACATCGTCCAG
	ATCGTGGACGCCTTCCTCAT
KCNJ4	CGCGCACCGAAATGACCGCG
	CATTGTCCACGAGATCGACG
	CAACAAGTCGCAGCGCTACA
	GGCGGGCATCATCCGGATGC
	AGCGCTGCGACTTGTTGCTC
	TGGCGAAGTACACGTTGCAT
KCNJ5	CACAGACCGTACGCGCCTGC
	CGCGTACGGTCTGTGGCAAT
	TGAGGACTGGTGTGAATCGG
	GCTGGGTGTGTTGGTCTCAT
	ACATAATCGCGGGCCTGTTT
	GAAGCCACGCCAGCGCTACA
KCNJ6	GATATCGGTCAGGTAGCGAT
	ACCCTACGTTGATATCCGTC
	GTGTGAACCGGTAACCCCAC
	CTTCGTAGAACCCGTCCTCC
	ACTCATGGATTCTGTCAGCT
	AAGCAGAGACGAACCCGTTG
KCNJ9	CGTCGCGCCGTGCCCTCGAG
	ATCTGGTGGCTGATCGCCTA
	AGCTCTCGAGCACTGCACGA
	TTCGTGCAGTGCTCGAGAGC
	CGAGATCGTCGTTATCCTCG
	TGATAACCAGCGGCGAGACG
KDR	TTCCCGGTAGAAGCACTTGT
	GAGGTGACTGAGTGCAGCGA
	TGCTGCTGGCCGTCGCCCTG
	GGAGACCCGGGCCGCCTCTG
	GTGTTTCTCTTGATCTGCCC
	CAACTCTTCAAATTACTTGC
KIF11	CACCTAATGAAGAGTATACC
	CTTTACAGGTATGGCCAAAC
	AAAGAAGTTAGTGTACGAAC
	ATCACATTCTACTATTGAAT
	ATAATAACTTCATCCAGAAT
	AAGTGTTGTTTGTCCAATTC
KIT	ACCGCGATGAGAGGCGCTCG
	CTGTCTGGACGCGAAGCAGT
	CTTGTTGACCGCTCCTTGTA
	GTGTGAAACGCGCCTACCAT
	CTAGTTCTGTGTACTCAACG
	CCAAAGCAAGCTATCTTCTT
LCK	CCACTTACGGTTCGGGCTCC
	AGCTGTGCAGAGCGATAACC
	GCCCAGATCTCCGTCGTGAG
	GTCCTCGCAGATGCTTCAGA
	CGTGGCGCAGGAGCGGCGAG
	GGGGGCTGGACAGTTCGGGG
LIPG	CGAGGCTGTAGCCGATCAAG
	TGACCGCATCCGTGTAAAGC
	GCATTGCCAGGATGCTCGAC
	GAAGGATGCTACCTCTCCGT
	AGCTGAATATCAGGCGCATC
	CCTGATATTCAGCTCCCGTC
LPL	ATGTGGCCCGGTTTATCAAC
	GTCCGCGGGCTACACCAAAC
	TCGAAAGTAAATTTGCCCTA
	AGCCACGGACTCTGCTACTC
	GGAGGAGTTTAACTACCCTC
	CAAGGCTGTATCCCAAGAGA
LYN	GTAGCCTTGTACCCCTATGA
	TTGGCACCAGGAAATAGCGC
	GAGTTTGGCCACATAGTTGC
	TTCTTGAAAGACAAGTCGTC
	AAAGCTCCAGCGCTATTTCC
	TTAGTTTGAAACCTCTGTCC
MAP1A	GGAGACACTAAGCGCACACC
	TAGAGGGTCTTACGTACCTC
	AGTGCGTGCATCCTACTATG
	GTCACCTCCGTGTCATGAGT
	GCACTCGACGGAAGAAGTCA
	GGACTCATCCTGCATCACCA
MAP1B	ACCGAGCTCGATGTTGCCGA
	GCGGTGCGACAGGCTAGGCG
	CCTCCCTAGGAATCCGATCA
	TGATGAAGCAGTCAGCACCG
	TCAGGTTTGTGTCCCATGAT
	GTGCTGACTGCTTCATCAGA
MAP1S	TCCGAGCTCACTGCTCCTCG
	CAACCTTGATGAACAGCTCA
	GACCTCTTTCGAGCTCCTCC
	CATTCCCTACCTCATCATAC
	CAGGATCGACATCCCAAGAC
	TCAGCTCCGGAACCTTCTGT
MAP2	GGACTTGTCCGAAGCGCCAA
	CCGCCTTGATCCTTAATCTC
	AGTTCAAGTAGTCACTGCTG
	CACTGTGACAGTCTGTTCTG
	CTCAGAACAGACTGTCACAG
	TTACAGAGGAGGTGTCTGCA
MAP2K1	CCATACTTACTCCGCAGAGC
	TATGGTGCGTTCTACAGCGA
	CCCGACGGCTCTGCAGTTAA
	TTGGAACAGGACCAACTTGG
	CAATGGCGGTGTGGTGTTCA
	CTTTCTCCAGCTAATTCATC
MAP2K2	TACGGGGCCTTCTACAGTGA
	GATCTCCCCGTCACTGTAGA
	TCTCTGCAGGGCAAACCTGG
	CCTCTAGGACGGCGGCTCCC
	CCTGGGGAAAGTCAGCATCG
	TTGACGAGCAGCAGAAGAAG
MAP3K5	GGTAAAACAAGGACGGCTGC
	CCTCTACTGTGATACTAACT
	AAGTACTCACAGTATTCTTC
	CTATGATTCTATTGTGAAGC
	TGGGAGGCCAAATCAAAGGT
	CCGAGTTAGTATCACAGTAG
MAP4	TGAAGTATCAGCTGTCGCAC
	GTAGAAGGGAGCGATACTAC
	CATACCGTAACTGTCTTTCA
	TTCTACTCCATGACCACCAT
	CAACACTTACCAGTCTGGAT
	AATACCCAAATAGCCAGAAC
MAP4K5	CGCCGTTCGTGCTTGTTAGC
	TACGAACTCGTCCAGAGGGT
	TGTAACATCGTTGCCTACTT
	CCTAAGATAACTCCCAAAGT
	CTCTCCTGTGTGTACATTTC
	TAGGCCAGAAATGTACACAC
MAP6	TACTGGGTCTCGCGCTCGAA
	CGTGTCGCGCTCGTCCGCCC
	AGCTCTCAATGTATTCCGTA
	CCTTGATCCTTAACTAGTAC
	CCTCTACAGCGAACCCTTCA
	CAGCGAGCCATAAGCCCACG
MAP7	GAGAGCCTCCCCACGACCAA
	CAAAACAGAAGCATAACCGT
	ACCTCTTCTTCCGCTCTTCC
	AAGCTGCAAGAGAAATAGTG
	AGGAGATTATGAAAAGAACC
	ATCTGTAGCTTCTGTTCTCC
MAPK1	GGTGCAGAACGTTAGCTGAA
	ACACCAAGTCCATTGATATT
	TGCAAACAGATATATAGTAC
	GCCTACAGACCAAATATCAA
	GTGTGGCCACATATTCTGTC
	GCAGTAGGTCTGGTGCTCAA
MAPK10	CAGCTCCCGGTACGCTCTCT
	CACATGCCAAGAGAGCGTAC
	TGACAACCAGTTCTACAGTG
	CCACTTCCACACTGTAGAAC
	TCTTACAGAACTTATCTACA
	AACTGCTTGTCATATATCTG
MAPK11	CGACGAGCACGTTCAATTCC
	CCAGTTCGGCCTACGACGCC
	TCCACGCGCGCAGAACGTAC
	CAGCCAGTACCACGACCCCG
	GAACAACATCGTCAAGTGCC
	GCCATATGATGAGAGCGTTG
MAPK12	CGTGGCGCATGTGCTTGAGC
	AGCGCCGGTGCGGCCGTCCA
	CCCCCAGGTGATCGGGCTGC
	ACAAGTCCGTGAAGTCATCC
	CACAGTCTTCGTTCACAGCC
	GAACGAAGACTGTGAGCTGA
MAPK13	ACAGCTCGGCCATCGACAAG
	GGCGCGCTTGGCGAAGATCT
	ACAAGTCATAGAAGTTGCGC
	CATGCAGACGCCGAGATGAC
	CCGCTGGTACCGAGCCCCCG
	TCCCCAGGTCATTGGGCTCC
MAPK14	TCATTCACAGCTAGATTACT
	CTTATCTACCAAATTCTCCG
	TTATCTGTACCTTTAGACCT
	ATTCAGCTGACATAATTCAC
	GAATGAAGACTGTGAGCTGA
	GTATCTGGTGACCCATCTCA
MAPK3	GCGTAGCCACATACTCCGTC
	CCACGTGCGCAAGACTCGCG
	CCCTCTGACCTTAAGGTCGC
	CCACGCGAGTCTTGCGCACG
	ATACCAAGTCCATCGACATC
	CGGAGTATGTGGCTACGCGC
MAPK4	GATCGACGACATCGTGCTGA
	CGGGTCGCGCTGTACCTCGC
	GCGCTCCTGCGACTACAAGG
	ATCGCCTAACAGCTGAGATG
	TGGAGACCATCCCTGTAATC
	TCCCCGTAAGCATCTCAGCC
MAPK6	ATACCTTCTCGACTAATTCC
	TGATCTGAGTATTGCCAACA
	TTCTGCTGTTAACCGATCCA
	CTCTGCAGCACTGGATTTCC
	AAACACTTACACTAGTTACT
	ATCTATTCCTGTTGTACATG
MAPK7	TTCGAGTCCAGCGTTCCAAC
	GATCCCTAATGCTTTCGATG
	GAGCCGAGTGCATGTACTTC
	CCTTAATGCGCTCCCGAGTG
	CCACGCCCATGTCGAAAGAC
	TGGCCCGCAACCACAATCTG
MAPK8	TCGCTACTACAGAGCACCCG
	TAGTAGCGAGTCACTACATA
	TCTTTGCCAAGTGATTCAGA
	AGAATCAGACTCATGCCAAG
	GCATGAGTCTGATTCTGAAA
	CTCATAAAGTTACATAGTCA
MAPK9	AATGGATGCTAACTTATGTC
	GCTGCATTTGATACAGTTCT
	ATTAAACATCTGCATTCAGC
	AAGCTCTCTTTGCATGAGTT
	CTTCTTTACCAGATGCTTTG
	GTTTAATACCACAAAGCATC
MAPKAPK2	GTGTACGAGAATCTGTACGC
	TCCACGATCCGTACGATGTG
	TTGTTATACACCGTACTATG
	GTGGACTTACCCACATAGTA
	CTTCATTTCAGTTTGGACGG
	AGAACTCTTTAGCCGAATCC
MAPKAPK5	GGCCCGACTCTTAATTGTAA
	CTTACCTAGGGCTGGACTCA
	TCAATAATCTGAACTATGTT
	TAGAAGAATACAGTATCAAT
	TCTCCATTACAATTAAGAGT
	TCGTCCAAAAGCTAGAAATG
MAPRE1	GGCTGCGTATTGTCAGTTTA
	CCTCTCACTTCTAGCAGTGC
	TCGTCTCCGTTGCCCACACC
	CTCAACACAGAGAACCGCTG
	TTCTTCGGTTTATTCAGAGC
	ACTCGTGTTCTAGCTTAGCT
MAPRE2	AGCGGCCTATTGCCAATTCA
	TAAGCGAATGAACGTTGATA
	CTCGACCCTCATCAGCCAAA
	AAACCTTACCTTGAGCATCC
	TCAAGTCCAGCAGCTAAACC
	GTTGAAATGAACTGTTCCTC
MAPRE3	TAGGAGGTGGCGCTACGTCC
	AATCCTCCATCAGCCCGAAA
	CGAATACATCCACAACTTCA
	ATTCGTGCTCTAGTTTGGCC
	CCACAGAGGACGTCCCCCAC
	GTAGCGCCACCTCCTAACCC
MAPT	CTTGGCGGAAGACGGCGACT
	GGGGGCCCACCTTCCGCTGT
	CCGCTGCGATCCCCTGATTT
	GATCTCCGTGTGGGGCTGCG
	TGCTAAGAGCACTCCAACAG
	AGATGTGACAGCACCCTTAG
MAST2	CAGGTGACTTGGCAGTCGTC
	ACTTCAGCGACAACTGAGTC
	ATATTTACCCGATAGAGAGC
	ACTGGTTTCTCATTCGAACC
	GAGTTGAGCCTTCCAAGAAG
	ACTTACAAGCTGCCTCTTCT
MCL1	GGGTAGTGACCCGTCCGTAC
	GTATCACAGACGTTCTCGTA
	CGCGGTGACGTCGGGGACCT
	CTCAGGCATGCTTCGGAAAC
	TTCCATGTAGAGGACCTAGA
	CATTCCTGATGCCACCTTCT
MDM2	AGGGTCTCTTGTTCCGAAGC
	ATCGTTTAGTCATAATATAC
	GTGGTTACAGCACCATCAGT
	CTTGGTAGTAGTCAATCAGC
	AGACACTTATACTATGAAAG
	TACCAAGTTCCTGTAGATCA
MDM4	ATGCAGGTCATGCACTATTT
	ACTTTAGCCACTGCTACTAC
	CTCTCCTGGACAAATCAATC
	TTTCTTAGCATATCATAGAG
	GAAGCAACTTTATGATCAGC
	AGATGTTGAACACTGAGCAG
MERTK	CTCACCTCTACGCCAGAGCG
	TTTCAGGCTGTTCGTTAACA
	CCCATCTACATCGAAGTACA
	ACCTTGTACTTCGATGTAGA
	CCCTCCGTGCTAACTGTTCC
	GCCTCTTCCTCCCCGCGCTC
MET	CACATGGCAGATCGATCCAT
	GACCTCACCATAGCTAATCT
	GCAGCGCGTTGACTTATTCA
	TAGGTTGTGGTTTCTCGATC
	GCCAGATTCTGCCGAACCAA
	GTATGCTCCACAATCACTTC
MMP1	TACCCTAGCTACACCTTCAG
	AGATGTGTTTGCTCCCAGCG
	TGAGCATCCCCTCCAATACC
	TGGCTTACCTCTGAAATTGT
	CATACTCACCATATATGGCT
	CACACCTCTGACATTCACCA
MMP14	CACGCGGAACGCCTTGCGAA
	GTAGCGCTTCCTTCGAACAT
	GGCGACAGCACGCCCTTCGA
	ACCACATCGGGGGCGCCTCA
	ATGCCCCGGCGGTCATCATC
	ACTACTCGCCATAAAGTTGC
MMP2	TACGACCGCGACAAGAAGTA
	TTAGTGGTCCGTGTGAAGTA
	GAGTCCGTCCTTACCGTCAA
	GCCGCACGGATGGCTACCGC
	TACCCCTTTGACGGTAAGGA
	TACAACAGCTGCACTGATAC
MMP3	GCATGGGCCAAAACATTTCC
	GTTCTGAAGTGACCAACATC
	TCTCCATTAATCCCTGGCCC
	TCCCCGTCACCTCCAATCCA
	GCAGAATCAACAGCATCTTT
	TTGAGAAAGCTCTGAAAGTC
MMP7	TGGACGGATGGTAGCAGTCT
	AGGAGATGCTCACTTCGATG
	TAACCTGTAGGTGACCACTT
	CTTCCAAAGTGGTCACCTAC
	AGACTTACCGCATATTACAG
	AATCGATCCACTGTAATATG
MMP9	ATTCACGTCGTCCTTATGCA
	TTCGGCTTCTGCCCGACCCG
	CAGGAATACCTGTACCGCTA
	TTGCATAAGGACGACGTGAA
	CCACCCGAGTGTAACCATAG
	CCACCACCGCCAACTACGAC
MST1R	CACATGCAGGCGATTGCGTA
	CTTCACGTCAAAGTCGCGAG
	GGTTGCACTGCTATCAGCAC
	ATAGCAGTGCAACCCCTCTT
	AGCCATACCTCAGTAAGCTT
	AGCCAGGACACTCCTTCTGC
MTOR	GAGGAGGTTCCGAAGATAGT
	GCTGGGTGCTGACCGCAATG
	AAAGGTGGCATCTTGGCCAT
	AAGCACCTCTCGGAGTTCCA
	GCTCCAGCACTATGTCACCA
	CCAGCTCAGATGCCAATGAG
NCOA1	CGTCTACAGCATACTGCACG
	GGTCGGATGAACTGTCCCCG
	CTGATTGTAACCTAAGTAGC
	CTAACCCAGACTCACATAAG
	GACATCTCATCAAGTAGTCA
	ACACCTACCTCCAAAAGAAG
NEK11	TGGAGTTTCTCGACTTCTAA
	TTCATTTCAGGGCCGAGATC
	CCGACTTTGTGTCATAGCCT
	GAGTTGACTACATGCATGAG
	CTTGCTCCACAAAACTTGCA
	TGATCTCAGAAAGGTACTTA
NEK2	ACATCGTTCGTTACTATGAT
	TTTCAGATCCCGATGCAATA
	TGGTCATACCGTATTGCATC
	CTGTCTCTGGCAAGTAATCC
	ATATTGTGAAGGAGGGGATC
	CTGGATTACTTGCCAGAGAC
NEK6	TCACGCCGGGTGATGCACCG
	ACCGAGCTTCACGACGCCCG
	ACGTACCTCGGTGCATCACC
	CAACGTGTTCATCACAGCCA
	GGTTGTTGGAACTCCCTCCA
	TGTGCATCCTCCTGACCCAC
NFKB1	CCATCCCATGGTGGACTACC
	TTACCCGACCACCATGTCCT
	AGCAAAGGTTATTGTTCAGT
	CGTTTCCGTTATGTATGTGA
	CCTGTTGGCAGTGCCATCTG
	AGAAGTATTTCAACCACAGA
NFKBIA	CCTGAGCTCCGAGACTTTCG
	GGGTATTTCCTCGAAAGTCT
	AGGCTAAGTGTAGACACGTG
	TGTCAACAGAGTTACCTACC
	TGCTGCTGTATCCGGGTGCT
	CCAAAAGCTCCACGATGCCC
NOS1	ACCGAGTCTTCAATGACCTA
	GACATCATTCTTGCGGTCAA
	CGTCTCTTCAAGCGCAAAGT
	CTCGGTCGTTCTCCACGCCG
	CCTCCACCTTAAGAGCACAT
	CAAGTGTCCACGCTTCCTCA
NOS2	TCGGGCAGGTACGCTGTGTT
	ATCTACAAAGTCCGACATCC
	AGGAGGACGCCTTCCGCAGC
	AGTCCTGCACGAGCCTGTAG
	CGGGTCCCAGGTCACATTGG
	CTGCCGAGATTTGAGCCTCA
NOS3	CTACGCGGGCTACCGGCAGC
	AGCCCGCGTAGCGCACCAGC
	TGGCTCAGGTGTTCGATGCC
	CTATGACACCCTCAGCGCCC
	GCACTCACCGAAGGTTGCCC
	AGTTCCCTCGTGTGAAGAAC
NR1H2	GGGCTTCTTCCGGCGCAGTG
	GTTCTTGAGCCGCTGTTAGC
	TAGCGAAGTCCACGATCTCC
	TACAACGTGCTCAGCTGCGA
	GGGGGCAGTACCGTGACTTT
	CCTGAAGGCATCCACTATCG
NR1H3	TCGGCTTCGCAAATGCCGTC
	AGCGCCGGTTACACTGTTGC
	CAAGTACCGTGACTCGAAGC
	CTACATGCGTCGCAAGTGCC
	TATAGACCGGCCCAACGTGC
	GCTGGTCCTGCACGTTGGGC
NR1H4	TCCCTGCTGACGCGCCCATG
	TGTAACAAAGAAGCCCCGCA
	CCTCGACAACAAAGTCATGC
	CCTGCATGACTTTGTTGTCG
	AGAAAAAGAAAATTCATCTG
	ACATTGCTGTATTGCGAGTA
NR3C1	CCGCTATCGAAAATGTCTTC
	ATGACTACGCTCAACATGTT
	GTGAGTTGTGGTAACGTTGC
	AGTACTGCAGTAGGGTCATT
	GATGGAGGAGAGCTTACATC
	AAGCTTCATCAGAGCACACC
NR5A1	GTTCGACCACATCTACCGCC
	CATGGACTATTCGTACGACG
	CACACGTGAGCAGTCCGTAG
	TCTTGTCGATCTTGCAGCTC
	CCAGGCGCATCCCCACCGTC
	AGTTCTGCAGCAGCGTCATC
NTRK1	CTCTGTACCCCCGATCTTGA
	CGGCAGCCAATGAGACCGTG
	GCGCAGACACCCGTGCCGCA
	ATCTCGGTGCACAAACTTGT
	AAGAAGGACGAAACACCTTT
	ACAGACACTAACAGCACATC
NTRK2	CGGATCACCTGCCACACTAC
	ATGTAAATGGATTGCCCACC
	ATCCGGTTCCTAATATGTAT
	CTTGATCCACATAATGTCAC
	ACAAACTCGTCAGTTTGTTT
	ACAAACTGACGAGTTTGTCT
ODC1	ATCAGAGATTGCCTGCACGA
	AGCAGCAAGGGTCTTCACGA
	CGGTACAGCCGCTTCCTACA
	GTGAAGACCCTTGCTGCTAC
	CACTATCAAAAGTCATCATC
	TTTGCATAGATAATCCTCTC
PAK1	TATTCCTGCAGTTACCTCGT
	GAAAAACCCGCAGGCTGTTC
	CAGAAATACATGAGCTTTAC
	AATTGCAGCTGTGTGCCGTG
	TGCTGTCACAGGGGAGTTTA
	TTACAATTCTTCTAATGCCT
PAK2	AGTAATCGAGCCCACTGTTC
	GTTAGGGCATGCCAGAACAG
	TTTGAGCACACCATCCATGT
	ATGGTGTGCTCAAAATCAGA
	CTTACTGCTGGTGTTCCAGA
	GAGAAAGATGGCTTTCCTTC
PARP1	TTCTAGTCGCCCATGTTTGA
	CCCCTTGCACGTACTTCTGT
	ATTGACCGCTGGTACCATCC
	GTCCAACAGAAGTACGTGCA
	GGTGCGCCTGTCCAAGAAGA
	GTGGCCCACCTTCCAGAAGC
PARP2	CGACTATACCATGACCTTGC
	CTATGATGTCATGCTAAATC
	CATGGGTAGATTGTAGGTAC
	GGGGGCGCAAGGCACAATGT
	CATTGAAATTGCTATTAAGC
	TAGGCTCATGTGTATTGTGA
PDE4A	CTGGTGATGGAAATCCGCGG
	ATCCGACCGTGCCAACATGC
	CGCTGGTGACCGATGAGTTC
	ACAGGAAGGACTCCCGGCGC
	GAGTCGCAGTGCCCTGTCCG
	CTCGTCCCCGGTCCCTGCCA
PDE4B	GAGTTTCTCGACATCGCCTT
	CGACTATGACTTGTCACCAA
	ACAGTTGTAATAGCAATGCT
	TGCTATTACAACTGTAAGCC
	CCTCTATAATGAAGAAAAGC
	GGCGTGAAGTACCAGCCCAG
PDE4C	CGACTATGAACTCTCGCCCA
	GTTCATAGTCGCTATCTGAG
	GATCCGAATAGAAGCGCTGT
	CATCCAACAGCGCTTCTATT
	GATTGTGACGCCCTTTGCCC
	GGGACACCCACCTGGGCAAA
PDE4D	CAAGATAGGGTTCCATTCCG
	TATTGCGACATGAAAGTCTC
	GCTCCGAGAAAGCAAATCAC
	GCTGTGCTTACCTGAGCAAA
	GATTGTGACTCCATTTGCTC
	ATACCTGTGATTTGCTTTCT
PDGFRA	AAAGCCCTGTCTGCTGTCGT
	TCGGGATCAGTTGTGCGACA
	CTTAAAACCGTGTATAAGTC
	GACCTTCAATGGACTTACCC
	AGCTATGGGGACTTCCCATC
	GTCTTAGGCTGTCTTCTCAC
PDGFRB	GTAGAGCCGTTTCCGCTCAT
	GGTCCCCGAGTCTTCTAACT
	ATGAGGTGGTCAACTTCGAG
	TGGAGACCGATGAGCGGAAA
	CACACTCTCCGTCACATTGC
	ACCCTCATGTGCATTGTGAT
PDK1	CCGTTCAATTGGTACAAAGC
	GGTGTCCTGAGAAGATTATC
	CCATCTCATCGAAAACACAT
	ACTTCAAGTACATTGCAGTT
	TAGATGGCTATGAAAATGCT
	TAGTTCTTCAAGTTCTAGTT
PDPK1	TCGTCGTCTTCCGACATAGC
	AGGTAAGCGGTGAGCTTCGG
	ATACTCACTCGCATATTCTC
	GGTTGTCCTGGCTCGAGAAC
	TTACCAAAAGTTTCTCCACG
	ATTTCAGAAGATCATTAAGT
PGR	CTTTCATTTGGAACGCCCAC
	GAACCAGATGTGATCTATGC
	TCGCCTTAGAAAGTGCTGTC
	CAGCCTGACAGCACTTTCTA
	ATCAACTGTATGTCTTGACC
	AACTTCTTTCAGTAGTCAAG
PHKA2	CGGTGTTGTACTTGGCGTGC
	GTAGATGTTATCCCGCACCC
	TCTCTAATAGAATCCCGTCA
	GCTCACCTGAGGCGGTCATC
	AACGTGGTGAAGCTGATGCG
	TCTCCAGTGCATGATGAGAC
PI4K2A	CCGCATCGGGCTACCACCAA
	CGGGCCGTCTCGACAATCAC
	CAACATTGTTCCCCGTACAA
	AACTGGCCCCTGTCGAAACC
	CCTTTGGTGGTAGCCCGATG
	AGAAAGATCCTGGTTTCGAC
PI4KB	CCCTGATGGCGATCGGCAAG
	TCCTGCCAGCCGGCGCCTTT
	TATGAGCCAGCTGTTCCGAA
	ATAAGCTCCCTGCCCGAGTC
	TCCCCTGCTGCAATGAACAC
	ACAGCTGTTGGTATGCACTT
PIK3C3	TTCCCTAGCATGTTTCGCCA
	GGAACAACGGTTTCGCTCTT
	CTCACCAAAGCTCATCGACA
	CATGGTGAAAGTAGATTGGC
	GAAACCGTTGTTCCTCCTAC
	AGAGTGCTACTTGTTCTGCC
PIK3CB	CTTCCCGAGGTACCTCCAAC
	AATCCACCGCCCAGATGTCA
	GTGACAAGAAGTTGTGACCC
	CTTGTCACTAATTTGAGAAC
	GATTATGTGTTGCAAGTCAG
	CATACCTGGAACTGAATTAG
PIK3CD	GCGCGAAAGTCGTTCACTTC
	GCCGGAAGACTACACGCTGC
	GTCCACCAAGGACGTGCCGC
	CGGCCGCCTCCTCGCAGAAT
	CAGAGCTACCTTTGCCGATG
	GAGGGGTCAACCCACTGTGC
PIK3CG	TTGGGTAAAGTCGTGCAGCA
	AAGTATGACGTCAGTTCCCA
	GCCAGATTTCTGCTGAAGCG
	TTTAGAGTTCCATATGATCC
	ATATGGAACTCTAAAGCTTT
	ACCACGCTTCAGCAGAAATC
PIKFYVE	CTAATGCTGAAGAGCGCCGC
	CAGCGGCGCTCTTCAGCATT
	TCAGTTTACCTATTTCGAGC
	GGAAATCTCCTGCTCGAAAT
	AGTGAACCCCGAACACCTGT
	TTCTACAATATGTGCAAGCT
PIM1	CCGCGTCTCCGACAACTTGC
	GCTTGAGCTCGCCGCGATTG
	AGAAGGACCGGATTTCCGAC
	ACCATCGAAGTCCGTGTAGA
	GGCCCGCTACTGGGCAGCGG
	ATCTCTTCGTCATGCTCGAA
PIM2	TTCGAGGCCGAGTATCGACT
	CATAGCAGTGCGACTTCGAG
	AGCCACGGCGTAGGTCTATC
	ATACCTGGAGTCGATCTGTG
	GGGCATCCTCCTCTATGACA
	ACCAGCCCAGCACACGATTC
PIM3	CCCGCGCTCACCGTCGAAGT
	GCTCCGTGATAAAGTCGAAG
	TGGCCGAGCGCCCGTGGTAG
	GAGCTTCGAGAAGGCGTACC
	GCGGGTAGCCGCATCGCCGA
	AAGCACGCCCAGCGACCACA
PKD1	CGCCGGGCGCTGGGCCGCAG
	GCAGGGCCCGCAGCCGCGCC
	ACGTCTCCCACAACCTGCTC
	ACAGCTCTGCCAGCGCCGAG
	AAGATTTCTACGTTAGAAGA
	GCCCGCCGCGCCCGCCCGCC
PLK1	CTCCCCGTCATATTCGACTT
	AGCCAAGCACAATTTGCCGT
	TACCTACGGCAAATTGTGCT
	GTCATTAAGCAGCTCGTTAA
	CAACCAAAGTCGAATATGAC
	GCCTAAAAGAGACCTACCTC
PLK2	AAAAGTTGGGGACTTCGGTC
	GAGTAGCTAAACCTCATCAA
	TTTCTTTGTCCTCGAAGTAG
	CAGAAGTTCGATACTACCTC
	GCAAGATTTCTTGTTCATGA
	TAGAACCCTTGGAACACAGA
PLK3	AGTGACCATACATCCGCCTC
	GCGAAAAACGCACGATGTGG
	CAAGCCGCATCAGCGCGAGA
	CGGGATGACTTTGACAGCGT
	ACGGCCCTGAGGCGGATGTA
	GGCAGCCCGGTTGGAGCCTC
PMAIP1	TCGAGTGTGCTACTCAACTC
	ACGCTCAACCGAGCCCCGCG
	TTCTTGCGCGCCTTCTTCCC
	TTGGAGACAAACTGAACTTC
	GGTACCTGCTGGAGCCCGCG
	TCAGATTCAGAAGTTTCTGC
PPARA	CAAACCCTAGCGATTCGTTT
	TGTGTGACATCCCGACAGAA
	CACAGGATAAGTCACCGAGG
	GAGACTCGTCCACGCTGCCG
	ATGCTGGTAGCGTATGGAAA
	GGAGCTCACGGAATTCGCCA
PPARG	CAACTTTGGGATCAGCTCCG
	AATGGAATGTCTTCGTAATG
	ATTCAGCTGGTCGATATCAC
	ATCCAGAGTCCGCTGACCTC
	TATGAGACATCCCCACTGCA
	AGAGCCTTCCAACTCCCTCA
PRKAA1	TACTCAATCGACAGAAGATT
	TCCTGTTACAGATTGTATGC
	GGGCCACAATCAAAGATATC
	GTTGGCAAACATGAATTGAC
	AGTAAAAACAGGCTCCACGA
	TTTCAGAAATCTGATGTACC
PRKACA	CAACGCCGCCGCCGCCAAGA
	TTTGAACGAATCAAGACCCT
	CTTCATGGCATAGTGGTTCC
	CTCCTGCTCGCTGCCCTTCT
	GAAGATCCTCGACAAACAGA
	TTCGTTCAAACTGATCCAAG
PRKACB	CGCCCCAGACATGGGGAACG
	TGTGAAAACATTTCACCCCC
	ACCCTTGGAACAGGTTCATT
	GACCGCCAAGAAAGGCAGCG
	CTGCTTATCTAAGATCTTCA
	GGATAATTCTAATTTATACA
PRKCA	GGACTACTTACATCAGTGTC
	CTCTATGGACTTATCCATCA
	TTTGAACTTGTGCTTGCTCC
	TTCAGGGGGTTTGGGAAACA
	AAGAAAAAGTAACAAATTCA
	AAGTTCAAAATCCACACTTA
PRKCB	TAAAATCGGTCAGTTTCATC
	TGAAGTACTCGCCTTCCTCC
	CTTGGTTCCCTGACTGATCT
	TACTTACCAGCCATCAACAC
	GAAGACTGTCAGTAGAGATT
	GTGAGGCCAATGAAGAACTG
PRKCD	CTCCGCGGCGGTTCATCGTT
	CTGCCCGCATTAGCACAATC
	TGACGCGCCCCTCATAGATG
	TTCCCAACGATGAACCGCCG
	AGTTCTTACCCACGTCCTCC
	AAACCCTGATATATCCCAAC
PRKCE	CGTCAGGCGCAGGGTCCATC
	TATGTGATCATCGATCTCTC
	GTAGGTGGGCTGCCGAAGAT
	AAGCAGGGATACCAGTGTCA
	ATCACATACACTCTTCCTTC
	AACGCATGCGGCCGAGGAAG
PRKCG	CGAGCACTCACGTCCGTCTG
	GCTGCGAGATGAACGTGCAC
	GCAGATGAGATCCACGTAAC
	CCCAGCGCCTGGACACTCGA
	TTCCAGGGGTATCGGAAAGC
	AGCTCTTACCTTGACATTGC
PRKCH	CAGATCGACCCTAAGACGAC
	GTTAATTCTTCCAACCGACT
	AATGCACCATGACCGAGAAA
	GGTGATTGCGGGCCAGAGAC
	CTCTTCAACAGGGGAGTGTT
	AAACAGGGTTATCAGTGCCA
PRKCQ	TCTTTGCTTTGCATCAGCGC
	GTCAAAGAGTATGTCGAATC
	AGCTCTACTCGCTGGCTGAG
	GACAAGCCAATCCGAAGAAA
	TACTGTACCAGACAAACTCG
	AGCCTACCATGTACCCACCC
PRKCZ	AGCACCCGCTCACCCTCAAG
	GGACATCTTCATCACCAGCG
	CAGTACTCACTGTCTTCTCC
	CCGAGCACCCCTGAGCAGCC
	CTTCGCTGTCCACCCACTTG
	TTCCTCACAGAGCTCCTCGA
PRKDC	TACGCTAAGAGAAAGTTAGC
	GAAACAGCTGTCTCCGTAAA
	GGTCTGTTGCCTGGTCCATC
	ACCTTACTCTGTTGAAATTA
	TACAAGCAAACCGAAATCTC
	TCTTACCAAGTAATGACTGC
PRKG1	TACTCTTGACGGTCGCTGTC
	CATCAAGCATACCGAGTATA
	TAGGTCCAAGGATCTTATAA
	AAGTTGTGTACCATGGGTCC
	CTGTCCTTGCCATACTCCAC
	TTGAAAACATTGTCGATCAA
PRKX	CGACGTCATCCGCCTAAAGC
	TAGCTGAAGAGCTCGCCGCC
	GTACGTGTTGCTCCTGCTTT
	GGATGGCCACATTAAGCTCA
	AATAGATTTCCCCAGACATT
	TACATGGAAATCCAAATGTC
PRRT2	CGCCACGATGCTTAAGAGCT
	ACCGCCTAAGTTGATGACGC
	GGCCTTCGCTTATGCTGTCA
	CACCATGACAGCATAAGCGA
	TCTCCCACAGTGTATAAGTG
	CGTGGACGGGGCCCAGCGTC
PTGS2	AGTATAAGTGCGATTGTACC
	TCCCACCCATGTCAAAACCG
	CACCTGTATGGCTGAGCGCC
	AACTCATAATTGCATTTCGA
	CGTTCCAAAATCCCTTGAAG
	CCGCGCCCTGCTGCTGTGCG
PTK2	AATCAGTTACCTAACGGACA
	CATTGCAGCCCTTGTCCGTT
	TCCTTATCAAATCTGTAGAC
	TCCAGTCTACAGATTTGATA
	GTATTCAAACAGTGAAGACA
	ATGCTACAACTAAAAATAGC
PTK2B	GATCGGGCCCAACATCCGGT
	TTACTCTAGGAGCTCGAAGT
	GCCCATAGCACTCAGCCAAC
	TTGGTAAAAATAGAGCAGCG
	TTTCTCCAGGCGGTTCTTCA
	AGGCTCTCCATGAAGTCTTC
PTK6	CGCACCCGACAGGACGTAGT
	GGAGCGGCTACCTTCCGGCA
	CGTGGAAGACGTCCCCCGCG
	GCCGACGCACAGCTTCCGAG
	CCGAGCTTGTGAACTACCAC
	ACCTCGAGAAATCACCTTAA
RAC1	AATCCTTACTGTTTGCGGAT
	ATTTGAAAATGTCCGTGCAA
	CAATCGGCTTGTCTTTGCCC
	TACTAGGTTGGAGAAACGTA
	ACAGTAGGGATATATTCTCC
	TACACAACCAATGCATTTCC
RACGAP1	GCTGAAGCATGCACGTAATC
	TTGAGGATTTCCGTAAAAAG
	ATGCTCATGTGTGACACATC
	CTATCAACCATTGATGAATC
	CGAGGAGCAAAAATCAGCTC
	AAAGCTGATATCTGATAAAA
RAF1	GTAAAAAAGCACGCTTAGAT
	CAGCGCCGGGCATCAGATGA
	GCTTGGAAGACGATCAGCAA
	ACTGATGCTGCGTCTTTGAT
	ATCCACACCTAATGTCCACA
	GTGCTGACCATGTGGACATT
RARG	CGTTTGCCCCGGGTCCGCGA
	CCGGTACCTACATTGCAGGC
	CCACCCCAATGCCTCTAGCG
	CCCCATAGACCGCATGGACC
	TAATGAAAATCACCGACCTC
	GAGGATGACTCCTCGCAGCC
RET	ATCTCCTCGCTGCAGTTGTC
	TCCGGTGGCCGGTCTTCAGA
	GTCCCGAGATGTTTATGAAG
	AGGGTCGGATTCCAGTTAAA
	TTTCCTCACAGCTCGTTCAT
	CACTTACACATCACTTTGCG
RFC1	GGTAAATAGCTCCCGTAAAG
	GGAGTCTATTGAACGAGATG
	AAGTCTCTAATTGAACGTTA
	CTGCCAGTATCTTCTAAACC
	GTTTGAAGTCATCCTCTTTA
	GTTACATACATTTCAGAAAC
RICTOR	AAGTGGACTATTTAATAGCT
	CCATCTGAATAACTTTACTA
	GCAAAAGAAGTGCGAGCAGC
	CCTTAGTAAAGTTATTCAGA
	TGACAGCTTCTTTGTGATAT
	AAAACTGGGCTTTCACTATG
RIPK1	CGGCTTTCAGCACGTGCATC
	GCTCGGGCGCCATGTAGTAG
	GCTTTGCGTTGACGTCATTC
	GAAGCTCGGCCGACATTTCC
	CTTCCTCTATGATGACGCCC
	ATGCTCTTACCAGGAAATGT
RIPK2	ATATATATCGTGCTTGATAC
	TGCAGGATGCGAAATCTCAA
	GTATCAAGCACGATATATAT
	TGTGCAGGTAATTTACACCA
	ACAGCTATGCAGTTATCACA
	CCACCTGAAAACTATGAACC
ROCK1	ATCCGAATTCACTTCCGATT
	GCAGCAGCAACATGTCGACT
	CTTCATAGCATATACCTTCC
	AGGTAAGGCATAAATCCACC
	TTAGGATGGATTGGATGCTT
	CCTGCTGCGGGATCCCAAAT
ROCK2	TATGCTTACCTGAACCACCC
	TACCCACTAGCATCTCATAA
	ACCGGATTATATATCACCTG
	AAATCAACAGGTTCGTCACA
	TATGATGTTGTAAAAGTTAT
	AAAATTGTGAAAAAAATCAG
RPS6KA1	TGAAGAGGTCCCCACCACGC
	AGCTGGACTTCAGCCGTCCA
	CTCATTCTGGACTTCCTGCG
	TTCCAGAATGGACAGACCTC
	AAATGATACCCAGGCTGTGC
	TCACTCACTTCTCAGGCTTG
RPS6KA3	TTATAGTTCGAGACCGAGTT
	TGCAATCACACATCATGTAA
	ACAGAATGGACAGCAAATTA
	AAAAATGGAACGTGATATCT
	TTAATCTCCTCCTCTCCCAT
	TAATGCAACTTGACAATAAA
RPS6KA5	TTACCTTGTGGAGATGTTCG
	TGCCCTCGAACATCTCCACA
	CATACAGCTTTCCAGTATCA
	TTCTGTCCTTGTATGCTCTG
	AAGACTTACCTCCAGTTCCT
	ACCTAAAATGAGATGAAGTT
RPS6KB1	CGAAGTAGCTCAAAACATTC
	GTACTTGGTAAAGGGGGCTA
	CATATGGTCCAACTCCCCCA
	TTTCAAGTACGAAAAGTAAC
	GGGTCAGTTAAATGAAAGCA
	TGGGAAAATATTTGCCATGA
RRM1	AATAAACGCCATCGCCCCAT
	GGCGATGGCGTTTATTTGAT
	TCTCTTTCTAGACGCTAGAG
	TGAGAACCTTCCAGTCCCAT
	AGATTCTTCAGTATGATATG
	TCTTATTTGTTGAAGATCAA
RRM2	TGTCCCGCTCGCGCCCATCA
	CCGCCACTCACCGGCTCCGT
	CTCCTGGAAGATCCTCCTCG
	CAGCTGCTGCGGGTCCGTGA
	CTGGGAATCCCTGAAACCCG
	ACCTCAGGTGGACCTCTCCA
S1PR1	TTCAAGCGACCCATCATCGC
	GAATTCCATGCCGGCGATGA
	AGATGCGTCGGGCCTTCATC
	CATTGTGATATAGCGCTCAA
	GACGCTCAGGACGATAATTA
	TCAACTATGATATCATCGTC
S1PR2	CATCGCCATTGAGCGCCACG
	CGCAGTAGATGCGCACGTAC
	GATAAAGACGCCTAGCACGA
	CTCCGATCTACTGGCAGGCG
	CCACCACAATGGCGCAACAG
	TAGGCGTCTTTATCGTCTGC
S1PR3	GTTGACCTTGTAAGCGATGC
	TGGACCGCTCCGAGTTGTTG
	CATTGTCAAGTGCCGCTCGA
	GCGTGCGTAGAGGATCACGA
	GCGGCGGGCCTTCTTCCGTC
	TGAGCCAGCACATCCCGATC
S1PR4	GATGAAGCCGTAGACGCGGC
	ACCAAGACCAGCCGCGTCTA
	GGTAGGCCGCGCCCGTGAGC
	AGCTCCGGAGTGAGCCTCGA
	TGGGGTTGACCGCCGAGTTG
	GAGCCGCGAAAGCTGTCCCT
S1PR5	AGCGCGGCTTGCGACGCGCC
	CGCGTAGAGTGCACAGATAG
	GCGTCGCAAGCCGCGCTCGC
	CGCTCATCGCCCCAGCGCGA
	CCGCGGTGCGCGCTACCAGC
	CAGCCGCGCTCGCCGACTGC
SGK1	GCTACATGCCTCTGATAAGC
	GCACATTGCAGGTACGAAGG
	CCGCCACAAAAAGAGGGCCG
	TTCTTGGATCGGGCTTGGTC
	CACAAGGAAGACTCGAAGTC
	GCTTACCCAGTCCGCTCAGC
SGK2	CGCCCCATCAGACTTGCGCT
	CTGGCCAAGCGCAAGTCTGA
	TTCGACTTCCTCAAAGTCAT
	CCCCAGGTTGATGTTCCCAT
	ACTCACTTTGGGTTGGCTGA
	TCCCTTTGCCGATGACTTTG
SHH	CCGCACAACGACTCGGCCAC
	CTCGATGACCGCGTAGCACG
	CTCGGGACTGGCGTGCGGAC
	AAGAAAACACCGGAGCGGAC
	TAAGGACAAGTTGAACGCTT
	GCACTACGAGGGCCGCGCAG
SIK2	GGTGGGGTTCTACGACATCG
	GGACCAACATCCTTCGGATA
	ATTGCGAGCACCTTATCCGA
	CGATGTCGTAGAACCCCACC
	CACAAGGTACAACATACTTT
	GTGACAGAATATGCCAAAAA
SIRT1	GTTGACTGTGAAGCTGTACG
	AACAGGTTGCGGGAATCCAA
	TACCCAGAACATAGACACGC
	ACCTTTGCAAACTTGAAGAA
	ACCATTCTTCAAGTTTGCAA
	CAACTTTGTATTTACAAATC
SIRT2	TCTGGGAGAATAAGTTCCGC
	AGCGTTCGCTCTGCATGTAC
	ACTCCTGCGCTGCTACACGC
	CTACCTGCGTGTAGCAGCGC
	AGGTCGCAGAGTCATCTGTT
	TCCGGTCAGTGGACTTCCTG
SIRT3	GTACGATCTCCCGTACCCCG
	CTCTACACGCAGAACATCGA
	TTCACAACGCCGGTGCAGAC
	GGGTCTTTGGCAGACTGTGC
	AAGCCCGACATTGTGTTCTT
	ATGAGCTTCAACCAGCTTTG
SIRT4	CGCCAAGTCATCCGACCGTG
	TCCCCGAAGAAAACGACATC
	GCCCACACGGTCGGATGACT
	AGTTTCTCGCCCAGTACCGC
	GGCAGGAATCTCCACCGAAT
	ATGGCCTCCACATTGAACGC
SIRT5	GGTGCAGCTCATCGATGTTC
	CATCGATGAGCTGCACCGCA
	GTTCCGACCTTCAGAGGAGC
	TACCGGGGAAGTTTCTCAAC
	AAGCACATAGTCATCATCTC
	AAAACTCGATGTACCTCTTG
SIRT6	CACTTGCCCTTGTCCGCGTA
	GCTGTCGCCGTACGCGGACA
	GTACGTCCGAGACACAGTCG
	CCGGCTCTGCACCGTGGCTA
	TGGCACTCACGTCTTACACT
	CTTCCACAAACATGTTCCCG
SIRT7	CGTCCGGAACGCCAAATACT
	TTGGCAGGTGTGCGACGACC
	TGGAGATCCCCGCCTATAGC
	TGACGTCATGCGGCTCCTCA
	CGCAGGTGTCGCGCATCCTG
	CAGCGTCTATCCCAGACTAC
SLC5A1	GTTTGGAGGCCAGCGGATCC
	GCAGCTTCAGGCATCGCCAT
	TACCCCAGCCTTAATATAGA
	GGCCTCCAAACCGCTTCCTC
	GTTTGTCCCCATCTATATTA
	TCCCTCTTTGCTAGTAACAT
SLC5A2	CCCCCCGTAGGCGCTCTTCG
	GATGCCCAGAAGCGCGATGA
	CAGTACCTGCGCAAGCGCTT
	TGCCTCCGTCATCGCGCTTC
	AGCCAACGCCAATGACCAGC
	ATTGTCAATCAGGGCCTTCT
SMO	CAAGAACTACCGATACCGTG
	CGTGCTGGCCCCAATCGGCC
	AGTGCGAAGTGCCCTTGGTT
	CACGTCCTCGTACCAGCTCT
	CTCATACCTGGAGTTGCCAC
	GTCACCCCTGTGGCAACTCC
SRC	TAACCGCTCTGACTCCCGTC
	GTCTGACTTCGACAACGCCA
	CTCACGTGTTGTTGACAATC
	GCTCGCCTTTCTTGAAGGAC
	GCACTACAAGATCCGCAAGC
	CTCAATGCAGAGAACCCGAG
SRMS	ATGAGCACGTAGACCTCCGC
	CGAAGGAGGGCCGTTCCTCG
	CGTCGTCCACGAGCACGTTC
	GGCCGCCCGGAACGTGCTCG
	AAGGCCCCTGGTTCGTTGGG
	CTGACAGTGAGTAGCCCCCG
STAT1	TCCCATTACAGGCTCAGTCG
	ATTGATCATCCAGCTGTGAC
	TTCCCTATAGGATGTCTCAG
	GCAGCTTGACTCAAAATTCC
	TCATGACCTCCTGTCACAGC
	CAGTAAAGTCAGAAATGTGA
STAT5A	GCACTACGCCACGCAGCTCC
	TACACCCACCTGGAGCTGCG
	ACCAGGACTGTAGCACGTCC
	AGAAGACCCTGCAGCTGCTG
	GCAGCAGTCACCTGGTCACC
	CTCGTGCAGGTGTGAGAAGT
STAT5B	CATCAGATGCAAGCGTTATA
	AGTAGATCTTGATAATCCAC
	TAAATAATGCCGCACCTCAA
	CACGTATGACCGCTGCCCCA
	GTGGCCTTAATGTTCTCCTG
	TCTGTTCATTGTACAATATA
SYK	GAAAGAAGTTCGACACGCTC
	ACGATCTCATGAATCTGTGC
	ATGAGATCGTACATCTCTCT
	CGCATCGACAAAGACAAGAC
	CATTTGTCTTTGATCCTATC
	CATCAGTCAGAAGCCTCAGC
TBK1	ATCACTTCTTTATTCCTACG
	CATAAGCTTCCTTCGTCCAG
	GAAGAACCTTCTAATGCCTA
	ACAGTTGATCTTTGGAGCAT
	TCTCTCATTTGAACATCCAC
	ACAGTGTATAAACTCCCACA
TEC	TTGCACCTAGTCCACAAAGC
	CTTCCATCTGTCCAGAATTT
	CCACCTACCTTCTTTGTTTC
	TTAAATATCATCCTAAATTC
	TCAAAATAAGTATCCATTTC
	TGTTTCAAAAATCAAGTGTG
TEK	TTCTATTACTATCCGTTACA
	AGACCACTCTAAATTTGACC
	CCGAGCTAGAGTCAACACCA
	CTTGAGCTGATACTGAGTGA
	CAGGAACACCCATAGGGGTC
	ACTTGTAAAGAAAGGTGCAG
TEP1	GTAAGTCAGGGAGCATAGCC
	TGTGAGATATCTGTAGACTC
	CAATACATCTGACCCCACCC
	CCAGCACGTTCAAGCCCTGC
	GTCGCTGAACCAGCTTCTTC
	AATACCTTGAGGATAAACTC
TERT	AACATGCGTCGCAAACTCTT
	AGGTGCAGAGCGACTACTCC
	GCCAGTCTCACCTTCAACCG
	AGATGTTGGTGCACACCGTC
	TGCCTTAGGACCCTGGTCCG
	CTAGGTGAACAGCCTCCAGA
TGFBR1	ATTGCTCGACGATGTTCCAT
	CATACAAACGGCCTATCTCG
	CCTCTAGAGAAGAACGTTCG
	CCACGAACGTTCTTCTCTAG
	CCATCGAGTGCCAAATGAAG
	ATTTATGATATGACAACGTC
TNF	TATCTCGACTTTGCCGAGTC
	GATTGATCTCAGCGCTGAGT
	TGGTGGCGCCTGCCACGATC
	CGATCACTCCAAAGTGCAGC
	AGAGCTCTTACCTACAACAT
	AAGCCTGTAGCCCATGTTGT
TNFRSF18	CACAACGCTGTGTGCGTCCC
	GTGGCTGACCGTCGTCCTCC
	GCGGGGCGAGCGATCGGCAG
	TCGCTCGCCCCGCTCTTCCT
	GCGAGGAGTGCTGTTCCGAG
	TACCCTGGGACTGTACCCCC
TNKS1	CATATCGCGAGCTGCCATCG
	CGTGGGGAAGGTCCATTCGA
	AGAGGAGAGATACGAGTCGC
	CCAGTGGAGGCCTCAACCGC
	CAGGAGCCTTCCTTCCGACC
	CTTCAACGGGGACCTGGCTA
TNKS2	GTCAACTGCCACGCAAGTGA
	CCTTTCTGCCATCACTTGCG
	TTGCACAATGCATGTTCTTA
	GCAGAACTTCTTGTTAAACA
	ATGAACTCTTAGAAAGTGCC
	AATTTGCAAACTTCTGCTCC
TOP1	GAAGCGGATTTCCGATTGAA
[truncated: 119 more rows]
