# Supplementary material for: Metformin sensitizes triple-negative breast cancer to histone deacetylase inhibitors by targeting FGFR4
Source: J Biomed Sci. 2025 Mar 17;32:36. doi: 10.1186/s12929-025-01129-7 (PMC11912690; doi:10.1186/s12929-025-01129-7)
Supplement: Supplementary file 2 — Supplementary Material 2: Table S1. Acronym and Full Name. Table S2. SgRNA Sequences of Genes in the CDTSL Library. Table S3. MAGeCK negative P-values for Day 14 CDTSL vs. Day 0, Day 14 CDTSL(+Met) vs. Day 0, Day 14 CDTSL(+Met) vs. Day 14 CDTSL, and the list of 67 metformin-sensitizing genes identified through the three-step screening strategy. Table S4. RNA-seq counts for SAHA vs Ctrl, Metformin vs Ctrl, and Combination vs SAHA. Table S5. Differential analysis results of SAHA vs Control. Table S6. Differential analysis results of Metformin vs Control. Table S7. Differential analysis results of SAHA combined with Metformin vs SAHA alone. Table S8. List of Primers Used for ChIP-qPCR, qPCR, Overexpression, and siRNA Experiments. Table S9. CMap analysis of the gene expression profile in metformin-treated cells assessed whether SAHA (Vorinostat) is a highly sensitive drug after metformin treatment. Table S10. 129 intersection genes between upregulated genes after SAHA treatment and downregulated genes after Metformin treatment. [file 12929_2025_1129_MOESM2_ESM.zip › Supplementary Table S3.xlsx]

## Sheet: Sheet 1-CDTSL_vs_Day 0
id	num	neg.score	neg.p.value	neg.fdr	neg.rank	neg.goodsgrna	neg.lfc	pos.score	pos.p.value	pos.fdr	pos.rank	pos.goodsgrna	pos.lfc
HSPA4	12	0.00016273	0.0016539	0.097685	1	12	0	0.99984	0.99986	0.999856	352	0	0
CCL4	6	0.00040472	0.0020214	0.097685	2	4	-0.40806	0.028931	0.054777	0.727596	26	2	-0.40806
SRC	6	0.0004408	0.0022002	0.097685	3	4	-1.7166	0.065111	0.10958	0.918373	42	1	-1.7166
CCL5	6	0.00058606	0.0029651	0.097685	4	5	-2.6632	0.48006	0.47947	0.990083	153	0	-2.6632
PRKCQ	6	0.0014237	0.006988	0.097685	5	6	0	0.98724	0.98727	0.990083	176	0	0
IGF1R	6	0.0017329	0.0084582	0.097685	6	3	-1.6163	0.23964	0.25559	0.990083	86	1	-1.6163
MAPK11	6	0.0019489	0.0096204	0.097685	7	6	-1.7602	0.98724	0.98727	0.990083	193	0	-1.7602
EGFR	6	0.0027633	0.013623	0.097685	8	6	0	-0.0027633	4.9666e-06	0.001748	1	0	0
GSK3A	6	0.0042659	0.020497	0.097685	9	5	0	0.16536	0.19642	0.973776	71	1	0
HDAC2	6	0.0043106	0.020696	0.097685	10	6	-1.2805	0.98724	0.98727	0.990083	348	0	-1.2805
TOP2A	6	0.0053557	0.025355	0.097685	11	5	-1.1754	0.18718	0.21388	0.98701	76	1	-1.1754
TYRO3	6	0.0053557	0.025355	0.097685	12	6	-1.1754	0.98724	0.98727	0.990083	230	0	-1.1754
STAT1	6	0.0063083	0.029209	0.097685	13	6	-1.3332	0.98724	0.98727	0.990083	216	0	-1.3332
NEK6	6	0.0071014	0.032367	0.097685	14	5	0	0.075834	0.12591	0.946325	46	1	0
ROCK2	6	0.0090429	0.040443	0.097685	15	3	0.18495	0.41405	0.41399	0.990083	133	0	0.18495
HSP90AA1	6	0.0099302	0.04395	0.097685	16	6	0	0.98724	0.98727	0.990083	346	0	0
CYP2C9	6	0.012757	0.05578	0.097685	17	6	0	0.98724	0.98727	0.990083	279	0	0
CYP19A1	6	0.012757	0.05578	0.097685	18	6	0	0.98724	0.98727	0.990083	280	0	0
RAC1	6	0.012757	0.05578	0.097685	19	6	0	0.98724	0.98727	0.990083	242	0	0
PTK2B	6	0.012757	0.05578	0.097685	20	6	0	0.98724	0.98727	0.990083	243	0	0
DHFR	6	0.012757	0.05578	0.097685	21	6	0	0.98724	0.98727	0.990083	271	0	0
CDK7	6	0.012757	0.05578	0.097685	22	6	0	0.98724	0.98727	0.990083	267	0	0
CSNK1A1	6	0.012757	0.05578	0.097685	23	6	0	0.98724	0.98727	0.990083	261	0	0
RACGAP1	6	0.012757	0.05578	0.097685	24	6	0	0.98724	0.98727	0.990083	235	0	0
RAF1	6	0.012757	0.05578	0.097685	25	6	0	0.98724	0.98727	0.990083	234	0	0
CSNK2B	6	0.012757	0.05578	0.097685	26	6	0	0.98724	0.98727	0.990083	275	0	0
CHEK1	6	0.012757	0.05578	0.097685	27	6	0	0.98724	0.98727	0.990083	259	0	0
CSNK2A2	6	0.012757	0.05578	0.097685	28	6	0	0.98724	0.98727	0.990083	276	0	0
FER	6	0.012757	0.05578	0.097685	29	6	0	0.98724	0.98727	0.990083	335	0	0
PRKCE	6	0.012757	0.05578	0.097685	30	6	0	0.98724	0.98727	0.990083	178	0	0
PRKCG	6	0.012757	0.05578	0.097685	31	6	0	0.98724	0.98727	0.990083	177	0	0
FGR	6	0.012757	0.05578	0.097685	32	6	0	0.98724	0.98727	0.990083	330	0	0
PRKACB	6	0.012757	0.05578	0.097685	33	6	0	0.98724	0.98727	0.990083	174	0	0
FGFR1	6	0.012757	0.05578	0.097685	34	6	0	0.98724	0.98727	0.990083	338	0	0
PRRT2	6	0.012757	0.05578	0.097685	35	6	0	0.98724	0.98727	0.990083	240	0	0
DYRK1A	6	0.012757	0.05578	0.097685	36	6	0	0.98724	0.98727	0.990083	269	0	0
PTGS2	6	0.012757	0.05578	0.097685	37	6	0	0.98724	0.98727	0.990083	239	0	0
EPHB2	6	0.012757	0.05578	0.097685	38	6	0	0.98724	0.98727	0.990083	337	0	0
EPHA3	6	0.012757	0.05578	0.097685	39	6	0	0.98724	0.98727	0.990083	272	0	0
EPHA1	6	0.012757	0.05578	0.097685	40	6	0	0.98724	0.98727	0.990083	273	0	0
S1PR1	6	0.012757	0.05578	0.097685	41	6	0	0.98724	0.98727	0.990083	256	0	0
APC	6	0.012757	0.05578	0.097685	42	6	0	0.98724	0.98727	0.990083	281	0	0
S1PR2	6	0.012757	0.05578	0.097685	43	6	0	0.98724	0.98727	0.990083	255	0	0
BCL2L10	6	0.012757	0.05578	0.097685	44	6	0	0.98724	0.98727	0.990083	304	0	0
AXL	6	0.012757	0.05578	0.097685	45	6	0	0.98724	0.98727	0.990083	284	0	0
ATM	6	0.012757	0.05578	0.097685	46	6	0	0.98724	0.98727	0.990083	286	0	0
ALOX5	6	0.012757	0.05578	0.097685	47	6	0	0.98724	0.98727	0.990083	282	0	0
ACVR2B	6	0.012757	0.05578	0.097685	48	6	0	0.98724	0.98727	0.990083	287	0	0
ABCB1	6	0.012757	0.05578	0.097685	49	6	0	0.98724	0.98727	0.990083	289	0	0
S1PR5	6	0.012757	0.05578	0.097685	50	6	0	0.98724	0.98727	0.990083	254	0	0
ALDH1A1	6	0.012757	0.05578	0.097685	51	6	0	0.98724	0.98727	0.990083	283	0	0
AKT3	6	0.012757	0.05578	0.097685	52	6	0	0.98724	0.98727	0.990083	290	0	0
AKT1	6	0.012757	0.05578	0.097685	53	6	0	0.98724	0.98727	0.990083	291	0	0
RPS6KA3	6	0.012757	0.05578	0.097685	54	6	0	0.98724	0.98727	0.990083	251	0	0
RIPK1	6	0.012757	0.05578	0.097685	55	6	0	0.98724	0.98727	0.990083	237	0	0
CDH16	6	0.012757	0.05578	0.097685	56	6	0	0.98724	0.98727	0.990083	265	0	0
CDC25B	6	0.012757	0.05578	0.097685	57	6	0	0.98724	0.98727	0.990083	296	0	0
RFC1	6	0.012757	0.05578	0.097685	58	6	0	0.98724	0.98727	0.990083	238	0	0
CDK4	6	0.012757	0.05578	0.097685	59	6	0	0.98724	0.98727	0.990083	263	0	0
CDK2	6	0.012757	0.05578	0.097685	60	6	0	0.98724	0.98727	0.990083	264	0	0
CDC25A	6	0.012757	0.05578	0.097685	61	6	0	0.98724	0.98727	0.990083	297	0	0
BTK	6	0.012757	0.05578	0.097685	62	6	0	0.98724	0.98727	0.990083	298	0	0
BMX	6	0.012757	0.05578	0.097685	63	6	0	0.98724	0.98727	0.990083	293	0	0
BIRC2	6	0.012757	0.05578	0.097685	64	6	0	0.98724	0.98727	0.990083	303	0	0
RIPK2	6	0.012757	0.05578	0.097685	65	6	0	0.98724	0.98727	0.990083	236	0	0
ROCK1	6	0.012757	0.05578	0.097685	66	6	0	0.98724	0.98727	0.990083	253	0	0
RPS6KA1	6	0.012757	0.05578	0.097685	67	6	0	0.98724	0.98727	0.990083	252	0	0
LIPG	6	0.012757	0.05578	0.097685	68	6	0	0.98724	0.98727	0.990083	308	0	0
KIT	6	0.012757	0.05578	0.097685	69	6	0	0.98724	0.98727	0.990083	310	0	0
KIF11	6	0.012757	0.05578	0.097685	70	6	0	0.98724	0.98727	0.990083	305	0	0
MAP2K1	6	0.012757	0.05578	0.097685	71	6	0	0.98724	0.98727	0.990083	319	0	0
MAP2	6	0.012757	0.05578	0.097685	72	6	0	0.98724	0.98727	0.990083	326	0	0
MAP1B	6	0.012757	0.05578	0.097685	73	6	0	0.98724	0.98727	0.990083	328	0	0
NR1H2	6	0.012757	0.05578	0.097685	74	6	0	0.98724	0.98727	0.990083	202	0	0
KCNJ13	6	0.012757	0.05578	0.097685	75	6	0	0.98724	0.98727	0.990083	316	0	0
KAT8	6	0.012757	0.05578	0.097685	76	6	0	0.98724	0.98727	0.990083	311	0	0
PARP2	6	0.012757	0.05578	0.097685	77	6	0	0.98724	0.98727	0.990083	167	0	0
NTRK2	6	0.012757	0.05578	0.097685	78	6	0	0.98724	0.98727	0.990083	169	0	0
KCNJ5	6	0.012757	0.05578	0.097685	79	6	0	0.98724	0.98727	0.990083	307	0	0
KCNJ3	6	0.012757	0.05578	0.097685	80	6	0	0.98724	0.98727	0.990083	314	0	0
NEK2	6	0.012757	0.05578	0.097685	81	6	0	0.98724	0.98727	0.990083	197	0	0
MAPK14	6	0.012757	0.05578	0.097685	82	6	0	0.98724	0.98727	0.990083	196	0	0
MAPK13	6	0.012757	0.05578	0.097685	83	6	0	0.98724	0.98727	0.990083	191	0	0
MAPKAPK5	6	0.012757	0.05578	0.097685	84	6	0	0.98724	0.98727	0.990083	186	0	0
MTOR	6	0.012757	0.05578	0.097685	85	6	0	0.98724	0.98727	0.990083	199	0	0
MAPK8	6	0.012757	0.05578	0.097685	86	6	0	0.98724	0.98727	0.990083	187	0	0
MAPRE1	6	0.012757	0.05578	0.097685	87	6	0	0.98724	0.98727	0.990083	185	0	0
MAP7	6	0.012757	0.05578	0.097685	88	6	0	0.98724	0.98727	0.990083	321	0	0
MAP4	6	0.012757	0.05578	0.097685	89	6	0	0.98724	0.98727	0.990083	322	0	0
MAP3K5	6	0.012757	0.05578	0.097685	90	6	0	0.98724	0.98727	0.990083	317	0	0
MAPRE3	6	0.012757	0.05578	0.097685	91	6	0	0.98724	0.98727	0.990083	190	0	0
MAPK12	6	0.012757	0.05578	0.097685	92	6	0	0.98724	0.98727	0.990083	192	0	0
MAPK10	6	0.012757	0.05578	0.097685	93	6	0	0.98724	0.98727	0.990083	320	0	0
PHKA2	6	0.012757	0.05578	0.097685	94	6	0	0.98724	0.98727	0.990083	165	0	0
MDM4	6	0.012757	0.05578	0.097685	95	6	0	0.98724	0.98727	0.990083	204	0	0
PIK3C3	6	0.012757	0.05578	0.097685	96	6	0	0.98724	0.98727	0.990083	164	0	0
PGR	6	0.012757	0.05578	0.097685	97	6	0	0.98724	0.98727	0.990083	166	0	0
HMGCR	6	0.012757	0.05578	0.097685	98	6	0	0.98724	0.98727	0.990083	350	0	0
HK3	6	0.012757	0.05578	0.097685	99	6	0	0.98724	0.98727	0.990083	351	0	0
PIK3CB	6	0.012757	0.05578	0.097685	100	6	0	0.98724	0.98727	0.990083	181	0	0
FRK	6	0.012757	0.05578	0.097685	101	6	0	0.98724	0.98727	0.990083	334	0	0
PLK2	6	0.012757	0.05578	0.097685	102	6	0	0.98724	0.98727	0.990083	183	0	0
PMAIP1	6	0.012757	0.05578	0.097685	103	6	0	0.98724	0.98727	0.990083	175	0	0
PIKFYVE	6	0.012757	0.05578	0.097685	104	6	0	0.98724	0.98727	0.990083	179	0	0
HDAC10	6	0.012757	0.05578	0.097685	105	6	0	0.98724	0.98727	0.990083	349	0	0
PKD1	6	0.012757	0.05578	0.097685	106	6	0	0.98724	0.98727	0.990083	184	0	0
MAST2	6	0.012757	0.05578	0.097685	107	6	0	0.98724	0.98727	0.990083	189	0	0
IRS1	6	0.012757	0.05578	0.097685	108	6	0	0.98724	0.98727	0.990083	345	0	0
PDE4B	6	0.012757	0.05578	0.097685	109	6	0	0.98724	0.98727	0.990083	172	0	0
JAK2	6	0.012757	0.05578	0.097685	110	6	0	0.98724	0.98727	0.990083	312	0	0
ITK	6	0.012757	0.05578	0.097685	111	6	0	0.98724	0.98727	0.990083	313	0	0
ITCH	6	0.012757	0.05578	0.097685	112	6	0	0.98724	0.98727	0.990083	344	0	0
PDE4D	6	0.012757	0.05578	0.097685	113	6	0	0.98724	0.98727	0.990083	170	0	0
PDGFRB	6	0.012757	0.05578	0.097685	114	6	0	0.98724	0.98727	0.990083	162	0	0
HSP90B1	6	0.012757	0.05578	0.097685	115	6	0	0.98724	0.98727	0.990083	341	0	0
MDM2	6	0.012757	0.05578	0.097685	116	6	0	0.98724	0.98727	0.990083	205	0	0
MCL1	6	0.012757	0.05578	0.097685	117	6	0	0.98724	0.98727	0.990083	188	0	0
IKBKB	6	0.012757	0.05578	0.097685	118	6	0	0.98724	0.98727	0.990083	343	0	0
PDGFRA	6	0.012757	0.05578	0.097685	119	6	0	0.98724	0.98727	0.990083	163	0	0
CSNK1E	6	0.012757	0.05578	0.097685	120	6	0	0.98724	0.98727	0.990083	260	0	0
MMP14	6	0.012757	0.05578	0.097685	121	6	0	0.98724	0.98727	0.990083	207	0	0
PRKCB	6	0.012757	0.05578	0.097685	122	6	0	0.98724	0.98727	0.990083	173	0	0
PAK1	6	0.012757	0.05578	0.097685	123	6	0	0.98724	0.98727	0.990083	168	0	0
PRKDC	6	0.012757	0.05578	0.097685	124	6	0	0.98724	0.98727	0.990083	241	0	0
WNK3	6	0.012757	0.05578	0.097685	125	6	0	0.98724	0.98727	0.990083	222	0	0
TNKS2	6	0.012757	0.05578	0.097685	126	6	0	0.98724	0.98727	0.990083	214	0	0
AURKC	6	0.012757	0.05578	0.097685	127	6	0	0.98724	0.98727	0.990083	285	0	0
TNKS1	6	0.012757	0.05578	0.097685	128	6	0	0.98724	0.98727	0.990083	209	0	0
BCL2L1	6	0.012757	0.05578	0.097685	129	6	0	0.98724	0.98727	0.990083	299	0	0
AKR1B1	6	0.012757	0.05578	0.097685	130	6	0	0.98724	0.98727	0.990083	292	0	0
B3GAT1	6	0.012757	0.05578	0.097685	131	6	0	0.98724	0.98727	0.990083	301	0	0
TGFBR1	6	0.012757	0.05578	0.097685	132	6	0	0.98724	0.98727	0.990083	211	0	0
CSNK2A1	6	0.012757	0.05578	0.097685	133	6	0	0.98724	0.98727	0.990083	277	0	0
ZAP70	6	0.012757	0.05578	0.097685	134	6	0	0.98724	0.98727	0.990083	225	0	0
FGFR2	6	0.012757	0.05578	0.097685	135	6	0	0.98724	0.98727	0.990083	331	0	0
HSP90AB1	6	0.012757	0.05578	0.097685	136	6	0	0.98724	0.98727	0.990083	342	0	0
TNF	6	0.012757	0.05578	0.097685	137	6	0	0.98724	0.98727	0.990083	210	0	0
PDE4C	6	0.012757	0.05578	0.097685	138	6	0	0.98724	0.98727	0.990083	171	0	0
ABL1	6	0.012757	0.05578	0.097685	139	6	0	0.98724	0.98727	0.990083	288	0	0
NR3C1	6	0.012757	0.05578	0.097685	140	6	0	0.98724	0.98727	0.990083	200	0	0
KCNJ6	6	0.012757	0.05578	0.097685	141	6	0	0.98724	0.98727	0.990083	306	0	0
KCNJ14	6	0.012757	0.05578	0.097685	142	6	0	0.98724	0.98727	0.990083	315	0	0
PIK3CG	6	0.012757	0.05578	0.097685	143	6	0	0.98724	0.98727	0.990083	180	0	0
FOXP3	6	0.012757	0.05578	0.097685	144	6	0	0.98724	0.98727	0.990083	329	0	0
PLK3	6	0.012757	0.05578	0.097685	145	6	0	0.98724	0.98727	0.990083	182	0	0
TRDMT1	6	0.012757	0.05578	0.097685	146	6	0	0.98724	0.98727	0.990083	228	0	0
TYK2	6	0.012757	0.05578	0.097685	147	6	0	0.98724	0.98727	0.990083	232	0	0
PTK2	6	0.012757	0.05578	0.097685	148	6	0	0.98724	0.98727	0.990083	244	0	0
YES1	6	0.012757	0.05578	0.097685	149	6	0	0.98724	0.98727	0.990083	226	0	0
ZHX2	6	0.012757	0.05578	0.097685	150	6	0	0.98724	0.98727	0.990083	224	0	0
HCK	6	0.012757	0.05578	0.097685	151	6	0	0.98724	0.98727	0.990083	333	0	0
TYMS	6	0.012757	0.05578	0.097685	152	6	0	0.98724	0.98727	0.990083	231	0	0
RET	6	0.012757	0.05578	0.097685	153	6	0	0.98724	0.98727	0.990083	233	0	0
TP53	6	0.012757	0.05578	0.097685	154	6	0	0.98724	0.98727	0.990083	229	0	0
WEE1	6	0.012757	0.05578	0.097685	155	6	0	0.98724	0.98727	0.990083	223	0	0
TOP3A	6	0.012757	0.05578	0.097685	156	6	0	0.98724	0.98727	0.990083	212	0	0
MAPK4	6	0.012757	0.05578	0.097685	157	6	0	0.98724	0.98727	0.990083	195	0	0
BLK	6	0.012757	0.05578	0.097685	158	6	0	0.98724	0.98727	0.990083	294	0	0
PDK1	6	0.012757	0.05578	0.097685	159	6	0	0.98724	0.98727	0.990083	161	0	0
CHRNA4	6	0.012757	0.05578	0.097685	160	6	0	0.98724	0.98727	0.990083	258	0	0
BIRC3	6	0.012757	0.05578	0.097685	161	6	0	0.98724	0.98727	0.990083	302	0	0
CDK6	6	0.012757	0.05578	0.097685	162	6	0	0.98724	0.98727	0.990083	268	0	0
FFAR1	6	0.012757	0.05578	0.097685	163	6	0	0.98724	0.98727	0.990083	339	0	0
HDAC1	6	0.012757	0.05578	0.097685	164	6	0	0.98724	0.98727	0.990083	332	0	0
CDK9	6	0.012757	0.05578	0.097685	165	6	0	0.98724	0.98727	0.990083	266	0	0
TOP1	6	0.012757	0.05578	0.097685	166	6	0	0.98724	0.98727	0.990083	213	0	0
BCL2A1	6	0.012757	0.05578	0.097685	167	6	0	0.98724	0.98727	0.990083	300	0	0
TTK	6	0.012757	0.05578	0.097685	168	6	0	0.98724	0.98727	0.990083	227	0	0
SIRT2	6	0.012757	0.05578	0.097685	169	6	0	0.98724	0.98727	0.990083	245	0	0
CNR1	6	0.012757	0.05578	0.097685	170	6	0	0.98724	0.98727	0.990083	257	0	0
MET	6	0.012757	0.05578	0.097685	171	6	0	0.98724	0.98727	0.990083	208	0	0
HDAC9	6	0.012757	0.05578	0.097685	172	6	0	0.98724	0.98727	0.990083	347	0	0
SIRT3	6	0.012757	0.05578	0.097685	173	6	0	0.98724	0.98727	0.990083	250	0	0
MAP2K2	6	0.012757	0.05578	0.097685	174	6	0	0.98724	0.98727	0.990083	318	0	0
LPL	6	0.012757	0.05578	0.097685	175	6	0	0.98724	0.98727	0.990083	325	0	0
MAP1S	6	0.012757	0.05578	0.097685	176	6	0	0.98724	0.98727	0.990083	327	0	0
FES	6	0.012757	0.05578	0.097685	177	6	0	0.98724	0.98727	0.990083	340	0	0
MMP2	6	0.012757	0.05578	0.097685	178	6	0	0.98724	0.98727	0.990083	206	0	0
CSK	6	0.012757	0.05578	0.097685	179	6	0	0.98724	0.98727	0.990083	262	0	0
SGK2	6	0.012757	0.05578	0.097685	180	6	0	0.98724	0.98727	0.990083	247	0	0
MERTK	6	0.012757	0.05578	0.097685	181	6	0	0.98724	0.98727	0.990083	203	0	0
MAP1A	6	0.012757	0.05578	0.097685	182	6	0	0.98724	0.98727	0.990083	323	0	0
MAPK7	6	0.012757	0.05578	0.097685	183	6	0	0.98724	0.98727	0.990083	194	0	0
CYP3A4	6	0.012757	0.05578	0.097685	184	6	0	0.98724	0.98727	0.990083	278	0	0
SHH	6	0.012757	0.05578	0.097685	185	6	0	0.98724	0.98727	0.990083	246	0	0
SLC5A1	6	0.012757	0.05578	0.097685	186	6	0	0.98724	0.98727	0.990083	249	0	0
SRMS	6	0.012757	0.05578	0.097685	187	6	0	0.98724	0.98727	0.990083	217	0	0
NR1H3	6	0.012757	0.05578	0.097685	188	6	0	0.98724	0.98727	0.990083	201	0	0
LYN	6	0.012757	0.05578	0.097685	189	6	0	0.98724	0.98727	0.990083	324	0	0
ERBB4	6	0.012757	0.05578	0.097685	190	6	0	0.98724	0.98727	0.990083	336	0	0
NCOA1	6	0.012757	0.05578	0.097685	191	6	0	0.98724	0.98727	0.990083	198	0	0
SYK	6	0.012757	0.05578	0.097685	192	6	0	0.98724	0.98727	0.990083	220	0	0
STAT5A	6	0.012757	0.05578	0.097685	193	6	0	0.98724	0.98727	0.990083	215	0	0
TBK1	6	0.012757	0.05578	0.097685	194	6	0	0.98724	0.98727	0.990083	219	0	0
TEP1	6	0.012757	0.05578	0.097685	195	6	0	0.98724	0.98727	0.990083	218	0	0
LCK	6	0.012757	0.05578	0.097685	196	6	0	0.98724	0.98727	0.990083	309	0	0
SLC5A2	6	0.012757	0.05578	0.097685	197	6	0	0.98724	0.98727	0.990083	248	0	0
XDH	6	0.012757	0.05578	0.097685	198	6	0	0.98724	0.98727	0.990083	221	0	0
EDNRA	6	0.012757	0.05578	0.097685	199	6	0	0.98724	0.98727	0.990083	274	0	0
BIRC5	6	0.012757	0.05578	0.097685	200	6	0	0.98724	0.98727	0.990083	295	0	0
DNMT1	6	0.012757	0.05578	0.097685	201	6	0	0.98724	0.98727	0.990083	270	0	0
INSR	6	0.015568	0.066578	0.116016	202	4	0	0.16291	0.19453	0.973776	70	1	0
CCL3	6	0.016207	0.068256	0.118356	203	4	0	0.056106	0.096715	0.841591	38	2	0
PIK3CD	6	0.018376	0.074524	0.128591	204	2	4.6706	3.6422e-05	8.4433e-05	0.009907	3	4	4.6706
GSK3B	6	0.021178	0.083345	0.143109	205	5	0	0.34018	0.34264	0.990083	113	1	0
BRAF	6	0.029544	0.10704	0.182896	206	5	0	0.22248	0.24151	0.990083	84	1	0
NOS1	6	0.037368	0.12896	0.219292	207	4	0	0.035849	0.065415	0.767283	30	2	0
KCNJ12	6	0.041121	0.13938	0.235871	208	4	0	0.42849	0.42781	0.990083	139	0	0
CDK3	6	0.048833	0.15945	0.268553	209	5	0	0.026762	0.051529	0.727596	24	1	0
TRAP1	6	0.050095	0.16257	0.271211	210	5	0	0.46839	0.46838	0.990083	149	0	0
TOP3B	6	0.050095	0.16257	0.271211	211	5	0	0.023973	0.047218	0.727596	22	1	0
BCL2	6	0.073163	0.21907	0.305424	212	5	0	0.485	0.48442	0.990083	155	0	0
MAPKAPK2	6	0.075834	0.22521	0.305424	213	5	0	0.4195	0.41886	0.990083	136	0	0
ALK	6	0.091726	0.26184	0.305424	214	5	0	0.15303	0.1865	0.973776	67	1	0
MMP9	6	0.09456	0.26811	0.305424	215	5	0	0.42131	0.42072	0.990083	137	0	0
NOS2	6	0.09456	0.26811	0.305424	216	5	0	0.29991	0.30685	0.990083	102	1	0
NFKBIA	6	0.09456	0.26811	0.305424	217	5	0	0.17754	0.20637	0.981643	74	1	0
NEK11	6	0.09456	0.26811	0.305424	218	5	0	0.03232	0.06023	0.75718	28	1	0
MMP7	6	0.09456	0.26811	0.305424	219	5	0	0.13299	0.17144	0.964955	62	1	0
SMO	6	0.09456	0.26811	0.305424	220	5	0	0.44439	0.44388	0.990083	141	0	0
RICTOR	6	0.09456	0.26811	0.305424	221	5	0	0.19672	0.22152	0.98701	79	1	0
SIRT1	6	0.09456	0.26811	0.305424	222	5	0	0.23053	0.24841	0.990083	85	1	0
RARG	6	0.09456	0.26811	0.305424	223	5	0	0.36301	0.36396	0.990083	117	1	0
TEK	6	0.09456	0.26811	0.305424	224	5	0	0.41769	0.41723	0.990083	135	0	0
TEC	6	0.09456	0.26811	0.305424	225	5	0	0.03785	0.068713	0.767283	31	1	0
STAT5B	6	0.09456	0.26811	0.305424	226	5	0	0.19434	0.21994	0.98701	78	1	0
S1PR3	6	0.09456	0.26811	0.305424	227	5	0	0.29991	0.30685	0.990083	98	1	0
S1PR4	6	0.09456	0.26811	0.305424	228	5	0	0.44961	0.44947	0.990083	142	0	0
SGK1	6	0.09456	0.26811	0.305424	229	5	0	0.14056	0.17708	0.964955	64	1	0
RRM2	6	0.09456	0.26811	0.305424	230	5	0	0.38803	0.38866	0.990083	124	1	0
RPS6KA5	6	0.09456	0.26811	0.305424	231	5	0	0.25426	0.26755	0.990083	89	1	0
RRM1	6	0.09456	0.26811	0.305424	232	5	0	0.29991	0.30685	0.990083	95	1	0
SIK2	6	0.09456	0.26811	0.305424	233	5	0	0.20381	0.22723	0.990083	80	1	0
TERT	6	0.09456	0.26811	0.305424	234	5	0	0.11514	0.1587	0.964955	57	1	0
PDPK1	6	0.09456	0.26811	0.305424	235	5	0	0.13804	0.17511	0.964955	63	1	0
PI4K2A	6	0.09456	0.26811	0.305424	236	5	0	0.0071014	0.018491	0.448834	14	1	0
PI4KB	6	0.09456	0.26811	0.305424	237	5	0	0.38042	0.38062	0.990083	120	1	0
PDE4A	6	0.09456	0.26811	0.305424	238	5	0	0.3708	0.37114	0.990083	118	1	0
ODC1	6	0.09456	0.26811	0.305424	239	5	0	0.40671	0.40695	0.990083	131	0	0
PAK2	6	0.09456	0.26811	0.305424	240	5	0	0.078499	0.1299	0.952615	48	1	0
PARP1	6	0.09456	0.26811	0.305424	241	5	0	0.34018	0.34264	0.990083	109	1	0
PRKCH	6	0.09456	0.26811	0.305424	242	5	0	0.099586	0.14719	0.964955	53	1	0
PRKCZ	6	0.09456	0.26811	0.305424	243	5	0	0.40486	0.40493	0.990083	130	0	0
PRKX	6	0.09456	0.26811	0.305424	244	5	0	0.48171	0.48096	0.990083	154	0	0
PRKCA	6	0.09456	0.26811	0.305424	245	5	0	0.39556	0.39592	0.990083	125	1	0
PIM2	6	0.09456	0.26811	0.305424	246	5	0	0.029544	0.05581	0.727596	27	1	0
TNFRSF18	6	0.09456	0.26811	0.305424	247	5	0	0.29991	0.30685	0.990083	97	1	0
PRKACA	6	0.09456	0.26811	0.305424	248	5	0	0.20734	0.23006	0.990083	81	1	0
SIRT6	6	0.09456	0.26811	0.305424	249	5	0	0.12792	0.16771	0.964955	60	1	0
MMP3	6	0.09456	0.26811	0.305424	250	5	0	0.13046	0.16959	0.964955	61	1	0
ERBB2	6	0.09456	0.26811	0.305424	251	5	0	0.21552	0.2361	0.990083	83	1	0
EPHB4	6	0.09456	0.26811	0.305424	252	5	0	0.34018	0.34264	0.990083	115	1	0
DNMT3A	6	0.09456	0.26811	0.305424	253	5	0	0.15675	0.1895	0.973776	68	1	0
DHH	6	0.09456	0.26811	0.305424	254	5	0	0.10739	0.15278	0.964955	55	1	0
EPHA2	6	0.09456	0.26811	0.305424	255	5	0	0.094352	0.14293	0.964955	51	1	0
PIM3	6	0.09456	0.26811	0.305424	256	5	0	0.29991	0.30685	0.990083	96	1	0
PIM1	6	0.09456	0.26811	0.305424	257	5	0	0.41587	0.41569	0.990083	134	0	0
FASN	6	0.09456	0.26811	0.305424	258	5	0	0.50117	0.50078	0.990083	160	0	0
FNTA	6	0.09456	0.26811	0.305424	259	5	0	0.057002	0.098026	0.841591	41	1	0
FLT4	6	0.09456	0.26811	0.305424	260	5	0	0.39556	0.39592	0.990083	127	1	0
CHEK2	6	0.09456	0.26811	0.305424	261	5	0	0.46671	0.46646	0.990083	148	0	0
FAAH	6	0.09456	0.26811	0.305424	262	5	0	0.38233	0.38265	0.990083	121	1	0
FLT3	6	0.09456	0.26811	0.305424	263	5	0	0.18957	0.21603	0.98701	77	1	0
CDC25C	6	0.09456	0.26811	0.305424	264	5	0	0.34018	0.34264	0.990083	111	1	0
MAP4K5	6	0.09456	0.26811	0.305424	265	5	0	0.43206	0.43131	0.990083	140	0	0
ESR1	6	0.09456	0.26811	0.305424	266	5	0	0.34018	0.34264	0.990083	114	1	0
TOP2B	6	0.09456	0.26811	0.305424	267	5	0	0.47509	0.47463	0.990083	151	0	0
BCL2L2	6	0.09456	0.26811	0.305424	268	5	0	0.14306	0.1791	0.964955	65	1	0
NFKB1	6	0.09456	0.26811	0.305424	269	5	0	0.38613	0.38672	0.990083	123	1	0
Flt1	6	0.09456	0.26811	0.305424	270	5	0	0.10998	0.15485	0.964955	56	1	0
AURKA	6	0.09456	0.26811	0.305424	271	5	0	0.040606	0.073193	0.767283	32	1	0
ALDH7A1	6	0.09456	0.26811	0.305424	272	5	0	0.34018	0.34264	0.990083	112	1	0
FNTB	6	0.09456	0.26811	0.305424	273	5	0	0.086454	0.13695	0.964161	50	1	0
HIF1A	6	0.09456	0.26811	0.305424	274	5	0	0.16045	0.19241	0.973776	69	1	0
CDK16	6	0.09456	0.26811	0.305424	275	5	0	0.26314	0.27581	0.990083	91	1	0
CYP2C8	6	0.09456	0.26811	0.305424	276	5	0	0.40115	0.40151	0.990083	128	0	0
CHUK	6	0.09456	0.26811	0.305424	277	5	0	0.45992	0.45973	0.990083	146	0	0
CAMKK2	6	0.09456	0.26811	0.305424	278	5	0	0.47675	0.47629	0.990083	152	0	0
CAMK2G	6	0.09456	0.26811	0.305424	279	5	0	0.4267	0.42588	0.990083	138	0	0
CDK1	6	0.09456	0.26811	0.305424	280	5	0	0.29991	0.30685	0.990083	101	1	0
CASP3	6	0.09456	0.26811	0.305424	281	5	0	0.49797	0.49765	0.990083	157	0	0
IL2	6	0.09456	0.26811	0.305424	282	5	0	0.12283	0.16374	0.964955	59	1	0
KCNJ4	6	0.09456	0.26811	0.305424	283	5	0	0.40301	0.40311	0.990083	129	0	0
KCNJ9	6	0.09456	0.26811	0.305424	284	5	0	0.2763	0.28653	0.990083	94	1	0
MAPRE2	6	0.09456	0.26811	0.305424	285	5	0	0.37273	0.37299	0.990083	119	1	0
JAK1	6	0.09456	0.26811	0.305424	286	5	0	0.0042659	0.011855	0.446758	9	1	0
MAPT	6	0.09456	0.26811	0.305424	287	5	0	0.47175	0.47146	0.990083	150	0	0
KAT5	6	0.09456	0.26811	0.305424	288	5	0	0.17025	0.20044	0.979919	72	1	0
MAPK6	6	0.09456	0.26811	0.305424	289	5	0	0.10219	0.14885	0.964955	54	1	0
MAPK3	6	0.09456	0.26811	0.305424	290	5	0	0.2763	0.28653	0.990083	93	1	0
MAPK1	6	0.09456	0.26811	0.305424	291	5	0	0.29991	0.30685	0.990083	103	1	0
MAP6	6	0.09456	0.26811	0.305424	292	5	0	0.49957	0.49909	0.990083	158	0	0
PPARA	6	0.09456	0.26811	0.305424	293	5	0	0.34018	0.34264	0.990083	108	1	0
KDR	6	0.09456	0.26811	0.305424	294	5	0	0.29991	0.30685	0.990083	100	1	0
FYN	6	0.09456	0.26811	0.305424	295	5	0	0.45479	0.45456	0.990083	144	0	0
IMPDH2	6	0.09456	0.26811	0.305424	296	5	0	0.36105	0.36201	0.990083	116	1	0
HDAC4	6	0.09456	0.26811	0.305424	297	5	0	0.26314	0.27581	0.990083	90	1	0
PRKCD	6	0.09456	0.26811	0.305424	298	5	0	0.12027	0.16188	0.964955	58	1	0
HDAC6	6	0.09456	0.26811	0.305424	299	5	0	0.24754	0.26211	0.990083	88	1	0
HK2	6	0.09456	0.26811	0.305424	300	5	0	0.27193	0.28288	0.990083	92	1	0
HDAC7	6	0.09456	0.26811	0.305424	301	5	0	0.048833	0.085342	0.83445	36	1	0
AKT2	6	0.09456	0.26811	0.305424	302	5	0	0.23964	0.25559	0.990083	87	1	0
GSTK1	6	0.09456	0.26811	0.305424	303	5	0	0.45134	0.45114	0.990083	143	0	0
HDAC8	6	0.09456	0.26811	0.305424	304	5	0	0.34018	0.34264	0.990083	106	1	0
IMPDH1	6	0.09456	0.26811	0.305424	305	5	0	0.4565	0.45637	0.990083	145	0	0
IGF1	6	0.09456	0.26811	0.305424	306	5	0	0.46332	0.46307	0.990083	147	0	0
IGF2	6	0.09456	0.26811	0.305424	307	5	0	0.48745	0.48712	0.990083	156	0	0
HK1	6	0.09456	0.26811	0.305424	308	5	0	0.096972	0.14524	0.964955	52	1	0
HNMT	6	0.09456	0.26811	0.305424	309	5	0	0.21086	0.23269	0.990083	82	1	0
MMP1	6	0.099586	0.27917	0.316992	310	4	0	0.34018	0.34264	0.990083	105	1	0
ATR	6	0.11514	0.30897	0.349701	311	3	0.4197	0.073163	0.1221	0.946325	45	2	0.4197
BCR	6	0.14806	0.3585	0.404457	312	4	0	0.38423	0.38474	0.990083	122	1	0
NR5A1	6	0.28172	0.54267	0.604218	313	4	0	0.29991	0.30685	0.990083	99	1	0
HDAC11	6	0.2946	0.55753	0.604218	314	3	0.69812	0.0072956	0.019126	0.448834	15	3	0.69812
TP73	6	0.31313	0.58019	0.604218	315	4	0	0.042728	0.076292	0.767283	34	2	0
TYMP	6	0.31313	0.58019	0.604218	316	4	0	0.17512	0.20437	0.981643	73	1	0
SIRT4	6	0.31313	0.58019	0.604218	317	4	0	0.14557	0.18093	0.964955	66	1	0
SIRT5	6	0.31313	0.58019	0.604218	318	4	0	0.0014237	0.0041471	0.243298	6	1	0
SIRT7	6	0.31313	0.58019	0.604218	319	4	0	0.076081	0.12636	0.946325	47	2	0
FGFR3	6	0.31313	0.58019	0.604218	320	4	0	0.40855	0.40872	0.990083	132	0	0
PRKAA1	6	0.31313	0.58019	0.604218	321	4	0	0.34018	0.34264	0.990083	107	1	0
PLK1	6	0.31313	0.58019	0.604218	322	4	0	0.056106	0.096715	0.841591	39	2	0
DNMT3B	6	0.31313	0.58019	0.604218	323	4	0	0.042728	0.076292	0.767283	33	2	0
PRKG1	6	0.31313	0.58019	0.604218	324	4	0	0.027301	0.052284	0.727596	25	2	0
EPHB1	6	0.31313	0.58019	0.604218	325	4	0	0.018376	0.038288	0.707255	19	1	0
HDAC3	6	0.31313	0.58019	0.604218	326	4	0	0.025191	0.049194	0.727596	23	2	0
NTRK1	6	0.31313	0.58019	0.604218	327	4	0	0.34018	0.34264	0.990083	104	1	0
NOS3	6	0.31313	0.58019	0.604218	328	4	0	0.39556	0.39592	0.990083	126	1	0
MAPK9	6	0.31313	0.58019	0.604218	329	4	0	0.083809	0.13487	0.964161	49	1	0
HDAC5	6	0.31313	0.58019	0.604218	330	4	0	0.066962	0.11239	0.920028	43	2	0
IHH	6	0.31313	0.58019	0.604218	331	4	0	0.056106	0.096715	0.841591	40	2	0
KCNJ2	6	0.31313	0.58019	0.604218	332	4	0	0.035088	0.064412	0.767283	29	2	0
APP	6	0.31313	0.58019	0.604218	333	4	0	0.0047736	0.013027	0.446758	10	2	0
BAX	6	0.31313	0.58019	0.604218	334	4	0	0.056106	0.096715	0.841591	37	2	0
RPS6KB1	6	0.31313	0.58019	0.604218	335	4	0	0.042728	0.076292	0.767283	35	2	0
AURKB	6	0.31313	0.58019	0.604218	336	4	0	0.002835	0.0081304	0.408841	7	2	0
BAK1	6	0.31313	0.58019	0.604218	337	4	0	0.0099302	0.024818	0.488442	17	2	0
CSF1R	6	0.31313	0.58019	0.604218	338	4	0	0.34018	0.34264	0.990083	110	1	0
FGFR4	6	0.3442	0.61582	0.637551	339	3	0.85962	0.0065468	0.017219	0.448834	12	3	0.85962
EPAS1	6	0.3442	0.61582	0.637551	340	3	1.1097	0.0066681	0.017527	0.448834	13	3	1.1097
androgen	6	0.5	0.7302	0.753753	341	1	0	0.5	0.49948	0.990083	159	0	0
MST1R	6	0.62459	0.82064	0.82533	342	3	1.8698	0.0033646	0.0095707	0.42111	8	3	1.8698
ADA	6	0.62459	0.82064	0.82533	343	3	0.73889	0.0089476	0.023159	0.488442	16	3	0.73889
NR1H4	6	0.62459	0.82064	0.82533	344	3	0.48871	0.18117	0.20923	0.981981	75	1	0.48871
JAK3	6	0.62459	0.82064	0.82533	345	3	3.9316	0.00026116	0.00084929	0.05979	5	3	3.9316
FFAR4	6	0.62459	0.82064	0.82533	346	3	1.8461	0.0051456	0.013961	0.446758	11	3	1.8461
CETP	6	0.62459	0.82064	0.82533	347	3	0.59392	0.010047	0.024977	0.488442	18	2	0.59392
PTK6	6	0.62459	0.82064	0.82533	348	3	0.24506	0.070084	0.11705	0.936387	44	2	0.24506
GCK	6	0.62459	0.82064	0.82533	349	3	0.40192	0.021178	0.042956	0.72003	21	2	0.40192
CDK5	6	0.62459	0.82064	0.82533	350	3	1.0096	0.019544	0.040185	0.707255	20	2	1.0096
EHMT2	6	0.87426	0.93959	0.942268	351	2	3.3679	0.0001512	0.00048176	0.042395	4	4	3.3679
PPARG	6	0.98099	0.98122	0.981221	352	1	3.8417	3.6504e-06	1.49e-05	0.002622	2	5	3.8417

## Sheet: Sheet 2-CDTSL+Met_vs_Day 0
id	num	neg.score	neg.p.value	neg.fdr	neg.rank	neg.goodsgrna	neg.lfc	pos.score	pos.p.value	pos.fdr	pos.rank	pos.goodsgrna	pos.lfc
androgen	6	0	4.9666e-06	0.000874	1	2	0	0	4.9666e-06	0.000874	2	0	0
SRC	6	5.3545e-07	4.9666e-06	0.000874	2	6	-5.078	0.99575	0.99557	0.995575	256	0	-5.078
STAT1	6	0.00091657	0.0047431	0.068066	3	6	-1.7602	0.99575	0.99557	0.995575	252	0	-1.7602
PRKCQ	6	0.0014237	0.006988	0.068066	4	5	0	0.79167	0.78996	0.995575	239	0	0
ROCK2	6	0.0014854	0.0073158	0.068066	5	3	1.919	0.025755	0.075885	0.637624	41	3	1.919
TOP3B	6	0.0017329	0.0084582	0.068066	6	6	-1.2805	0.99575	0.99557	0.995575	296	0	-1.2805
TRAP1	6	0.0017329	0.0084582	0.068066	7	6	-1.2805	0.99575	0.99557	0.995575	289	0	-1.2805
TOP2A	6	0.001977	0.0097991	0.068066	8	6	-1.1754	0.99575	0.99557	0.995575	299	0	-1.1754
TYRO3	6	0.001977	0.0097991	0.068066	9	6	-1.1754	0.99575	0.99557	0.995575	279	0	-1.1754
SLC5A2	6	0.0042471	0.020368	0.068066	10	6	0	0.99575	0.99557	0.995575	254	0	0
BCL2L10	6	0.0042471	0.020368	0.068066	11	6	0	0.99575	0.99557	0.995575	319	0	0
TEC	6	0.0042471	0.020368	0.068066	12	6	0	0.99575	0.99557	0.995575	257	0	0
SYK	6	0.0042471	0.020368	0.068066	13	6	0	0.99575	0.99557	0.995575	261	0	0
TBK1	6	0.0042471	0.020368	0.068066	14	6	0	0.99575	0.99557	0.995575	262	0	0
STAT5B	6	0.0042471	0.020368	0.068066	15	6	0	0.99575	0.99557	0.995575	260	0	0
SHH	6	0.0042471	0.020368	0.068066	16	6	0	0.99575	0.99557	0.995575	264	0	0
SIRT1	6	0.0042471	0.020368	0.068066	17	6	0	0.99575	0.99557	0.995575	266	0	0
SIK2	6	0.0042471	0.020368	0.068066	18	6	0	0.99575	0.99557	0.995575	265	0	0
BTK	6	0.0042471	0.020368	0.068066	19	6	0	0.99575	0.99557	0.995575	315	0	0
SIRT3	6	0.0042471	0.020368	0.068066	20	6	0	0.99575	0.99557	0.995575	274	0	0
SLC5A1	6	0.0042471	0.020368	0.068066	21	6	0	0.99575	0.99557	0.995575	263	0	0
SIRT2	6	0.0042471	0.020368	0.068066	22	6	0	0.99575	0.99557	0.995575	273	0	0
SGK2	6	0.0042471	0.020368	0.068066	23	6	0	0.99575	0.99557	0.995575	269	0	0
TEP1	6	0.0042471	0.020368	0.068066	24	6	0	0.99575	0.99557	0.995575	259	0	0
TRDMT1	6	0.0042471	0.020368	0.068066	25	6	0	0.99575	0.99557	0.995575	280	0	0
ERBB2	6	0.0042471	0.020368	0.068066	26	6	0	0.99575	0.99557	0.995575	323	0	0
TP53	6	0.0042471	0.020368	0.068066	27	6	0	0.99575	0.99557	0.995575	297	0	0
TP73	6	0.0042471	0.020368	0.068066	28	6	0	0.99575	0.99557	0.995575	298	0	0
TYK2	6	0.0042471	0.020368	0.068066	29	6	0	0.99575	0.99557	0.995575	282	0	0
TOP1	6	0.0042471	0.020368	0.068066	30	6	0	0.99575	0.99557	0.995575	292	0	0
SIRT7	6	0.0042471	0.020368	0.068066	31	6	0	0.99575	0.99557	0.995575	272	0	0
RRM2	6	0.0042471	0.020368	0.068066	32	6	0	0.99575	0.99557	0.995575	338	0	0
BLK	6	0.0042471	0.020368	0.068066	33	6	0	0.99575	0.99557	0.995575	320	0	0
TGFBR1	6	0.0042471	0.020368	0.068066	34	6	0	0.99575	0.99557	0.995575	293	0	0
TNF	6	0.0042471	0.020368	0.068066	35	6	0	0.99575	0.99557	0.995575	294	0	0
ATM	6	0.0042471	0.020368	0.068066	36	6	0	0.99575	0.99557	0.995575	318	0	0
TERT	6	0.0042471	0.020368	0.068066	37	6	0	0.99575	0.99557	0.995575	276	0	0
TNKS2	6	0.0042471	0.020368	0.068066	38	6	0	0.99575	0.99557	0.995575	291	0	0
TOP3A	6	0.0042471	0.020368	0.068066	39	6	0	0.99575	0.99557	0.995575	301	0	0
TNFRSF18	6	0.0042471	0.020368	0.068066	40	6	0	0.99575	0.99557	0.995575	295	0	0
TNKS1	6	0.0042471	0.020368	0.068066	41	6	0	0.99575	0.99557	0.995575	290	0	0
SGK1	6	0.0042471	0.020368	0.068066	42	6	0	0.99575	0.99557	0.995575	268	0	0
NEK2	6	0.0042471	0.020368	0.068066	43	6	0	0.99575	0.99557	0.995575	342	0	0
ITCH	6	0.0042471	0.020368	0.068066	44	6	0	0.99575	0.99557	0.995575	304	0	0
KIF11	6	0.0042471	0.020368	0.068066	45	6	0	0.99575	0.99557	0.995575	312	0	0
KAT8	6	0.0042471	0.020368	0.068066	46	6	0	0.99575	0.99557	0.995575	311	0	0
IRS1	6	0.0042471	0.020368	0.068066	47	6	0	0.99575	0.99557	0.995575	303	0	0
HDAC10	6	0.0042471	0.020368	0.068066	48	6	0	0.99575	0.99557	0.995575	306	0	0
FRK	6	0.0042471	0.020368	0.068066	49	6	0	0.99575	0.99557	0.995575	314	0	0
HNMT	6	0.0042471	0.020368	0.068066	50	6	0	0.99575	0.99557	0.995575	307	0	0
PHKA2	6	0.0042471	0.020368	0.068066	51	6	0	0.99575	0.99557	0.995575	350	0	0
MAPRE3	6	0.0042471	0.020368	0.068066	52	6	0	0.99575	0.99557	0.995575	327	0	0
MAST2	6	0.0042471	0.020368	0.068066	53	6	0	0.99575	0.99557	0.995575	344	0	0
MAPK8	6	0.0042471	0.020368	0.068066	54	6	0	0.99575	0.99557	0.995575	309	0	0
MAPKAPK5	6	0.0042471	0.020368	0.068066	55	6	0	0.99575	0.99557	0.995575	310	0	0
MCL1	6	0.0042471	0.020368	0.068066	56	6	0	0.99575	0.99557	0.995575	345	0	0
LIPG	6	0.0042471	0.020368	0.068066	57	6	0	0.99575	0.99557	0.995575	313	0	0
MDM4	6	0.0042471	0.020368	0.068066	58	6	0	0.99575	0.99557	0.995575	341	0	0
MAP7	6	0.0042471	0.020368	0.068066	59	6	0	0.99575	0.99557	0.995575	308	0	0
MDM2	6	0.0042471	0.020368	0.068066	60	6	0	0.99575	0.99557	0.995575	346	0	0
PTGS2	6	0.0042471	0.020368	0.068066	61	6	0	0.99575	0.99557	0.995575	347	0	0
RPS6KA3	6	0.0042471	0.020368	0.068066	62	6	0	0.99575	0.99557	0.995575	328	0	0
CHEK1	6	0.0042471	0.020368	0.068066	63	6	0	0.99575	0.99557	0.995575	317	0	0
RIPK2	6	0.0042471	0.020368	0.068066	64	6	0	0.99575	0.99557	0.995575	332	0	0
ROCK1	6	0.0042471	0.020368	0.068066	65	6	0	0.99575	0.99557	0.995575	333	0	0
RRM1	6	0.0042471	0.020368	0.068066	66	6	0	0.99575	0.99557	0.995575	337	0	0
S1PR3	6	0.0042471	0.020368	0.068066	67	6	0	0.99575	0.99557	0.995575	335	0	0
S1PR5	6	0.0042471	0.020368	0.068066	68	6	0	0.99575	0.99557	0.995575	267	0	0
S1PR1	6	0.0042471	0.020368	0.068066	69	6	0	0.99575	0.99557	0.995575	339	0	0
S1PR2	6	0.0042471	0.020368	0.068066	70	6	0	0.99575	0.99557	0.995575	334	0	0
RACGAP1	6	0.0042471	0.020368	0.068066	71	6	0	0.99575	0.99557	0.995575	349	0	0
RAF1	6	0.0042471	0.020368	0.068066	72	6	0	0.99575	0.99557	0.995575	340	0	0
EPHA1	6	0.0042471	0.020368	0.068066	73	6	0	0.99575	0.99557	0.995575	322	0	0
RAC1	6	0.0042471	0.020368	0.068066	74	6	0	0.99575	0.99557	0.995575	348	0	0
DHFR	6	0.0042471	0.020368	0.068066	75	6	0	0.99575	0.99557	0.995575	321	0	0
CSNK2A2	6	0.0042471	0.020368	0.068066	76	6	0	0.99575	0.99557	0.995575	325	0	0
CSNK1A1	6	0.0042471	0.020368	0.068066	77	6	0	0.99575	0.99557	0.995575	324	0	0
CYP19A1	6	0.0042471	0.020368	0.068066	78	6	0	0.99575	0.99557	0.995575	326	0	0
RIPK1	6	0.0042471	0.020368	0.068066	79	6	0	0.99575	0.99557	0.995575	331	0	0
RPS6KA5	6	0.0042471	0.020368	0.068066	80	6	0	0.99575	0.99557	0.995575	329	0	0
TEK	6	0.0042471	0.020368	0.068066	81	6	0	0.99575	0.99557	0.995575	258	0	0
TOP2B	6	0.0042471	0.020368	0.068066	82	6	0	0.99575	0.99557	0.995575	300	0	0
WNK3	6	0.0042471	0.020368	0.068066	83	6	0	0.99575	0.99557	0.995575	287	0	0
SIRT4	6	0.0042471	0.020368	0.068066	84	6	0	0.99575	0.99557	0.995575	275	0	0
ZAP70	6	0.0042471	0.020368	0.068066	85	6	0	0.99575	0.99557	0.995575	284	0	0
ZHX2	6	0.0042471	0.020368	0.068066	86	6	0	0.99575	0.99557	0.995575	285	0	0
HDAC1	6	0.0042471	0.020368	0.068066	87	6	0	0.99575	0.99557	0.995575	305	0	0
SRMS	6	0.0042471	0.020368	0.068066	88	6	0	0.99575	0.99557	0.995575	251	0	0
IL2	6	0.0042471	0.020368	0.068066	89	6	0	0.99575	0.99557	0.995575	302	0	0
PAK1	6	0.0042471	0.020368	0.068066	90	6	0	0.99575	0.99557	0.995575	343	0	0
CDK6	6	0.0042471	0.020368	0.068066	91	6	0	0.99575	0.99557	0.995575	316	0	0
TTK	6	0.0042471	0.020368	0.068066	92	6	0	0.99575	0.99557	0.995575	281	0	0
PRKCD	6	0.0042471	0.020368	0.068066	93	6	0	0.99575	0.99557	0.995575	352	0	0
WEE1	6	0.0042471	0.020368	0.068066	94	6	0	0.99575	0.99557	0.995575	286	0	0
SIRT6	6	0.0042471	0.020368	0.068066	95	6	0	0.99575	0.99557	0.995575	271	0	0
SIRT5	6	0.0042471	0.020368	0.068066	96	6	0	0.99575	0.99557	0.995575	270	0	0
RPS6KB1	6	0.0042471	0.020368	0.068066	97	6	0	0.99575	0.99557	0.995575	330	0	0
PIM3	6	0.0042471	0.020368	0.068066	98	6	0	0.99575	0.99557	0.995575	351	0	0
XDH	6	0.0042471	0.020368	0.068066	99	6	0	0.99575	0.99557	0.995575	288	0	0
TYMS	6	0.0042471	0.020368	0.068066	100	6	0	0.99575	0.99557	0.995575	278	0	0
TYMP	6	0.0042471	0.020368	0.068066	101	6	0	0.99575	0.99557	0.995575	277	0	0
YES1	6	0.0042471	0.020368	0.068066	102	6	0	0.99575	0.99557	0.995575	283	0	0
STAT5A	6	0.0042471	0.020368	0.068066	103	6	0	0.99575	0.99557	0.995575	253	0	0
SMO	6	0.0042471	0.020368	0.068066	104	6	0	0.99575	0.99557	0.995575	255	0	0
S1PR4	6	0.0042471	0.020368	0.068066	105	6	0	0.99575	0.99557	0.995575	336	0	0
GSK3A	6	0.0042659	0.020497	0.068066	106	5	0	0.015568	0.048757	0.591813	29	1	0
NEK6	6	0.0071014	0.032367	0.10648	107	4	0	0.5617	0.61925	0.995575	198	1	0
HSP90AA1	6	0.0099302	0.04395	0.143243	108	5	0	0.72138	0.72631	0.995575	223	1	0
INSR	6	0.015568	0.066578	0.215003	109	4	0	0.092494	0.19579	0.765754	90	2	0
PIK3CD	6	0.021178	0.083345	0.253319	110	1	5.1558	0.0011678	0.0051107	0.239685	6	5	5.1558
BRAF	6	0.026762	0.09891	0.253319	111	5	0	0.018376	0.055959	0.634561	31	1	0
HSP90AB1	6	0.03032	0.10922	0.253319	112	5	0	0.78024	0.77823	0.995575	235	1	0
CCL4	6	0.03232	0.11519	0.253319	113	1	5.5068	0.0016055	0.0065708	0.239685	9	5	5.5068
GSK3B	6	0.035088	0.12265	0.253319	114	5	0	0.22248	0.35438	0.959562	130	1	0
LCK	6	0.040606	0.1381	0.253319	115	4	0	0.30653	0.44006	0.995575	154	2	0
HDAC8	6	0.042087	0.14177	0.253319	116	5	0	0.35118	0.48624	0.995575	168	1	0
PI4K2A	6	0.042087	0.14177	0.253319	117	5	0	0.74138	0.74207	0.995575	229	1	0
PARP1	6	0.042087	0.14177	0.253319	118	5	0	0.8026	0.80133	0.995575	243	0	0
PDE4B	6	0.042087	0.14177	0.253319	119	5	0	0.70426	0.71218	0.995575	220	1	0
PIK3CB	6	0.042087	0.14177	0.253319	120	5	0	0.70426	0.71218	0.995575	221	1	0
PIM2	6	0.042087	0.14177	0.253319	121	5	0	0.78384	0.78198	0.995575	237	0	0
PI4KB	6	0.042087	0.14177	0.253319	122	5	0	0.23624	0.36887	0.979342	132	1	0
PIK3C3	6	0.042087	0.14177	0.253319	123	5	0	0.57722	0.62806	0.995575	200	1	0
PRKCE	6	0.042087	0.14177	0.253319	124	5	0	0.32902	0.46355	0.995575	162	1	0
FER	6	0.042087	0.14177	0.253319	125	5	0	0.15055	0.28176	0.892769	111	1	0
PRKCG	6	0.042087	0.14177	0.253319	126	5	0	0.062415	0.14328	0.743361	66	1	0
PRRT2	6	0.042087	0.14177	0.253319	127	5	0	0.79625	0.79464	0.995575	240	0	0
PRKCH	6	0.042087	0.14177	0.253319	128	5	0	0.79625	0.79464	0.995575	241	0	0
PRKCA	6	0.042087	0.14177	0.253319	129	5	0	0.19196	0.3245	0.944013	121	1	0
FLT4	6	0.042087	0.14177	0.253319	130	5	0	0.28926	0.4224	0.991224	150	1	0
FNTA	6	0.042087	0.14177	0.253319	131	5	0	0.78935	0.7877	0.995575	238	0	0
FGR	6	0.042087	0.14177	0.253319	132	5	0	0.64576	0.67062	0.995575	213	1	0
FGFR1	6	0.042087	0.14177	0.253319	133	5	0	0.69112	0.70269	0.995575	218	1	0
PMAIP1	6	0.042087	0.14177	0.253319	134	5	0	0.68082	0.69472	0.995575	217	1	0
PAK2	6	0.042087	0.14177	0.253319	135	5	0	0.72963	0.73241	0.995575	226	1	0
MAP1S	6	0.042087	0.14177	0.253319	136	5	0	0.28064	0.41428	0.991224	146	1	0
MAP2	6	0.042087	0.14177	0.253319	137	5	0	0.71693	0.72246	0.995575	222	1	0
MAP1B	6	0.042087	0.14177	0.253319	138	5	0	0.099586	0.20849	0.78691	91	1	0
MMP3	6	0.042087	0.14177	0.253319	139	5	0	0.48989	0.58096	0.995575	191	1	0
MAP1A	6	0.042087	0.14177	0.253319	140	5	0	0.54717	0.61119	0.995575	195	1	0
MAP2K1	6	0.042087	0.14177	0.253319	141	5	0	0.10219	0.21263	0.78691	92	1	0
MAP4	6	0.042087	0.14177	0.253319	142	5	0	0.66338	0.68266	0.995575	214	1	0
MAP6	6	0.042087	0.14177	0.253319	143	5	0	0.14806	0.27919	0.892769	110	1	0
MAP3K5	6	0.042087	0.14177	0.253319	144	5	0	0.6775	0.69197	0.995575	216	1	0
MAP2K2	6	0.042087	0.14177	0.253319	145	5	0	0.35515	0.4901	0.995575	170	1	0
MAPRE1	6	0.042087	0.14177	0.253319	146	5	0	0.25203	0.3852	0.980082	138	1	0
NTRK2	6	0.042087	0.14177	0.253319	147	5	0	0.60428	0.6446	0.995575	207	1	0
NOS2	6	0.042087	0.14177	0.253319	148	5	0	0.57999	0.62958	0.995575	201	1	0
IGF2	6	0.042087	0.14177	0.253319	149	5	0	0.24529	0.37838	0.979342	136	1	0
LPL	6	0.042087	0.14177	0.253319	150	5	0	0.3492	0.48424	0.995575	167	1	0
HSP90B1	6	0.042087	0.14177	0.253319	151	5	0	0.45479	0.5643	0.995575	188	1	0
JAK2	6	0.042087	0.14177	0.253319	152	5	0	0.66909	0.68663	0.995575	215	1	0
MTOR	6	0.042087	0.14177	0.253319	153	5	0	0.59094	0.63627	0.995575	204	1	0
MMP7	6	0.042087	0.14177	0.253319	154	5	0	0.8095	0.80823	0.995575	246	0	0
KCNJ13	6	0.042087	0.14177	0.253319	155	5	0	0.23851	0.37124	0.979342	133	1	0
MAPK6	6	0.042087	0.14177	0.253319	156	5	0	0.59363	0.63801	0.995575	205	1	0
LYN	6	0.042087	0.14177	0.253319	157	5	0	0.61725	0.65243	0.995575	208	1	0
MMP14	6	0.042087	0.14177	0.253319	158	5	0	0.76787	0.76561	0.995575	232	1	0
CDK7	6	0.042087	0.14177	0.253319	159	5	0	0.77659	0.7743	0.995575	234	1	0
MMP1	6	0.042087	0.14177	0.253319	160	5	0	0.20617	0.33857	0.945846	126	1	0
RET	6	0.042087	0.14177	0.253319	161	5	0	0.7248	0.72881	0.995575	225	1	0
PRKCB	6	0.042087	0.14177	0.253319	162	5	0	0.43028	0.55279	0.995575	186	1	0
CDK4	6	0.042087	0.14177	0.253319	163	5	0	0.64215	0.66818	0.995575	212	1	0
FGFR2	6	0.042087	0.14177	0.253319	164	5	0	0.8026	0.80133	0.995575	244	0	0
ALDH1A1	6	0.042087	0.14177	0.253319	165	5	0	0.50276	0.58745	0.995575	193	1	0
RPS6KA1	6	0.042087	0.14177	0.253319	166	5	0	0.27847	0.41231	0.991224	144	1	0
AKT3	6	0.042087	0.14177	0.253319	167	5	0	0.49475	0.58341	0.995575	192	1	0
ALOX5	6	0.042087	0.14177	0.253319	168	5	0	0.75182	0.75082	0.995575	231	1	0
CHUK	6	0.042087	0.14177	0.253319	169	5	0	0.32287	0.45685	0.995575	159	1	0
CDC25C	6	0.042087	0.14177	0.253319	170	5	0	0.28711	0.42048	0.991224	147	1	0
CHRNA4	6	0.042087	0.14177	0.253319	171	5	0	0.62361	0.65658	0.995575	210	1	0
CASP3	6	0.042087	0.14177	0.253319	172	5	0	0.30623	0.43979	0.995575	153	1	0
BCL2L1	6	0.042087	0.14177	0.253319	173	5	0	0.31874	0.45263	0.995575	157	1	0
BIRC2	6	0.042087	0.14177	0.253319	174	5	0	0.72138	0.72631	0.995575	224	1	0
BCL2L2	6	0.042087	0.14177	0.253319	175	5	0	0.56598	0.62183	0.995575	199	1	0
FFAR1	6	0.042087	0.14177	0.253319	176	5	0	0.52156	0.59711	0.995575	194	1	0
AXL	6	0.042087	0.14177	0.253319	177	5	0	0.63236	0.6621	0.995575	211	1	0
AURKC	6	0.042087	0.14177	0.253319	178	5	0	0.81724	0.81566	0.995575	249	0	0
CDK2	6	0.042087	0.14177	0.253319	179	5	0	0.69219	0.70337	0.995575	219	1	0
CDC25B	6	0.042087	0.14177	0.253319	180	5	0	0.78024	0.77823	0.995575	236	1	0
PDPK1	6	0.042087	0.14177	0.253319	181	5	0	0.62108	0.65485	0.995575	209	1	0
PPARA	6	0.042087	0.14177	0.253319	182	5	0	0.10479	0.21725	0.78691	97	1	0
RARG	6	0.042087	0.14177	0.253319	183	5	0	0.091726	0.19442	0.765754	89	1	0
MAPK4	6	0.042087	0.14177	0.253319	184	5	0	0.73626	0.73793	0.995575	228	1	0
EDNRA	6	0.042087	0.14177	0.253319	185	5	0	0.25649	0.38981	0.980082	140	1	0
RFC1	6	0.042087	0.14177	0.253319	186	5	0	0.56026	0.6183	0.995575	197	1	0
Flt1	6	0.042087	0.14177	0.253319	187	5	0	0.81654	0.81498	0.995575	248	0	0
PRKDC	6	0.042087	0.14177	0.253319	188	5	0	0.81375	0.81222	0.995575	247	0	0
DYRK1A	6	0.042087	0.14177	0.253319	189	5	0	0.40855	0.5432	0.995575	184	1	0
KCNJ6	6	0.042087	0.14177	0.253319	190	5	0	0.21785	0.34966	0.959562	128	1	0
DNMT3A	6	0.042087	0.14177	0.253319	191	5	0	0.81861	0.81723	0.995575	250	0	0
DHH	6	0.042087	0.14177	0.253319	192	5	0	0.5855	0.63284	0.995575	202	1	0
ESR1	6	0.042087	0.14177	0.253319	193	5	0	0.79625	0.79464	0.995575	242	0	0
CYP2C8	6	0.042087	0.14177	0.253319	194	5	0	0.24304	0.37624	0.979342	135	1	0
PTK2B	6	0.042087	0.14177	0.253319	195	5	0	0.55448	0.61502	0.995575	196	1	0
ACVR2B	6	0.042087	0.14177	0.253319	196	5	0	0.77495	0.77269	0.995575	233	1	0
PTK2	6	0.042087	0.14177	0.253319	197	5	0	0.8095	0.80823	0.995575	245	0	0
CDK3	6	0.048833	0.15945	0.283473	198	3	1.2535	0.11798	0.23952	0.815568	103	3	1.2535
ERBB4	6	0.051563	0.16665	0.294769	199	4	0	0.22084	0.3528	0.959562	129	2	0
IGF1R	6	0.057002	0.1802	0.317159	200	1	4.6957	0.01715	0.052731	0.618706	30	4	4.6957
CCL3	6	0.059711	0.18692	0.327341	201	1	5.2514	0.0010063	0.0044352	0.239685	4	5	5.2514
BCL2	6	0.070486	0.21229	0.369928	202	3	3.524	0.024659	0.073362	0.637624	39	3	3.524
MAPKAPK2	6	0.073163	0.21907	0.37987	203	4	0	0.14224	0.2731	0.881937	109	2	0
CCL5	6	0.081157	0.23752	0.409836	204	1	5.8315	0.0013812	0.0057961	0.239685	7	5	5.8315
NOS1	6	0.083809	0.24351	0.418122	205	4	0	0.083094	0.17919	0.746285	84	2	0
HCK	6	0.089093	0.25587	0.437207	206	4	0	0.39738	0.53436	0.995575	181	2	0
PLK3	6	0.091726	0.26184	0.445247	207	4	0	0.36599	0.50158	0.995575	174	2	0
ALK	6	0.094352	0.26751	0.452705	208	3	2.0402	0.10229	0.2128	0.78691	94	3	2.0402
FOXP3	6	0.10219	0.28438	0.478962	209	4	0	0.066189	0.1496	0.743361	70	2	0
FYN	6	0.10739	0.29607	0.496262	210	4	0	0.19014	0.3228	0.944013	120	2	0
ATR	6	0.11256	0.30491	0.502418	211	3	2.0249	0.074062	0.16395	0.743361	77	3	2.0249
HDAC2	6	0.13552	0.33934	0.502418	213	4	0	0.19555	0.32806	0.945846	122	2	0
MAPK11	6	0.14306	0.35099	0.502418	214	3	0.90021	0.060694	0.14028	0.743361	64	3	0.90021
AKR1B1	6	0.15303	0.36559	0.502418	215	3	1.8375	0.11325	0.23169	0.815542	100	3	1.8375
KCNJ12	6	0.15551	0.36933	0.502418	216	2	7.5214	0.001649	0.0068092	0.239685	10	4	7.5214
HSPA4	12	0.12251	0.38353	0.502418	212	6	3.1373	0.0023241	0.012898	0.302681	13	6	3.1373
NR3C1	6	0.18237	0.4094	0.502418	217	4	0	0.34907	0.48408	0.995575	166	2	0
MAPK9	6	0.18256	0.40964	0.502418	218	4	0	0.071665	0.15965	0.743361	75	2	0
MAPT	6	0.18256	0.40964	0.502418	219	4	0	0.20318	0.33576	0.945846	124	2	0
PIKFYVE	6	0.18256	0.40964	0.502418	220	4	0	0.16781	0.29937	0.908473	115	2	0
PKD1	6	0.18256	0.40964	0.502418	221	4	0	0.31817	0.45211	0.995575	156	2	0
PGR	6	0.18256	0.40964	0.502418	222	4	0	0.38403	0.52032	0.995575	178	2	0
PDE4C	6	0.18256	0.40964	0.502418	223	4	0	0.042728	0.10811	0.743361	51	2	0
PDGFRA	6	0.18256	0.40964	0.502418	224	4	0	0.12538	0.25214	0.837297	106	1	0
PRKCZ	6	0.18256	0.40964	0.502418	225	4	0	0.0021291	0.008786	0.257721	12	2	0
PRKX	6	0.18256	0.40964	0.502418	226	4	0	0.38992	0.52674	0.995575	179	1	0
PRKACB	6	0.18256	0.40964	0.502418	227	4	0	0.16783	0.29938	0.908473	116	2	0
PLK1	6	0.18256	0.40964	0.502418	228	4	0	0.03232	0.08858	0.708638	44	2	0
PRKACA	6	0.18256	0.40964	0.502418	229	4	0	0.0071832	0.024431	0.409507	21	2	0
PARP2	6	0.18256	0.40964	0.502418	230	4	0	0.26494	0.39873	0.991224	141	2	0
NCOA1	6	0.18256	0.40964	0.502418	231	4	0	0.20977	0.34181	0.947373	127	2	0
NEK11	6	0.18256	0.40964	0.502418	232	4	0	0.73296	0.73532	0.995575	227	1	0
MST1R	6	0.18256	0.40964	0.502418	233	4	0	0.067802	0.15245	0.743361	72	2	0
MERTK	6	0.18256	0.40964	0.502418	234	4	0	0.28797	0.42131	0.991224	148	2	0
MET	6	0.18256	0.40964	0.502418	235	4	0	0.3918	0.52866	0.995575	180	1	0
NR1H2	6	0.18256	0.40964	0.502418	236	4	0	0.15952	0.29075	0.897758	114	2	0
ODC1	6	0.18256	0.40964	0.502418	237	4	0	0.15551	0.2866	0.892769	113	2	0
NOS3	6	0.18256	0.40964	0.502418	238	4	0	0.024164	0.072071	0.637624	38	2	0
NFKB1	6	0.18256	0.40964	0.502418	239	4	0	0.063135	0.1444	0.743361	67	2	0
NFKBIA	6	0.18256	0.40964	0.502418	240	4	0	0.0071014	0.024093	0.409507	20	2	0
CDH16	6	0.18256	0.40964	0.502418	241	4	0	0.059711	0.13871	0.743361	63	2	0
CAMKK2	6	0.18256	0.40964	0.502418	242	4	0	0.27193	0.40564	0.991224	142	2	0
CAMK2G	6	0.18256	0.40964	0.502418	243	4	0	0.27931	0.41318	0.991224	145	2	0
CDK1	6	0.18256	0.40964	0.502418	244	4	0	0.040606	0.10453	0.738217	49	2	0
CDK5	6	0.18256	0.40964	0.502418	245	4	0	0.47675	0.57474	0.995575	190	1	0
CDK16	6	0.18256	0.40964	0.502418	246	4	0	0.0087191	0.02898	0.456713	22	2	0
HDAC5	6	0.18256	0.40964	0.502418	247	4	0	0.17512	0.30688	0.919151	117	2	0
HK3	6	0.18256	0.40964	0.502418	248	4	0	0.58686	0.63365	0.995575	203	1	0
HMGCR	6	0.18256	0.40964	0.502418	249	4	0	0.27758	0.41145	0.991224	143	2	0
BCL2A1	6	0.18256	0.40964	0.502418	250	4	0	0.38233	0.51844	0.995575	177	2	0
BIRC3	6	0.18256	0.40964	0.502418	251	4	0	0.36132	0.49678	0.995575	171	2	0
BMX	6	0.18256	0.40964	0.502418	252	4	0	0.60296	0.64372	0.995575	206	1	0
HK1	6	0.18256	0.40964	0.502418	253	4	0	0.37065	0.50647	0.995575	175	2	0
BIRC5	6	0.18256	0.40964	0.502418	254	4	0	0.31251	0.44653	0.995575	155	2	0
EPHA2	6	0.18256	0.40964	0.502418	255	4	0	0.33566	0.47052	0.995575	163	2	0
FFAR4	6	0.18256	0.40964	0.502418	256	4	0	0.13628	0.26702	0.870289	108	2	0
DNMT3B	6	0.18256	0.40964	0.502418	257	4	0	0.43561	0.5553	0.995575	187	1	0
FAAH	6	0.18256	0.40964	0.502418	258	4	0	0.2501	0.38321	0.980082	137	2	0
EPHA3	6	0.18256	0.40964	0.502418	259	4	0	0.2558	0.38909	0.980082	139	2	0
EPHB2	6	0.18256	0.40964	0.502418	260	4	0	0.23427	0.36665	0.979342	131	2	0
EPHB4	6	0.18256	0.40964	0.502418	261	4	0	0.36599	0.50158	0.995575	173	2	0
CSF1R	6	0.18256	0.40964	0.502418	262	4	0	0.086454	0.18528	0.746285	86	2	0
GSTK1	6	0.18256	0.40964	0.502418	263	4	0	0.037675	0.098751	0.724177	48	2	0
CETP	6	0.18256	0.40964	0.502418	264	4	0	0.078941	0.17221	0.746285	81	2	0
CSK	6	0.18256	0.40964	0.502418	265	4	0	0.40143	0.53848	0.995575	183	2	0
CYP3A4	6	0.18256	0.40964	0.502418	266	4	0	0.086471	0.18532	0.746285	87	2	0
FLT3	6	0.18256	0.40964	0.502418	267	4	0	0.0099302	0.032248	0.456713	24	2	0
FNTB	6	0.18256	0.40964	0.502418	268	4	0	0.10405	0.21597	0.78691	96	2	0
KCNJ3	6	0.18256	0.40964	0.502418	269	4	0	0.10586	0.21908	0.78691	98	2	0
PDK1	6	0.18256	0.40964	0.502418	270	4	0	0.24078	0.3736	0.979342	134	2	0
ABL1	6	0.18256	0.40964	0.502418	271	4	0	0.069298	0.15512	0.743361	73	2	0
AKT1	6	0.18256	0.40964	0.502418	272	4	0	0.32749	0.46185	0.995575	161	2	0
MAPK13	6	0.18256	0.40964	0.502418	273	4	0	0.30304	0.43647	0.995575	152	2	0
MAPK1	6	0.18256	0.40964	0.502418	274	4	0	0.47007	0.57169	0.995575	189	1	0
MAPK10	6	0.18256	0.40964	0.502418	275	4	0	0.28913	0.42224	0.991224	149	2	0
KIT	6	0.18256	0.40964	0.502418	276	4	0	0.33917	0.47413	0.995575	164	2	0
PRKG1	6	0.18256	0.40964	0.502418	277	4	0	0.20381	0.33627	0.945846	125	2	0
KCNJ5	6	0.18256	0.40964	0.502418	278	4	0	0.35432	0.48921	0.995575	169	2	0
MAPK14	6	0.18256	0.40964	0.502418	279	4	0	0.073163	0.16239	0.743361	76	2	0
AURKA	6	0.18256	0.40964	0.502418	280	4	0	0.41587	0.54625	0.995575	185	1	0
B3GAT1	6	0.18256	0.40964	0.502418	281	4	0	0.1999	0.33247	0.945846	123	2	0
MAPK7	6	0.18256	0.40964	0.502418	282	4	0	0.054285	0.12925	0.743361	58	2	0
MAPK3	6	0.18256	0.40964	0.502418	283	4	0	0.048833	0.11914	0.743361	54	2	0
IMPDH1	6	0.18256	0.40964	0.502418	284	4	0	0.32493	0.45911	0.995575	160	1	0
ITK	6	0.18256	0.40964	0.502418	285	4	0	0.13235	0.26327	0.866071	107	2	0
APC	6	0.18256	0.40964	0.502418	286	4	0	0.18237	0.31463	0.930672	119	2	0
ALDH7A1	6	0.18256	0.40964	0.502418	287	4	0	0.29566	0.42909	0.995575	151	1	0
CSNK2A1	6	0.18718	0.41612	0.50859	288	3	3.0445	0.054551	0.12969	0.743361	60	3	3.0445
DNMT1	6	0.23396	0.47986	0.584467	289	3	1.1568	0.32166	0.45566	0.995575	158	2	1.1568
CSNK1E	6	0.24529	0.49508	0.600922	290	3	0.58696	0.40143	0.53848	0.995575	182	2	0.58696
AKT2	6	0.26755	0.52381	0.633618	291	3	1.1459	0.012752	0.040781	0.539044	26	2	1.1459
NTRK1	6	0.27193	0.52975	0.638597	292	3	2.5347	0.085001	0.18264	0.746285	85	3	2.5347
PTK6	6	0.4607	0.70178	0.744055	293	3	2.795	0.035878	0.095116	0.712357	47	3	2.795
EPAS1	6	0.4607	0.70178	0.744055	294	3	0.40495	0.12027	0.24328	0.815568	105	1	0.40495
EHMT2	6	0.4607	0.70178	0.744055	295	3	1.1568	0.06088	0.14061	0.743361	65	2	1.1568
AURKB	6	0.4607	0.70178	0.744055	296	3	0.25569	0.17625	0.30812	0.919151	118	2	0.25569
APP	6	0.4607	0.70178	0.744055	297	3	0.18169	0.74913	0.74879	0.995575	230	1	0.18169
BAK1	6	0.4607	0.70178	0.744055	298	3	1.0113	0.077302	0.16952	0.74587	80	3	1.0113
BAX	6	0.4607	0.70178	0.744055	299	3	2.6009	0.0030266	0.012431	0.302681	14	3	2.6009
CDC25A	6	0.4607	0.70178	0.744055	300	3	1.1568	0.026762	0.077703	0.637624	42	2	1.1568
CDK9	6	0.4607	0.70178	0.744055	301	3	2.0402	0.10229	0.2128	0.78691	93	3	2.0402
RICTOR	6	0.4607	0.70178	0.744055	302	3	2.7071	0.07107	0.1584	0.743361	74	3	2.7071
ADA	6	0.4607	0.70178	0.744055	303	3	4.0557	0.0051976	0.018858	0.362808	18	3	4.0557
ABCB1	6	0.4607	0.70178	0.744055	304	3	2.8748	0.064832	0.14735	0.743361	68	3	2.8748
NR1H3	6	0.4607	0.70178	0.744055	305	3	3.1227	0.049572	0.12054	0.743361	55	3	3.1227
NR1H4	6	0.4607	0.70178	0.744055	306	3	1.5804	0.051485	0.12405	0.743361	57	3	1.5804
IKBKB	6	0.4607	0.70178	0.744055	307	3	1.6108	0.11958	0.24202	0.815568	104	3	1.6108
JAK3	6	0.4607	0.70178	0.744055	308	3	0.43744	0.37647	0.51261	0.995575	176	2	0.43744
IMPDH2	6	0.4607	0.70178	0.744055	309	3	1.8329	0.065111	0.1478	0.743361	69	3	1.8329
IHH	6	0.4607	0.70178	0.744055	310	3	1.158	0.15336	0.28446	0.892769	112	2	1.158
HIF1A	6	0.4607	0.70178	0.744055	311	3	1.5683	0.0014237	0.005945	0.239685	8	3	1.5683
PDE4D	6	0.4607	0.70178	0.744055	312	3	1.1568	0.34032	0.47524	0.995575	165	2	1.1568
PDE4A	6	0.4607	0.70178	0.744055	313	3	3.1661	0.035248	0.093973	0.712357	46	3	3.1661
IGF1	6	0.4607	0.70178	0.744055	314	3	2.6945	0.044032	0.11054	0.743361	52	3	2.6945
HK2	6	0.4607	0.70178	0.744055	315	3	1.4819	0.075834	0.16683	0.743361	79	3	1.4819
KDR	6	0.4607	0.70178	0.744055	316	3	5.059	0.00048867	0.0021903	0.239685	3	3	5.059
KCNJ9	6	0.4607	0.70178	0.744055	317	3	3.1058	0.049977	0.12119	0.743361	56	3	3.1058
MAP4K5	6	0.4607	0.70178	0.744055	318	3	3.0428	0.024675	0.073412	0.637624	40	3	3.0428
MAPRE2	6	0.4607	0.70178	0.744055	319	3	2.6663	0.074556	0.16481	0.743361	78	3	2.6663
MAPK12	6	0.4607	0.70178	0.744055	320	3	3.4036	0.040766	0.10486	0.738217	50	3	3.4036
MMP2	6	0.4607	0.70178	0.744055	321	3	2.4336	0.087176	0.18657	0.746285	88	3	2.4336
KCNJ14	6	0.4607	0.70178	0.744055	322	3	1.2031	0.082855	0.17883	0.746285	83	3	1.2031
KAT5	6	0.4607	0.70178	0.744055	323	3	2.8028	0.067434	0.15179	0.743361	71	3	2.8028
KCNJ2	6	0.4607	0.70178	0.744055	324	3	0.77589	0.10861	0.22378	0.795666	99	2	0.77589
KCNJ4	6	0.4607	0.70178	0.744055	325	3	2.9541	0.058459	0.13642	0.743361	62	3	2.9541
MMP9	6	0.4607	0.70178	0.744055	326	3	3.8032	0.026879	0.077892	0.637624	43	3	3.8032
PIK3CG	6	0.4607	0.70178	0.744055	327	3	0.18247	0.11608	0.23663	0.815568	101	3	0.18247
HDAC3	6	0.4607	0.70178	0.744055	328	3	2.5894	0.081264	0.17607	0.746285	82	3	2.5894
PRKAA1	6	0.4607	0.70178	0.744055	329	3	2.7628	0.05431	0.1293	0.743361	59	3	2.7628
PIM1	6	0.4607	0.70178	0.744055	330	3	2.0693	0.033473	0.090864	0.710761	45	3	2.0693
HDAC4	6	0.4607	0.70178	0.744055	331	3	2.9639	0.058017	0.13568	0.743361	61	3	2.9639
PDGFRB	6	0.4607	0.70178	0.744055	332	3	1.1459	0.36301	0.49862	0.995575	172	2	1.1459
PLK2	6	0.77047	0.8875	0.897702	333	2	3.6129	0.023937	0.071465	0.637624	37	4	3.6129
FES	6	0.77047	0.8875	0.897702	334	2	4.9218	0.01374	0.043751	0.550012	28	4	4.9218
GCK	6	0.77047	0.8875	0.897702	335	2	1.9873	0.0042659	0.016057	0.353256	16	3	1.9873
CYP2C9	6	0.77047	0.8875	0.897702	336	2	5.0293	0.022401	0.067333	0.637624	34	4	5.0293
FGFR3	6	0.77047	0.8875	0.897702	337	2	6.8232	0.0054195	0.019583	0.362808	19	4	6.8232
HDAC9	6	0.77047	0.8875	0.897702	338	2	4.3476	0.046011	0.11406	0.743361	53	3	4.3476
FGFR4	6	0.77047	0.8875	0.897702	339	2	7.5415	0.0031529	0.012859	0.302681	15	4	7.5415
PPARG	6	0.77047	0.8875	0.897702	340	2	3.623	0.023025	0.069001	0.637624	36	4	3.623
HDAC11	6	0.77047	0.8875	0.897702	341	2	6.1154	0.010009	0.032437	0.456713	25	4	6.1154
NR5A1	6	0.77047	0.8875	0.897702	342	2	5.882	0.012938	0.041347	0.539044	27	4	5.882
EPHB1	6	0.77047	0.8875	0.897702	343	2	3.0021	0.018978	0.057687	0.634561	32	4	3.0021
HDAC6	6	0.77047	0.8875	0.897702	344	2	2.4996	0.11734	0.23861	0.815568	102	3	2.4996
CNR1	6	0.77047	0.8875	0.897702	345	2	5.9925	0.0094082	0.030699	0.456713	23	4	5.9925
JAK1	6	0.77047	0.8875	0.897702	346	2	3.2634	0.022846	0.068495	0.637624	35	4	3.2634
FASN	6	0.77047	0.8875	0.897702	347	2	5.6815	0.0049914	0.018223	0.362808	17	4	5.6815
CHEK2	6	0.77047	0.8875	0.897702	348	2	5.264	0.019777	0.060012	0.637624	33	4	5.264
HDAC7	6	0.95446	0.96596	0.968716	349	1	3.1855	0.10319	0.21446	0.78691	95	3	3.1855
BCR	6	0.95446	0.96596	0.968716	350	1	6.4119	0.0011188	0.0050014	0.239685	5	5	6.4119
CSNK2B	6	0.95446	0.96596	0.968716	351	1	8.5015	0.0020089	0.0083191	0.257721	11	4	8.5015
EGFR	6	1441.4	1	0.999995	352	6	0	-42743	4.9666e-06	0.000874	1	0	0

## Sheet: Sheet 3-CDTSL+Met_vs_CDTSL
id	num	neg.score	neg.p.value	neg.fdr	neg.rank	neg.goodsgrna	neg.lfc	pos.score	pos.p.value	pos.fdr	pos.rank	pos.goodsgrna	pos.lfc
androgen	6	0	4.9666e-06	0.001748	1	2	0	0	4.9666e-06	0.000874	2	0	0
SRC	6	1.7842e-05	5.4633e-05	0.009615	2	6	-6.9932	0.9952	0.99494	0.994939	246	0	-6.9932
JAK3	6	0.00018844	0.00084929	0.069071	3	5	-3.8369	0.49797	0.5845	0.994939	190	1	-3.8369
JAK1	6	0.0014237	0.006988	0.069071	4	3	1.5958	0.11482	0.23451	0.878162	94	3	1.5958
AURKB	6	0.0021291	0.010514	0.069071	5	5	0	0.39368	0.53036	0.994939	170	1	0
PIK3CD	6	0.002835	0.013981	0.069071	6	3	0.5622	0.11108	0.2279	0.875513	91	3	0.5622
PPARG	6	0.0031319	0.015352	0.069071	7	4	-0.38205	0.62361	0.65625	0.994939	208	1	-0.38205
APP	6	0.0038528	0.018441	0.069071	8	5	0	0.7446	0.74474	0.994939	230	1	0
EPHB1	6	0.0042659	0.020497	0.069071	9	3	2.0293	0.10259	0.21328	0.875513	85	3	2.0293
TRAP1	6	0.0048012	0.022762	0.069071	10	6	0	0.9952	0.99494	0.994939	275	0	0
SGK2	6	0.0048012	0.022762	0.069071	11	6	0	0.9952	0.99494	0.994939	261	0	0
S1PR5	6	0.0048012	0.022762	0.069071	12	6	0	0.9952	0.99494	0.994939	259	0	0
SHH	6	0.0048012	0.022762	0.069071	13	6	0	0.9952	0.99494	0.994939	265	0	0
S1PR2	6	0.0048012	0.022762	0.069071	14	6	0	0.9952	0.99494	0.994939	262	0	0
PAK1	6	0.0048012	0.022762	0.069071	15	6	0	0.9952	0.99494	0.994939	350	0	0
RIPK2	6	0.0048012	0.022762	0.069071	16	6	0	0.9952	0.99494	0.994939	328	0	0
RIPK1	6	0.0048012	0.022762	0.069071	17	6	0	0.9952	0.99494	0.994939	327	0	0
RAF1	6	0.0048012	0.022762	0.069071	18	6	0	0.9952	0.99494	0.994939	326	0	0
S1PR1	6	0.0048012	0.022762	0.069071	19	6	0	0.9952	0.99494	0.994939	335	0	0
RPS6KA3	6	0.0048012	0.022762	0.069071	20	6	0	0.9952	0.99494	0.994939	336	0	0
ROCK1	6	0.0048012	0.022762	0.069071	21	6	0	0.9952	0.99494	0.994939	332	0	0
TOP2B	6	0.0048012	0.022762	0.069071	22	6	0	0.9952	0.99494	0.994939	298	0	0
SMO	6	0.0048012	0.022762	0.069071	23	6	0	0.9952	0.99494	0.994939	245	0	0
S1PR4	6	0.0048012	0.022762	0.069071	24	6	0	0.9952	0.99494	0.994939	264	0	0
SLC5A1	6	0.0048012	0.022762	0.069071	25	6	0	0.9952	0.99494	0.994939	249	0	0
RRM2	6	0.0048012	0.022762	0.069071	26	6	0	0.9952	0.99494	0.994939	334	0	0
HNMT	6	0.0048012	0.022762	0.069071	27	6	0	0.9952	0.99494	0.994939	304	0	0
SIRT1	6	0.0048012	0.022762	0.069071	28	6	0	0.9952	0.99494	0.994939	270	0	0
SIRT7	6	0.0048012	0.022762	0.069071	29	6	0	0.9952	0.99494	0.994939	248	0	0
S1PR3	6	0.0048012	0.022762	0.069071	30	6	0	0.9952	0.99494	0.994939	263	0	0
RRM1	6	0.0048012	0.022762	0.069071	31	6	0	0.9952	0.99494	0.994939	333	0	0
TNFRSF18	6	0.0048012	0.022762	0.069071	32	6	0	0.9952	0.99494	0.994939	287	0	0
STAT1	6	0.0048012	0.022762	0.069071	33	6	0	0.9952	0.99494	0.994939	251	0	0
SIRT3	6	0.0048012	0.022762	0.069071	34	6	0	0.9952	0.99494	0.994939	266	0	0
TP73	6	0.0048012	0.022762	0.069071	35	6	0	0.9952	0.99494	0.994939	285	0	0
PIM3	6	0.0048012	0.022762	0.069071	36	6	0	0.9952	0.99494	0.994939	349	0	0
SIRT2	6	0.0048012	0.022762	0.069071	37	6	0	0.9952	0.99494	0.994939	271	0	0
RACGAP1	6	0.0048012	0.022762	0.069071	38	6	0	0.9952	0.99494	0.994939	331	0	0
CHEK1	6	0.0048012	0.022762	0.069071	39	6	0	0.9952	0.99494	0.994939	315	0	0
ITCH	6	0.0048012	0.022762	0.069071	40	6	0	0.9952	0.99494	0.994939	301	0	0
IRS1	6	0.0048012	0.022762	0.069071	41	6	0	0.9952	0.99494	0.994939	300	0	0
KAT8	6	0.0048012	0.022762	0.069071	42	6	0	0.9952	0.99494	0.994939	305	0	0
LIPG	6	0.0048012	0.022762	0.069071	43	6	0	0.9952	0.99494	0.994939	310	0	0
KIF11	6	0.0048012	0.022762	0.069071	44	6	0	0.9952	0.99494	0.994939	309	0	0
CDK6	6	0.0048012	0.022762	0.069071	45	6	0	0.9952	0.99494	0.994939	314	0	0
CYP19A1	6	0.0048012	0.022762	0.069071	46	6	0	0.9952	0.99494	0.994939	324	0	0
DHFR	6	0.0048012	0.022762	0.069071	47	6	0	0.9952	0.99494	0.994939	325	0	0
EPHA1	6	0.0048012	0.022762	0.069071	48	6	0	0.9952	0.99494	0.994939	321	0	0
FRK	6	0.0048012	0.022762	0.069071	49	6	0	0.9952	0.99494	0.994939	302	0	0
CSNK1A1	6	0.0048012	0.022762	0.069071	50	6	0	0.9952	0.99494	0.994939	319	0	0
HDAC10	6	0.0048012	0.022762	0.069071	51	6	0	0.9952	0.99494	0.994939	303	0	0
CSNK2A2	6	0.0048012	0.022762	0.069071	52	6	0	0.9952	0.99494	0.994939	323	0	0
BTK	6	0.0048012	0.022762	0.069071	53	6	0	0.9952	0.99494	0.994939	313	0	0
NEK2	6	0.0048012	0.022762	0.069071	54	6	0	0.9952	0.99494	0.994939	346	0	0
MDM4	6	0.0048012	0.022762	0.069071	55	6	0	0.9952	0.99494	0.994939	341	0	0
MDM2	6	0.0048012	0.022762	0.069071	56	6	0	0.9952	0.99494	0.994939	340	0	0
ATM	6	0.0048012	0.022762	0.069071	57	6	0	0.9952	0.99494	0.994939	317	0	0
RAC1	6	0.0048012	0.022762	0.069071	58	6	0	0.9952	0.99494	0.994939	330	0	0
PTGS2	6	0.0048012	0.022762	0.069071	59	6	0	0.9952	0.99494	0.994939	329	0	0
PHKA2	6	0.0048012	0.022762	0.069071	60	6	0	0.9952	0.99494	0.994939	352	0	0
MAPKAPK5	6	0.0048012	0.022762	0.069071	61	6	0	0.9952	0.99494	0.994939	308	0	0
MAPK8	6	0.0048012	0.022762	0.069071	62	6	0	0.9952	0.99494	0.994939	307	0	0
MAP7	6	0.0048012	0.022762	0.069071	63	6	0	0.9952	0.99494	0.994939	311	0	0
MAPRE3	6	0.0048012	0.022762	0.069071	64	6	0	0.9952	0.99494	0.994939	343	0	0
MCL1	6	0.0048012	0.022762	0.069071	65	6	0	0.9952	0.99494	0.994939	345	0	0
BCL2L10	6	0.0048012	0.022762	0.069071	66	6	0	0.9952	0.99494	0.994939	318	0	0
MAST2	6	0.0048012	0.022762	0.069071	67	6	0	0.9952	0.99494	0.994939	344	0	0
MAPK6	6	0.0048012	0.022762	0.069071	68	6	0	0.9952	0.99494	0.994939	306	0	0
TRDMT1	6	0.0048012	0.022762	0.069071	69	6	0	0.9952	0.99494	0.994939	276	0	0
TP53	6	0.0048012	0.022762	0.069071	70	6	0	0.9952	0.99494	0.994939	295	0	0
TYMS	6	0.0048012	0.022762	0.069071	71	6	0	0.9952	0.99494	0.994939	274	0	0
TYK2	6	0.0048012	0.022762	0.069071	72	6	0	0.9952	0.99494	0.994939	272	0	0
Flt1	6	0.0048012	0.022762	0.069071	73	6	0	0.9952	0.99494	0.994939	316	0	0
TOP3A	6	0.0048012	0.022762	0.069071	74	6	0	0.9952	0.99494	0.994939	293	0	0
TNKS2	6	0.0048012	0.022762	0.069071	75	6	0	0.9952	0.99494	0.994939	292	0	0
PRKCD	6	0.0048012	0.022762	0.069071	76	6	0	0.9952	0.99494	0.994939	339	0	0
IL2	6	0.0048012	0.022762	0.069071	77	6	0	0.9952	0.99494	0.994939	299	0	0
RPS6KB1	6	0.0048012	0.022762	0.069071	78	6	0	0.9952	0.99494	0.994939	338	0	0
TOP1	6	0.0048012	0.022762	0.069071	79	6	0	0.9952	0.99494	0.994939	296	0	0
TERT	6	0.0048012	0.022762	0.069071	80	6	0	0.9952	0.99494	0.994939	290	0	0
ZHX2	6	0.0048012	0.022762	0.069071	81	6	0	0.9952	0.99494	0.994939	281	0	0
PI4K2A	6	0.0048012	0.022762	0.069071	82	6	0	0.9952	0.99494	0.994939	347	0	0
ZAP70	6	0.0048012	0.022762	0.069071	83	6	0	0.9952	0.99494	0.994939	280	0	0
FNTA	6	0.0048012	0.022762	0.069071	84	6	0	0.9952	0.99494	0.994939	312	0	0
TOP3B	6	0.0048012	0.022762	0.069071	85	6	0	0.9952	0.99494	0.994939	294	0	0
SIRT5	6	0.0048012	0.022762	0.069071	86	6	0	0.9952	0.99494	0.994939	268	0	0
PAK2	6	0.0048012	0.022762	0.069071	87	6	0	0.9952	0.99494	0.994939	351	0	0
WNK3	6	0.0048012	0.022762	0.069071	88	6	0	0.9952	0.99494	0.994939	283	0	0
WEE1	6	0.0048012	0.022762	0.069071	89	6	0	0.9952	0.99494	0.994939	282	0	0
TEC	6	0.0048012	0.022762	0.069071	90	6	0	0.9952	0.99494	0.994939	253	0	0
YES1	6	0.0048012	0.022762	0.069071	91	6	0	0.9952	0.99494	0.994939	279	0	0
PIM2	6	0.0048012	0.022762	0.069071	92	6	0	0.9952	0.99494	0.994939	348	0	0
XDH	6	0.0048012	0.022762	0.069071	93	6	0	0.9952	0.99494	0.994939	284	0	0
MMP7	6	0.0048012	0.022762	0.069071	94	6	0	0.9952	0.99494	0.994939	342	0	0
TEP1	6	0.0048012	0.022762	0.069071	95	6	0	0.9952	0.99494	0.994939	289	0	0
TBK1	6	0.0048012	0.022762	0.069071	96	6	0	0.9952	0.99494	0.994939	252	0	0
TGFBR1	6	0.0048012	0.022762	0.069071	97	6	0	0.9952	0.99494	0.994939	291	0	0
TTK	6	0.0048012	0.022762	0.069071	98	6	0	0.9952	0.99494	0.994939	277	0	0
RPS6KA5	6	0.0048012	0.022762	0.069071	99	6	0	0.9952	0.99494	0.994939	337	0	0
DHH	6	0.0048012	0.022762	0.069071	100	6	0	0.9952	0.99494	0.994939	320	0	0
TYMP	6	0.0048012	0.022762	0.069071	101	6	0	0.9952	0.99494	0.994939	273	0	0
STAT5B	6	0.0048012	0.022762	0.069071	102	6	0	0.9952	0.99494	0.994939	256	0	0
SLC5A2	6	0.0048012	0.022762	0.069071	103	6	0	0.9952	0.99494	0.994939	250	0	0
SIK2	6	0.0048012	0.022762	0.069071	104	6	0	0.9952	0.99494	0.994939	269	0	0
TOP2A	6	0.0048012	0.022762	0.069071	105	6	0	0.9952	0.99494	0.994939	297	0	0
TEK	6	0.0048012	0.022762	0.069071	106	6	0	0.9952	0.99494	0.994939	254	0	0
SYK	6	0.0048012	0.022762	0.069071	107	6	0	0.9952	0.99494	0.994939	257	0	0
STAT5A	6	0.0048012	0.022762	0.069071	108	6	0	0.9952	0.99494	0.994939	255	0	0
SRMS	6	0.0048012	0.022762	0.069071	109	6	0	0.9952	0.99494	0.994939	247	0	0
SIRT6	6	0.0048012	0.022762	0.069071	110	6	0	0.9952	0.99494	0.994939	258	0	0
TNF	6	0.0048012	0.022762	0.069071	111	6	0	0.9952	0.99494	0.994939	286	0	0
TYRO3	6	0.0048012	0.022762	0.069071	112	6	0	0.9952	0.99494	0.994939	278	0	0
SIRT4	6	0.0048012	0.022762	0.069071	113	6	0	0.9952	0.99494	0.994939	267	0	0
TNKS1	6	0.0048012	0.022762	0.069071	114	6	0	0.9952	0.99494	0.994939	288	0	0
ERBB2	6	0.0048012	0.022762	0.069071	115	6	0	0.9952	0.99494	0.994939	322	0	0
SGK1	6	0.0048012	0.022762	0.069071	116	6	0	0.9952	0.99494	0.994939	260	0	0
CCL4	6	0.0066079	0.030421	0.091522	117	2	3.6145	0.016426	0.050774	0.595746	30	4	3.6145
BAK1	6	0.0071014	0.032367	0.096554	118	4	0	0.04469	0.11143	0.783103	49	2	0
GCK	6	0.0099302	0.04395	0.130002	119	3	1.1459	0.034061	0.091729	0.772233	41	2	1.1459
CETP	6	0.010392	0.045738	0.134164	120	5	0	0.48827	0.57963	0.994939	188	1	0
NEK11	6	0.012752	0.05577	0.162241	121	5	0	0.72819	0.73114	0.994939	227	1	0
FFAR4	6	0.015568	0.066578	0.192093	122	5	0	0.55011	0.61224	0.994939	194	1	0
CDK5	6	0.018854	0.076104	0.217792	123	5	0	0.57861	0.62841	0.994939	200	1	0
ROCK2	6	0.028931	0.10506	0.262795	124	2	2.793	0.028617	0.08107	0.731711	39	3	2.793
AURKA	6	0.029544	0.10704	0.262795	125	5	0	0.36692	0.50224	0.994939	164	1	0
KCNJ2	6	0.035088	0.12265	0.262795	126	4	0	0.18237	0.31434	0.933524	118	2	0
EPAS1	6	0.037062	0.12801	0.262795	127	4	0	0.31667	0.45042	0.994939	156	2	0
EHMT2	6	0.038292	0.13139	0.262795	128	4	0	0.17308	0.3046	0.933524	113	2	0
FGFR1	6	0.04613	0.1523	0.262795	129	5	0	0.68356	0.6965	0.994939	219	1	0
JAK2	6	0.04613	0.1523	0.262795	130	5	0	0.66223	0.68152	0.994939	215	1	0
FGFR2	6	0.04613	0.1523	0.262795	131	5	0	0.79012	0.78838	0.994939	243	0	0
RFC1	6	0.04613	0.1523	0.262795	132	5	0	0.52921	0.60082	0.994939	192	1	0
FER	6	0.04613	0.1523	0.262795	133	5	0	0.15551	0.28625	0.933524	106	1	0
KCNJ13	6	0.04613	0.1523	0.262795	134	5	0	0.19434	0.32651	0.933524	123	1	0
FFAR1	6	0.04613	0.1523	0.262795	135	5	0	0.47342	0.57264	0.994939	187	1	0
HSP90B1	6	0.04613	0.1523	0.262795	136	5	0	0.35317	0.48817	0.994939	161	1	0
RPS6KA1	6	0.04613	0.1523	0.262795	137	5	0	0.20617	0.33831	0.945124	126	1	0
HDAC8	6	0.04613	0.1523	0.262795	138	5	0	0.59229	0.63679	0.994939	203	1	0
HDAC1	6	0.04613	0.1523	0.262795	139	5	0	0.74231	0.74265	0.994939	229	1	0
FGR	6	0.04613	0.1523	0.262795	140	5	0	0.6385	0.66545	0.994939	212	1	0
FLT4	6	0.04613	0.1523	0.262795	141	5	0	0.49636	0.58361	0.994939	189	1	0
IGF2	6	0.04613	0.1523	0.262795	142	5	0	0.26755	0.40107	0.994939	140	1	0
PRKDC	6	0.04613	0.1523	0.262795	143	5	0	0.70426	0.71203	0.994939	223	1	0
PDE4B	6	0.04613	0.1523	0.262795	144	5	0	0.69802	0.70734	0.994939	221	1	0
PRKCG	6	0.04613	0.1523	0.262795	145	5	0	0.057002	0.13391	0.783103	55	1	0
PRRT2	6	0.04613	0.1523	0.262795	146	5	0	0.78344	0.78162	0.994939	239	0	0
NOS2	6	0.04613	0.1523	0.262795	147	5	0	0.72963	0.73229	0.994939	228	1	0
NTRK2	6	0.04613	0.1523	0.262795	148	5	0	0.59094	0.63589	0.994939	202	1	0
PI4KB	6	0.04613	0.1523	0.262795	149	5	0	0.42849	0.5512	0.994939	182	1	0
PRKCA	6	0.04613	0.1523	0.262795	150	5	0	0.41039	0.5433	0.994939	179	1	0
PRKCB	6	0.04613	0.1523	0.262795	151	5	0	0.075834	0.16676	0.783103	74	1	0
PRKCE	6	0.04613	0.1523	0.262795	152	5	0	0.23167	0.36371	0.977299	131	1	0
PIK3C3	6	0.04613	0.1523	0.262795	153	5	0	0.55738	0.6163	0.994939	195	1	0
PIK3CB	6	0.04613	0.1523	0.262795	154	5	0	0.69802	0.70734	0.994939	222	1	0
PMAIP1	6	0.04613	0.1523	0.262795	155	5	0	0.67304	0.68876	0.994939	218	1	0
MAP2	6	0.04613	0.1523	0.262795	156	5	0	0.7099	0.71657	0.994939	224	1	0
MAP2K1	6	0.04613	0.1523	0.262795	157	5	0	0.096972	0.20387	0.864584	83	1	0
MAP2K2	6	0.04613	0.1523	0.262795	158	5	0	0.078499	0.1713	0.783103	77	1	0
MAP1A	6	0.04613	0.1523	0.262795	159	5	0	0.25871	0.39196	0.994939	138	1	0
MAP1B	6	0.04613	0.1523	0.262795	160	5	0	0.094352	0.19904	0.860332	81	1	0
MAP1S	6	0.04613	0.1523	0.262795	161	5	0	0.21785	0.34941	0.960869	128	1	0
MAP3K5	6	0.04613	0.1523	0.262795	162	5	0	0.66966	0.68675	0.994939	217	1	0
MAPRE1	6	0.04613	0.1523	0.262795	163	5	0	0.19672	0.32886	0.933524	124	1	0
PTK2B	6	0.04613	0.1523	0.262795	164	5	0	0.52463	0.59826	0.994939	191	1	0
MTOR	6	0.04613	0.1523	0.262795	165	5	0	0.57303	0.62532	0.994939	199	1	0
MAP4	6	0.04613	0.1523	0.262795	166	5	0	0.65759	0.67816	0.994939	214	1	0
RARG	6	0.04613	0.1523	0.262795	167	5	0	0.30413	0.43752	0.994939	153	1	0
MAP6	6	0.04613	0.1523	0.262795	168	5	0	0.19196	0.32423	0.933524	121	1	0
PPARA	6	0.04613	0.1523	0.262795	169	5	0	0.44264	0.5578	0.994939	184	1	0
PTK2	6	0.04613	0.1523	0.262795	170	5	0	0.79739	0.79575	0.994939	244	0	0
HDAC5	6	0.04613	0.1523	0.262795	171	5	0	0.33715	0.47193	0.994939	159	1	0
CDK4	6	0.04613	0.1523	0.262795	172	5	0	0.63482	0.66337	0.994939	211	1	0
CDC25C	6	0.04613	0.1523	0.262795	173	5	0	0.5617	0.6188	0.994939	196	1	0
CDK2	6	0.04613	0.1523	0.262795	174	5	0	0.68465	0.69731	0.994939	220	1	0
ESR1	6	0.04613	0.1523	0.262795	175	5	0	0.78344	0.78162	0.994939	241	0	0
BLK	6	0.04613	0.1523	0.262795	176	5	0	0.62863	0.65941	0.994939	210	1	0
BCL2L1	6	0.04613	0.1523	0.262795	177	5	0	0.0071014	0.024093	0.477758	17	1	0
RET	6	0.04613	0.1523	0.262795	178	5	0	0.72089	0.72571	0.994939	226	1	0
PARP1	6	0.04613	0.1523	0.262795	179	5	0	0.79012	0.78838	0.994939	242	0	0
HSP90AB1	6	0.04613	0.1523	0.262795	180	5	0	0.77289	0.77062	0.994939	236	1	0
AXL	6	0.04613	0.1523	0.262795	181	5	0	0.62487	0.65707	0.994939	209	1	0
ALDH1A1	6	0.04613	0.1523	0.262795	182	5	0	0.43737	0.55536	0.994939	183	1	0
AKT3	6	0.04613	0.1523	0.262795	183	5	0	0.4195	0.54698	0.994939	181	1	0
CDK7	6	0.04613	0.1523	0.262795	184	5	0	0.76829	0.76595	0.994939	235	1	0
CASP3	6	0.04613	0.1523	0.262795	185	5	0	0.2914	0.4245	0.994939	149	1	0
ACVR2B	6	0.04613	0.1523	0.262795	186	5	0	0.76618	0.76397	0.994939	234	1	0
CDC25B	6	0.04613	0.1523	0.262795	187	5	0	0.77289	0.77062	0.994939	237	1	0
PRKCQ	6	0.04613	0.1523	0.262795	188	5	0	0.77984	0.77787	0.994939	238	1	0
ALOX5	6	0.04613	0.1523	0.262795	189	5	0	0.74551	0.74548	0.994939	231	1	0
CHUK	6	0.04613	0.1523	0.262795	190	5	0	0.39743	0.53437	0.994939	174	1	0
AURKC	6	0.04613	0.1523	0.262795	191	5	0	0.60821	0.64661	0.994939	205	1	0
BIRC2	6	0.04613	0.1523	0.262795	192	5	0	0.71842	0.72356	0.994939	225	1	0
HK1	6	0.04613	0.1523	0.262795	193	5	0	0.35712	0.49202	0.994939	162	1	0
PRKCH	6	0.04613	0.1523	0.262795	194	5	0	0.78344	0.78162	0.994939	240	0	0
MMP3	6	0.04613	0.1523	0.262795	195	5	0	0.13804	0.2685	0.925368	102	1	0
EPHA2	6	0.04613	0.1523	0.262795	196	5	0	0.66567	0.68394	0.994939	216	1	0
DYRK1A	6	0.04613	0.1523	0.262795	197	5	0	0.2828	0.4163	0.994939	146	1	0
FNTB	6	0.04613	0.1523	0.262795	198	5	0	0.40855	0.54251	0.994939	178	1	0
PDPK1	6	0.04613	0.1523	0.262795	199	5	0	0.61211	0.64892	0.994939	206	1	0
MAPK9	6	0.04613	0.1523	0.262795	200	5	0	0.44961	0.56119	0.994939	185	1	0
EDNRA	6	0.04613	0.1523	0.262795	201	5	0	0.015568	0.048757	0.595746	28	1	0
BCL2L2	6	0.04613	0.1523	0.262795	202	5	0	0.53677	0.60473	0.994939	193	1	0
DNMT3A	6	0.04613	0.1523	0.262795	203	5	0	0.74687	0.74682	0.994939	232	1	0
CYP2C8	6	0.04613	0.1523	0.262795	204	5	0	0.45307	0.56295	0.994939	186	1	0
CDK3	6	0.047362	0.15575	0.267431	205	4	0	0.2309	0.36281	0.977299	130	2	0
PRKG1	6	0.059711	0.18692	0.319395	206	4	0	0.26151	0.39502	0.994939	139	2	0
HDAC7	6	0.067802	0.20572	0.349828	207	2	3.1855	0.0014237	0.005945	0.209266	10	3	3.1855
NEK6	6	0.073163	0.21907	0.370739	208	4	0	0.39622	0.53297	0.994939	172	2	0
ATR	6	0.075834	0.22521	0.379304	209	3	1.1459	0.16055	0.29147	0.933524	107	2	1.1459
PTK6	6	0.11771	0.3128	0.517416	210	4	0	0.18477	0.31679	0.933524	119	2	0
ADA	6	0.12538	0.32441	0.517416	211	3	2.7879	0.037929	0.099149	0.772233	45	3	2.7879
NOS1	6	0.17512	0.39867	0.517416	212	3	0.52736	0.0042659	0.016057	0.403721	14	2	0.52736
KAT5	6	0.17754	0.40219	0.517416	213	3	2.8028	0.064132	0.14603	0.783103	63	3	2.8028
NR1H4	6	0.18837	0.41794	0.517416	214	3	1.5804	0.087322	0.18685	0.822137	80	3	1.5804
HDAC3	6	0.18837	0.41794	0.517416	215	3	2.5894	0.07813	0.17068	0.783103	76	3	2.5894
ODC1	6	0.19436	0.42628	0.517416	216	4	0	0.17203	0.30349	0.933524	111	2	0
PARP2	6	0.19436	0.42628	0.517416	217	4	0	0.25808	0.39123	0.994939	137	2	0
NR3C1	6	0.19436	0.42628	0.517416	218	4	0	0.34266	0.47738	0.994939	160	2	0
MET	6	0.19436	0.42628	0.517416	219	4	0	0.10739	0.22172	0.875513	87	1	0
MMP14	6	0.19436	0.42628	0.517416	220	4	0	0.7593	0.75748	0.994939	233	1	0
MERTK	6	0.19436	0.42628	0.517416	221	4	0	0.16536	0.29649	0.933524	108	2	0
MAPT	6	0.19436	0.42628	0.517416	222	4	0	0.19122	0.32354	0.933524	120	2	0
BCL2A1	6	0.19436	0.42628	0.517416	223	4	0	0.12283	0.24772	0.893731	97	2	0
NCOA1	6	0.19436	0.42628	0.517416	224	4	0	0.067802	0.15237	0.783103	67	2	0
NOS3	6	0.19436	0.42628	0.517416	225	4	0	0.067737	0.15221	0.783103	66	2	0
NR1H2	6	0.19436	0.42628	0.517416	226	4	0	0.13431	0.26468	0.922436	101	2	0
NFKBIA	6	0.19436	0.42628	0.517416	227	4	0	0.11045	0.22688	0.875513	90	2	0
B3GAT1	6	0.19436	0.42628	0.517416	228	4	0	0.083809	0.18029	0.813601	78	2	0
NFKB1	6	0.19436	0.42628	0.517416	229	4	0	0.060136	0.13937	0.783103	61	2	0
LCK	6	0.19436	0.42628	0.517416	230	4	0	0.29956	0.4328	0.994939	152	2	0
MAPKAPK2	6	0.19436	0.42628	0.517416	231	4	0	0.12652	0.2542	0.894773	100	2	0
PRKX	6	0.19436	0.42628	0.517416	232	4	0	0.41222	0.544	0.994939	180	1	0
ABL1	6	0.19436	0.42628	0.517416	233	4	0	0.0055253	0.019941	0.438702	16	2	0
PRKCZ	6	0.19436	0.42628	0.517416	234	4	0	0.020245	0.061392	0.63002	33	2	0
HCK	6	0.19436	0.42628	0.517416	235	4	0	0.38577	0.52213	0.994939	168	2	0
CDK16	6	0.19436	0.42628	0.517416	236	4	0	0.0093721	0.03054	0.565789	19	2	0
DNMT3B	6	0.19436	0.42628	0.517416	237	4	0	0.40086	0.53788	0.994939	176	2	0
MST1R	6	0.19436	0.42628	0.517416	238	4	0	0.40671	0.54154	0.994939	177	1	0
IHH	6	0.19436	0.42628	0.517416	239	4	0	0.18156	0.31353	0.933524	117	2	0
MMP1	6	0.19436	0.42628	0.517416	240	4	0	0.30833	0.44198	0.994939	154	2	0
PGR	6	0.19436	0.42628	0.517416	241	4	0	0.3724	0.50817	0.994939	165	2	0
ALDH7A1	6	0.19436	0.42628	0.517416	242	4	0	0.56881	0.62296	0.994939	197	1	0
PDGFRA	6	0.19436	0.42628	0.517416	243	4	0	0.12027	0.24326	0.891954	96	2	0
APC	6	0.19436	0.42628	0.517416	244	4	0	0.17996	0.31195	0.933524	116	2	0
PDE4C	6	0.19436	0.42628	0.517416	245	4	0	0.0099302	0.032248	0.56757	20	2	0
PIKFYVE	6	0.19436	0.42628	0.517416	246	4	0	0.16781	0.29906	0.933524	109	2	0
PRKACB	6	0.19436	0.42628	0.517416	247	4	0	0.14727	0.27805	0.933524	104	2	0
AKT1	6	0.19436	0.42628	0.517416	248	4	0	0.32283	0.45667	0.994939	157	2	0
PRKACA	6	0.19436	0.42628	0.517416	249	4	0	0.11793	0.23945	0.88721	95	2	0
PKD1	6	0.19436	0.42628	0.517416	250	4	0	0.31002	0.44386	0.994939	155	2	0
PLK1	6	0.19436	0.42628	0.517416	251	4	0	0.20099	0.33312	0.938056	125	2	0
BIRC3	6	0.19436	0.42628	0.517416	252	4	0	0.17269	0.30423	0.933524	112	2	0
CHRNA4	6	0.19436	0.42628	0.517416	253	4	0	0.61469	0.6504	0.994939	207	1	0
ITK	6	0.19436	0.42628	0.517416	254	4	0	0.095118	0.20042	0.860332	82	2	0
KCNJ3	6	0.19436	0.42628	0.517416	255	4	0	0.057924	0.13542	0.783103	58	2	0
HSP90AA1	6	0.19436	0.42628	0.517416	256	4	0	0.39854	0.53555	0.994939	175	2	0
CSF1R	6	0.19436	0.42628	0.517416	257	4	0	0.14025	0.27078	0.925368	103	2	0
IMPDH1	6	0.19436	0.42628	0.517416	258	4	0	0.39556	0.5323	0.994939	171	1	0
LPL	6	0.19436	0.42628	0.517416	259	4	0	0.040606	0.10439	0.78184	47	2	0
LYN	6	0.19436	0.42628	0.517416	260	4	0	0.60559	0.64502	0.994939	204	1	0
CDK1	6	0.19436	0.42628	0.517416	261	4	0	0.049406	0.12008	0.783103	52	2	0
KCNJ5	6	0.19436	0.42628	0.517416	262	4	0	0.29566	0.42893	0.994939	150	2	0
KCNJ6	6	0.19436	0.42628	0.517416	263	4	0	0.026762	0.077554	0.718393	38	2	0
KIT	6	0.19436	0.42628	0.517416	264	4	0	0.23624	0.36864	0.983034	132	2	0
HMGCR	6	0.19436	0.42628	0.517416	265	4	0	0.26953	0.40306	0.994939	141	2	0
FAAH	6	0.19436	0.42628	0.517416	266	4	0	0.24783	0.38077	0.994939	134	2	0
CYP3A4	6	0.19436	0.42628	0.517416	267	4	0	0.038914	0.10092	0.772233	46	2	0
FLT3	6	0.19436	0.42628	0.517416	268	4	0	0.37647	0.51257	0.994939	167	2	0
EPHA3	6	0.19436	0.42628	0.517416	269	4	0	0.25124	0.38422	0.994939	135	2	0
EPHB2	6	0.19436	0.42628	0.517416	270	4	0	0.22754	0.35906	0.977299	129	2	0
EPHB4	6	0.19436	0.42628	0.517416	271	4	0	0.35899	0.49396	0.994939	163	2	0
HDAC2	6	0.19436	0.42628	0.517416	272	4	0	0.07326	0.16243	0.783103	72	2	0
CSK	6	0.19436	0.42628	0.517416	273	4	0	0.37466	0.51068	0.994939	166	2	0
HK3	6	0.19436	0.42628	0.517416	274	4	0	0.57022	0.62368	0.994939	198	1	0
GSK3A	6	0.19436	0.42628	0.517416	275	4	0	0.16888	0.30019	0.933524	110	2	0
GSK3B	6	0.19436	0.42628	0.517416	276	4	0	0.24104	0.37366	0.988945	133	2	0
GSTK1	6	0.19436	0.42628	0.517416	277	4	0	0.059395	0.13797	0.783103	59	2	0
BMX	6	0.19436	0.42628	0.517416	278	4	0	0.58822	0.63412	0.994939	201	1	0
BRAF	6	0.19436	0.42628	0.517416	279	4	0	0.38803	0.52467	0.994939	169	1	0
MAPK13	6	0.19436	0.42628	0.517416	280	4	0	0.29608	0.4294	0.994939	151	2	0
MAPK10	6	0.19436	0.42628	0.517416	281	4	0	0.28104	0.41451	0.994939	145	2	0
CAMK2G	6	0.19436	0.42628	0.517416	282	4	0	0.27125	0.40486	0.994939	142	2	0
MAPK1	6	0.19436	0.42628	0.517416	283	4	0	0.65408	0.67573	0.994939	213	1	0
MAPK14	6	0.19436	0.42628	0.517416	284	4	0	0.070486	0.15709	0.783103	70	2	0
MAPK7	6	0.19436	0.42628	0.517416	285	4	0	0.048833	0.11903	0.783103	51	2	0
BIRC5	6	0.19436	0.42628	0.517416	286	4	0	0.035088	0.093705	0.772233	42	2	0
CDH16	6	0.19436	0.42628	0.517416	287	4	0	0.054285	0.12914	0.783103	54	2	0
CAMKK2	6	0.19436	0.42628	0.517416	288	4	0	0.28566	0.41885	0.994939	147	2	0
MAPK3	6	0.19436	0.42628	0.517416	289	4	0	0.15336	0.28412	0.933524	105	2	0
MAPK4	6	0.19436	0.42628	0.517416	290	4	0	0.39738	0.53435	0.994939	173	2	0
HDAC11	6	0.24979	0.50047	0.605382	291	2	5.4173	0.013836	0.043979	0.595746	25	4	5.4173
CCL3	6	0.2763	0.53579	0.645889	292	1	4.3643	0.0013812	0.0057961	0.209266	9	5	4.3643
NTRK1	6	0.2828	0.54399	0.65353	293	3	0.68858	0.27413	0.40762	0.994939	143	2	0.68858
IGF1R	6	0.29566	0.55889	0.669146	294	1	5.5931	0.0023773	0.0098985	0.316751	11	5	5.5931
HDAC6	6	0.30413	0.56914	0.67911	295	3	1.1568	0.27758	0.41127	0.994939	144	2	1.1568
ALK	6	0.30623	0.57151	0.679639	296	3	0.89309	0.1117	0.22883	0.875513	92	3	0.89309
MMP2	6	0.47792	0.71477	0.753292	297	3	2.4336	0.085001	0.1826	0.813601	79	3	2.4336
KCNJ9	6	0.47792	0.71477	0.753292	298	3	1.2311	0.057194	0.13431	0.783103	57	3	1.2311
KDR	6	0.47792	0.71477	0.753292	299	3	3.8144	0.0029826	0.012312	0.333378	13	3	3.8144
MAPK12	6	0.47792	0.71477	0.753292	300	3	3.4036	0.036896	0.096983	0.772233	44	3	3.4036
HDAC4	6	0.47792	0.71477	0.753292	301	3	0.99199	0.12574	0.25271	0.894773	99	3	0.99199
MMP9	6	0.47792	0.71477	0.753292	302	3	3.2244	0.020313	0.061462	0.63002	34	3	3.2244
KCNJ4	6	0.47792	0.71477	0.753292	303	3	2.9541	0.05714	0.13417	0.783103	56	3	2.9541
HK2	6	0.47792	0.71477	0.753292	304	3	2.1926	0.076487	0.16807	0.783103	75	3	2.1926
HIF1A	6	0.47792	0.71477	0.753292	305	3	1.5683	0.070084	0.15642	0.783103	69	3	1.5683
NR1H3	6	0.47792	0.71477	0.753292	306	3	3.1227	0.047181	0.11603	0.783103	50	3	3.1227
CSNK1E	6	0.47792	0.71477	0.753292	307	3	1.5683	0.12345	0.24882	0.893731	98	3	1.5683
ERBB4	6	0.47792	0.71477	0.753292	308	3	0.35582	0.21197	0.34375	0.95277	127	2	0.35582
DNMT1	6	0.47792	0.71477	0.753292	309	3	1.1568	0.17512	0.30658	0.933524	114	2	1.1568
CDC25A	6	0.47792	0.71477	0.753292	310	3	1.1568	0.023973	0.071594	0.681109	37	2	1.1568
MAPRE2	6	0.47792	0.71477	0.753292	311	3	2.6663	0.07107	0.15833	0.783103	71	3	2.6663
PDE4A	6	0.47792	0.71477	0.753292	312	3	2.9286	0.044476	0.11101	0.783103	48	3	2.9286
PDE4D	6	0.47792	0.71477	0.753292	313	3	1.1568	0.33566	0.47042	0.994939	158	2	1.1568
PDK1	6	0.47792	0.71477	0.753292	314	3	1.8777	0.059711	0.13863	0.783103	60	3	1.8777
CSNK2A1	6	0.47792	0.71477	0.753292	315	3	3.0445	0.052029	0.12482	0.783103	53	3	3.0445
PDGFRB	6	0.47792	0.71477	0.753292	316	3	1.1459	0.25203	0.38499	0.994939	136	2	1.1459
FOXP3	6	0.47792	0.71477	0.753292	317	3	2.0399	0.0071832	0.024431	0.477758	18	3	2.0399
FYN	6	0.47792	0.71477	0.753292	318	3	0.44767	0.17625	0.30783	0.933524	115	2	0.44767
IMPDH2	6	0.47792	0.71477	0.753292	319	3	1.8329	0.10985	0.22587	0.875513	89	3	1.8329
INSR	6	0.47792	0.71477	0.753292	320	3	0.34574	0.28797	0.42114	0.994939	148	2	0.34574
PIM1	6	0.47792	0.71477	0.753292	321	3	3.2594	0.014614	0.046125	0.595746	27	3	3.2594
ABCB1	6	0.47792	0.71477	0.753292	322	3	2.8748	0.062057	0.14267	0.783103	62	3	2.8748
KCNJ14	6	0.47792	0.71477	0.753292	323	3	3.4223	0.032311	0.088421	0.772233	40	3	3.4223
PRKAA1	6	0.47792	0.71477	0.753292	324	3	2.7628	0.066244	0.14957	0.783103	64	3	2.7628
PLK3	6	0.47792	0.71477	0.753292	325	3	1.8468	0.10619	0.21958	0.875513	86	3	1.8468
AKR1B1	6	0.47792	0.71477	0.753292	326	3	1.8375	0.10831	0.22336	0.875513	88	3	1.8375
CDK9	6	0.47792	0.71477	0.753292	327	3	2.0402	0.098763	0.20705	0.867653	84	3	2.0402
IKBKB	6	0.47792	0.71477	0.753292	328	3	1.6108	0.11325	0.23166	0.876814	93	3	1.6108
RICTOR	6	0.47792	0.71477	0.753292	329	3	2.5936	0.067673	0.15214	0.783103	65	3	2.5936
MAP4K5	6	0.47792	0.71477	0.753292	330	3	3.0428	0.012752	0.040781	0.595746	22	3	3.0428
MAPK11	6	0.47792	0.71477	0.753292	331	3	3.0896	0.016248	0.050307	0.595746	29	3	3.0896
PIK3CG	6	0.47792	0.71477	0.753292	332	3	3.1611	0.036453	0.096149	0.772233	43	3	3.1611
IGF1	6	0.47792	0.71477	0.753292	333	3	2.6945	0.068635	0.15395	0.783103	68	3	2.6945
BAX	6	0.47792	0.71477	0.753292	334	3	2.6009	0.075568	0.16649	0.783103	73	3	2.6009
PLK2	6	0.78304	0.89345	0.908944	335	2	3.6129	0.02205	0.066419	0.649427	36	4	3.6129
NR5A1	6	0.78304	0.89345	0.908944	336	2	4.9534	0.012226	0.039211	0.595746	21	4	4.9534
FGFR3	6	0.78304	0.89345	0.908944	337	2	6.5702	0.004792	0.017567	0.412238	15	4	6.5702
AKT2	6	0.78304	0.89345	0.908944	338	2	2.3028	0.19338	0.32554	0.933524	122	2	2.3028
FASN	6	0.78304	0.89345	0.908944	339	2	5.8514	0.00079671	0.0035114	0.206002	6	4	5.8514
FES	6	0.78304	0.89345	0.908944	340	2	5.1516	0.012757	0.040781	0.595746	23	4	5.1516
CNR1	6	0.78304	0.89345	0.908944	341	2	7.313	0.0028111	0.011716	0.333378	12	4	7.313
HDAC9	6	0.78304	0.89345	0.908944	342	2	5.6681	0.01349	0.042867	0.595746	24	4	5.6681
BCL2	6	0.78304	0.89345	0.908944	343	2	3.556	0.017542	0.053764	0.610478	31	3	3.556
FGFR4	6	0.78304	0.89345	0.908944	344	2	4.71	0.013994	0.044327	0.595746	26	4	4.71
CYP2C9	6	0.78304	0.89345	0.908944	345	2	5.0293	0.020683	0.062644	0.63002	35	4	5.0293
CHEK2	6	0.78304	0.89345	0.908944	346	2	5.264	0.01882	0.05732	0.63002	32	4	5.264
HSPA4	12	0.79679	0.95401	0.967761	347	4	6.3448	0.00023522	0.0017334	0.122028	5	8	6.3448
KCNJ12	6	0.95813	0.96746	0.972992	348	1	7.018	0.0001338	0.00062083	0.054633	4	5	7.018
CSNK2B	6	0.95813	0.96746	0.972992	349	1	8.5015	0.0010928	0.0048226	0.209266	8	4	8.5015
BCR	6	0.95813	0.96746	0.972992	350	1	6.4378	0.0010384	0.0045643	0.209266	7	5	6.4378
CCL5	6	0.99995	0.99999	0.999995	351	0	6.1837	5.0207e-05	0.00023343	0.027389	3	6	6.1837
EGFR	6	28762	1	0.999995	352	6	0	-142980	4.9666e-06	0.000874	1	0	0

## Sheet: Sheet 4-Met Sensitization Genes
(CDTSL_vs_Day 0) Genes with borderline significance (p-value around 0.05, but p > 0.05)	(CDTSL+Met vs Day 0) Genes with significant effects (p < 0.05)	(CDTSL+Met_vs_CDTSL) Genes with significant effects (p < 0.05)	Gene intersection from the three comparisons
CYP2C9	androgen	androgen	CYP19A1
CYP19A1	SRC	SRC	RAC1
RAC1	STAT1	JAK3	DHFR
PTK2B	PRKCQ	JAK1	CSNK1A1
DHFR	ROCK2	AURKB	RACGAP1
CDK7	TOP3B	PIK3CD	RAF1
CSNK1A1	TRAP1	PPARG	CHEK1
RACGAP1	TOP2A	APP	CSNK2A2
RAF1	TYRO3	EPHB1	PTGS2
CSNK2B	SLC5A2	TRAP1	EPHA1
CHEK1	BCL2L10	SGK2	S1PR1
CSNK2A2	TEC	S1PR5	S1PR2
FER	SYK	SHH	BCL2L10
PRKCE	TBK1	S1PR2	ATM
PRKCG	STAT5B	PAK1	S1PR5
FGR	SHH	RIPK2	RPS6KA3
PRKACB	SIRT1	RIPK1	RIPK1
FGFR1	SIK2	RAF1	BTK
PRRT2	BTK	S1PR1	RIPK2
DYRK1A	SIRT3	RPS6KA3	ROCK1
PTGS2	SLC5A1	ROCK1	LIPG
EPHB2	SIRT2	TOP2B	KIF11
EPHA3	SGK2	SMO	KAT8
EPHA1	TEP1	S1PR4	NEK2
S1PR1	TRDMT1	SLC5A1	MAPKAPK5
APC	ERBB2	RRM2	MAPK8
S1PR2	TP53	HNMT	MAP7
BCL2L10	TP73	SIRT1	MAPRE3
AXL	TYK2	SIRT7	PHKA2
ATM	TOP1	S1PR3	MDM4
ALOX5	SIRT7	RRM1	FRK
ACVR2B	RRM2	TNFRSF18	HDAC10
ABCB1	BLK	STAT1	MAST2
S1PR5	TGFBR1	SIRT3	IRS1
ALDH1A1	TNF	TP73	ITCH
AKT3	ATM	PIM3	MDM2
AKT1	TERT	SIRT2	MCL1
RPS6KA3	TNKS2	RACGAP1	PAK1
RIPK1	TOP3A	CHEK1	WNK3
CDH16	TNFRSF18	ITCH	TNKS2
CDC25B	TNKS1	IRS1	TNKS1
RFC1	SGK1	KAT8	TGFBR1
CDK4	NEK2	LIPG	ZAP70
CDK2	ITCH	KIF11	TNF
CDC25A	KIF11	CDK6	TRDMT1
BTK	KAT8	CYP19A1	TYK2
BMX	IRS1	DHFR	YES1
BIRC2	HDAC10	EPHA1	ZHX2
RIPK2	FRK	FRK	TYMS
ROCK1	HNMT	CSNK1A1	TP53
RPS6KA1	PHKA2	HDAC10	WEE1
LIPG	MAPRE3	CSNK2A2	TOP3A
KIT	MAST2	BTK	CDK6
KIF11	MAPK8	NEK2	TOP1
MAP2K1	MAPKAPK5	MDM4	TTK
MAP2	MCL1	MDM2	SIRT2
MAP1B	LIPG	ATM	SIRT3
NR1H2	MDM4	RAC1	SGK2
KCNJ13	MAP7	PTGS2	SHH
KAT8	MDM2	PHKA2	SLC5A1
PARP2	PTGS2	MAPKAPK5	SRMS
NTRK2	RPS6KA3	MAPK8	SYK
KCNJ5	CHEK1	MAP7	STAT5A
KCNJ3	RIPK2	MAPRE3	TBK1
NEK2	ROCK1	MCL1	TEP1
MAPK14	RRM1	BCL2L10	SLC5A2
MAPK13	S1PR3	MAST2	XDH
MAPKAPK5	S1PR5	MAPK6
MTOR	S1PR1	TRDMT1
MAPK8	S1PR2	TP53
MAPRE1	RACGAP1	TYMS
MAP7	RAF1	TYK2
MAP4	EPHA1	Flt1
MAP3K5	RAC1	TOP3A
MAPRE3	DHFR	TNKS2
MAPK12	CSNK2A2	PRKCD
MAPK10	CSNK1A1	IL2
PHKA2	CYP19A1	RPS6KB1
MDM4	RIPK1	TOP1
PIK3C3	RPS6KA5	TERT
PGR	TEK	ZHX2
HMGCR	TOP2B	PI4K2A
HK3	WNK3	ZAP70
PIK3CB	SIRT4	FNTA
FRK	ZAP70	TOP3B
PLK2	ZHX2	SIRT5
PMAIP1	HDAC1	PAK2
PIKFYVE	SRMS	WNK3
HDAC10	IL2	WEE1
PKD1	PAK1	TEC
MAST2	CDK6	YES1
IRS1	TTK	PIM2
PDE4B	PRKCD	XDH
JAK2	WEE1	MMP7
ITK	SIRT6	TEP1
ITCH	SIRT5	TBK1
PDE4D	RPS6KB1	TGFBR1
PDGFRB	PIM3	TTK
HSP90B1	XDH	RPS6KA5
MDM2	TYMS	DHH
MCL1	TYMP	TYMP
IKBKB	YES1	STAT5B
PDGFRA	STAT5A	SLC5A2
CSNK1E	SMO	SIK2
MMP14	S1PR4	TOP2A
PRKCB	GSK3A	TEK
PAK1	NEK6	SYK
PRKDC	HSP90AA1	STAT5A
WNK3		SRMS
TNKS2		SIRT6
AURKC		TNF
TNKS1		TYRO3
BCL2L1		SIRT4
AKR1B1		TNKS1
B3GAT1		ERBB2
TGFBR1		SGK1
CSNK2A1		CCL4
ZAP70		BAK1
FGFR2		GCK
HSP90AB1		CETP
TNF
PDE4C
ABL1
NR3C1
KCNJ6
KCNJ14
PIK3CG
FOXP3
PLK3
TRDMT1
TYK2
PTK2
YES1
ZHX2
HCK
TYMS
RET
TP53
WEE1
TOP3A
MAPK4
BLK
PDK1
CHRNA4
BIRC3
CDK6
FFAR1
HDAC1
CDK9
TOP1
BCL2A1
TTK
SIRT2
CNR1
MET
HDAC9
SIRT3
MAP2K2
LPL
MAP1S
FES
MMP2
CSK
SGK2
MERTK
MAP1A
MAPK7
CYP3A4
SHH
SLC5A1
SRMS
NR1H3
LYN
ERBB4
NCOA1
SYK
STAT5A
TBK1
TEP1
LCK
SLC5A2
XDH
EDNRA
BIRC5
DNMT1
