# Supplementary material for: Metformin sensitizes triple-negative breast cancer to histone deacetylase inhibitors by targeting FGFR4
Source: J Biomed Sci. 2025 Mar 17;32:36. doi: 10.1186/s12929-025-01129-7 (PMC11912690; doi:10.1186/s12929-025-01129-7)
Supplement: Supplementary file 2 — Supplementary Material 2: Table S1. Acronym and Full Name. Table S2. SgRNA Sequences of Genes in the CDTSL Library. Table S3. MAGeCK negative P-values for Day 14 CDTSL vs. Day 0, Day 14 CDTSL(+Met) vs. Day 0, Day 14 CDTSL(+Met) vs. Day 14 CDTSL, and the list of 67 metformin-sensitizing genes identified through the three-step screening strategy. Table S4. RNA-seq counts for SAHA vs Ctrl, Metformin vs Ctrl, and Combination vs SAHA. Table S5. Differential analysis results of SAHA vs Control. Table S6. Differential analysis results of Metformin vs Control. Table S7. Differential analysis results of SAHA combined with Metformin vs SAHA alone. Table S8. List of Primers Used for ChIP-qPCR, qPCR, Overexpression, and siRNA Experiments. Table S9. CMap analysis of the gene expression profile in metformin-treated cells assessed whether SAHA (Vorinostat) is a highly sensitive drug after metformin treatment. Table S10. 129 intersection genes between upregulated genes after SAHA treatment and downregulated genes after Metformin treatment. [file 12929_2025_1129_MOESM2_ESM.zip › Supplementary Table S4.xlsx]

## Sheet: SAHA vs Ctrl
GeneID	Control-1-LCJ8458_combined_R1	Control-2-LCJ8459_combined_R1	SAHA-1-LCJ8460_combined_R1	SAHA-2-LCJ8461_combined_R1
SNORD121B	0	0	0	0
HTR4	0	0	2	0
SNORD121A	0	0	2	0
HTR6	0	0	0	0
HTR7	236	197	99	62
LOC100132330	0	0	0	0
BBX	1129	579	440	163
RP11-48F14.1	0	0	0	0
LOC100421505	0	0	0	0
WDR83OS	1535	2092	1548	1370
LOC100421508	0	0	0	0
LOC100421509	0	0	0	0
DHDH	4	4	44	67
LOC100421504	0	0	0	0
LOC100421503	0	0	0	0
BCR	1522	1689	2427	1708
VOPP1	1087	1122	1130	778
LOC100421517	0	0	0	0
LOC402715	0	0	0	0
LOC100421518	1	0	1	0
COL13A1	2642	2569	849	541
TARSL2	100	85	424	263
LOC100421511	0	0	2	0
LOC100421510	0	0	0	0
LOC100421513	0	0	0	0
FAM187B2P	2	0	2	0
LOC100421512	0	0	0	0
HCGVIII-2	0	0	0	0
T	0	0	0	0
LOC100132352	143	108	173	132
LOC100132354	1	0	0	4
LOC100132356	10	5	1	2
GTF2IRD2B	52	41	6	2
SRP72P2	3	0	0	0
LOC100335030	1	0	4	4
SRP72P1	0	0	0	0
LOC100421527	0	0	0	0
LOC100421523	0	0	0	2
SPAG5-AS1	5	4	4	3
LOC100421525	0	0	0	0
DHFR	325	202	415	150
STRC	0	0	4	13
STRN	656	335	1744	434
LOC100288181	54	104	20	24
BBC3	171	238	157	407
MYBPC3	0	0	0	0
MYBPC1	0	0	1	0
MYBPC2	0	0	0	0
FLJ20021	35	52	116	117
BGN	0	0	4	4
LOC100288192	0	0	0	0
TMEFF1	49	28	47	23
TMEFF2	0	0	0	1
TRDD2	0	0	0	0
LOC100132306	3	3	10	2
TRDD3	0	0	0	0
TRDD1	0	0	0	0
RPS7P11	61	76	77	58
RPS7P12	0	0	0	0
RPS7P10	37	43	34	37
LOC642423	17	22	36	67
PAXBP1-AS1	8	6	20	17
FLJ44006	0	0	1	0
STX6	452	382	1085	664
STX5	796	1008	1740	1970
STX4	793	882	570	410
STX3	404	298	765	689
BID	902	1176	248	274
STX2	505	410	744	363
RPS7P15	0	0	0	0
RPS7P13	0	0	0	0
SPDEF	43	64	26	27
RPS7P14	0	0	0	0
MBD3	2134	2868	994	699
MBD4	383	370	574	490
MBD5	140	95	155	37
GATSL3	50	52	162	150
MBD6	718	683	886	429
BIK	8	14	86	92
MBD1	1149	1148	1998	1339
MBD2	417	392	464	351
RP11-600K15.1	0	0	0	0
LOC642414	0	0	0	0
PRKRIR	802	522	723	435
LOC257358	31	41	19	10
FBXO27	759	948	213	183
FBXO28	708	435	693	225
FBXO25	125	165	472	313
LOC100421574	0	0	1	1
FBXO24	0	1	14	15
MCHR2-AS1	0	0	0	0
FBXO21	812	578	1381	573
FBXO22	780	773	941	606
FADS3	300	379	1082	1044
FADS2	3181	3921	1392	809
MYBPHL	0	1	0	1
FNTA	590	616	414	329
FADS6	0	0	0	1
LOC100288146	0	0	0	0
FNTB	144	179	125	74
RP11-767I20.1	0	0	0	0
FADS1	2107	1935	1031	413
FBXO18	1114	1214	3268	1997
STX8	184	213	309	262
FBXO16	24	27	79	70
FBXO17	396	377	140	125
STX7	611	386	1740	799
FGD5P1	0	0	1	1
FBXO15	2	0	1	10
LOC100288152	32	27	220	149
LOC100421587	2	0	0	0
LOC100288151	0	0	0	0
FBXO10	293	318	321	287
FBXO11	613	427	532	226
MINPP1	785	583	1795	758
LOC100421580	0	0	0	0
LOC642441	31	33	17	11
LOC100421583	0	0	0	0
BLK	7	4	14	3
BLM	432	327	1148	525
IREB2	1024	547	1452	395
LOC100421597	0	0	0	0
FBXO47	0	0	0	0
FBXO48	36	23	140	58
AC007040.7	36	37	5	12
FBXO45	589	407	1078	496
FBXO46	374	437	515	395
LOC100288162	19	30	40	17
FBXO43	85	64	46	37
FBXO44	80	137	550	423
FBXO41	907	769	455	237
FBXO42	336	330	516	366
GRAMD4P3	0	0	0	0
FBXO40	0	0	1	0
LOC100421591	0	0	0	0
GRAMD4P1	0	0	0	0
GRAMD4P2	0	0	0	0
GRAMD4P7	0	0	0	1
LOC642474	0	0	0	0
LOC100421593	0	0	0	0
GRAMD4P8	0	0	0	0
LOC100421595	0	0	0	0
GRAMD4P5	0	0	0	0
GRAMD4P6	0	0	0	0
LOC100421594	0	0	0	0
MBIP	277	255	418	219
BMF	16	9	344	233
KIR2DL5B	0	0	0	0
TACC1P1	0	0	0	0
HTR1E	0	0	0	0
HTR1F	0	0	0	0
FBXO38	688	490	902	479
OR3A5P	0	0	0	0
HTR1D	19	38	20	9
FBXO39	10	9	0	1
STYX	382	234	1064	421
HTR1A	0	0	1	1
FBXO36	50	60	133	53
LOC100288175	115	146	736	945
HTR1B	0	0	0	0
FBXO34	908	745	1287	650
RGMB-AS1	21	5	6	9
FBXO32	106	145	135	146
LOC100288172	5	10	4	1
BMX	0	0	0	0
FBXO33	359	261	2045	976
LOC100288170	0	0	0	0
FBXO30	385	199	252	111
FAM90A1	0	1	4	12
FBXO31	407	483	1180	884
LOC642461	0	0	0	0
AGAP1-IT1	6	2	3	4
LOC284933	0	0	0	0
RP5-988G17.1	0	0	0	0
LRRC37BP1	76	65	74	43
HTR2B	1	2	2	5
LOC102724971	0	0	0	0
PPWD1	271	239	214	128
LOC102724970	3	2	12	6
HTR2C	7	5	3	2
LOC102724973	0	0	1	0
LOC102724972	0	0	0	0
HTR2A	0	0	0	0
LOC100421537	0	0	0	0
LOC100421536	0	0	2	5
LOC102724979	0	0	0	0
LOC102724978	0	0	0	0
LOC642496	0	0	0	0
LOC102724975	0	0	0	0
LOC100288102	9	5	11	8
LOC102724974	0	0	0	0
LOC102724977	0	0	0	0
BOC	73	83	50	23
LOC102724976	0	0	0	0
SPDL1	758	517	625	460
LOC642490	0	0	0	0
MBL2	0	0	0	0
BOK	287	385	212	234
SLC36A1	327	263	1396	564
LOC100421549	0	0	0	0
SLC36A3	0	0	1	0
SLC36A2	0	0	23	16
HTR3E	1	4	0	2
VPS13C	328	154	579	189
VPS13D	327	250	911	395
DHPS	919	1195	1057	727
VPS13A	443	169	1079	295
HTR3C	3	3	1	2
LOC102724982	0	0	0	0
HTR3D	0	0	0	0
VPS13B	551	326	1017	364
LOC100421541	2	2	0	0
LOC102724981	0	0	0	0
HTR3A	0	0	8	5
LOC102724984	0	0	0	0
HTR3B	0	0	0	0
LOC102724983	0	0	0	0
RABGGTB	1904	1579	1860	1739
CD24P3	0	0	0	0
RABGGTA	871	1203	683	584
CD24P4	1	0	1	2
CD24P1	0	0	0	0
LOC100421548	0	0	0	0
LOC102724980	0	0	0	0
CD24P2	0	0	1	0
LOC102724989	0	0	0	0
LOC100288115	0	0	0	0
LOC102724986	0	0	0	0
LOC102724985	0	0	0	0
LOC642487	0	0	0	0
LOC102724988	0	0	0	0
C1D	164	115	209	138
LOC100288111	0	0	0	0
LOC102724987	0	0	0	0
RP11-157E21.1	0	0	0	0
LOC257396	113	112	182	111
BPI	0	0	0	0
CYP51A1P1	1	0	0	2
C1S	38	46	66	103
C1R	86	92	121	96
LOC102724993	0	0	0	0
LOC100421552	1	4	3	2
KCNQ5-IT1	19	20	9	4
LOC102724992	0	0	0	0
LOC102724995	0	0	0	0
LOC102724994	0	0	0	0
CYP51A1P3	0	0	0	0
IL2RG	0	0	0	4
CYP51A1P2	1	5	1	2
LOC100421559	0	0	0	0
LOC102724991	0	0	0	0
LOC100421558	0	0	0	0
LOC102724990	0	0	0	0
LOC100288129	0	0	0	0
CYP1D1P	0	0	0	0
LOC100288125	0	0	0	0
LOC102724997	0	0	0	0
LOC102724996	0	0	0	0
LOC100288123	21	13	31	23
LOC102724999	0	0	0	0
LOC100421550	1	0	0	0
LOC102724998	0	0	0	0
LOC727884	0	0	0	0
SLC36A4	332	238	235	84
RP5-1043L13.1	0	0	0	0
OR7E55P	0	0	0	0
OR7E53P	0	0	0	0
GPKOW	201	253	237	196
TRDJ2	0	0	0	0
TRDJ3	0	0	0	0
TRDJ1	0	0	0	0
HTR5A	0	0	0	0
LOC100421569	0	0	0	0
BRE	340	401	276	256
IL2RA	0	0	0	0
ANKRD62P1-PARP4P3	0	0	0	0
TRDJ4	0	0	0	0
LOC100421561	11	7	14	23
IL2RB	6	7	78	15
LOC727896	17	6	27	3
CDRT15	5	7	3	6
LGALSL	88	83	95	60
OR2AH1P	0	0	0	0
PEX26	842	841	647	322
LOC102724935	17	13	10	12
LGALS4	6	3	0	3
C4B	0	3	9	0
C4A	12	3	14	4
LOC102724934	0	0	0	0
LGALS3	950	1063	539	720
LGALS2	2	2	3	2
LOC101805489	0	0	2	3
LOC102724937	0	0	0	0
IL36A	0	0	0	0
LGALS1	12388	18169	16131	14783
HMGN2P46	4	12	7	7
LOC102724936	0	0	0	0
MCIDAS	58	33	14	17
IL36B	0	0	0	0
HMGN2P45	0	0	0	0
LOC102724931	0	0	0	0
LOC102724930	0	3	1	3
HMGN2P44	0	0	0	0
LOC102724933	0	0	0	0
HMGN2P43	0	0	0	0
LOC102724932	0	0	0	0
BSG	10432	14206	20013	14597
HMGN2P42	0	0	0	0
LOC100506985	28	12	18	9
HMGN2P41	488	581	261	222
HMGN2P40	0	0	0	1
AC002480.3	29	23	1	5
LGALS9	21	19	20	47
LGALS8	815	641	637	350
BSN	13	27	491	204
LOC102724939	2	1	0	1
LGALS7	0	0	0	0
INHBA-AS1	0	0	0	0
LOC102724938	7	3	3	0
OR7E43P	0	0	0	0
BSX	0	0	2	0
RNU7-8P	0	0	0	0
LOC102724940	0	0	0	0
LOC102724946	1	1	1	0
BTC	33	26	2	3
LOC102724945	0	0	0	0
LOC102724948	0	0	0	0
BTD	181	183	349	134
LOC102724947	0	0	0	0
CFDP1	510	487	747	456
LOC102724942	0	0	0	0
CRISPLD1	27	28	10	6
LOC102724941	1	0	0	0
CRISPLD2	33	26	2572	948
SUB1	1363	1308	1828	1315
LOC102724944	1	0	0	0
LOC102724943	9	26	4	5
LOC100506974	13	28	11	38
BTK	14	5	13	9
OR5G5P	0	0	0	0
LOC102724949	0	0	0	0
LOC727874	0	0	0	0
DHX8	1982	2015	3051	1463
DHX9	4800	4152	5965	2687
LOC727838	0	0	0	0
RP4-684O24.5	0	0	0	0
LOC102724951	1	4	1	0
LOC102724950	0	0	0	0
NKAIN2	2	0	10	2
LOC102724957	0	0	6	8
NKAIN1	0	0	2	3
LOC102724956	0	0	0	0
LOC102724959	0	0	0	0
LOC390282	0	0	0	0
MC2R	0	0	0	0
NKAIN4	0	3	0	3
LOC102724958	0	0	0	0
LOC100288203	42	41	23	13
NKAIN3	0	0	1	0
LOC102724953	0	0	0	0
RACGAP1	2925	2666	2244	1313
LOC102724952	0	0	0	0
LOC102724955	0	0	0	0
LOC102724954	0	0	1	0
OR5G4P	0	0	0	0
OR7E47P	0	0	10	7
RP11-94H18.1	0	0	1	2
SLC10A4	0	0	0	1
BBS2	287	258	462	179
SLC10A5	7	5	5	13
BBS1	164	174	274	187
XBP1	1986	2305	322	507
SLC10A6	0	0	0	1
SLC10A7	83	59	106	73
HSD17B1P1	68	93	41	49
TRDV2	0	0	0	0
TRDV3	0	0	0	0
SLC10A1	5	1	0	1
SPDYC	0	0	1	3
RP11-173B14.5	2	3	3	13
SLC10A2	0	0	0	0
SLC10A3	678	988	794	777
TRDV1	0	0	0	0
LOC102724960	0	0	0	0
SUCO	579	348	995	366
IL36G	0	2	1	1
LOC102724962	0	0	0	0
LOC102724961	0	0	0	0
LOC102724968	0	0	0	0
LOC102724967	63	53	33	27
PEX5L	3	3	1	4
LOC100506990	29	42	103	73
LOC102724969	2	0	0	0
MC1R	79	88	26	61
LOC102724964	4	2	11	8
LOC102724963	0	0	0	0
LOC102724966	0	0	0	0
LOC100288211	0	0	0	0
LOC102724965	5	5	1	0
LOC390298	0	0	0	0
SPDYA	3	0	0	2
LOC101805491	0	0	0	0
LOC100506999	0	0	0	0
OR7E46P	0	0	0	0
LOC101927803	2	5	5	1
LOC101927800	0	0	0	0
LOC101927801	0	0	0	0
OR3A4P	0	0	0	0
C8B	0	0	0	0
C8A	0	0	0	0
MC4R	2	2	7	6
C8G	10	11	25	23
SUFU	361	362	1234	680
LOC101927806	2	5	10	6
BBS9	35	56	276	144
LOC101927807	0	0	0	0
LOC101927804	23	8	34	17
LOC101927805	0	0	0	0
BBS7	117	136	331	180
BBS5	101	118	259	164
LOC400043	3	1	1	6
BBS4	218	241	530	392
LOC101927809	10	6	6	9
LOC101927810	0	1	0	0
ZHX2	222	233	64	31
PCYT1B	0	0	1	0
PCYT1A	522	371	1171	651
ZHX3	359	322	901	390
LOC101927814	0	0	0	0
LOC101927811	0	3	0	1
CACYBP	2462	2374	2337	1873
ZHX1	686	376	728	223
RNF144A	0	0	0	0
LOC102724902	0	0	0	0
RNF144B	234	126	165	90
LOC102724901	0	0	2	1
MC3R	0	0	0	1
LOC102724904	0	0	0	0
LOC102724903	0	0	0	0
LOC102724900	0	0	0	0
TAX1BP1	1176	839	1689	788
LOC101927818	0	0	0	0
LOC102724909	0	1	0	0
TAX1BP3	761	1025	719	439
LOC101927816	0	0	0	0
LOC102724906	0	0	0	0
LOC102724905	23	16	111	8
LOC102724908	0	0	0	0
LOC102724907	0	0	0	0
LOC101927820	0	0	0	0
AMDP1	0	0	0	0
LOC101927824	0	7	8	8
LOC101927825	1	2	0	0
LOC101927823	0	0	0	0
RNU7-7P	0	0	0	0
LOC102724913	0	0	0	0
PSMC6P3	0	0	0	0
LOC400061	0	0	0	0
LOC102724912	0	0	0	0
LOC102724915	0	0	0	0
LOC102724914	0	1	5	0
LOC102724911	13	16	18	18
LOC102724910	0	0	0	1
LOC101927826	27	17	14	3
LOC727803	0	0	0	0
RP11-252C15.1	0	0	0	0
LOC102724917	19	11	21	8
LOC102724916	0	0	0	0
LOC102724919	1	0	1	0
LOC102724918	3	0	6	5
LOC101927831	0	0	0	0
PEX16	805	1040	1520	1603
PEX19	1215	1168	1524	635
LOC101927835	0	0	0	0
LOC101927834	0	0	0	0
MT2P1	0	0	1	5
RNU7-6P	0	0	0	0
PEX10	428	598	493	316
PEX12	194	161	162	90
PEX13	233	157	586	330
PEX14	513	655	238	206
PSMC6P2	0	0	0	0
PSMC6P1	50	52	72	40
LOC102724924	0	0	0	0
LOC102724923	1	1	0	0
LOC102724926	0	0	0	0
LOC102724925	0	0	0	0
LOC102724920	0	0	0	0
LOC102724922	0	0	0	1
LOC102724921	0	2	0	7
MC5R	0	0	32	27
LOC101927839	0	0	0	2
LOC101927837	6	17	6	8
LOC101927838	31	23	24	34
LOC102724928	0	0	0	0
LOC102724927	13	9	2	1
LOC102724929	0	0	0	0
LOC101927842	0	0	0	0
LOC101927840	0	0	0	0
LOC101927841	72	67	11	16
LOC101927846	0	0	6	3
LOC101927844	0	0	0	0
INPPL1	3121	3295	825	434
RBM22P2	0	0	0	8
RBM22P1	0	0	0	0
IGF1R	1135	863	1126	471
PPIP5K1	154	151	232	143
PPIP5K2	704	321	711	211
MIR6129	0	0	0	0
MIR6127	0	0	0	0
ENPP2	16	7	455	183
ENPP1	1369	956	1542	823
MIR6128	0	0	0	0
LOC101927848	62	49	24	46
ENPP4	180	103	393	143
MIR6125	0	0	0	0
ENPP3	3	4	0	3
MIR6126	10	11	10	6
ENPP6	3	0	0	0
ENPP5	6	10	111	35
MIR6124	0	0	0	0
ENPP7	0	0	0	0
LOC101927853	0	0	2	1
LOC101927854	0	1	0	0
SNORA59A	1	0	0	1
LOC101927852	0	0	0	0
SNORA59B	0	2	0	1
LOC101927857	0	0	0	0
CPSF1P1	34	34	113	67
LOC101927858	7	3	60	53
LOC389249	0	0	0	0
LOC101927855	0	0	0	1
LOC101927856	0	2	0	0
LOC101927850	14	11	15	20
NDFIP2-AS1	0	0	0	0
DHDDS	498	610	1280	682
LOC101927859	2	0	1	0
RBMS2P1	3	4	6	4
LOC101927864	0	2	1	0
LOC101927863	1	4	0	5
LOC101927866	0	0	0	0
HTRA3	37	49	102	78
LOC101927867	0	0	0	0
HTRA4	0	0	0	0
HTRA1	223	244	349	167
HTRA2	700	975	1070	776
DAPP1	0	0	1	0
RNU7-3P	0	0	0	0
LOC101927861	2	0	0	1
AP000472.2	3	4	2	1
LOC101927875	0	0	0	0
LOC101927874	0	0	3	1
LOC101927879	5	5	0	0
HULC	0	0	0	0
LOC101927877	0	0	0	0
LOC101927878	0	0	0	0
CHCHD10	241	358	155	181
LOC101927871	0	0	0	0
RNU7-2P	0	0	0	0
LOC101927872	2	0	0	0
IGF2R	2982	2473	6833	2077
BSPRY	3	6	18	12
LOC101927870	0	1	1	0
RBM22P6	0	0	0	0
RBM22P5	0	0	0	0
RBM22P4	0	0	0	0
RBM22P3	0	0	0	0
OR7M1P	3	1	7	3
LOC101927886	9	5	4	3
LOC101927885	0	0	0	0
LOC101927888	0	0	1	0
LOC101927882	0	2	0	0
LOC101927880	6	6	0	1
LOC101927881	0	0	0	0
CA1	0	0	0	0
CA3	6	18	1	7
ZIC2	341	357	50	47
CA2	195	185	191	249
ZIC3	0	0	0	0
ZIC1	0	0	0	0
CA4	0	0	0	0
CA7	0	3	1	1
MIR103A2	0	1	0	0
MIR103A1	0	0	0	0
CA6	1	2	2	2
CA9	19	40	4	3
CA8	4	3	0	0
TMEM189-UBE2V1	713	731	936	597
MIR6165	0	0	0	0
SUN3	1	0	7	4
LOC101927897	0	0	0	0
SUN2	2099	2372	2062	1152
LOC101927898	0	1	6	2
LOC101927895	5	3	11	10
SUN1	2139	1676	5872	2246
LOC101927896	8	4	2	1
LOC100132260	0	0	0	0
ATP6AP1	1411	1676	2807	1799
LOC101927899	0	0	0	0
CAD	4317	4525	3181	1312
LOC100132261	0	0	3	12
ATP6AP2	517	370	1480	625
HUNK	0	0	1	3
LOC101927890	0	0	0	0
LOC101927894	0	0	1	2
SUN5	0	0	0	0
LOC101927892	0	0	3	0
RBM48P1	0	0	0	0
CAT	1065	1002	1941	992
MIR103B2	0	1	0	0
MIR103B1	0	0	0	0
LOC100132268	0	0	0	0
SHANK3	205	170	699	262
SHANK2	54	34	88	39
SHANK1	293	236	65	39
OR5G1P	0	0	0	0
DAPL1	0	0	2	1
FLJ44087	0	0	0	1
CBL	763	417	1846	592
SV2C	0	0	3	0
SV2B	0	1	17	6
SV2A	1	1	6	1
TBX22	0	0	0	0
CBS	0	0	0	0
TBX21	0	0	0	0
TBX20	12	2	0	0
CLVS2	0	0	0	0
CASP3P1	0	0	0	0
CLVS1	1	0	0	0
MIR6130	0	0	0	0
MIR6131	0	0	0	0
LOC100132280	0	0	0	0
CCK	0	0	0	3
ZIC4	0	0	0	0
ZIC5	0	0	0	0
SUOX	278	317	1065	648
TBX19	45	39	46	46
TBX18	2	1	0	3
CD2	0	0	0	0
TBX15	24	17	6	5
CD4	0	0	2	1
CCS	256	336	886	1088
LOC390250	0	0	0	0
RPS16P10	0	0	0	0
CD6	1	1	0	3
LOC390251	0	0	0	0
CD5	0	3	11	4
TBX10	13	13	49	20
CD7	0	2	0	1
LOC390255	0	0	0	0
CD9	1465	1416	2597	1668
LOC389273	0	0	0	0
MIR6134	0	0	0	0
MIR6132	0	0	0	0
MNX1-AS1	35	42	71	62
MIR6133	0	0	0	0
RPL36AP13	0	0	0	0
CDA	21	37	16	32
RPL36AP14	0	0	0	0
RPL36AP11	0	0	0	0
RPL36AP12	0	0	0	0
RPL36AP17	0	0	0	0
RPL36AP18	0	0	0	0
RPL36AP15	0	0	1	0
CLEC10A	0	0	0	0
RPL36AP16	0	0	0	0
RPL36AP19	0	0	0	0
AC004053.1	1	2	2	0
SCN11A	0	1	0	5
RPL36AP20	0	0	0	0
RPL36AP21	0	1	0	0
RPL36AP24	0	0	0	0
RPL36AP25	0	0	0	0
RPL36AP23	0	0	0	0
SSTR5-AS1	0	0	3	1
RP4-760C5.5	0	0	0	0
RPL36AP28	0	0	0	0
RPL36AP29	0	0	0	0
RPL36AP26	0	0	0	0
CLEC11A	8	13	6	10
RPL36AP27	0	0	0	0
HUS1	130	110	235	126
FLJ34503	1	0	0	1
CEL	35	33	74	69
NUP93	1415	1552	3061	2020
BCAN	89	80	91	85
SCN10A	0	0	0	1
BCAM	277	323	2186	1111
LOC100132229	0	0	0	0
HECW2	24	10	23	9
HECW1	226	165	167	122
SRFBP1	210	127	300	180
NUP98	2524	2347	5613	2591
RPL36AP31	0	0	0	0
LOC100132223	0	0	0	0
RPL36AP32	0	0	0	0
CFB	144	160	12	93
RPL36AP30	4	0	4	0
CFD	1	0	2	1
CFH	275	205	281	149
CFI	4	1	2	3
LOC642502	10	13	10	8
CFP	79	95	44	31
RRP7A	2540	3187	4616	3575
LOC100132239	0	0	0	0
RRP7B	225	249	315	256
NUP85	1305	1325	1234	1024
NUP88	1558	1442	2077	1152
CGA	0	0	0	0
CGB	2	3	2	2
C3orf18	276	317	440	261
LOC100421409	1	0	1	0
C3orf17	376	339	384	241
MCAM	2017	2117	1607	1156
LOC100421401	39	33	115	151
LOC100421400	0	0	0	0
CGN	97	97	1565	952
C3orf14	143	158	217	155
LOC100421402	19	22	18	6
MCAT	335	433	717	452
LOC100421404	3	5	4	3
LOC100132249	6	1	10	4
ZNF559-ZNF177	0	4	19	9
OR10AH1P	0	0	0	0
LOC100132242	0	0	0	0
RPL36AP10	0	0	0	0
MOCS2	404	401	827	394
MOCS3	215	215	423	155
TMEM110-MUSTN1	58	56	211	131
STON1	48	30	65	34
CHM	422	228	322	102
STON2	132	85	258	174
MCEE	36	46	44	28
FGD5-AS1	1719	1294	1241	452
RRP12	3517	4092	2815	2214
CIC	1047	1238	1734	864
RP11-397C12.1	0	0	0	0
RRP15	313	256	440	290
ZIK1	2	0	0	4
EDARADD	0	0	0	0
MIR4659A	0	0	0	0
MIR4659B	0	0	0	0
LOC642513	0	0	0	0
CIT	1432	968	1346	605
SLC9B1P3	0	0	0	0
SLC9B1P2	0	0	0	0
SLC9B1P5	0	0	0	0
SLC9B1P4	0	0	0	0
PLIN4	66	66	508	627
PLIN3	2696	3249	5467	3040
PLIN2	1653	1783	601	1059
PLIN1	8	13	17	11
RCCD1	898	1039	448	332
MOCS1	848	978	1466	1015
PLIN5	3	7	852	644
TRBV12-1	0	0	0	0
DCAF12L2	0	0	0	0
DCAF12L1	0	0	0	0
RP11-1072A3.2	18	19	28	19
TRBV12-2	0	0	0	0
TRBV12-3	0	0	0	0
TRBV12-4	0	0	0	2
SLC9B1P1	0	0	0	0
TRBV12-5	0	0	0	0
RASSF10	4	1	11	17
MINOS1	560	754	530	438
LOC642550	0	0	0	0
RRP36	715	900	561	550
CKB	193	274	113	111
PAIP2	2159	2199	3540	1880
ZIM2	0	0	0	0
PAIP1	1051	1030	912	512
ZIM3	0	0	0	1
BCHE	288	300	322	117
HIPK4	3	1	30	20
AC020571.3	3	4	0	1
CKM	4	1	7	4
MCF2	4	1	1	1
MOCOS	789	606	229	138
G0S2	1857	2422	157	1584
RRP1B	1208	859	2768	1051
HIPK1	1660	755	2341	646
HIPK3	486	200	184	60
HIPK2	1539	788	366	118
HERC2P10	4	0	4	0
LOC100134868	15	8	9	7
FOSB	34	26	262	494
CLC	0	0	5	5
TMEM229A	0	0	0	0
LOC100132202	0	0	1	0
RNASEH2CP1	0	0	0	0
RBMS1P1	17	13	3	3
MSX2P1	0	0	0	0
TMEM229B	43	46	24	18
LOC100506908	0	0	0	2
LOC100506901	37	33	32	18
LOC100421455	0	0	0	0
DNM3OS	0	0	1	3
CLU	659	966	6918	6653
MT1DP	0	0	11	5
LOC100288268	0	0	0	0
OIP5	240	206	170	115
IFNA11P	0	0	0	0
DIO1	1	0	1	5
LOC100421465	0	0	0	0
DIO2	10	5	4	14
LOC642554	1	0	8	7
DIO3	0	0	0	1
FAM91A1	1655	789	4643	1184
LOC100421468	1	2	1	2
MTNR1A	0	0	0	1
MT1CP	0	0	0	1
MTNR1B	1	0	0	0
TBCAP1	1	0	1	0
TBCAP2	0	0	0	0
TBCAP3	1	1	1	0
LOC100421462	0	0	0	0
IFNA12P	0	0	0	0
PMM2P2	0	0	0	0
LOC100506929	0	0	0	0
OR7E62P	2	1	0	3
CNP	2005	2251	3226	2022
PMM2P1	0	0	0	0
LOC100421476	0	0	0	0
LOC100421478	0	0	0	0
EDRF1-AS1	2	1	2	0
RP11-72L22.1	2	3	4	0
LOC642590	37	32	30	10
LOC100421472	0	0	0	0
LOC100421471	0	0	0	0
LOC100421474	0	0	0	1
CD300LB	0	0	0	0
CD300LD	0	0	0	0
LOC100506922	24	10	31	5
CD300LF	0	0	0	1
CD300LG	0	0	0	0
MCL1	6651	4984	6726	4522
LOC400026	0	0	0	0
SRSF10P1	0	0	0	0
TCEANC	1	2	24	25
SRSF10P2	0	0	1	0
LOC642579	0	0	0	0
BCL9	353	270	584	270
UBOX5	191	244	362	226
OR6C64P	0	0	0	0
BCL6	363	356	644	357
LOC100421483	0	0	0	0
LOC100421482	0	0	0	0
CPD	1141	642	3793	844
BCL3	248	321	96	118
GLUD1P3	38	28	18	11
BCL2	90	48	57	30
LOC400036	0	0	0	1
GLUD1P4	0	0	0	0
CPE	87	79	135	70
GLUD1P5	0	0	0	0
LOC100506911	0	0	0	0
GLUD1P7	6	2	4	1
OR51H2P	0	0	0	0
LOC100134822	18	3	18	13
GLUD1P8	0	0	0	0
GLUD1P9	0	0	0	0
OSCP1	24	16	71	66
CPM	2	1	0	2
LOC100421417	0	0	0	0
RPL36AP55	0	0	0	0
CPP	0	0	0	0
LOC100421419	1	1	5	1
CPO	2	1	0	3
MCM7	12796	14849	8409	5510
LOC100506946	0	0	0	0
CPQ	65	71	54	28
COL14A1	3	0	5	2
MCM8	1040	658	1135	606
MCM9	124	91	62	27
LOC100421411	0	0	0	0
LOC100421414	0	0	0	0
CPZ	44	27	33	22
KBTBD13	1	1	2	3
KBTBD12	0	0	0	0
OR51H1P	0	0	0	0
SRIP1	0	0	0	0
SRIP2	0	0	0	0
SRIP3	0	0	0	0
CEP170B	799	809	2590	1381
LOC100506943	0	0	0	0
LOC100506944	0	0	0	0
TCEB3C	0	0	0	0
OIT3	1	0	2	1
TCEB3B	0	0	0	0
DPRXP5	0	0	0	0
DPRXP4	0	2	0	0
CR2	10	3	40	17
DPRXP3	0	0	0	1
CR1	0	0	0	0
DPRXP2	0	0	0	0
GGPS1	98	106	183	94
DPRXP1	0	0	0	0
SGIP1	0	0	1	1
DIS3	911	583	1708	645
LOC100506937	0	0	0	0
HMGN2P19	0	0	0	0
HMGN2P18	0	0	0	0
DPRXP7	0	0	0	0
HMGN2P17	0	1	1	0
DPRXP6	0	0	0	0
HMGN2P16	0	0	0	0
OR6C66P	0	0	0	0
HMGN2P15	0	2	0	0
HMGN2P14	0	0	0	0
HMGN2P13	0	0	0	0
SAPCD2	1469	1594	3321	2021
HMGN2P11	0	0	0	0
SAPCD1	18	17	43	82
HMGN2P10	0	0	0	0
LOC100288233	0	0	0	0
XCL2	0	0	0	0
MCM3	5149	5165	3425	2419
ST20-MTHFS	63	74	13	15
CRH	0	0	0	0
XCL1	0	1	0	1
MCM4	3561	3137	3879	1719
MCM5	4240	5078	2679	1611
IGKV3D-7	0	0	0	0
MCM6	1675	1621	1517	699
CRK	1789	1236	3666	1381
MCM2	4997	5739	3648	1750
RPL36AP35	0	0	0	0
CRP	0	0	0	0
RPL36AP36	0	0	0	0
RPL36AP33	0	0	0	0
RPL36AP34	0	0	0	0
RPL36AP39	0	0	0	0
LOC402634	0	0	2	0
RPL36AP37	1564	1971	1598	1457
RP11-64I17.1	0	0	0	0
RPL36AP38	0	0	0	0
CRX	0	0	0	0
LOC100288241	0	0	0	0
C1RL-AS1	106	66	15	4
LOC100421438	6	1	1	2
HMGN2P29	0	0	0	0
LOC100421437	0	0	0	0
HMGN2P28	0	0	0	0
HMGN2P27	0	0	0	0
HMGN2P26	0	0	0	0
STOX2	51	18	135	52
HMGN2P25	0	0	0	0
HMGN2P24	0	0	0	0
HMGN2P23	0	0	0	0
HMGN2P22	0	0	0	0
HMGN2P21	0	0	0	0
HMGN2P20	0	0	0	0
IL21R	2	1	40	29
LOC402641	0	0	0	0
CSK	2696	3342	2200	1464
BCO2	6	4	27	25
RPL36AP42	641	835	1069	1066
DKFZp434L192	0	0	0	0
RPL36AP43	0	0	3	1
STOX1	3	3	43	30
RPL36AP40	0	0	0	0
RPL36AP41	0	0	0	0
RPL36AP46	0	0	0	0
SLC35A2	505	500	885	483
SLC35A1	187	141	256	230
RPL36AP47	0	0	0	0
SLC35A4	1800	2176	1547	1030
RPL36AP44	2	3	1	2
SLC35A3	441	252	703	320
RPL36AP45	0	0	0	0
PEX12P1	0	0	0	0
RPL36AP48	0	0	0	0
LOC402644	0	0	0	0
RPL36AP49	0	0	0	0
LOC100421444	0	0	0	0
OR6C69P	0	0	0	0
LOC100421446	0	0	0	0
KBTBD11	17	7	59	27
CPPED1	0	0	4	0
HMGN2P39	0	0	0	0
MAB21L3	1	2	0	0
HMGN2P38	0	0	0	0
ASXL1	3185	2871	1537	685
HMGN2P37	0	0	0	0
HMGN2P36	0	0	0	0
HMGN2P35	0	0	0	0
HMGN2P34	0	0	0	0
HMGN2P33	0	0	0	0
HMGN2P32	0	0	0	0
CTH	213	186	257	229
ASXL3	2	1	2	2
MAB21L1	1	0	0	0
HMGN2P31	0	0	0	0
LIFR-AS1	7	12	27	18
ASXL2	986	443	984	187
MAB21L2	0	1	0	3
HMGN2P30	0	0	0	0
RPL36AP50	0	0	0	0
BCOR	604	403	362	198
LOC100506955	0	0	0	0
RPL36AP53	0	0	0	0
RPL36AP54	0	0	0	0
RPL36AP51	0	0	0	0
OR7E66P	0	0	0	1
RPL36AP52	0	0	0	0
SLC35B3	148	140	176	140
SLC35B2	1141	1435	1328	726
IL1RN	2	1	7	0
SLC35B4	655	435	714	216
OR5H8P	0	1	0	0
LOC100506869	0	0	0	0
IL23R	0	0	0	1
SLC35B1	644	790	603	643
OSBPL9P6	1	2	0	0
CALR4P	0	0	0	0
OSBPL9P1	0	0	0	0
OSBPL9P2	0	0	0	0
OSBPL9P3	0	0	0	0
OSBPL9P4	0	0	0	0
MGC45922	0	0	2	2
LOC727980	9	10	10	6
ARFIP2	1772	2113	3022	2230
ARFIP1	415	286	1353	544
LOC100506860	12	5	14	11
SLC35A5	183	170	345	121
NDUFS5P7	0	0	0	0
TANGO6	321	363	285	119
OR5H7P	0	0	0	0
LOC100506858	0	0	0	0
IL1R1	92	64	45	28
IL1R2	3	3	7	5
TANGO2	605	642	1602	1108
LOC100506859	0	0	3	1
SLC35C2	784	980	550	562
SLC35C1	685	824	509	407
IL23A	34	32	28	110
NDUFS5P1	0	0	0	0
NDUFS5P2	0	0	0	0
OR3B1P	0	0	0	0
NDUFS5P3	0	0	0	0
NDUFS5P4	0	0	0	0
LOC100506851	0	0	0	0
NDUFS5P5	0	0	0	0
SLC35D1	222	179	95	56
AC079145.4	1	3	2	3
LOC101927902	1	1	15	9
SH2D2A	54	65	21	44
SLC35D3	0	0	0	0
SLC35D2	183	219	64	70
UBA6-AS1	162	178	63	61
OR2AI1P	0	0	0	0
MT1JP	0	0	0	0
RP11-494M8.4	0	0	0	0
LOC101927906	3	0	0	0
LOC101927903	8	6	4	4
LOC727967	1140	1613	1858	1806
LOC101927904	0	0	0	0
OR7E59P	0	0	0	0
LOC100506882	0	0	0	0
LOC101927908	0	0	0	0
LOC100506885	3	2	7	5
LOC727964	0	0	0	0
XCR1	0	0	1	0
SLC35E2	65	55	66	47
SLC35E1	1419	1074	2621	1266
LOC101927913	0	0	0	0
SLC35E4	165	235	582	688
LOC101927910	22	17	11	16
SLC35E3	224	212	217	93
LOC101927911	1	4	1	0
SH2D1A	0	0	0	0
SH2D1B	11	5	7	11
LOC100288337	0	0	0	0
LOC100506870	12	3	27	49
MT1IP	0	0	0	0
LOC101927916	0	0	0	0
OR5H5P	0	0	0	0
LOC727978	1	0	3	1
LOC101927915	0	0	0	0
LOC389199	4	1	6	1
LOC101927918	0	0	0	0
LOC101927919	21	12	0	4
SLC35F6	937	923	1788	818
MRPS31P1	0	0	0	0
LOC101927920	0	0	0	0
TRIM49D2P	0	0	2	5
SLC35F3	145	164	81	75
LOC101927923	0	0	1	0
SLC35F2	913	747	180	192
CAB39L	109	94	69	36
SLC35F5	351	237	694	255
LOC101927921	0	0	0	0
LOC101927922	0	0	0	0
SLC35F4	2	1	2	6
SLC35F1	0	0	0	0
LOC100421499	0	0	0	0
SIPA1L2	80	54	537	293
MRPS31P4	36	29	78	51
SIPA1L3	787	793	2067	695
MRPS31P5	69	44	92	69
MRPS31P2	0	1	1	1
LOC100421490	5	2	4	5
RP4-777D9.2	0	0	1	3
SIPA1L1	975	838	283	168
LOC100421494	2	0	0	0
LOC100421493	0	0	0	0
IGHD2-21	0	0	0	0
LOC727944	0	0	0	0
RNA5-8SP3	0	0	0	0
RNA5-8SP2	0	0	0	0
RNA5-8SP5	0	0	0	0
RNA5-8SP4	0	0	0	0
LOC101927929	16	14	55	43
RNA5-8SP7	0	0	0	0
RNA5-8SP6	0	0	0	0
LOC101927931	0	0	0	3
LOC101927934	15	15	0	0
LOC727947	0	0	0	0
SLC35G4	0	0	0	0
LOC101927935	0	0	0	0
SLC35G3	0	0	0	0
SLC35G6	1	0	0	0
LOC101927932	5	1	11	4
LOC101927933	0	0	0	0
SLC35G5	1	1	0	0
MT1P3	2	1	9	2
SLC35G2	543	553	149	102
SLC35G1	169	111	143	88
GLTSCR2	2262	3056	1462	1310
MT1P1	0	0	0	0
GLTSCR1	301	302	383	280
MIR105-2	0	0	0	0
MIR105-1	0	0	0	0
LOC101927939	2	0	0	2
LOC101927936	0	0	0	0
MPRIPP1	16	23	8	13
RPS3AP9	0	0	0	0
LOC101927941	0	0	0	0
AMER1	191	140	87	41
LOC727919	5	3	6	5
LOC101927942	0	0	0	0
AMER2	0	0	0	0
AMER3	0	0	2	0
LOC101927940	0	0	0	0
RPS3AP5	1	2	1	4
LOC101927946	0	0	0	0
RPS3AP6	173	224	185	122
RPS3AP7	0	0	0	0
ZNRD1-AS1	28	25	45	31
LOC101927943	0	0	0	0
RPS3AP8	0	0	0	0
RGPD6	1	0	1	0
RPS3AP1	0	0	0	0
RGPD5	3	2	2	9
RPS3AP2	0	0	0	0
RGPD8	38	15	27	15
RPS3AP3	0	0	0	0
RPS3AP4	0	0	0	0
RGPD2	0	0	1	0
RGPD1	0	0	2	0
AGAP2-AS1	317	503	83	88
RGPD4	8	6	1	10
RGPD3	6	2	11	3
BEGAIN	40	35	7	15
TCEAL8	348	335	156	119
TCEAL7	0	0	0	0
TCEAL6	0	3	0	0
TCEAL5	0	1	0	0
TCEAL4	442	410	351	264
TCEAL3	198	210	361	299
TCEAL2	0	0	0	0
TCEAL1	218	183	74	55
LOC101927949	0	0	0	0
LOC101927952	4	0	2	0
LOC101927953	0	0	0	0
SVIL	2240	1733	1048	459
LOC101927956	1	0	0	0
LOC101927957	3	2	0	6
LOC101927954	0	0	0	0
LOC101927955	0	0	0	2
SVIP	3	2	44	31
SPCS3	987	662	949	554
SPCS2	569	607	467	244
SPCS1	1097	1383	1391	1030
QPCT	145	164	123	99
LOC101927958	0	0	0	0
AP1B1P2	0	0	4	9
AP1B1P1	3	0	21	34
LOC101927959	1	0	3	1
IGHD2-15	0	0	0	0
NUPL2	232	192	121	119
NUPL1	1151	606	1777	469
LOC727930	0	1	0	0
SIPA1	1071	1436	2832	1713
LOC101927963	24	13	20	4
SOCS2P2	0	0	0	1
RP11-234B24.2	0	0	0	0
LOC101927961	0	0	0	0
LOC101927962	0	0	0	0
APOOP5	0	0	0	0
LOC101927967	6	5	1	2
LOC100132172	0	0	0	0
APOOP4	0	0	0	0
APOOP3	0	0	0	0
APOOP2	0	0	1	4
LOC100132174	0	0	0	0
APOOP1	0	0	0	0
LOC101927966	0	0	0	2
C3orf65	0	0	0	2
CLEC18C	0	2	1	0
CLEC18B	5	4	10	9
LOC101927960	1	0	0	0
SOCS2P1	0	0	0	0
C3orf67	19	14	7	4
CLEC18A	7	7	2	11
LOC159007	0	0	0	0
OR5H15	0	0	0	0
OR5H14	0	0	0	0
C3orf62	104	106	109	134
FPGT	174	98	434	196
FPGS	1552	2258	1143	905
LOC390101	0	0	1	0
GATSL2	21	19	231	61
LOC100132179	0	0	0	0
LOC101927974	30	37	11	15
LOC101927975	0	0	0	2
IGHVII-33-1	0	0	0	0
LOC101927973	0	0	0	0
FLJ46552	0	0	0	0
LOC101927978	9	12	29	1
LOC101927971	0	0	0	1
C3orf79	0	0	0	0
CLEC19A	0	0	0	0
C3orf72	0	0	0	0
C3orf70	1	0	3	0
SPECC1L	939	927	1489	818
TIMELESS	1570	1325	1138	533
LOC149684	0	0	0	0
NUPR1	27	25	3	2
LOC101927986	2	11	0	0
LOC101927984	0	0	0	0
LOC101927989	1	3	26	6
RP11-363G15.2	0	0	0	0
LOC101927988	0	0	0	0
CLEC16A	595	563	2890	1281
LOC101927982	0	0	0	0
CAMSAP1	1065	875	2209	968
CAMSAP2	498	204	606	170
C3orf80	19	10	6	6
C3orf83	2	0	4	3
C3orf84	0	0	1	0
NPC1L1	1	0	34	12
NAGPA-AS1	6	9	0	4
AMELX	0	0	1	0
AMELY	0	0	0	0
LOC101927996	0	0	0	0
LOC101927997	0	0	0	0
RWDD4P1	11	11	12	10
LOC353194	1	2	0	0
PNPT1	1112	887	1029	468
LOC101927995	0	0	0	0
RWDD4P2	45	43	53	31
LOC101927998	0	0	0	0
LOC101927999	1	1	7	4
CLEC17A	2	0	0	1
LDLRAD4-AS1	0	0	0	0
LOC101927993	0	0	0	0
LOC101927991	0	0	0	0
DAK	478	588	384	257
CAMSAP3	3	2	280	144
DAP	2711	3208	3145	1900
DAO	0	0	0	0
SKIV2L	1898	1961	2661	1515
DNAJC3-AS1	11	5	16	5
C3orf27	0	0	0	0
C3orf22	0	0	0	0
DBI	1051	1248	1630	1227
CLEC14A	0	0	0	0
DBH	0	1	5	8
C3orf20	1	1	3	2
PEG3-AS1	0	0	0	0
DBP	19	26	101	128
DBT	595	413	984	466
LOC102388891	23	14	6	3
OR5H4P	0	0	0	0
STPG1	174	205	300	242
C3orf38	225	214	252	151
SVOP	0	0	16	3
STPG2	1	3	2	0
DCD	0	0	0	0
DCC	0	0	0	5
TAF9BP1	0	0	0	0
C3orf33	79	71	34	34
C3orf30	0	0	0	0
C3orf36	0	0	0	0
DCK	426	318	422	134
DCN	0	0	0	0
C1QTNF9B	7	4	29	39
TAF9BP2	0	0	0	0
C3orf35	5	6	2	6
ZAP70	4	3	5	6
DCT	6	4	10	7
OR5H3P	0	0	0	0
DCX	0	0	0	2
DNASE2	543	744	786	620
DNASE1	184	184	153	139
LOC100132146	0	0	0	0
MIR1289-1	0	0	1	0
MIR1289-2	0	0	0	0
C3orf49	2	0	1	1
DDC	3	0	8	6
LOC147004	0	0	0	0
CLEC12A	0	0	0	0
CLEC12B	0	0	1	1
C3orf43	0	0	0	0
DDO	39	44	14	11
DDN	66	90	53	49
SNORA18	34	21	22	24
SNORA19	0	0	0	0
DDT	865	1082	897	721
SNORA17	3	4	3	8
LOC100132154	0	0	0	0
SNORA15	0	0	0	3
SNORA12	0	2	1	1
SNORA13	5	0	3	8
LOC392787	3	0	27	35
SNORA10	25	39	35	50
SNORA11	0	0	2	0
LOC91450	2	3	3	1
SNAPC5P1	0	0	0	0
C3orf55	54	34	44	39
C3orf52	63	48	122	112
DEK	2882	1875	1831	875
C3orf58	353	165	141	54
C3orf56	0	0	0	0
DES	21	34	136	74
RPL31P49	0	3	2	0
MDC1	1072	906	1039	485
RPL31P48	0	0	0	0
LOC101927689	0	0	0	0
SNORA40	73	49	61	44
LOC101927686	0	3	1	0
LOC101927687	1	0	0	0
LOC100132570	2	3	4	5
LOC101927680	0	0	1	3
RPL31P41	0	0	0	0
RPL31P40	0	0	0	0
LOC101927681	1	1	0	2
RPL31P43	1	0	6	6
RPL31P42	0	0	0	0
RPL31P45	0	0	0	0
LOC101927684	0	0	0	0
MIR4666A	0	0	0	0
RPL31P44	0	0	1	0
LOC101927685	4	2	2	1
RPL31P47	0	0	0	0
MIR4666B	0	4	2	0
RPL31P46	3	4	1	0
KRTAP3-4P	0	0	0	0
IL4I1	10	14	8	4
SNORA38	0	0	0	0
RPL31P50	0	0	0	0
SNORA39	0	5	1	1
LOC100132571	0	0	0	0
SNORA37	0	0	0	0
SNORA34	0	5	0	0
TGIF2P1	2	0	2	2
SNORA35	0	0	0	0
SNORA32	4	3	6	8
SNORA33	11	8	26	51
SNORA30	0	0	0	1
SNORA31	1	2	12	14
LOC101927699	3	0	10	2
RPL31P38	0	0	0	0
RPL31P37	0	0	0	0
LOC101927697	0	0	0	1
RPL31P39	0	0	0	0
RPL31P30	1	2	0	2
LOC101927691	0	0	0	0
RPL31P32	0	0	0	0
RPL31P31	0	0	0	0
LOC101927690	0	1	5	4
RPL31P34	0	0	0	0
SNORA2A	0	0	0	0
LOC101927695	0	0	0	0
RPL31P33	0	0	0	0
SNORA2B	1	0	2	0
LOC101927696	41	40	37	30
LOC101927693	0	0	0	0
RPL31P36	0	0	0	1
RPL31P35	0	0	0	0
AR	23	14	42	28
SNORA29	0	1	1	2
SNORA27	6	7	3	5
SNORA28	2	0	0	0
SNORA25	5	2	2	4
SNORA26	4	5	0	3
SNORA23	3	1	0	0
SNORA24	5	1	2	1
SNORA21	4	6	1	7
SNORA22	0	1	4	0
RWDD1P3	0	0	0	1
CGGBP1	691	455	827	417
PHC1P1	92	98	121	26
GRID2IP	0	0	7	0
SNORA20	1	0	3	1
RWDD1P1	0	0	0	0
SNORA61	41	37	101	125
SNORA62	18	22	20	15
SNORA60	1	0	3	3
DHH	6	14	66	37
ACTL7A	0	0	0	0
ACTL7B	0	0	0	0
FPR1	0	0	1	7
RPL31P63	0	0	0	0
RPL31P62	0	0	0	0
FPR3	0	0	0	0
FPR2	1	0	1	5
SNORA5B	2	6	9	1
SNORA5C	8	12	17	7
C2	8	13	13	15
DYNC2LI1	56	57	129	63
C3	48	57	19	44
SNORA5A	3	5	1	0
C5	43	15	30	18
C6	0	0	0	0
C7	0	0	0	0
C9	0	0	3	1
SNORA58	1	0	0	0
SNORA56	0	0	0	0
SNORA57	0	3	13	9
SNORA54	1	0	0	0
SNORA55	4	0	10	2
SNORA52	22	25	39	56
LOC100132599	0	0	0	0
SNORA53	0	5	0	1
SNORA50	1	0	1	0
RPL31P59	0	0	0	0
SNORA51	16	16	24	28
PES1P1	0	0	0	0
PES1P2	0	0	0	0
RPL31P52	0	1	1	1
RPL31P51	0	0	1	0
RPL31P54	0	0	0	0
RPL31P53	0	0	0	0
RPL31P56	0	0	0	0
CP	72	77	94	86
RPL31P55	0	0	0	0
RPL31P58	0	0	0	0
RPL31P57	0	0	0	0
CS	3287	3297	5429	2713
RPL31P61	0	0	0	0
SNORA49	0	2	1	0
RPL31P60	0	0	0	0
SNORA47	2	0	0	0
SNORA48	5	9	37	14
SNORA45	9	6	8	5
SNORA46	1	0	0	0
SNORA43	0	0	0	1
SNORA44	6	2	33	33
SNORA41	2	2	1	3
DMRTC1B	0	0	0	1
SNORA42	0	0	2	0
SNORA84	2	1	0	0
LRSAM1	441	426	235	207
SNORA81	24	5	152	54
DCAF13P3	1	0	4	0
DCAF13P2	0	0	0	0
SNORA80	0	0	0	0
RPLP1	23332	32682	26129	31114
RPLP0	41095	53668	47834	45909
QPRT	3	1	6	0
DCAF13P1	0	0	0	0
ECSIT	679	981	791	588
SNORA7B	0	0	0	1
IGLV2-33	0	0	0	0
SNORA7A	3	4	3	2
IGLV2-34	0	0	0	0
RPLP2	12389	18522	15070	16627
SNORA78	9	6	29	44
SNORA79	0	0	1	0
SNORA76	25	28	8	12
SNORA77	1	0	0	1
SNORA75	0	0	0	0
SNORA72	3	1	2	5
SNORA70	90	84	94	143
ACTL6B	0	0	0	0
ACTL6A	1921	1906	2309	1063
SIRT4	7	10	119	157
SIRT5	250	246	113	67
SIRT6	671	893	786	806
SIRT7	702	820	1955	1890
F2	7	5	3	9
F3	811	551	2465	2486
SIRT1	302	175	356	205
BIVM-ERCC5	282	215	279	171
SIRT2	290	392	1256	1133
F5	3	0	6	2
SIRT3	237	235	465	333
F7	0	0	1	0
F8	44	44	51	32
BDH2	127	171	160	125
F9	0	0	0	0
BDH1	358	476	149	167
CDC42EP5	0	0	3	3
CDC42EP4	1344	1514	971	727
TGIF2LX	27	21	60	9
CDC42EP3	3570	3062	2737	1912
OR10AK1P	0	0	0	0
TGIF2LY	0	0	0	0
CDC42EP2	819	1040	833	1130
SNORA69	3	4	4	6
CDC42EP1	942	1247	242	310
FLJ22447	1	2	2	1
LOC100132541	0	0	0	1
SNORA67	70	86	97	87
SNORA68	16	13	14	19
SNORA65	4	8	7	9
LOC100132543	0	0	0	0
SNORA66	6	5	9	14
DLD	1094	803	2087	842
SNORA63	24	8	150	59
MDFI	81	125	35	55
SNORA64	34	31	57	44
RPL31P27	0	0	0	0
RPL31P26	0	0	0	0
NARSP1	2	0	5	5
FH	1303	1358	2423	1638
RPL31P29	0	0	0	0
RPL31P28	0	0	0	0
ARL14EPL	0	1	6	1
RPL31P21	0	0	0	0
RPL31P20	0	0	0	0
RPL31P23	0	0	0	0
CCNDBP1	814	830	1116	632
RPL31P22	0	0	0	0
RPL31P25	0	0	0	0
RPL31P24	0	0	0	0
HLA-DMA	11	13	44	70
HLA-DMB	5	5	160	121
OR6C71P	0	0	0	0
DMD	0	0	0	0
CSMD3	5	3	2	5
CSMD2	0	0	0	2
GC	0	1	0	1
CSMD1	0	0	0	0
RPL31P16	0	0	1	0
RPL31P15	0	0	2	0
RPL31P18	0	0	0	0
RPL31P17	0	0	0	0
MDH1	2498	2852	3989	2544
GK	24	21	88	37
RPL31P19	0	0	0	0
MDH2	5015	6734	7684	5424
RPL31P10	0	0	0	0
HNRNPUL2-BSCL2	1154	1083	1971	1334
RPL31P12	0	0	0	0
RPL31P11	0	0	0	0
RPL31P14	0	0	0	0
RPL31P13	0	0	0	0
TTLL7	150	71	575	322
TTLL6	8	9	72	45
LPGAT1P1	0	0	0	0
TTLL5	391	373	771	431
TTLL4	398	445	457	321
TTLL3	145	141	223	159
OR6C72P	0	0	0	0
TTLL2	0	0	0	2
TTLL1	35	32	359	138
OR9R1P	0	0	0	0
GGT3P	3	0	2	2
LOC100132562	0	0	0	1
TTLL9	1	0	18	9
TTLL8	0	0	0	0
IFNA22P	0	0	0	0
LOC102724773	0	0	0	0
HP	0	0	0	0
LOC100421332	0	0	0	0
LOC102724772	0	0	0	0
HR	472	466	120	67
LOC102724775	0	0	0	0
LOC102724774	0	0	1	1
LOC100421336	0	0	0	0
LOC102724771	0	0	0	1
LOC102724770	0	0	0	0
HPGDS	0	0	0	0
LOC102724777	0	0	0	0
ABCB10P1	0	0	0	0
OR6C73P	0	0	0	0
LOC102724776	0	0	0	0
LOC102724779	0	0	0	0
ABCB10P4	0	0	0	0
LOC102724778	0	0	0	0
LOC100421330	0	0	0	0
ABCB10P3	0	0	0	0
PABPC4L	49	23	31	11
GGT4P	0	0	0	4
HLA-DOA	0	0	0	0
HLA-DOB	11	7	4	12
IK	2273	2184	4750	2498
VPS33A	571	495	478	272
VPS33B	745	927	1045	952
LOC100421344	0	0	0	0
LOC102724784	0	0	0	0
LOC100421343	0	0	0	0
LOC102724783	0	1	17	8
LOC102724786	1	0	0	1
LOC102724785	0	0	0	0
LOC102724780	3	0	1	0
LOC100421347	0	0	0	0
LOC102724782	27	21	13	11
LOC102724781	1	0	4	2
LOC100421349	0	0	0	1
LOC102724788	0	0	0	0
LOC102724787	0	0	0	0
LONRF2P2	0	0	0	0
LOC102724789	0	0	0	0
LONRF2P1	0	0	0	0
RP11-10N16.2	0	0	0	2
NSMAF	670	660	82	94
ECSCR	1	4	8	4
LOC102724795	3	0	10	13
DPT	0	0	0	0
LOC102724794	0	0	0	0
LOC102724797	0	0	0	0
LOC102724796	0	0	0	0
LOC102724791	13	18	31	23
LOC100421358	0	0	2	1
LOC102724790	0	0	0	0
LOC102724793	0	0	0	0
LOC102724792	3	4	18	16
IGLV2-11	0	0	0	0
LOC102724799	0	0	0	0
IGLV2-14	0	0	0	0
LOC102724798	0	0	0	0
LOC644893	0	0	0	0
LOC727681	0	0	0	0
IGLV2-18	0	0	0	0
MDN1	639	463	944	528
KL	0	0	0	0
DR1	2465	1706	3847	1837
BDNF	263	258	226	222
LOC100421368	0	0	0	0
KY	0	3	0	0
ZC3HC1	397	524	216	184
LOC100132524	0	0	0	0
LOC100421362	0	0	0	0
LOC100421361	0	0	0	0
LOC100421364	0	0	0	0
IGLV2-23	0	0	0	0
MDM2	736	406	590	254
HLA-DRA	0	0	18	15
MDM4	240	212	172	168
IGLV2-28	0	0	0	0
LOC100132520	0	0	0	0
SNORA80B	1	1	25	5
MDM1	141	88	373	203
RP11-154D17.1	2	0	2	2
SH2D4A	440	396	74	69
SH2D4B	4	6	18	32
GGT8P	9	0	1	1
LOC100506827	7	5	3	2
MIR4662A	0	0	0	0
LOC102724731	0	0	0	0
WHSC1L2P	0	0	0	0
MIR4662B	0	0	0	0
LOC642249	0	0	0	0
LOC102724730	6	5	3	3
LOC102724737	0	0	0	0
LOC102724736	0	0	0	0
LOC102724739	0	0	1	2
LOC102724738	0	0	0	0
LOC102724733	13	23	10	10
MB	3	7	4	2
LOC102724732	0	0	0	0
LOC102724735	0	0	0	0
DSE	297	197	403	161
LOC102724734	2	0	0	2
MDP1	238	302	146	207
SPG11	679	474	563	265
LOC100421308	0	0	0	0
DSP	2289	1528	1458	528
LOC100421307	0	0	0	0
LOC100421309	0	0	0	1
DST	1888	1159	1449	931
SH2D3A	443	577	804	835
SH2D3C	2	2	241	154
LOC642236	45	20	86	35
LOC100421300	0	0	0	0
VPS37C	460	557	706	514
CALM2P4	0	0	0	0
LOC102724740	1	1	2	5
VPS37D	54	74	73	80
CALM2P3	0	2	0	0
LOC102724742	0	0	0	0
CALM2P2	9	13	34	16
VPS37A	254	218	576	314
LOC102724741	0	0	0	0
VPS37B	1137	1324	1661	1163
CALM2P1	0	0	0	0
LOC100421303	0	0	0	0
LOC100421306	0	1	2	3
LOC102724748	11	2	8	7
LOC102724747	1	7	2	3
LOC102724749	0	1	0	0
LOC102724744	0	0	7	11
LOC102724743	0	0	0	0
VPS26BP1	0	0	0	0
LOC102724746	0	0	0	0
LOC102724745	0	0	0	0
IL6RP1	0	0	0	0
LOC100506811	0	0	0	0
BDP1	484	145	592	139
DTL	487	400	967	386
OSTM1-AS1	0	0	0	0
RNFT2	44	51	127	150
IFNA20P	0	0	0	0
COL15A1	26	23	43	8
LOC100421311	4	0	7	1
LOC102724751	0	0	0	0
HSD17B14	6	7	22	21
LOC102724750	0	0	0	0
HSD17B13	1	4	3	0
LOC102724753	0	0	0	0
LOC102724752	3	0	2	0
HSD17B12	1123	950	1783	974
HSD17B11	574	543	487	265
HSD17B10	754	1077	1185	1075
CRHR1-IT1	38	39	51	25
RNFT1	131	101	244	156
LOC102724759	0	0	4	5
LOC102724758	0	0	0	0
SLITRK2	0	0	2	1
LOC102724755	0	0	0	0
LOC102724754	0	0	0	0
SLITRK1	0	0	0	0
SLITRK4	19	16	27	16
LOC102724757	3	2	16	7
SLITRK3	0	0	0	0
LOC102724756	0	0	0	0
SLITRK6	12	6	6	0
SLITRK5	137	89	45	23
LINGO2	12	13	0	2
LINGO1	2	2	5	7
LINGO4	1	0	0	0
DUT	1928	1959	1742	1188
LINGO3	0	0	0	0
LOC400347	0	0	0	0
LOC102724762	0	0	0	0
LOC102724761	0	0	0	0
LOC102724764	0	1	0	1
LOC102724763	0	0	0	0
LOC102724760	0	0	0	0
MAGOH3P	0	0	0	0
LOC102724769	0	0	0	0
LOC642262	0	0	0	0
PC	569	718	2386	1406
LOC102724766	0	0	0	0
SLAMF6P1	0	0	0	0
LOC102724765	0	0	0	0
LOC102724768	0	0	0	1
LOC102724767	0	0	0	0
PABPC1L	643	495	371	652
MDGA2	0	0	0	0
MDGA1	56	61	76	54
SPG21	1482	1523	1272	907
SPG20	678	493	379	151
LOC100506747	2	6	0	0
RGSL1	0	0	0	0
TXNDC11	369	400	349	314
TXNDC12	966	1090	1705	1292
TXNDC15	509	472	131	111
TXNDC16	131	82	714	367
TXNDC17	866	1200	1800	1861
MGC45800	0	0	0	0
LOC100506746	11	11	4	6
SLC34A3	13	9	143	24
HNRNPCP10	0	0	0	0
SLC34A2	0	0	0	1
CAPNS1P1	2	0	0	0
LOC100506737	4	2	0	6
SLC34A1	1	7	1	4
TIMD4	0	0	0	0
DLEC1P1	0	0	0	0
LOC102724704	0	0	0	0
LOC102724703	0	0	0	0
MDS2	1	0	0	0
LOC102724706	0	0	0	0
LOC102724705	10	6	12	8
LOC102724700	0	0	0	0
LOC102724702	1	0	0	0
LOC102724701	0	0	0	0
OR5E1P	0	0	0	0
DXO	122	142	98	82
LOC100506734	0	0	0	0
LOC102724708	7	6	6	2
LOC102724707	0	0	0	0
LOC100506730	8	20	69	52
TMEM72-AS1	5	1	1	3
LOC100506731	0	0	0	0
LOC102724709	5	1	12	11
RNF11P1	0	0	0	0
EPHA10	24	43	109	97
RNF11P2	0	0	0	0
RP4-753M9.1	0	0	0	0
KIF9-AS1	19	28	39	14
MST1R	1034	1142	934	782
MST1L	1	3	1	4
OSGEP	1191	1303	1299	1261
LOC102724715	0	0	0	0
LOC102724714	0	1	0	0
LOC102724717	0	0	0	0
LOC102724716	0	0	0	0
LOC102724711	2	2	3	4
LOC102724710	0	0	0	0
RP11-756H20.1	0	0	0	0
SI	0	0	0	0
LOC102724713	0	0	0	0
SWI5	269	312	730	592
LOC102724712	0	0	0	0
DYM	155	144	344	181
LOC102724719	0	2	2	2
LOC102724718	0	0	0	1
LOC102724720	1	0	0	0
LOC102724726	0	0	0	0
LOC102724725	0	0	0	0
TF	3	6	2	6
LOC102724728	0	0	0	0
TG	0	2	3	12
LOC102724727	0	0	0	0
LOC102724722	0	0	0	0
TH	0	0	1	3
LOC102724721	0	0	0	0
LOC102724724	0	0	0	0
LOC102724723	0	0	0	0
AC016629.8	64	47	26	14
LOC102724729	0	0	0	0
LOC100506753	16	12	3	3
PCSK2	0	1	0	4
PCSK1	3	0	0	0
SLC7A14	0	0	0	0
PCSK9	0	0	0	0
SLC7A13	0	0	0	0
PCSK7	727	785	1099	864
SLC7A11	884	381	106	178
SLC7A10	0	1	7	8
PCSK6	343	319	134	83
PCSK5	70	58	146	68
PCSK4	44	23	142	120
CLYBL	20	24	28	11
VDAC1P12	0	0	0	0
VDAC1P11	0	0	5	0
GNGT1	1	0	1	5
VDAC1P10	0	0	0	0
GNGT2	1	2	2	9
LOC100421372	19	14	20	6
HYAL1	13	10	61	49
HYAL2	887	1215	1609	1104
HYAL3	152	201	254	237
HYAL4	18	9	2	1
MCCD1P2	2	0	0	0
SSSCA1	719	1050	1490	1530
L3HYPDH	116	117	111	37
MCCD1P1	0	0	0	0
THUMPD3-AS1	147	127	104	131
LOC100421387	0	0	0	0
LOC100421386	0	0	0	0
LOC100421385	0	0	0	0
G2E3	401	215	274	197
RP11-420A23.1	0	0	1	5
IGHMBP2	550	548	439	289
OR4H12P	0	0	0	0
LOC100421391	0	0	0	0
RP11-367N14.2	6	6	5	3
LOC100421390	0	0	0	0
ALS2CL	252	315	532	452
PLK1S1	129	129	248	217
PLEKHG4B	7	16	3	5
RP5-921G16.2	0	0	0	0
LOC497256	0	0	1	3
RNY5P10	0	0	0	0
XG	0	0	0	0
LOC100506790	0	0	0	0
LOC100506791	4	2	269	477
XK	0	0	0	0
THEMIS2	273	301	644	604
GLB1L	116	129	165	115
LBX2-AS1	82	152	28	32
LOC100506797	8	7	0	3
LOC101927600	0	0	0	0
TRBV11-1	0	0	0	0
TRBV11-2	0	0	0	0
LOC101927605	0	0	0	0
LOC101927602	0	0	2	0
LOC101927603	2	0	5	7
TRBV11-3	0	0	0	0
LOC101927608	0	0	0	0
LOC101927609	3	7	3	3
LOC101927606	0	0	0	0
AC003958.2	0	0	0	0
PAMR1	0	0	0	2
LOC101927611	0	0	0	0
RBPMSLP	0	0	0	1
LOC101927610	2	0	1	1
LOC101927615	2	1	27	33
LOC101927613	0	0	0	0
IGHVIII-76-1	0	0	0	0
DKC1	2395	2248	1770	1366
LOC101927617	4	2	0	0
AC079610.2	0	0	2	2
LOC101927623	0	0	1	2
LOC101927627	0	0	0	0
RPL18P10	0	0	1	0
RPL18P11	0	0	3	0
RPL18P12	0	0	0	0
RPL18P13	0	0	0	0
HCAR2	4	0	8	3
TRGC1	0	0	0	0
HCAR3	0	0	1	0
EBP	363	470	437	464
HCAR1	29	33	24	9
CASP1P1	0	0	0	0
LOC389465	0	0	1	2
LOC101927628	0	0	0	0
CASP1P3	0	0	0	0
CASP1P2	0	0	0	0
LOC101927629	0	0	0	0
TRGC2	0	0	0	0
LOC101927633	1	3	1	0
LOC101927634	0	0	0	0
PBX2P1	3	2	0	0
LOC101927632	14	19	2	7
LOC101927638	0	0	0	0
LOC101927635	3	3	2	5
ECD	543	515	650	398
PHOX2B	0	0	0	0
PHOX2A	0	0	0	0
FERP1	13	14	17	10
RHPN2P1	0	0	0	2
STT3A	2475	2249	1611	912
IGHV3OR16-6	9	7	13	8
IGHV3OR16-7	0	0	0	0
LOC389473	1	0	2	2
IGHV3OR16-8	0	0	0	0
STT3B	2184	1540	2704	1178
ACTL10	5	38	4	10
RP11-85B7.2	0	0	0	0
LOC101927644	0	0	0	0
LOC101927645	3	3	7	1
EDA	85	120	684	348
LOC101927649	0	0	0	0
LOC101927646	0	0	0	0
LOC101927647	0	0	0	0
MEA1	1374	1944	1563	1325
RGPD4-AS1	0	0	0	0
FYTTD1P1	0	0	0	0
LOC100132498	0	0	0	0
LOC101927656	0	1	0	1
LOC101927654	0	0	0	0
EED	472	439	430	362
DARS2	942	692	418	154
LOC101927651	0	0	0	0
LOC101927652	0	0	0	0
SGK223	696	678	1131	576
AKR1B1P6	0	0	0	0
AKR1B1P7	0	0	0	0
HP09025	0	0	0	0
LOC101927664	0	0	0	0
AKR1B1P4	0	0	0	0
LOC101927665	0	0	0	1
AKR1B1P5	0	0	0	0
LOC150776	366	387	271	239
AKR1B1P2	0	0	0	0
AKR1B1P3	0	0	0	0
IGHV1OR16-1	0	0	0	0
AKR1B1P1	0	0	0	0
LOC101927669	0	0	0	0
STSP1	0	0	0	0
LOC101927662	0	0	0	0
ACVR1B	428	340	417	214
LOC101927663	79	67	103	64
LOC101927660	0	0	0	0
LOC101927661	0	0	0	0
ACVR1C	10	4	52	29
EFS	0	0	0	0
RP11-257I8.2	0	0	0	0
APOPT1	168	136	194	181
MDH1B	9	4	36	27
LOC101927675	0	0	0	1
LOC101927676	0	0	0	0
EGF	38	46	27	10
SWT1	47	38	57	38
LOC101927670	0	4	0	0
LOC101927673	112	111	66	68
LOC101927674	0	1	0	1
ACVR2B	242	122	97	35
ACVR2A	108	74	196	141
OR7K1P	0	0	0	0
[truncated: 39,760 more rows]

## Sheet: Metformin vs Ctrl
GeneID	Control-1-LCJ8458_combined_R1	Control-2-LCJ8459_combined_R1	Metformin-1-LCJ8462_combined_R1	Metformin-2-LCJ8463_combined_R1
SNORD121B	0	0	0	0
HTR4	0	0	0	0
SNORD121A	0	0	1	0
HTR6	0	0	0	0
HTR7	236	197	437	262
LOC100132330	0	0	0	0
BBX	1129	579	1368	560
RP11-48F14.1	0	0	0	0
LOC100421505	0	0	0	0
WDR83OS	1535	2092	1563	1764
LOC100421508	0	0	0	0
LOC100421509	0	0	0	0
DHDH	4	4	0	3
LOC100421504	0	0	0	0
LOC100421503	0	0	0	0
BCR	1522	1689	1528	1285
VOPP1	1087	1122	948	747
LOC100421517	0	0	0	0
LOC402715	0	0	0	0
LOC100421518	1	0	1	0
COL13A1	2642	2569	1375	1325
TARSL2	100	85	96	81
LOC100421511	0	0	0	0
LOC100421510	0	0	0	0
LOC100421513	0	0	0	0
FAM187B2P	2	0	0	0
LOC100421512	0	0	0	0
HCGVIII-2	0	0	0	0
T	0	0	0	0
LOC100132352	143	108	184	132
LOC100132354	1	0	1	0
LOC100132356	10	5	30	19
GTF2IRD2B	52	41	35	30
SRP72P2	3	0	2	2
LOC100335030	1	0	3	1
SRP72P1	0	0	0	0
LOC100421527	0	0	0	0
LOC100421523	0	0	0	0
SPAG5-AS1	5	4	10	8
LOC100421525	0	0	0	0
DHFR	325	202	217	113
STRC	0	0	2	2
STRN	656	335	730	309
LOC100288181	54	104	49	47
BBC3	171	238	362	319
MYBPC3	0	0	0	1
MYBPC1	0	0	0	0
MYBPC2	0	0	0	0
FLJ20021	35	52	33	37
BGN	0	0	1	0
LOC100288192	0	0	0	0
TMEFF1	49	28	59	23
TMEFF2	0	0	0	0
TRDD2	0	0	0	0
LOC100132306	3	3	0	0
TRDD3	0	0	0	0
TRDD1	0	0	0	0
RPS7P11	61	76	74	59
RPS7P12	0	0	0	0
RPS7P10	37	43	37	30
LOC642423	17	22	18	17
PAXBP1-AS1	8	6	13	7
FLJ44006	0	0	0	0
STX6	452	382	541	374
STX5	796	1008	844	753
STX4	793	882	710	779
STX3	404	298	715	435
BID	902	1176	953	913
STX2	505	410	395	235
RPS7P15	0	0	0	0
RPS7P13	0	0	0	0
SPDEF	43	64	36	42
RPS7P14	0	0	0	0
MBD3	2134	2868	1904	2145
MBD4	383	370	444	329
MBD5	140	95	133	65
GATSL3	50	52	35	43
MBD6	718	683	744	587
BIK	8	14	12	17
MBD1	1149	1148	1716	1217
MBD2	417	392	434	317
RP11-600K15.1	0	0	0	0
LOC642414	0	0	0	0
PRKRIR	802	522	829	491
LOC257358	31	41	41	24
FBXO27	759	948	871	739
FBXO28	708	435	1018	429
FBXO25	125	165	173	120
LOC100421574	0	0	0	0
FBXO24	0	1	4	1
MCHR2-AS1	0	0	0	0
FBXO21	812	578	980	540
FBXO22	780	773	807	598
FADS3	300	379	270	289
FADS2	3181	3921	1569	1331
MYBPHL	0	1	0	0
FNTA	590	616	738	469
FADS6	0	0	0	0
LOC100288146	0	0	0	0
FNTB	144	179	107	91
RP11-767I20.1	0	0	0	0
FADS1	2107	1935	1555	884
FBXO18	1114	1214	982	935
STX8	184	213	204	149
FBXO16	24	27	28	8
FBXO17	396	377	352	323
STX7	611	386	555	299
FGD5P1	0	0	0	0
FBXO15	2	0	0	0
LOC100288152	32	27	31	38
LOC100421587	2	0	1	0
LOC100288151	0	0	0	0
FBXO10	293	318	302	257
FBXO11	613	427	815	327
MINPP1	785	583	695	459
LOC100421580	0	0	0	0
LOC642441	31	33	26	40
LOC100421583	0	0	0	0
BLK	7	4	8	5
BLM	432	327	367	234
IREB2	1024	547	1259	547
LOC100421597	0	0	0	0
FBXO47	0	0	0	0
FBXO48	36	23	50	19
AC007040.7	36	37	74	49
FBXO45	589	407	717	395
FBXO46	374	437	406	375
LOC100288162	19	30	30	30
FBXO43	85	64	73	45
FBXO44	80	137	50	50
FBXO41	907	769	623	484
FBXO42	336	330	379	270
GRAMD4P3	0	0	1	0
FBXO40	0	0	0	0
LOC100421591	0	0	0	0
GRAMD4P1	0	0	0	0
GRAMD4P2	0	0	0	0
GRAMD4P7	0	0	0	0
LOC642474	0	0	0	0
LOC100421593	0	0	0	0
GRAMD4P8	0	0	0	0
LOC100421595	0	0	0	0
GRAMD4P5	0	0	0	0
GRAMD4P6	0	0	0	0
LOC100421594	0	0	0	0
MBIP	277	255	316	197
BMF	16	9	5	5
KIR2DL5B	0	0	0	0
TACC1P1	0	0	0	0
HTR1E	0	0	0	0
HTR1F	0	0	0	0
FBXO38	688	490	710	482
OR3A5P	0	0	0	0
HTR1D	19	38	34	31
FBXO39	10	9	15	16
STYX	382	234	512	206
HTR1A	0	0	0	0
FBXO36	50	60	13	28
LOC100288175	115	146	114	125
HTR1B	0	0	0	0
FBXO34	908	745	769	457
RGMB-AS1	21	5	44	25
FBXO32	106	145	216	143
LOC100288172	5	10	6	5
BMX	0	0	0	0
FBXO33	359	261	332	209
LOC100288170	0	0	0	0
FBXO30	385	199	521	222
FAM90A1	0	1	7	2
FBXO31	407	483	465	432
LOC642461	0	0	0	0
AGAP1-IT1	6	2	5	5
LOC284933	0	0	0	0
RP5-988G17.1	0	0	0	0
LRRC37BP1	76	65	91	45
HTR2B	1	2	6	8
LOC102724971	0	0	0	0
PPWD1	271	239	332	201
LOC102724970	3	2	3	0
HTR2C	7	5	6	6
LOC102724973	0	0	0	1
LOC102724972	0	0	1	0
HTR2A	0	0	0	0
LOC100421537	0	0	0	0
LOC100421536	0	0	7	4
LOC102724979	0	0	0	0
LOC102724978	0	0	0	0
LOC642496	0	0	0	0
LOC102724975	0	0	0	0
LOC100288102	9	5	15	11
LOC102724974	0	0	0	0
LOC102724977	0	0	0	0
BOC	73	83	56	34
LOC102724976	0	0	0	0
SPDL1	758	517	852	483
LOC642490	0	0	0	0
MBL2	0	0	0	0
BOK	287	385	211	235
SLC36A1	327	263	549	367
LOC100421549	0	0	0	0
SLC36A3	0	0	0	0
SLC36A2	0	0	0	0
HTR3E	1	4	3	1
VPS13C	328	154	488	222
VPS13D	327	250	434	265
DHPS	919	1195	722	642
VPS13A	443	169	591	216
HTR3C	3	3	1	0
LOC102724982	0	0	0	0
HTR3D	0	0	0	0
VPS13B	551	326	854	395
LOC100421541	2	2	1	0
LOC102724981	0	0	0	0
HTR3A	0	0	0	0
LOC102724984	0	0	0	0
HTR3B	0	0	1	0
LOC102724983	0	0	0	0
RABGGTB	1904	1579	2186	1724
CD24P3	0	0	0	0
RABGGTA	871	1203	667	888
CD24P4	1	0	0	1
CD24P1	0	0	0	0
LOC100421548	0	0	0	0
LOC102724980	0	0	0	0
CD24P2	0	0	0	0
LOC102724989	0	0	0	0
LOC100288115	0	0	0	0
LOC102724986	0	0	0	0
LOC102724985	0	0	0	0
LOC642487	0	0	0	0
LOC102724988	0	0	0	0
C1D	164	115	162	81
LOC100288111	0	0	0	0
LOC102724987	0	0	0	0
RP11-157E21.1	0	0	0	0
LOC257396	113	112	144	118
BPI	0	0	0	0
CYP51A1P1	1	0	1	0
C1S	38	46	15	20
C1R	86	92	52	28
LOC102724993	0	0	0	0
LOC100421552	1	4	2	3
KCNQ5-IT1	19	20	22	19
LOC102724992	0	0	0	0
LOC102724995	0	0	0	0
LOC102724994	0	0	0	0
CYP51A1P3	0	0	1	0
IL2RG	0	0	2	3
CYP51A1P2	1	5	8	0
LOC100421559	0	0	0	0
LOC102724991	0	0	0	0
LOC100421558	0	0	1	0
LOC102724990	0	0	0	0
LOC100288129	0	0	0	0
CYP1D1P	0	0	0	0
LOC100288125	0	0	0	0
LOC102724997	0	0	0	0
LOC102724996	0	0	0	0
LOC100288123	21	13	29	36
LOC102724999	0	0	0	0
LOC100421550	1	0	0	0
LOC102724998	0	0	0	0
LOC727884	0	0	1	0
SLC36A4	332	238	275	162
RP5-1043L13.1	0	0	0	0
OR7E55P	0	0	0	0
OR7E53P	0	0	0	0
GPKOW	201	253	187	189
TRDJ2	0	0	0	0
TRDJ3	0	0	0	0
TRDJ1	0	0	0	0
HTR5A	0	0	0	0
LOC100421569	0	0	0	2
BRE	340	401	318	308
IL2RA	0	0	0	0
ANKRD62P1-PARP4P3	0	0	0	0
TRDJ4	0	0	0	0
LOC100421561	11	7	9	11
IL2RB	6	7	7	9
LOC727896	17	6	29	14
CDRT15	5	7	7	8
LGALSL	88	83	69	33
OR2AH1P	0	0	0	0
PEX26	842	841	936	630
LOC102724935	17	13	17	17
LGALS4	6	3	4	3
C4B	0	3	1	4
C4A	12	3	14	10
LOC102724934	0	0	0	0
LGALS3	950	1063	1116	1226
LGALS2	2	2	2	0
LOC101805489	0	0	0	0
LOC102724937	0	0	0	0
IL36A	0	0	0	0
LGALS1	12388	18169	9301	10258
HMGN2P46	4	12	15	11
LOC102724936	0	0	0	0
MCIDAS	58	33	58	67
IL36B	0	0	1	1
HMGN2P45	0	0	0	0
LOC102724931	0	0	0	0
LOC102724930	0	3	0	1
HMGN2P44	0	0	0	0
LOC102724933	0	0	0	0
HMGN2P43	0	0	0	0
LOC102724932	0	0	0	0
BSG	10432	14206	9640	9076
HMGN2P42	0	0	0	0
LOC100506985	28	12	16	13
HMGN2P41	488	581	398	409
HMGN2P40	0	0	0	0
AC002480.3	29	23	34	38
LGALS9	21	19	3	7
LGALS8	815	641	794	437
BSN	13	27	25	40
LOC102724939	2	1	1	2
LGALS7	0	0	0	0
INHBA-AS1	0	0	0	1
LOC102724938	7	3	4	5
OR7E43P	0	0	0	0
BSX	0	0	0	0
RNU7-8P	0	0	0	0
LOC102724940	0	0	0	0
LOC102724946	1	1	0	0
BTC	33	26	27	21
LOC102724945	0	0	0	0
LOC102724948	0	0	0	0
BTD	181	183	194	130
LOC102724947	0	0	0	0
CFDP1	510	487	420	320
LOC102724942	0	0	0	0
CRISPLD1	27	28	30	13
LOC102724941	1	0	2	0
CRISPLD2	33	26	22	15
SUB1	1363	1308	1591	1175
LOC102724944	1	0	3	0
LOC102724943	9	26	11	10
LOC100506974	13	28	16	14
BTK	14	5	15	10
OR5G5P	0	0	0	0
LOC102724949	0	0	0	0
LOC727874	0	0	0	0
DHX8	1982	2015	2119	1673
DHX9	4800	4152	3591	2500
LOC727838	0	0	0	1
RP4-684O24.5	0	0	0	0
LOC102724951	1	4	4	3
LOC102724950	0	0	0	0
NKAIN2	2	0	2	1
LOC102724957	0	0	0	0
NKAIN1	0	0	0	1
LOC102724956	0	0	0	0
LOC102724959	0	0	0	0
LOC390282	0	0	0	0
MC2R	0	0	0	2
NKAIN4	0	3	0	5
LOC102724958	0	0	0	0
LOC100288203	42	41	41	19
NKAIN3	0	0	0	0
LOC102724953	0	0	0	0
RACGAP1	2925	2666	2766	1604
LOC102724952	0	0	0	0
LOC102724955	0	0	0	0
LOC102724954	0	0	0	0
OR5G4P	0	0	0	0
OR7E47P	0	0	0	1
RP11-94H18.1	0	0	1	1
SLC10A4	0	0	0	0
BBS2	287	258	258	210
SLC10A5	7	5	5	0
BBS1	164	174	124	148
XBP1	1986	2305	3400	2562
SLC10A6	0	0	9	2
SLC10A7	83	59	144	72
HSD17B1P1	68	93	82	92
TRDV2	0	0	0	0
TRDV3	0	0	0	0
SLC10A1	5	1	0	0
SPDYC	0	0	0	0
RP11-173B14.5	2	3	1	2
SLC10A2	0	0	0	0
SLC10A3	678	988	940	975
TRDV1	0	0	0	0
LOC102724960	0	0	0	0
SUCO	579	348	844	412
IL36G	0	2	1	1
LOC102724962	0	0	0	0
LOC102724961	0	0	0	0
LOC102724968	0	0	1	1
LOC102724967	63	53	40	58
PEX5L	3	3	2	2
LOC100506990	29	42	44	21
LOC102724969	2	0	0	0
MC1R	79	88	106	100
LOC102724964	4	2	2	4
LOC102724963	0	0	0	0
LOC102724966	0	0	0	0
LOC100288211	0	0	0	0
LOC102724965	5	5	4	0
LOC390298	0	0	0	0
SPDYA	3	0	1	3
LOC101805491	0	0	0	0
LOC100506999	0	0	0	0
OR7E46P	0	0	0	0
LOC101927803	2	5	7	8
LOC101927800	0	0	0	0
LOC101927801	0	0	0	0
OR3A4P	0	0	0	0
C8B	0	0	1	0
C8A	0	0	0	0
MC4R	2	2	1	0
C8G	10	11	9	17
SUFU	361	362	297	225
LOC101927806	2	5	1	3
BBS9	35	56	49	31
LOC101927807	0	0	0	0
LOC101927804	23	8	12	9
LOC101927805	0	0	0	0
BBS7	117	136	163	93
BBS5	101	118	104	79
LOC400043	3	1	3	5
BBS4	218	241	228	192
LOC101927809	10	6	21	13
LOC101927810	0	1	3	3
ZHX2	222	233	420	240
PCYT1B	0	0	0	0
PCYT1A	522	371	579	377
ZHX3	359	322	354	295
LOC101927814	0	0	0	0
LOC101927811	0	3	0	0
CACYBP	2462	2374	2427	1778
ZHX1	686	376	716	357
RNF144A	0	0	0	0
LOC102724902	0	0	0	0
RNF144B	234	126	387	193
LOC102724901	0	0	0	0
MC3R	0	0	0	0
LOC102724904	0	0	0	0
LOC102724903	0	0	0	1
LOC102724900	0	0	0	0
TAX1BP1	1176	839	1491	813
LOC101927818	0	0	0	0
LOC102724909	0	1	0	0
TAX1BP3	761	1025	779	758
LOC101927816	0	0	0	0
LOC102724906	0	0	0	0
LOC102724905	23	16	24	13
LOC102724908	0	0	2	0
LOC102724907	0	0	2	0
LOC101927820	0	0	0	0
AMDP1	0	0	0	0
LOC101927824	0	7	2	2
LOC101927825	1	2	2	1
LOC101927823	0	0	0	0
RNU7-7P	0	0	0	0
LOC102724913	0	0	0	0
PSMC6P3	0	0	0	0
LOC400061	0	0	0	0
LOC102724912	0	0	0	0
LOC102724915	0	0	0	0
LOC102724914	0	1	0	0
LOC102724911	13	16	14	10
LOC102724910	0	0	0	0
LOC101927826	27	17	16	8
LOC727803	0	0	0	0
RP11-252C15.1	0	0	0	0
LOC102724917	19	11	23	11
LOC102724916	0	0	0	0
LOC102724919	1	0	0	2
LOC102724918	3	0	1	0
LOC101927831	0	0	0	0
PEX16	805	1040	792	976
PEX19	1215	1168	1074	769
LOC101927835	0	0	0	0
LOC101927834	0	0	0	0
MT2P1	0	0	1	0
RNU7-6P	0	0	0	0
PEX10	428	598	331	397
PEX12	194	161	234	165
PEX13	233	157	259	158
PEX14	513	655	403	390
PSMC6P2	0	0	0	0
PSMC6P1	50	52	43	37
LOC102724924	0	0	0	0
LOC102724923	1	1	2	2
LOC102724926	0	0	0	0
LOC102724925	0	0	0	0
LOC102724920	0	0	0	0
LOC102724922	0	0	2	2
LOC102724921	0	2	4	3
MC5R	0	0	4	2
LOC101927839	0	0	0	0
LOC101927837	6	17	9	9
LOC101927838	31	23	58	64
LOC102724928	0	0	0	0
LOC102724927	13	9	4	2
LOC102724929	0	0	0	0
LOC101927842	0	0	0	0
LOC101927840	0	0	0	0
LOC101927841	72	67	56	74
LOC101927846	0	0	0	0
LOC101927844	0	0	0	0
INPPL1	3121	3295	2621	2125
RBM22P2	0	0	1	13
RBM22P1	0	0	0	0
IGF1R	1135	863	1379	760
PPIP5K1	154	151	130	128
PPIP5K2	704	321	817	294
MIR6129	0	0	0	0
MIR6127	0	0	0	0
ENPP2	16	7	16	11
ENPP1	1369	956	505	422
MIR6128	0	0	0	0
LOC101927848	62	49	53	81
ENPP4	180	103	197	82
MIR6125	0	0	0	0
ENPP3	3	4	0	0
MIR6126	10	11	5	13
ENPP6	3	0	3	0
ENPP5	6	10	5	4
MIR6124	0	0	0	0
ENPP7	0	0	0	0
LOC101927853	0	0	0	0
LOC101927854	0	1	5	6
SNORA59A	1	0	0	0
LOC101927852	0	0	0	0
SNORA59B	0	2	0	0
LOC101927857	0	0	0	0
CPSF1P1	34	34	29	13
LOC101927858	7	3	6	20
LOC389249	0	0	0	0
LOC101927855	0	0	0	0
LOC101927856	0	2	0	0
LOC101927850	14	11	11	12
NDFIP2-AS1	0	0	0	0
DHDDS	498	610	530	444
LOC101927859	2	0	0	0
RBMS2P1	3	4	10	3
LOC101927864	0	2	3	2
LOC101927863	1	4	2	0
LOC101927866	0	0	0	0
HTRA3	37	49	13	24
LOC101927867	0	0	0	0
HTRA4	0	0	0	0
HTRA1	223	244	82	94
HTRA2	700	975	827	700
DAPP1	0	0	0	1
RNU7-3P	0	0	0	0
LOC101927861	2	0	2	0
AP000472.2	3	4	9	3
LOC101927875	0	0	0	0
LOC101927874	0	0	0	0
LOC101927879	5	5	2	0
HULC	0	0	0	0
LOC101927877	0	0	0	0
LOC101927878	0	0	0	0
CHCHD10	241	358	175	183
LOC101927871	0	0	0	0
RNU7-2P	0	0	0	0
LOC101927872	2	0	1	0
IGF2R	2982	2473	4686	2573
BSPRY	3	6	1	0
LOC101927870	0	1	0	0
RBM22P6	0	0	0	0
RBM22P5	0	0	0	0
RBM22P4	0	0	0	0
RBM22P3	0	0	0	0
OR7M1P	3	1	1	2
LOC101927886	9	5	6	9
LOC101927885	0	0	0	0
LOC101927888	0	0	1	1
LOC101927882	0	2	1	0
LOC101927880	6	6	1	1
LOC101927881	0	0	0	0
CA1	0	0	0	0
CA3	6	18	16	15
ZIC2	341	357	272	210
CA2	195	185	187	113
ZIC3	0	0	0	0
ZIC1	0	0	0	0
CA4	0	0	0	0
CA7	0	3	1	1
MIR103A2	0	1	1	2
MIR103A1	0	0	0	0
CA6	1	2	0	0
CA9	19	40	0	6
CA8	4	3	5	4
TMEM189-UBE2V1	713	731	732	592
MIR6165	0	0	0	0
SUN3	1	0	6	10
LOC101927897	0	0	0	0
SUN2	2099	2372	1885	1605
LOC101927898	0	1	1	1
LOC101927895	5	3	4	1
SUN1	2139	1676	2063	1268
LOC101927896	8	4	1	1
LOC100132260	0	0	0	0
ATP6AP1	1411	1676	1257	1091
LOC101927899	0	0	0	0
CAD	4317	4525	3668	2958
LOC100132261	0	0	0	0
ATP6AP2	517	370	552	308
HUNK	0	0	1	0
LOC101927890	0	0	0	0
LOC101927894	0	0	0	0
SUN5	0	0	0	0
LOC101927892	0	0	0	0
RBM48P1	0	0	0	0
CAT	1065	1002	664	500
MIR103B2	0	1	1	2
MIR103B1	0	0	0	0
LOC100132268	0	0	0	0
SHANK3	205	170	153	116
SHANK2	54	34	247	91
SHANK1	293	236	479	344
OR5G1P	0	0	0	0
DAPL1	0	0	0	0
FLJ44087	0	0	0	0
CBL	763	417	1129	448
SV2C	0	0	0	0
SV2B	0	1	2	1
SV2A	1	1	3	1
TBX22	0	0	0	0
CBS	0	0	1	1
TBX21	0	0	0	0
TBX20	12	2	13	4
CLVS2	0	0	0	0
CASP3P1	0	0	0	0
CLVS1	1	0	3	0
MIR6130	0	0	0	0
MIR6131	0	0	0	0
LOC100132280	0	0	0	0
CCK	0	0	0	0
ZIC4	0	0	0	0
ZIC5	0	0	0	0
SUOX	278	317	187	193
TBX19	45	39	39	34
TBX18	2	1	6	3
CD2	0	0	0	0
TBX15	24	17	28	21
CD4	0	0	3	1
CCS	256	336	191	262
LOC390250	0	0	0	0
RPS16P10	0	0	0	0
CD6	1	1	0	0
LOC390251	0	0	0	0
CD5	0	3	1	1
TBX10	13	13	8	3
CD7	0	2	2	0
LOC390255	0	0	0	0
CD9	1465	1416	1312	945
LOC389273	0	0	0	0
MIR6134	0	0	0	0
MIR6132	0	0	0	0
MNX1-AS1	35	42	23	17
MIR6133	0	0	0	0
RPL36AP13	0	0	0	0
CDA	21	37	48	53
RPL36AP14	0	0	0	0
RPL36AP11	0	0	0	0
RPL36AP12	0	0	0	0
RPL36AP17	0	0	0	0
RPL36AP18	0	0	0	0
RPL36AP15	0	0	0	0
CLEC10A	0	0	0	0
RPL36AP16	0	0	0	0
RPL36AP19	0	0	0	0
AC004053.1	1	2	5	1
SCN11A	0	1	2	1
RPL36AP20	0	0	0	0
RPL36AP21	0	1	0	0
RPL36AP24	0	0	0	0
RPL36AP25	0	0	0	0
RPL36AP23	0	0	0	0
SSTR5-AS1	0	0	0	0
RP4-760C5.5	0	0	0	1
RPL36AP28	0	0	0	0
RPL36AP29	0	0	0	0
RPL36AP26	0	0	0	0
CLEC11A	8	13	25	14
RPL36AP27	0	0	0	0
HUS1	130	110	179	138
FLJ34503	1	0	0	0
CEL	35	33	39	22
NUP93	1415	1552	1441	1198
BCAN	89	80	315	240
SCN10A	0	0	0	0
BCAM	277	323	165	166
LOC100132229	0	0	0	0
HECW2	24	10	46	14
HECW1	226	165	191	115
SRFBP1	210	127	336	140
NUP98	2524	2347	2955	1864
RPL36AP31	0	0	0	0
LOC100132223	0	0	0	0
RPL36AP32	0	0	0	0
CFB	144	160	175	199
RPL36AP30	4	0	1	1
CFD	1	0	0	6
CFH	275	205	202	121
CFI	4	1	0	0
LOC642502	10	13	13	13
CFP	79	95	57	52
RRP7A	2540	3187	2643	2769
LOC100132239	0	0	0	0
RRP7B	225	249	202	189
NUP85	1305	1325	1042	991
NUP88	1558	1442	1641	1066
CGA	0	0	0	0
CGB	2	3	3	3
C3orf18	276	317	181	164
LOC100421409	1	0	2	0
C3orf17	376	339	447	332
MCAM	2017	2117	1295	1199
LOC100421401	39	33	76	54
LOC100421400	0	0	2	0
CGN	97	97	45	60
C3orf14	143	158	148	119
LOC100421402	19	22	17	21
MCAT	335	433	366	319
LOC100421404	3	5	6	4
LOC100132249	6	1	3	1
ZNF559-ZNF177	0	4	7	3
OR10AH1P	0	0	0	0
LOC100132242	0	0	0	0
RPL36AP10	0	0	0	0
MOCS2	404	401	389	292
MOCS3	215	215	181	193
TMEM110-MUSTN1	58	56	46	28
STON1	48	30	18	17
CHM	422	228	540	182
STON2	132	85	173	75
MCEE	36	46	42	42
FGD5-AS1	1719	1294	1433	887
RRP12	3517	4092	4834	4157
CIC	1047	1238	1028	748
RP11-397C12.1	0	0	0	0
RRP15	313	256	443	288
ZIK1	2	0	0	1
EDARADD	0	0	0	0
MIR4659A	0	0	0	0
MIR4659B	0	0	0	0
LOC642513	0	0	0	0
CIT	1432	968	1189	713
SLC9B1P3	0	0	0	0
SLC9B1P2	0	0	0	0
SLC9B1P5	0	0	0	0
SLC9B1P4	0	0	0	0
PLIN4	66	66	40	61
PLIN3	2696	3249	2221	1754
PLIN2	1653	1783	1449	1171
PLIN1	8	13	5	7
RCCD1	898	1039	717	663
MOCS1	848	978	753	641
PLIN5	3	7	8	5
TRBV12-1	0	0	0	0
DCAF12L2	0	0	1	0
DCAF12L1	0	0	3	0
RP11-1072A3.2	18	19	13	13
TRBV12-2	0	0	0	0
TRBV12-3	0	0	0	0
TRBV12-4	0	0	0	0
SLC9B1P1	0	0	0	0
TRBV12-5	0	0	0	0
RASSF10	4	1	0	2
MINOS1	560	754	570	460
LOC642550	0	0	0	0
RRP36	715	900	769	634
CKB	193	274	90	103
PAIP2	2159	2199	2339	1651
ZIM2	0	0	0	0
PAIP1	1051	1030	1120	770
ZIM3	0	0	0	0
BCHE	288	300	474	224
HIPK4	3	1	2	2
AC020571.3	3	4	10	2
CKM	4	1	1	2
MCF2	4	1	1	0
MOCOS	789	606	1435	801
G0S2	1857	2422	4640	4962
RRP1B	1208	859	1204	753
HIPK1	1660	755	2262	890
HIPK3	486	200	976	240
HIPK2	1539	788	2787	1116
HERC2P10	4	0	4	1
LOC100134868	15	8	7	6
FOSB	34	26	101	94
CLC	0	0	0	0
TMEM229A	0	0	0	0
LOC100132202	0	0	0	0
RNASEH2CP1	0	0	0	0
RBMS1P1	17	13	32	13
MSX2P1	0	0	0	0
TMEM229B	43	46	19	21
LOC100506908	0	0	2	1
LOC100506901	37	33	59	28
LOC100421455	0	0	0	0
DNM3OS	0	0	0	0
CLU	659	966	735	756
MT1DP	0	0	0	0
LOC100288268	0	0	0	0
OIP5	240	206	201	182
IFNA11P	0	0	0	0
DIO1	1	0	0	2
LOC100421465	0	0	0	0
DIO2	10	5	38	13
LOC642554	1	0	1	1
DIO3	0	0	0	0
FAM91A1	1655	789	2466	894
LOC100421468	1	2	1	1
MTNR1A	0	0	0	0
MT1CP	0	0	0	0
MTNR1B	1	0	0	0
TBCAP1	1	0	1	1
TBCAP2	0	0	0	0
TBCAP3	1	1	0	0
LOC100421462	0	0	0	0
IFNA12P	0	0	0	0
PMM2P2	0	0	0	0
LOC100506929	0	0	0	0
OR7E62P	2	1	1	0
CNP	2005	2251	1267	1071
PMM2P1	0	0	0	0
LOC100421476	0	0	0	0
LOC100421478	0	0	0	0
EDRF1-AS1	2	1	5	2
RP11-72L22.1	2	3	16	7
LOC642590	37	32	38	20
LOC100421472	0	0	0	0
LOC100421471	0	0	0	0
LOC100421474	0	0	0	0
CD300LB	0	0	0	0
CD300LD	0	0	0	0
LOC100506922	24	10	34	10
CD300LF	0	0	0	1
CD300LG	0	0	0	0
MCL1	6651	4984	9472	5684
LOC400026	0	0	0	0
SRSF10P1	0	0	0	0
TCEANC	1	2	1	2
SRSF10P2	0	0	1	0
LOC642579	0	0	0	0
BCL9	353	270	362	212
UBOX5	191	244	138	137
OR6C64P	0	0	0	0
BCL6	363	356	688	373
LOC100421483	0	0	0	0
LOC100421482	0	0	0	0
CPD	1141	642	1369	578
BCL3	248	321	209	264
GLUD1P3	38	28	39	31
BCL2	90	48	119	49
LOC400036	0	0	0	0
GLUD1P4	0	0	0	0
CPE	87	79	72	54
GLUD1P5	0	0	0	0
LOC100506911	0	0	0	0
GLUD1P7	6	2	4	0
OR51H2P	0	0	0	0
LOC100134822	18	3	27	24
GLUD1P8	0	0	0	0
GLUD1P9	0	0	0	0
OSCP1	24	16	16	19
CPM	2	1	3	2
LOC100421417	0	0	0	0
RPL36AP55	0	0	0	0
CPP	0	0	0	0
LOC100421419	1	1	8	2
CPO	2	1	0	3
MCM7	12796	14849	8301	8388
LOC100506946	0	0	0	0
CPQ	65	71	45	50
COL14A1	3	0	1	1
MCM8	1040	658	1302	707
MCM9	124	91	170	98
LOC100421411	0	0	0	0
LOC100421414	0	0	0	1
CPZ	44	27	28	37
KBTBD13	1	1	0	1
KBTBD12	0	0	0	0
OR51H1P	0	0	0	0
SRIP1	0	0	0	0
SRIP2	0	0	0	0
SRIP3	0	0	0	0
CEP170B	799	809	1054	798
LOC100506943	0	0	0	0
LOC100506944	0	0	0	0
TCEB3C	0	0	0	0
OIT3	1	0	0	0
TCEB3B	0	0	0	0
DPRXP5	0	0	0	0
DPRXP4	0	2	0	0
CR2	10	3	3	3
DPRXP3	0	0	0	0
CR1	0	0	0	0
DPRXP2	0	0	0	0
GGPS1	98	106	89	70
DPRXP1	0	0	1	0
SGIP1	0	0	0	0
DIS3	911	583	1172	573
LOC100506937	0	0	0	0
HMGN2P19	0	0	0	0
HMGN2P18	0	0	0	0
DPRXP7	0	0	0	0
HMGN2P17	0	1	1	0
DPRXP6	0	0	0	0
HMGN2P16	0	0	0	0
OR6C66P	0	0	0	0
HMGN2P15	0	2	0	2
HMGN2P14	0	0	0	0
HMGN2P13	0	0	0	0
SAPCD2	1469	1594	871	797
HMGN2P11	0	0	0	0
SAPCD1	18	17	10	15
HMGN2P10	0	0	0	0
LOC100288233	0	0	0	0
XCL2	0	0	0	0
MCM3	5149	5165	4076	3537
ST20-MTHFS	63	74	90	81
CRH	0	0	0	0
XCL1	0	1	1	1
MCM4	3561	3137	2482	1681
MCM5	4240	5078	2864	2828
IGKV3D-7	0	0	0	1
MCM6	1675	1621	1258	1059
CRK	1789	1236	2137	1144
MCM2	4997	5739	3037	2627
RPL36AP35	0	0	0	0
CRP	0	0	0	0
RPL36AP36	0	0	0	0
RPL36AP33	0	0	0	0
RPL36AP34	0	0	0	0
RPL36AP39	0	0	0	0
LOC402634	0	0	0	0
RPL36AP37	1564	1971	1572	1495
RP11-64I17.1	0	0	0	0
RPL36AP38	0	0	0	0
CRX	0	0	0	0
LOC100288241	0	0	0	0
C1RL-AS1	106	66	175	97
LOC100421438	6	1	4	3
HMGN2P29	0	0	0	0
LOC100421437	0	0	0	0
HMGN2P28	0	0	2	1
HMGN2P27	0	0	0	0
HMGN2P26	0	0	0	0
STOX2	51	18	62	22
HMGN2P25	0	0	0	0
HMGN2P24	0	0	0	0
HMGN2P23	0	0	0	0
HMGN2P22	0	0	0	0
HMGN2P21	0	0	0	0
HMGN2P20	0	0	0	0
IL21R	2	1	2	2
LOC402641	0	0	0	0
CSK	2696	3342	3075	2735
BCO2	6	4	3	3
RPL36AP42	641	835	660	731
DKFZp434L192	0	0	0	0
RPL36AP43	0	0	1	1
STOX1	3	3	12	6
RPL36AP40	0	0	0	0
RPL36AP41	0	0	0	0
RPL36AP46	0	0	0	0
SLC35A2	505	500	571	445
SLC35A1	187	141	275	188
RPL36AP47	0	0	0	0
SLC35A4	1800	2176	1981	1724
RPL36AP44	2	3	5	4
SLC35A3	441	252	616	238
RPL36AP45	0	0	0	0
PEX12P1	0	0	0	0
RPL36AP48	0	0	0	0
LOC402644	0	0	0	0
RPL36AP49	0	0	0	0
LOC100421444	0	0	0	0
OR6C69P	0	0	0	0
LOC100421446	0	0	0	0
KBTBD11	17	7	32	12
CPPED1	0	0	0	0
HMGN2P39	0	0	0	0
MAB21L3	1	2	3	0
HMGN2P38	0	0	0	0
ASXL1	3185	2871	3127	2184
HMGN2P37	0	0	0	0
HMGN2P36	0	0	0	0
HMGN2P35	0	0	0	0
HMGN2P34	0	0	0	0
HMGN2P33	0	0	0	0
HMGN2P32	0	0	0	0
CTH	213	186	999	497
ASXL3	2	1	1	2
MAB21L1	1	0	0	0
HMGN2P31	0	0	0	0
LIFR-AS1	7	12	4	3
ASXL2	986	443	1585	464
MAB21L2	0	1	0	0
HMGN2P30	0	0	0	0
RPL36AP50	0	0	0	0
BCOR	604	403	586	316
LOC100506955	0	0	0	0
RPL36AP53	0	0	0	0
RPL36AP54	0	0	2	0
RPL36AP51	0	0	0	0
OR7E66P	0	0	0	0
RPL36AP52	0	0	0	0
SLC35B3	148	140	176	131
SLC35B2	1141	1435	1102	1101
IL1RN	2	1	2	5
SLC35B4	655	435	641	378
OR5H8P	0	1	1	0
LOC100506869	0	0	0	0
IL23R	0	0	0	0
SLC35B1	644	790	867	772
OSBPL9P6	1	2	0	0
CALR4P	0	0	1	0
OSBPL9P1	0	0	0	0
OSBPL9P2	0	0	0	0
OSBPL9P3	0	0	0	0
OSBPL9P4	0	0	0	0
MGC45922	0	0	0	0
LOC727980	9	10	3	6
ARFIP2	1772	2113	1416	1582
ARFIP1	415	286	486	225
LOC100506860	12	5	8	3
SLC35A5	183	170	327	150
NDUFS5P7	0	0	0	0
TANGO6	321	363	308	271
OR5H7P	0	0	0	0
LOC100506858	0	0	0	0
IL1R1	92	64	121	55
IL1R2	3	3	2	2
TANGO2	605	642	670	663
LOC100506859	0	0	0	0
SLC35C2	784	980	893	903
SLC35C1	685	824	787	687
IL23A	34	32	60	48
NDUFS5P1	0	0	0	0
NDUFS5P2	0	0	0	0
OR3B1P	0	0	0	0
NDUFS5P3	0	0	0	0
NDUFS5P4	0	0	0	0
LOC100506851	0	0	0	0
NDUFS5P5	0	0	0	0
SLC35D1	222	179	321	197
AC079145.4	1	3	2	1
LOC101927902	1	1	0	0
SH2D2A	54	65	138	143
SLC35D3	0	0	3	0
SLC35D2	183	219	274	212
UBA6-AS1	162	178	369	220
OR2AI1P	0	0	0	0
MT1JP	0	0	0	1
RP11-494M8.4	0	0	0	0
LOC101927906	3	0	0	0
LOC101927903	8	6	13	2
LOC727967	1140	1613	898	1074
LOC101927904	0	0	0	0
OR7E59P	0	0	0	0
LOC100506882	0	0	0	0
LOC101927908	0	0	0	0
LOC100506885	3	2	1	1
LOC727964	0	0	0	0
XCR1	0	0	0	0
SLC35E2	65	55	74	47
SLC35E1	1419	1074	1594	1104
LOC101927913	0	0	0	0
SLC35E4	165	235	208	202
LOC101927910	22	17	29	31
SLC35E3	224	212	204	144
LOC101927911	1	4	7	5
SH2D1A	0	0	0	0
SH2D1B	11	5	12	7
LOC100288337	0	0	0	0
LOC100506870	12	3	13	9
MT1IP	0	0	0	0
LOC101927916	0	0	0	0
OR5H5P	0	0	0	0
LOC727978	1	0	6	2
LOC101927915	0	0	0	0
LOC389199	4	1	2	1
LOC101927918	0	0	0	0
LOC101927919	21	12	18	9
SLC35F6	937	923	994	805
MRPS31P1	0	0	0	0
LOC101927920	0	0	0	0
TRIM49D2P	0	0	0	0
SLC35F3	145	164	207	162
LOC101927923	0	0	1	0
SLC35F2	913	747	1151	895
CAB39L	109	94	131	68
SLC35F5	351	237	553	216
LOC101927921	0	0	0	0
LOC101927922	0	0	0	2
SLC35F4	2	1	3	1
SLC35F1	0	0	0	0
LOC100421499	0	0	0	0
SIPA1L2	80	54	121	86
MRPS31P4	36	29	63	27
SIPA1L3	787	793	1045	766
MRPS31P5	69	44	136	68
MRPS31P2	0	1	3	2
LOC100421490	5	2	17	5
RP4-777D9.2	0	0	1	1
SIPA1L1	975	838	1146	802
LOC100421494	2	0	0	0
LOC100421493	0	0	0	0
IGHD2-21	0	0	0	0
LOC727944	0	0	0	0
RNA5-8SP3	0	0	0	0
RNA5-8SP2	0	0	0	0
RNA5-8SP5	0	0	0	0
RNA5-8SP4	0	0	0	0
LOC101927929	16	14	10	11
RNA5-8SP7	0	0	0	0
RNA5-8SP6	0	0	0	0
LOC101927931	0	0	0	0
LOC101927934	15	15	10	8
LOC727947	0	0	0	0
SLC35G4	0	0	0	0
LOC101927935	0	0	0	0
SLC35G3	0	0	0	0
SLC35G6	1	0	2	0
LOC101927932	5	1	1	2
LOC101927933	0	0	1	0
SLC35G5	1	1	0	0
MT1P3	2	1	1	1
SLC35G2	543	553	631	484
SLC35G1	169	111	210	147
GLTSCR2	2262	3056	2322	2404
MT1P1	0	0	1	1
GLTSCR1	301	302	358	289
MIR105-2	0	0	0	0
MIR105-1	0	0	0	0
LOC101927939	2	0	1	0
LOC101927936	0	0	0	0
MPRIPP1	16	23	15	12
RPS3AP9	0	0	0	0
LOC101927941	0	0	3	2
AMER1	191	140	193	103
LOC727919	5	3	5	2
LOC101927942	0	0	0	0
AMER2	0	0	0	0
AMER3	0	0	0	0
LOC101927940	0	0	0	0
RPS3AP5	1	2	3	1
LOC101927946	0	0	0	0
RPS3AP6	173	224	204	194
RPS3AP7	0	0	0	0
ZNRD1-AS1	28	25	40	35
LOC101927943	0	0	0	0
RPS3AP8	0	0	0	1
RGPD6	1	0	4	2
RPS3AP1	0	0	0	0
RGPD5	3	2	3	5
RPS3AP2	0	0	0	0
RGPD8	38	15	62	23
RPS3AP3	0	0	0	0
RPS3AP4	0	0	0	0
RGPD2	0	0	0	0
RGPD1	0	0	3	3
AGAP2-AS1	317	503	186	220
RGPD4	8	6	4	2
RGPD3	6	2	6	2
BEGAIN	40	35	39	23
TCEAL8	348	335	304	223
TCEAL7	0	0	0	0
TCEAL6	0	3	0	0
TCEAL5	0	1	0	0
TCEAL4	442	410	498	393
TCEAL3	198	210	149	149
TCEAL2	0	0	0	0
TCEAL1	218	183	152	108
LOC101927949	0	0	0	3
LOC101927952	4	0	2	3
LOC101927953	0	0	0	0
SVIL	2240	1733	1819	1241
LOC101927956	1	0	0	0
LOC101927957	3	2	3	4
LOC101927954	0	0	0	0
LOC101927955	0	0	0	1
SVIP	3	2	3	1
SPCS3	987	662	1125	723
SPCS2	569	607	627	491
SPCS1	1097	1383	1178	1093
QPCT	145	164	227	184
LOC101927958	0	0	0	0
AP1B1P2	0	0	0	0
AP1B1P1	3	0	2	3
LOC101927959	1	0	0	0
IGHD2-15	0	0	0	0
NUPL2	232	192	262	185
NUPL1	1151	606	1370	560
LOC727930	0	1	0	0
SIPA1	1071	1436	577	659
LOC101927963	24	13	25	13
SOCS2P2	0	0	0	0
RP11-234B24.2	0	0	2	1
LOC101927961	0	0	0	0
LOC101927962	0	0	0	0
APOOP5	0	0	0	0
LOC101927967	6	5	5	5
LOC100132172	0	0	0	0
APOOP4	0	0	0	0
APOOP3	0	0	0	0
APOOP2	0	0	0	0
LOC100132174	0	0	0	0
APOOP1	0	0	0	0
LOC101927966	0	0	1	0
C3orf65	0	0	0	0
CLEC18C	0	2	1	3
CLEC18B	5	4	9	10
LOC101927960	1	0	0	0
SOCS2P1	0	0	0	0
C3orf67	19	14	14	9
CLEC18A	7	7	5	8
LOC159007	0	0	0	0
OR5H15	0	0	0	0
OR5H14	0	0	0	0
C3orf62	104	106	193	182
FPGT	174	98	153	79
FPGS	1552	2258	1282	1406
LOC390101	0	0	0	0
GATSL2	21	19	7	20
LOC100132179	0	0	0	0
LOC101927974	30	37	45	63
LOC101927975	0	0	0	0
IGHVII-33-1	0	0	0	0
LOC101927973	0	0	0	0
FLJ46552	0	0	1	1
LOC101927978	9	12	15	6
LOC101927971	0	0	0	0
C3orf79	0	0	0	0
CLEC19A	0	0	0	0
C3orf72	0	0	0	0
C3orf70	1	0	3	0
SPECC1L	939	927	1191	858
TIMELESS	1570	1325	1130	972
LOC149684	0	0	0	0
NUPR1	27	25	120	124
LOC101927986	2	11	17	6
LOC101927984	0	0	0	0
LOC101927989	1	3	8	8
RP11-363G15.2	0	0	0	0
LOC101927988	0	0	0	0
CLEC16A	595	563	709	433
LOC101927982	0	0	0	0
CAMSAP1	1065	875	1127	715
CAMSAP2	498	204	759	263
C3orf80	19	10	16	10
C3orf83	2	0	5	5
C3orf84	0	0	0	0
NPC1L1	1	0	5	2
NAGPA-AS1	6	9	1	4
AMELX	0	0	0	0
AMELY	0	0	0	0
LOC101927996	0	0	0	0
LOC101927997	0	0	0	0
RWDD4P1	11	11	13	9
LOC353194	1	2	1	4
PNPT1	1112	887	985	543
LOC101927995	0	0	0	0
RWDD4P2	45	43	62	34
LOC101927998	0	0	0	0
LOC101927999	1	1	7	2
CLEC17A	2	0	3	0
LDLRAD4-AS1	0	0	0	0
LOC101927993	0	0	0	0
LOC101927991	0	0	0	0
DAK	478	588	329	411
CAMSAP3	3	2	1	6
DAP	2711	3208	1918	1601
DAO	0	0	0	0
SKIV2L	1898	1961	1591	1428
DNAJC3-AS1	11	5	8	5
C3orf27	0	0	0	0
C3orf22	0	0	1	1
DBI	1051	1248	954	827
CLEC14A	0	0	0	0
DBH	0	1	4	7
C3orf20	1	1	7	2
PEG3-AS1	0	0	0	0
DBP	19	26	3	7
DBT	595	413	844	401
LOC102388891	23	14	15	11
OR5H4P	0	0	0	0
STPG1	174	205	161	143
C3orf38	225	214	296	183
SVOP	0	0	0	0
STPG2	1	3	5	1
DCD	0	0	0	0
DCC	0	0	0	0
TAF9BP1	0	0	0	0
C3orf33	79	71	88	68
C3orf30	0	0	0	0
C3orf36	0	0	0	0
DCK	426	318	375	166
DCN	0	0	0	1
C1QTNF9B	7	4	11	14
TAF9BP2	0	0	1	2
C3orf35	5	6	3	4
ZAP70	4	3	3	3
DCT	6	4	18	3
OR5H3P	0	0	0	0
DCX	0	0	1	0
DNASE2	543	744	902	806
DNASE1	184	184	212	171
LOC100132146	0	0	0	0
MIR1289-1	0	0	0	0
MIR1289-2	0	0	0	0
C3orf49	2	0	1	0
DDC	3	0	2	0
LOC147004	0	0	0	0
CLEC12A	0	0	0	0
CLEC12B	0	0	0	0
C3orf43	0	0	0	0
DDO	39	44	20	26
DDN	66	90	30	21
SNORA18	34	21	24	20
SNORA19	0	0	0	0
DDT	865	1082	665	746
SNORA17	3	4	4	6
LOC100132154	0	0	0	0
SNORA15	0	0	3	0
SNORA12	0	2	0	0
SNORA13	5	0	5	12
LOC392787	3	0	2	0
SNORA10	25	39	11	16
SNORA11	0	0	0	4
LOC91450	2	3	0	0
SNAPC5P1	0	0	0	0
C3orf55	54	34	26	32
C3orf52	63	48	141	96
DEK	2882	1875	3291	1539
C3orf58	353	165	389	152
C3orf56	0	0	0	0
DES	21	34	20	9
RPL31P49	0	3	1	0
MDC1	1072	906	1338	843
RPL31P48	0	0	0	0
LOC101927689	0	0	0	0
SNORA40	73	49	71	40
LOC101927686	0	3	0	0
LOC101927687	1	0	0	0
LOC100132570	2	3	0	0
LOC101927680	0	0	0	0
RPL31P41	0	0	0	0
RPL31P40	0	0	0	0
LOC101927681	1	1	0	2
RPL31P43	1	0	0	0
RPL31P42	0	0	0	0
RPL31P45	0	0	0	0
LOC101927684	0	0	0	0
MIR4666A	0	0	0	0
RPL31P44	0	0	0	0
LOC101927685	4	2	5	0
RPL31P47	0	0	0	0
MIR4666B	0	4	2	0
RPL31P46	3	4	6	7
KRTAP3-4P	0	0	0	0
IL4I1	10	14	18	26
SNORA38	0	0	0	1
RPL31P50	0	0	0	0
SNORA39	0	5	2	0
LOC100132571	0	0	0	0
SNORA37	0	0	0	0
SNORA34	0	5	1	4
TGIF2P1	2	0	4	2
SNORA35	0	0	0	0
SNORA32	4	3	9	13
SNORA33	11	8	15	19
SNORA30	0	0	0	0
SNORA31	1	2	2	6
LOC101927699	3	0	8	4
RPL31P38	0	0	0	0
RPL31P37	0	0	0	0
LOC101927697	0	0	0	0
RPL31P39	0	0	0	0
RPL31P30	1	2	0	1
LOC101927691	0	0	0	2
RPL31P32	0	0	0	0
RPL31P31	0	0	0	0
LOC101927690	0	1	3	3
RPL31P34	0	0	0	0
SNORA2A	0	0	0	0
LOC101927695	0	0	0	0
RPL31P33	0	0	0	0
SNORA2B	1	0	0	0
LOC101927696	41	40	17	35
LOC101927693	0	0	0	0
RPL31P36	0	0	0	0
RPL31P35	0	0	0	0
AR	23	14	19	12
SNORA29	0	1	0	0
SNORA27	6	7	4	4
SNORA28	2	0	0	0
SNORA25	5	2	3	9
SNORA26	4	5	5	5
SNORA23	3	1	1	1
SNORA24	5	1	4	7
SNORA21	4	6	4	8
SNORA22	0	1	0	0
RWDD1P3	0	0	0	0
CGGBP1	691	455	723	422
PHC1P1	92	98	74	52
GRID2IP	0	0	1	0
SNORA20	1	0	0	2
RWDD1P1	0	0	0	0
SNORA61	41	37	36	31
SNORA62	18	22	33	30
SNORA60	1	0	2	1
DHH	6	14	12	8
ACTL7A	0	0	0	0
ACTL7B	0	0	0	0
FPR1	0	0	0	3
RPL31P63	0	0	0	0
RPL31P62	0	0	0	0
FPR3	0	0	0	0
FPR2	1	0	0	0
SNORA5B	2	6	0	8
SNORA5C	8	12	11	14
C2	8	13	11	6
DYNC2LI1	56	57	40	44
C3	48	57	98	55
SNORA5A	3	5	8	1
C5	43	15	13	5
C6	0	0	0	0
C7	0	0	0	0
C9	0	0	0	0
SNORA58	1	0	0	0
SNORA56	0	0	0	0
SNORA57	0	3	0	1
SNORA54	1	0	0	0
SNORA55	4	0	3	0
SNORA52	22	25	31	43
LOC100132599	0	0	0	0
SNORA53	0	5	2	7
SNORA50	1	0	0	0
RPL31P59	0	0	0	0
SNORA51	16	16	16	15
PES1P1	0	0	0	0
PES1P2	0	0	0	0
RPL31P52	0	1	0	1
RPL31P51	0	0	0	0
RPL31P54	0	0	0	0
RPL31P53	0	0	0	0
RPL31P56	0	0	0	0
CP	72	77	60	40
RPL31P55	0	0	0	0
RPL31P58	0	0	0	0
RPL31P57	0	0	0	0
CS	3287	3297	3106	2172
RPL31P61	0	0	0	0
SNORA49	0	2	1	1
RPL31P60	0	0	0	0
SNORA47	2	0	2	1
SNORA48	5	9	12	10
SNORA45	9	6	4	17
SNORA46	1	0	0	0
SNORA43	0	0	0	1
SNORA44	6	2	8	10
SNORA41	2	2	1	5
DMRTC1B	0	0	0	0
SNORA42	0	0	1	0
SNORA84	2	1	5	2
LRSAM1	441	426	377	383
SNORA81	24	5	22	10
DCAF13P3	1	0	1	0
DCAF13P2	0	0	0	1
SNORA80	0	0	0	0
RPLP1	23332	32682	25122	27786
RPLP0	41095	53668	40895	38806
QPRT	3	1	2	4
DCAF13P1	0	0	0	0
ECSIT	679	981	711	702
SNORA7B	0	0	2	4
IGLV2-33	0	0	0	0
SNORA7A	3	4	3	1
IGLV2-34	0	0	0	0
RPLP2	12389	18522	12874	15444
SNORA78	9	6	6	13
SNORA79	0	0	0	0
SNORA76	25	28	17	16
SNORA77	1	0	0	0
SNORA75	0	0	1	2
SNORA72	3	1	3	2
SNORA70	90	84	64	96
ACTL6B	0	0	0	0
ACTL6A	1921	1906	1590	1120
SIRT4	7	10	12	7
SIRT5	250	246	172	161
SIRT6	671	893	779	835
SIRT7	702	820	928	947
F2	7	5	5	7
F3	811	551	1742	999
SIRT1	302	175	404	187
BIVM-ERCC5	282	215	356	211
SIRT2	290	392	269	260
F5	3	0	6	1
SIRT3	237	235	160	184
F7	0	0	3	0
F8	44	44	71	49
BDH2	127	171	118	109
F9	0	0	0	0
BDH1	358	476	353	375
CDC42EP5	0	0	0	0
CDC42EP4	1344	1514	1021	865
TGIF2LX	27	21	58	14
CDC42EP3	3570	3062	3766	2429
OR10AK1P	0	0	0	0
TGIF2LY	0	0	0	0
CDC42EP2	819	1040	781	849
SNORA69	3	4	1	1
CDC42EP1	942	1247	1489	1456
FLJ22447	1	2	2	0
LOC100132541	0	0	0	0
SNORA67	70	86	76	79
SNORA68	16	13	9	24
SNORA65	4	8	7	11
LOC100132543	0	0	0	0
SNORA66	6	5	7	4
DLD	1094	803	905	640
SNORA63	24	8	28	32
MDFI	81	125	217	182
SNORA64	34	31	26	14
RPL31P27	0	0	0	0
RPL31P26	0	0	0	0
NARSP1	2	0	0	0
FH	1303	1358	975	884
RPL31P29	0	0	0	0
RPL31P28	0	0	0	0
ARL14EPL	0	1	4	2
RPL31P21	0	0	0	1
RPL31P20	0	0	0	0
RPL31P23	0	0	0	0
CCNDBP1	814	830	813	704
RPL31P22	0	0	1	0
RPL31P25	0	0	0	0
RPL31P24	0	0	0	0
HLA-DMA	11	13	13	17
HLA-DMB	5	5	3	2
OR6C71P	0	0	0	0
DMD	0	0	1	0
CSMD3	5	3	16	3
CSMD2	0	0	0	0
GC	0	1	0	0
CSMD1	0	0	0	0
RPL31P16	0	0	0	0
RPL31P15	0	0	0	0
RPL31P18	0	0	0	0
RPL31P17	0	0	0	0
MDH1	2498	2852	1930	1781
GK	24	21	39	22
RPL31P19	0	0	0	0
MDH2	5015	6734	4567	4195
RPL31P10	0	0	0	0
HNRNPUL2-BSCL2	1154	1083	873	762
RPL31P12	0	0	0	0
RPL31P11	0	0	0	0
RPL31P14	0	0	0	0
RPL31P13	0	0	0	0
TTLL7	150	71	163	56
TTLL6	8	9	18	8
LPGAT1P1	0	0	0	0
TTLL5	391	373	445	272
TTLL4	398	445	563	332
TTLL3	145	141	105	97
OR6C72P	0	0	0	0
TTLL2	0	0	3	4
TTLL1	35	32	14	19
OR9R1P	0	0	0	0
GGT3P	3	0	0	0
LOC100132562	0	0	0	1
TTLL9	1	0	6	6
TTLL8	0	0	0	0
IFNA22P	0	0	0	0
LOC102724773	0	0	2	0
HP	0	0	0	0
LOC100421332	0	0	0	0
LOC102724772	0	0	0	0
HR	472	466	147	219
LOC102724775	0	0	0	0
LOC102724774	0	0	0	0
LOC100421336	0	0	2	0
LOC102724771	0	0	0	0
LOC102724770	0	0	0	0
HPGDS	0	0	0	0
LOC102724777	0	0	0	0
ABCB10P1	0	0	0	0
OR6C73P	0	0	0	0
LOC102724776	0	0	1	0
LOC102724779	0	0	0	0
ABCB10P4	0	0	0	0
LOC102724778	0	0	0	0
LOC100421330	0	0	0	0
ABCB10P3	0	0	0	0
PABPC4L	49	23	66	17
GGT4P	0	0	4	0
HLA-DOA	0	0	0	1
HLA-DOB	11	7	10	12
IK	2273	2184	2385	1937
VPS33A	571	495	623	372
VPS33B	745	927	866	712
LOC100421344	0	0	0	0
LOC102724784	0	0	0	0
LOC100421343	0	0	0	0
LOC102724783	0	1	1	1
LOC102724786	1	0	1	1
LOC102724785	0	0	0	0
LOC102724780	3	0	0	0
LOC100421347	0	0	0	0
LOC102724782	27	21	47	29
LOC102724781	1	0	1	0
LOC100421349	0	0	0	0
LOC102724788	0	0	0	0
LOC102724787	0	0	0	0
LONRF2P2	0	0	0	0
LOC102724789	0	0	0	0
LONRF2P1	0	0	0	0
RP11-10N16.2	0	0	0	0
NSMAF	670	660	822	536
ECSCR	1	4	0	1
LOC102724795	3	0	1	3
DPT	0	0	0	0
LOC102724794	0	0	0	0
LOC102724797	0	0	0	0
LOC102724796	0	0	0	0
LOC102724791	13	18	32	35
LOC100421358	0	0	4	8
LOC102724790	0	0	0	0
LOC102724793	0	0	0	0
LOC102724792	3	4	6	6
IGLV2-11	0	0	0	0
LOC102724799	0	0	0	0
IGLV2-14	0	0	0	0
LOC102724798	0	0	0	0
LOC644893	0	0	0	0
LOC727681	0	0	0	0
IGLV2-18	0	0	0	0
MDN1	639	463	1211	872
KL	0	0	1	0
DR1	2465	1706	3599	1722
BDNF	263	258	234	167
LOC100421368	0	0	0	0
KY	0	3	0	0
ZC3HC1	397	524	438	377
LOC100132524	0	0	0	0
LOC100421362	0	0	0	0
LOC100421361	0	0	0	0
LOC100421364	0	0	0	0
IGLV2-23	0	0	0	0
MDM2	736	406	976	418
HLA-DRA	0	0	0	0
MDM4	240	212	368	302
IGLV2-28	0	0	0	0
LOC100132520	0	0	0	0
SNORA80B	1	1	0	1
MDM1	141	88	169	111
RP11-154D17.1	2	0	0	0
SH2D4A	440	396	508	424
SH2D4B	4	6	2	3
GGT8P	9	0	21	9
LOC100506827	7	5	14	3
MIR4662A	0	0	0	0
LOC102724731	0	0	0	0
WHSC1L2P	0	0	0	0
MIR4662B	0	0	0	0
LOC642249	0	0	0	0
LOC102724730	6	5	3	5
LOC102724737	0	0	0	0
LOC102724736	0	0	0	0
LOC102724739	0	0	0	0
LOC102724738	0	0	0	0
LOC102724733	13	23	20	11
MB	3	7	1	4
LOC102724732	0	0	0	0
LOC102724735	0	0	0	0
DSE	297	197	482	250
LOC102724734	2	0	0	0
MDP1	238	302	192	216
SPG11	679	474	850	554
LOC100421308	0	0	0	0
DSP	2289	1528	2626	1559
LOC100421307	0	0	0	0
LOC100421309	0	0	0	0
DST	1888	1159	3319	1919
SH2D3A	443	577	465	582
SH2D3C	2	2	1	2
LOC642236	45	20	51	33
LOC100421300	0	0	0	0
VPS37C	460	557	527	459
CALM2P4	0	0	0	0
LOC102724740	1	1	1	0
VPS37D	54	74	27	20
CALM2P3	0	2	0	1
LOC102724742	0	0	0	0
CALM2P2	9	13	19	15
VPS37A	254	218	348	232
LOC102724741	0	0	0	0
VPS37B	1137	1324	1542	1324
CALM2P1	0	0	0	0
LOC100421303	0	0	0	0
LOC100421306	0	1	6	1
LOC102724748	11	2	5	13
LOC102724747	1	7	2	5
LOC102724749	0	1	1	1
LOC102724744	0	0	0	0
LOC102724743	0	0	0	0
VPS26BP1	0	0	0	0
LOC102724746	0	0	0	0
LOC102724745	0	0	0	0
IL6RP1	0	0	0	0
LOC100506811	0	0	0	0
BDP1	484	145	866	238
DTL	487	400	675	338
OSTM1-AS1	0	0	0	0
RNFT2	44	51	25	24
IFNA20P	0	0	0	0
COL15A1	26	23	23	16
LOC100421311	4	0	6	1
LOC102724751	0	0	0	0
HSD17B14	6	7	8	1
LOC102724750	0	0	0	0
HSD17B13	1	4	2	1
LOC102724753	0	0	0	0
LOC102724752	3	0	0	3
HSD17B12	1123	950	1560	797
HSD17B11	574	543	613	405
HSD17B10	754	1077	831	803
CRHR1-IT1	38	39	32	23
RNFT1	131	101	200	93
LOC102724759	0	0	1	0
LOC102724758	0	0	0	0
SLITRK2	0	0	0	0
LOC102724755	0	0	0	0
LOC102724754	0	0	0	0
SLITRK1	0	0	0	0
SLITRK4	19	16	31	14
LOC102724757	3	2	3	3
SLITRK3	0	0	0	0
LOC102724756	0	0	0	0
SLITRK6	12	6	4	5
SLITRK5	137	89	82	53
LINGO2	12	13	11	8
LINGO1	2	2	0	0
LINGO4	1	0	0	0
DUT	1928	1959	1340	1293
LINGO3	0	0	0	0
LOC400347	0	0	0	0
LOC102724762	0	0	0	0
LOC102724761	0	0	0	0
LOC102724764	0	1	0	1
LOC102724763	0	0	0	0
LOC102724760	0	0	0	0
MAGOH3P	0	0	1	0
LOC102724769	0	0	0	0
LOC642262	0	0	0	0
PC	569	718	428	432
LOC102724766	0	0	0	0
SLAMF6P1	0	0	0	0
LOC102724765	0	0	0	0
LOC102724768	0	0	0	0
LOC102724767	0	0	0	0
PABPC1L	643	495	915	1066
MDGA2	0	0	0	0
MDGA1	56	61	55	56
SPG21	1482	1523	1462	1308
SPG20	678	493	734	422
LOC100506747	2	6	8	2
RGSL1	0	0	0	0
TXNDC11	369	400	344	286
TXNDC12	966	1090	1465	1080
TXNDC15	509	472	416	306
TXNDC16	131	82	112	79
TXNDC17	866	1200	858	900
MGC45800	0	0	0	0
LOC100506746	11	11	25	11
SLC34A3	13	9	22	21
HNRNPCP10	0	0	0	0
SLC34A2	0	0	1	0
CAPNS1P1	2	0	0	0
LOC100506737	4	2	2	4
SLC34A1	1	7	4	0
TIMD4	0	0	0	0
DLEC1P1	0	0	0	0
LOC102724704	0	0	0	0
LOC102724703	0	0	0	0
MDS2	1	0	0	0
LOC102724706	0	0	0	0
LOC102724705	10	6	8	6
LOC102724700	0	0	0	0
LOC102724702	1	0	3	0
LOC102724701	0	0	0	0
OR5E1P	0	0	0	0
DXO	122	142	226	206
LOC100506734	0	0	0	0
LOC102724708	7	6	5	3
LOC102724707	0	0	0	0
LOC100506730	8	20	13	17
TMEM72-AS1	5	1	0	2
LOC100506731	0	0	1	0
LOC102724709	5	1	0	2
RNF11P1	0	0	0	0
EPHA10	24	43	13	13
RNF11P2	0	0	0	0
RP4-753M9.1	0	0	0	0
KIF9-AS1	19	28	56	26
MST1R	1034	1142	806	781
MST1L	1	3	0	0
OSGEP	1191	1303	1286	1109
LOC102724715	0	0	0	0
LOC102724714	0	1	0	0
LOC102724717	0	0	0	0
LOC102724716	0	0	0	0
LOC102724711	2	2	2	0
LOC102724710	0	0	0	0
RP11-756H20.1	0	0	0	0
SI	0	0	0	0
LOC102724713	0	0	0	0
SWI5	269	312	213	284
LOC102724712	0	0	0	0
DYM	155	144	190	134
LOC102724719	0	2	0	1
LOC102724718	0	0	0	0
LOC102724720	1	0	0	2
LOC102724726	0	0	0	0
LOC102724725	0	0	0	0
TF	3	6	6	3
LOC102724728	0	0	0	0
TG	0	2	0	0
LOC102724727	0	0	0	0
LOC102724722	0	0	0	0
TH	0	0	2	2
LOC102724721	0	0	0	0
LOC102724724	0	0	0	0
LOC102724723	0	0	0	0
AC016629.8	64	47	104	77
LOC102724729	0	0	0	0
LOC100506753	16	12	5	9
PCSK2	0	1	0	0
PCSK1	3	0	4	1
SLC7A14	0	0	0	0
PCSK9	0	0	0	0
SLC7A13	0	0	0	0
PCSK7	727	785	837	769
SLC7A11	884	381	3306	1080
SLC7A10	0	1	0	0
PCSK6	343	319	342	276
PCSK5	70	58	61	30
PCSK4	44	23	13	23
CLYBL	20	24	16	6
VDAC1P12	0	0	0	0
VDAC1P11	0	0	0	0
GNGT1	1	0	1	0
VDAC1P10	0	0	0	0
GNGT2	1	2	4	9
LOC100421372	19	14	30	16
HYAL1	13	10	12	16
HYAL2	887	1215	563	624
HYAL3	152	201	161	173
HYAL4	18	9	6	18
MCCD1P2	2	0	1	0
SSSCA1	719	1050	891	870
L3HYPDH	116	117	253	193
MCCD1P1	0	0	0	2
THUMPD3-AS1	147	127	128	135
LOC100421387	0	0	0	0
LOC100421386	0	0	0	0
LOC100421385	0	0	0	0
G2E3	401	215	731	268
RP11-420A23.1	0	0	2	1
IGHMBP2	550	548	647	523
OR4H12P	0	0	0	0
LOC100421391	0	0	0	0
RP11-367N14.2	6	6	10	3
LOC100421390	0	0	0	0
ALS2CL	252	315	646	605
PLK1S1	129	129	163	97
PLEKHG4B	7	16	5	11
RP5-921G16.2	0	0	0	0
LOC497256	0	0	0	0
RNY5P10	0	0	0	0
XG	0	0	1	0
LOC100506790	0	0	0	0
LOC100506791	4	2	0	1
XK	0	0	0	0
THEMIS2	273	301	189	186
GLB1L	116	129	101	96
LBX2-AS1	82	152	89	101
LOC100506797	8	7	8	8
LOC101927600	0	0	0	0
TRBV11-1	0	0	0	0
TRBV11-2	0	0	0	0
LOC101927605	0	0	0	0
LOC101927602	0	0	0	0
LOC101927603	2	0	0	0
TRBV11-3	0	0	0	0
LOC101927608	0	0	0	0
LOC101927609	3	7	6	1
LOC101927606	0	0	0	0
AC003958.2	0	0	0	0
PAMR1	0	0	0	0
LOC101927611	0	0	0	0
RBPMSLP	0	0	0	0
LOC101927610	2	0	3	7
LOC101927615	2	1	3	1
LOC101927613	0	0	0	0
IGHVIII-76-1	0	0	0	0
DKC1	2395	2248	2907	2168
LOC101927617	4	2	3	0
AC079610.2	0	0	1	1
LOC101927623	0	0	0	0
LOC101927627	0	0	0	0
RPL18P10	0	0	1	0
RPL18P11	0	0	0	0
RPL18P12	0	0	0	0
RPL18P13	0	0	0	0
HCAR2	4	0	0	0
TRGC1	0	0	0	0
HCAR3	0	0	0	1
EBP	363	470	291	275
HCAR1	29	33	24	8
CASP1P1	0	0	0	0
LOC389465	0	0	0	1
LOC101927628	0	0	0	0
CASP1P3	0	0	0	0
CASP1P2	0	0	0	0
LOC101927629	0	0	0	0
TRGC2	0	0	0	0
LOC101927633	1	3	2	0
LOC101927634	0	0	0	0
PBX2P1	3	2	2	1
LOC101927632	14	19	9	13
LOC101927638	0	0	0	0
LOC101927635	3	3	1	3
ECD	543	515	601	431
PHOX2B	0	0	0	0
PHOX2A	0	0	0	0
FERP1	13	14	27	17
RHPN2P1	0	0	0	1
STT3A	2475	2249	2486	1862
IGHV3OR16-6	9	7	17	15
IGHV3OR16-7	0	0	0	0
LOC389473	1	0	0	2
IGHV3OR16-8	0	0	0	0
STT3B	2184	1540	2380	1214
ACTL10	5	38	3	11
RP11-85B7.2	0	0	0	0
LOC101927644	0	0	0	0
LOC101927645	3	3	4	8
EDA	85	120	64	43
LOC101927649	0	0	0	0
LOC101927646	0	0	0	0
LOC101927647	0	0	1	0
MEA1	1374	1944	1182	1436
RGPD4-AS1	0	0	0	0
FYTTD1P1	0	0	3	0
LOC100132498	0	0	0	0
LOC101927656	0	1	0	0
LOC101927654	0	0	0	0
EED	472	439	387	312
DARS2	942	692	939	464
LOC101927651	0	0	0	0
LOC101927652	0	0	0	0
SGK223	696	678	481	422
AKR1B1P6	0	0	0	0
AKR1B1P7	0	0	0	0
HP09025	0	0	0	0
LOC101927664	0	0	0	0
AKR1B1P4	0	0	0	0
LOC101927665	0	0	0	0
AKR1B1P5	0	0	0	0
LOC150776	366	387	367	362
AKR1B1P2	0	0	0	0
AKR1B1P3	0	0	0	0
IGHV1OR16-1	0	0	0	0
AKR1B1P1	0	0	1	0
LOC101927669	0	0	0	0
STSP1	0	0	0	0
LOC101927662	0	0	0	0
ACVR1B	428	340	419	260
LOC101927663	79	67	104	73
LOC101927660	0	0	0	0
LOC101927661	0	0	0	0
ACVR1C	10	4	17	6
EFS	0	0	0	0
RP11-257I8.2	0	0	0	0
APOPT1	168	136	246	183
MDH1B	9	4	1	7
LOC101927675	0	0	3	0
LOC101927676	0	0	0	0
EGF	38	46	68	29
SWT1	47	38	50	36
LOC101927670	0	4	0	1
LOC101927673	112	111	82	91
LOC101927674	0	1	1	1
ACVR2B	242	122	349	135
ACVR2A	108	74	181	109
OR7K1P	0	0	0	0
[truncated: 39,760 more rows]

## Sheet: Combination vs SAHA
GeneID	Combination-1-LCJ8464_combined_R1	Combination-2-LCJ8465_combined_R1	SAHA-1-LCJ8460_combined_R1	SAHA-2-LCJ8461_combined_R1
SNORD121B	0	0	0	0
HTR4	0	0	2	0
SNORD121A	1	0	2	0
HTR6	0	0	0	0
HTR7	118	145	99	62
LOC100132330	0	0	0	0
BBX	327	489	440	163
RP11-48F14.1	0	0	0	0
LOC100421505	0	2	0	0
WDR83OS	1145	1326	1548	1370
LOC100421508	0	0	0	0
LOC100421509	0	0	0	0
DHDH	25	41	44	67
LOC100421504	0	0	0	0
LOC100421503	0	0	0	0
BCR	2437	2374	2427	1708
VOPP1	885	946	1130	778
LOC100421517	0	1	0	0
LOC402715	0	0	0	0
LOC100421518	2	0	1	0
COL13A1	735	1006	849	541
TARSL2	225	350	424	263
LOC100421511	0	0	2	0
LOC100421510	0	0	0	0
LOC100421513	0	0	0	0
FAM187B2P	0	5	2	0
LOC100421512	0	0	0	0
HCGVIII-2	0	0	0	0
T	0	0	0	0
LOC100132352	149	197	173	132
LOC100132354	1	1	0	4
LOC100132356	2	4	1	2
GTF2IRD2B	12	7	6	2
SRP72P2	0	0	0	0
LOC100335030	3	2	4	4
SRP72P1	0	0	0	0
LOC100421527	0	0	0	0
LOC100421523	0	2	0	2
SPAG5-AS1	4	7	4	3
LOC100421525	0	0	0	0
DHFR	143	183	415	150
STRC	4	22	4	13
STRN	1061	1280	1744	434
LOC100288181	23	22	20	24
BBC3	526	595	157	407
MYBPC3	2	0	0	0
MYBPC1	1	0	1	0
MYBPC2	1	0	0	0
FLJ20021	88	107	116	117
BGN	2	4	4	4
LOC100288192	0	0	0	0
TMEFF1	45	44	47	23
TMEFF2	0	3	0	1
TRDD2	0	0	0	0
LOC100132306	7	9	10	2
TRDD3	0	0	0	0
TRDD1	0	0	0	0
RPS7P11	49	56	77	58
RPS7P12	0	0	0	0
RPS7P10	25	34	34	37
LOC642423	60	62	36	67
PAXBP1-AS1	9	16	20	17
FLJ44006	2	1	1	0
STX6	853	1047	1085	664
STX5	1823	1894	1740	1970
STX4	486	574	570	410
STX3	1019	1238	765	689
BID	277	348	248	274
STX2	434	553	744	363
RPS7P15	0	0	0	0
RPS7P13	0	0	0	0
SPDEF	18	29	26	27
RPS7P14	0	0	0	0
MBD3	830	951	994	699
MBD4	543	679	574	490
MBD5	99	117	155	37
GATSL3	177	165	162	150
MBD6	638	842	886	429
BIK	78	95	86	92
MBD1	1793	2086	1998	1339
MBD2	295	401	464	351
RP11-600K15.1	0	0	0	0
LOC642414	0	0	0	0
PRKRIR	576	679	723	435
LOC257358	16	22	19	10
FBXO27	237	288	213	183
FBXO28	399	526	693	225
FBXO25	409	364	472	313
LOC100421574	1	0	1	1
FBXO24	11	13	14	15
MCHR2-AS1	0	0	0	0
FBXO21	1098	1284	1381	573
FBXO22	799	870	941	606
FADS3	1156	1284	1082	1044
FADS2	680	721	1392	809
MYBPHL	0	2	0	1
FNTA	381	430	414	329
FADS6	0	0	0	1
LOC100288146	0	0	0	0
FNTB	97	106	125	74
RP11-767I20.1	0	0	0	0
FADS1	706	788	1031	413
FBXO18	2485	2708	3268	1997
STX8	272	404	309	262
FBXO16	62	86	79	70
FBXO17	150	223	140	125
STX7	1126	1316	1740	799
FGD5P1	0	0	1	1
FBXO15	1	1	1	10
LOC100288152	164	287	220	149
LOC100421587	0	0	0	0
LOC100288151	0	0	0	0
FBXO10	358	455	321	287
FBXO11	410	481	532	226
MINPP1	1122	1363	1795	758
LOC100421580	0	0	0	0
LOC642441	23	30	17	11
LOC100421583	0	0	0	0
BLK	18	20	14	3
BLM	590	800	1148	525
IREB2	691	965	1452	395
LOC100421597	1	1	0	0
FBXO47	0	0	0	0
FBXO48	95	127	140	58
AC007040.7	10	10	5	12
FBXO45	716	918	1078	496
FBXO46	585	685	515	395
LOC100288162	33	28	40	17
FBXO43	35	59	46	37
FBXO44	358	511	550	423
FBXO41	367	434	455	237
FBXO42	416	494	516	366
GRAMD4P3	0	0	0	0
FBXO40	1	0	1	0
LOC100421591	0	0	0	0
GRAMD4P1	0	3	0	0
GRAMD4P2	0	0	0	0
GRAMD4P7	0	1	0	1
LOC642474	0	0	0	0
LOC100421593	0	0	0	0
GRAMD4P8	0	0	0	0
LOC100421595	0	0	0	0
GRAMD4P5	0	0	0	0
GRAMD4P6	0	0	0	0
LOC100421594	0	0	0	0
MBIP	274	417	418	219
BMF	359	420	344	233
KIR2DL5B	0	0	0	0
TACC1P1	0	0	0	0
HTR1E	0	0	0	0
HTR1F	0	0	0	0
FBXO38	484	568	902	479
OR3A5P	0	1	0	0
HTR1D	17	18	20	9
FBXO39	4	4	0	1
STYX	565	730	1064	421
HTR1A	1	0	1	1
FBXO36	54	83	133	53
LOC100288175	745	1025	736	945
HTR1B	0	0	0	0
FBXO34	897	974	1287	650
RGMB-AS1	7	19	6	9
FBXO32	190	256	135	146
LOC100288172	3	3	4	1
BMX	0	1	0	0
FBXO33	1298	1644	2045	976
LOC100288170	0	0	0	0
FBXO30	217	232	252	111
FAM90A1	10	14	4	12
FBXO31	1112	1201	1180	884
LOC642461	0	0	0	0
AGAP1-IT1	10	2	3	4
LOC284933	0	0	0	0
RP5-988G17.1	0	0	0	0
LRRC37BP1	62	59	74	43
HTR2B	2	5	2	5
LOC102724971	0	0	0	0
PPWD1	158	214	214	128
LOC102724970	8	5	12	6
HTR2C	2	3	3	2
LOC102724973	0	1	1	0
LOC102724972	0	0	0	0
HTR2A	0	0	0	0
LOC100421537	0	0	0	0
LOC100421536	3	1	2	5
LOC102724979	0	0	0	0
LOC102724978	0	0	0	0
LOC642496	0	0	0	0
LOC102724975	0	0	0	0
LOC100288102	5	7	11	8
LOC102724974	0	3	0	0
LOC102724977	0	0	0	0
BOC	30	47	50	23
LOC102724976	2	1	0	0
SPDL1	603	772	625	460
LOC642490	0	0	0	0
MBL2	0	0	0	0
BOK	195	282	212	234
SLC36A1	1083	1493	1396	564
LOC100421549	0	0	0	0
SLC36A3	1	3	1	0
SLC36A2	11	19	23	16
HTR3E	0	0	0	2
VPS13C	264	683	579	189
VPS13D	458	908	911	395
DHPS	764	849	1057	727
VPS13A	457	859	1079	295
HTR3C	3	5	1	2
LOC102724982	0	0	0	0
HTR3D	0	0	0	0
VPS13B	579	1032	1017	364
LOC100421541	1	2	0	0
LOC102724981	0	0	0	0
HTR3A	9	15	8	5
LOC102724984	0	0	0	0
HTR3B	0	1	0	0
LOC102724983	0	0	0	0
RABGGTB	1397	1834	1860	1739
CD24P3	0	0	0	0
RABGGTA	452	510	683	584
CD24P4	1	0	1	2
CD24P1	0	0	0	0
LOC100421548	0	0	0	0
LOC102724980	0	0	0	0
CD24P2	0	7	1	0
LOC102724989	0	0	0	0
LOC100288115	0	0	0	0
LOC102724986	0	0	0	0
LOC102724985	0	0	0	0
LOC642487	0	0	0	0
LOC102724988	0	0	0	0
C1D	137	153	209	138
LOC100288111	0	0	0	0
LOC102724987	0	0	0	0
RP11-157E21.1	0	4	0	0
LOC257396	94	108	182	111
BPI	0	0	0	0
CYP51A1P1	3	1	0	2
C1S	59	135	66	103
C1R	96	111	121	96
LOC102724993	0	0	0	0
LOC100421552	2	4	3	2
KCNQ5-IT1	14	8	9	4
LOC102724992	0	0	0	0
LOC102724995	0	0	0	0
LOC102724994	0	0	0	0
CYP51A1P3	0	0	0	0
IL2RG	2	0	0	4
CYP51A1P2	1	5	1	2
LOC100421559	0	0	0	0
LOC102724991	0	0	0	0
LOC100421558	0	0	0	0
LOC102724990	0	0	0	0
LOC100288129	0	0	0	0
CYP1D1P	0	0	0	0
LOC100288125	0	0	0	0
LOC102724997	0	0	0	0
LOC102724996	0	0	0	0
LOC100288123	18	58	31	23
LOC102724999	0	0	0	0
LOC100421550	0	0	0	0
LOC102724998	0	0	0	0
LOC727884	0	0	0	0
SLC36A4	105	162	235	84
RP5-1043L13.1	0	0	0	0
OR7E55P	0	0	0	0
OR7E53P	0	0	0	0
GPKOW	193	216	237	196
TRDJ2	0	0	0	0
TRDJ3	0	0	0	0
TRDJ1	0	0	0	0
HTR5A	0	0	0	0
LOC100421569	2	1	0	0
BRE	144	185	276	256
IL2RA	0	0	0	0
ANKRD62P1-PARP4P3	0	2	0	0
TRDJ4	0	0	0	0
LOC100421561	21	20	14	23
IL2RB	63	49	78	15
LOC727896	19	18	27	3
CDRT15	3	8	3	6
LGALSL	104	90	95	60
OR2AH1P	0	0	0	0
PEX26	417	472	647	322
LOC102724935	8	23	10	12
LGALS4	5	4	0	3
C4B	2	2	9	0
C4A	18	27	14	4
LOC102724934	0	0	0	0
LGALS3	572	688	539	720
LGALS2	3	1	3	2
LOC101805489	2	0	2	3
LOC102724937	0	0	0	0
IL36A	1	0	0	0
LGALS1	11533	13042	16131	14783
HMGN2P46	4	9	7	7
LOC102724936	0	0	0	0
MCIDAS	13	7	14	17
IL36B	0	0	0	0
HMGN2P45	0	0	0	0
LOC102724931	0	0	0	0
LOC102724930	0	3	1	3
HMGN2P44	0	0	0	0
LOC102724933	0	0	0	0
HMGN2P43	0	0	0	0
LOC102724932	0	0	0	0
BSG	15216	16057	20013	14597
HMGN2P42	0	0	0	0
LOC100506985	7	9	18	9
HMGN2P41	178	176	261	222
HMGN2P40	1	0	0	1
AC002480.3	3	5	1	5
LGALS9	40	59	20	47
LGALS8	574	660	637	350
BSN	340	588	491	204
LOC102724939	0	1	0	1
LGALS7	0	0	0	0
INHBA-AS1	0	0	0	0
LOC102724938	5	5	3	0
OR7E43P	0	0	0	0
BSX	0	0	2	0
RNU7-8P	0	0	0	0
LOC102724940	0	0	0	0
LOC102724946	1	0	1	0
BTC	5	7	2	3
LOC102724945	0	0	0	0
LOC102724948	1	0	0	0
BTD	223	228	349	134
LOC102724947	0	0	0	0
CFDP1	509	649	747	456
LOC102724942	1	4	0	0
CRISPLD1	12	7	10	6
LOC102724941	0	0	0	0
CRISPLD2	1713	1599	2572	948
SUB1	1417	1780	1828	1315
LOC102724944	0	0	0	0
LOC102724943	5	6	4	5
LOC100506974	24	66	11	38
BTK	1	13	13	9
OR5G5P	0	0	0	0
LOC102724949	0	0	0	0
LOC727874	0	0	0	0
DHX8	2148	2293	3051	1463
DHX9	3421	3773	5965	2687
LOC727838	0	0	0	0
RP4-684O24.5	0	0	0	0
LOC102724951	2	0	1	0
LOC102724950	0	0	0	0
NKAIN2	1	6	10	2
LOC102724957	9	14	6	8
NKAIN1	7	1	2	3
LOC102724956	0	0	0	0
LOC102724959	0	0	0	0
LOC390282	0	0	0	0
MC2R	0	0	0	0
NKAIN4	0	2	0	3
LOC102724958	0	0	0	0
LOC100288203	26	50	23	13
NKAIN3	0	1	1	0
LOC102724953	0	0	0	0
RACGAP1	1844	1993	2244	1313
LOC102724952	0	0	0	0
LOC102724955	0	0	0	0
LOC102724954	0	0	1	0
OR5G4P	0	0	0	0
OR7E47P	7	9	10	7
RP11-94H18.1	0	1	1	2
SLC10A4	0	0	0	1
BBS2	245	333	462	179
SLC10A5	1	9	5	13
BBS1	231	295	274	187
XBP1	686	756	322	507
SLC10A6	2	1	0	1
SLC10A7	98	155	106	73
HSD17B1P1	85	106	41	49
TRDV2	0	0	0	0
TRDV3	0	0	0	0
SLC10A1	1	1	0	1
SPDYC	0	1	1	3
RP11-173B14.5	5	4	3	13
SLC10A2	0	0	0	0
SLC10A3	876	961	794	777
TRDV1	0	0	0	0
LOC102724960	0	0	0	0
SUCO	791	1117	995	366
IL36G	2	4	1	1
LOC102724962	0	0	0	0
LOC102724961	0	0	0	0
LOC102724968	0	0	0	0
LOC102724967	30	40	33	27
PEX5L	0	2	1	4
LOC100506990	78	109	103	73
LOC102724969	0	1	0	0
MC1R	56	76	26	61
LOC102724964	3	7	11	8
LOC102724963	0	0	0	0
LOC102724966	0	0	0	0
LOC100288211	0	0	0	0
LOC102724965	3	6	1	0
LOC390298	0	0	0	0
SPDYA	1	5	0	2
LOC101805491	0	0	0	0
LOC100506999	0	0	0	0
OR7E46P	0	0	0	0
LOC101927803	0	8	5	1
LOC101927800	1	2	0	0
LOC101927801	0	1	0	0
OR3A4P	1	1	0	0
C8B	0	0	0	0
C8A	0	0	0	0
MC4R	5	4	7	6
C8G	21	30	25	23
SUFU	986	1152	1234	680
LOC101927806	3	4	10	6
BBS9	186	216	276	144
LOC101927807	0	0	0	0
LOC101927804	24	36	34	17
LOC101927805	0	0	0	0
BBS7	221	292	331	180
BBS5	231	257	259	164
LOC400043	3	8	1	6
BBS4	380	461	530	392
LOC101927809	7	9	6	9
LOC101927810	0	0	0	0
ZHX2	59	86	64	31
PCYT1B	0	0	1	0
PCYT1A	802	903	1171	651
ZHX3	517	648	901	390
LOC101927814	0	0	0	0
LOC101927811	0	1	0	1
CACYBP	1909	2404	2337	1873
ZHX1	511	692	728	223
RNF144A	1	0	0	0
LOC102724902	0	0	0	0
RNF144B	150	214	165	90
LOC102724901	0	2	2	1
MC3R	4	4	0	1
LOC102724904	0	0	0	0
LOC102724903	1	0	0	0
LOC102724900	0	0	0	0
TAX1BP1	1290	1378	1689	788
LOC101927818	0	0	0	0
LOC102724909	0	0	0	0
TAX1BP3	407	378	719	439
LOC101927816	0	0	0	0
LOC102724906	1	0	0	0
LOC102724905	40	51	111	8
LOC102724908	0	0	0	0
LOC102724907	0	0	0	0
LOC101927820	0	0	0	0
AMDP1	0	0	0	0
LOC101927824	5	8	8	8
LOC101927825	0	0	0	0
LOC101927823	0	0	0	0
RNU7-7P	0	0	0	0
LOC102724913	0	0	0	0
PSMC6P3	0	0	0	0
LOC400061	0	0	0	0
LOC102724912	0	0	0	0
LOC102724915	0	0	0	0
LOC102724914	1	2	5	0
LOC102724911	21	30	18	18
LOC102724910	0	0	0	1
LOC101927826	6	7	14	3
LOC727803	0	0	0	0
RP11-252C15.1	0	0	0	0
LOC102724917	23	35	21	8
LOC102724916	0	0	0	0
LOC102724919	0	1	1	0
LOC102724918	0	1	6	5
LOC101927831	0	0	0	0
PEX16	1353	1642	1520	1603
PEX19	937	1003	1524	635
LOC101927835	0	0	0	0
LOC101927834	0	1	0	0
MT2P1	4	1	1	5
RNU7-6P	0	0	0	0
PEX10	230	281	493	316
PEX12	116	130	162	90
PEX13	453	557	586	330
PEX14	198	200	238	206
PSMC6P2	0	0	0	0
PSMC6P1	53	66	72	40
LOC102724924	0	0	0	0
LOC102724923	0	1	0	0
LOC102724926	0	0	0	0
LOC102724925	0	0	0	0
LOC102724920	0	0	0	0
LOC102724922	0	1	0	1
LOC102724921	3	8	0	7
MC5R	24	29	32	27
LOC101927839	0	0	0	2
LOC101927837	1	6	6	8
LOC101927838	25	69	24	34
LOC102724928	0	0	0	0
LOC102724927	4	6	2	1
LOC102724929	0	0	0	0
LOC101927842	0	0	0	0
LOC101927840	0	0	0	0
LOC101927841	11	28	11	16
LOC101927846	5	3	6	3
LOC101927844	0	0	0	0
INPPL1	749	790	825	434
RBM22P2	0	13	0	8
RBM22P1	0	0	0	0
IGF1R	914	1361	1126	471
PPIP5K1	113	206	232	143
PPIP5K2	410	439	711	211
MIR6129	0	0	0	0
MIR6127	0	0	0	0
ENPP2	279	237	455	183
ENPP1	952	1162	1542	823
MIR6128	0	0	0	0
LOC101927848	41	103	24	46
ENPP4	249	328	393	143
MIR6125	0	0	0	0
ENPP3	0	1	0	3
MIR6126	7	5	10	6
ENPP6	1	3	0	0
ENPP5	44	47	111	35
MIR6124	0	1	0	0
ENPP7	0	0	0	0
LOC101927853	0	1	2	1
LOC101927854	0	3	0	0
SNORA59A	2	1	0	1
LOC101927852	0	0	0	0
SNORA59B	0	0	0	1
LOC101927857	0	0	0	0
CPSF1P1	79	187	113	67
LOC101927858	24	73	60	53
LOC389249	0	0	0	0
LOC101927855	0	0	0	1
LOC101927856	0	1	0	0
LOC101927850	18	36	15	20
NDFIP2-AS1	0	0	0	0
DHDDS	821	922	1280	682
LOC101927859	1	1	1	0
RBMS2P1	9	3	6	4
LOC101927864	1	0	1	0
LOC101927863	3	4	0	5
LOC101927866	0	0	0	0
HTRA3	103	111	102	78
LOC101927867	0	0	0	0
HTRA4	0	0	0	0
HTRA1	141	154	349	167
HTRA2	1060	1211	1070	776
DAPP1	0	0	1	0
RNU7-3P	1	0	0	0
LOC101927861	0	2	0	1
AP000472.2	3	7	2	1
LOC101927875	0	0	0	0
LOC101927874	5	11	3	1
LOC101927879	0	0	0	0
HULC	0	0	0	0
LOC101927877	0	0	0	0
LOC101927878	0	0	0	0
CHCHD10	131	143	155	181
LOC101927871	0	0	0	0
RNU7-2P	0	0	0	0
LOC101927872	0	0	0	0
IGF2R	4558	6474	6833	2077
BSPRY	14	22	18	12
LOC101927870	1	5	1	0
RBM22P6	0	0	0	0
RBM22P5	0	0	0	0
RBM22P4	0	0	0	0
RBM22P3	0	0	0	0
OR7M1P	9	5	7	3
LOC101927886	6	1	4	3
LOC101927885	0	0	0	0
LOC101927888	0	0	1	0
LOC101927882	0	0	0	0
LOC101927880	0	1	0	1
LOC101927881	0	0	0	0
CA1	0	0	0	0
CA3	7	11	1	7
ZIC2	58	81	50	47
CA2	241	281	191	249
ZIC3	0	0	0	0
ZIC1	0	0	0	0
CA4	0	0	0	0
CA7	1	1	1	1
MIR103A2	0	0	0	0
MIR103A1	0	0	0	0
CA6	3	1	2	2
CA9	7	3	4	3
CA8	2	1	0	0
TMEM189-UBE2V1	659	760	936	597
MIR6165	0	0	0	0
SUN3	7	24	7	4
LOC101927897	0	0	0	0
SUN2	1707	1976	2062	1152
LOC101927898	0	5	6	2
LOC101927895	6	14	11	10
SUN1	3814	4419	5872	2246
LOC101927896	0	1	2	1
LOC100132260	0	0	0	0
ATP6AP1	2102	2388	2807	1799
LOC101927899	0	0	0	0
CAD	2002	2243	3181	1312
LOC100132261	0	7	3	12
ATP6AP2	858	1005	1480	625
HUNK	2	4	1	3
LOC101927890	0	0	0	0
LOC101927894	0	1	1	2
SUN5	0	0	0	0
LOC101927892	0	1	3	0
RBM48P1	0	0	0	0
CAT	1329	1442	1941	992
MIR103B2	0	0	0	0
MIR103B1	0	0	0	0
LOC100132268	0	0	0	0
SHANK3	551	688	699	262
SHANK2	87	105	88	39
SHANK1	71	92	65	39
OR5G1P	0	0	0	0
DAPL1	2	0	2	1
FLJ44087	2	0	0	1
CBL	1130	1763	1846	592
SV2C	0	1	3	0
SV2B	14	11	17	6
SV2A	3	6	6	1
TBX22	0	0	0	0
CBS	1	1	0	0
TBX21	2	0	0	0
TBX20	1	0	0	0
CLVS2	0	0	0	0
CASP3P1	0	0	0	0
CLVS1	2	1	0	0
MIR6130	0	0	0	0
MIR6131	0	0	0	0
LOC100132280	0	0	0	0
CCK	0	0	0	3
ZIC4	0	0	0	0
ZIC5	0	1	0	0
SUOX	620	740	1065	648
TBX19	49	71	46	46
TBX18	0	3	0	3
CD2	3	0	0	0
TBX15	7	12	6	5
CD4	1	4	2	1
CCS	724	889	886	1088
LOC390250	0	0	0	0
RPS16P10	0	3	0	0
CD6	0	3	0	3
LOC390251	0	0	0	0
CD5	5	4	11	4
TBX10	45	48	49	20
CD7	11	9	0	1
LOC390255	0	0	0	0
CD9	1958	2203	2597	1668
LOC389273	0	0	0	0
MIR6134	0	0	0	0
MIR6132	0	0	0	0
MNX1-AS1	52	97	71	62
MIR6133	0	0	0	0
RPL36AP13	0	0	0	0
CDA	47	31	16	32
RPL36AP14	0	0	0	0
RPL36AP11	0	0	0	0
RPL36AP12	0	0	0	0
RPL36AP17	0	0	0	0
RPL36AP18	0	0	0	0
RPL36AP15	0	1	1	0
CLEC10A	0	3	0	0
RPL36AP16	0	0	0	0
RPL36AP19	0	0	0	0
AC004053.1	3	0	2	0
SCN11A	2	4	0	5
RPL36AP20	0	0	0	0
RPL36AP21	0	0	0	0
RPL36AP24	0	0	0	0
RPL36AP25	0	0	0	0
RPL36AP23	0	0	0	0
SSTR5-AS1	4	7	3	1
RP4-760C5.5	0	0	0	0
RPL36AP28	0	0	0	0
RPL36AP29	0	0	0	0
RPL36AP26	0	0	0	0
CLEC11A	13	23	6	10
RPL36AP27	0	0	0	0
HUS1	152	222	235	126
FLJ34503	0	0	0	1
CEL	81	105	74	69
NUP93	2432	2683	3061	2020
BCAN	114	164	91	85
SCN10A	0	1	0	1
BCAM	1333	1456	2186	1111
LOC100132229	2	1	0	0
HECW2	20	29	23	9
HECW1	212	185	167	122
SRFBP1	268	322	300	180
NUP98	4233	5021	5613	2591
RPL36AP31	0	0	0	0
LOC100132223	0	0	0	0
RPL36AP32	0	0	0	0
CFB	91	124	12	93
RPL36AP30	3	3	4	0
CFD	7	6	2	1
CFH	191	249	281	149
CFI	0	2	2	3
LOC642502	9	8	10	8
CFP	28	43	44	31
RRP7A	3804	4243	4616	3575
LOC100132239	0	0	0	0
RRP7B	288	344	315	256
NUP85	1017	1237	1234	1024
NUP88	1509	1626	2077	1152
CGA	0	1	0	0
CGB	4	1	2	2
C3orf18	316	327	440	261
LOC100421409	0	4	1	0
C3orf17	322	383	384	241
MCAM	1302	1496	1607	1156
LOC100421401	190	262	115	151
LOC100421400	0	0	0	0
CGN	1530	1792	1565	952
C3orf14	162	201	217	155
LOC100421402	5	12	18	6
MCAT	515	670	717	452
LOC100421404	0	4	4	3
LOC100132249	3	12	10	4
ZNF559-ZNF177	23	22	19	9
OR10AH1P	0	0	0	0
LOC100132242	0	0	0	0
RPL36AP10	0	0	0	0
MOCS2	391	510	827	394
MOCS3	209	219	423	155
TMEM110-MUSTN1	157	175	211	131
STON1	36	64	65	34
CHM	199	266	322	102
STON2	303	362	258	174
MCEE	58	56	44	28
FGD5-AS1	687	750	1241	452
RRP12	2382	2533	2815	2214
CIC	1488	1577	1734	864
RP11-397C12.1	0	0	0	0
RRP15	259	395	440	290
ZIK1	0	6	0	4
EDARADD	0	0	0	0
MIR4659A	0	0	0	0
MIR4659B	0	0	0	0
LOC642513	0	0	0	0
CIT	566	864	1346	605
SLC9B1P3	0	0	0	0
SLC9B1P2	0	0	0	0
SLC9B1P5	0	0	0	0
SLC9B1P4	0	0	0	0
PLIN4	1154	2167	508	627
PLIN3	3711	3880	5467	3040
PLIN2	891	1009	601	1059
PLIN1	26	31	17	11
RCCD1	333	354	448	332
MOCS1	1239	1295	1466	1015
PLIN5	671	988	852	644
TRBV12-1	0	0	0	0
DCAF12L2	0	0	0	0
DCAF12L1	0	2	0	0
RP11-1072A3.2	12	20	28	19
TRBV12-2	0	0	0	0
TRBV12-3	0	0	0	0
TRBV12-4	0	0	0	2
SLC9B1P1	0	0	0	0
TRBV12-5	0	0	0	0
RASSF10	12	21	11	17
MINOS1	473	489	530	438
LOC642550	0	0	0	0
RRP36	436	537	561	550
CKB	72	79	113	111
PAIP2	2354	2762	3540	1880
ZIM2	0	0	0	0
PAIP1	660	812	912	512
ZIM3	0	0	0	1
BCHE	219	205	322	117
HIPK4	32	23	30	20
AC020571.3	1	1	0	1
CKM	11	18	7	4
MCF2	1	4	1	1
MOCOS	183	208	229	138
G0S2	996	1406	157	1584
RRP1B	1701	2050	2768	1051
HIPK1	1571	2191	2341	646
HIPK3	159	224	184	60
HIPK2	190	356	366	118
HERC2P10	0	0	4	0
LOC100134868	12	13	9	7
FOSB	470	512	262	494
CLC	5	4	5	5
TMEM229A	0	0	0	0
LOC100132202	0	1	1	0
RNASEH2CP1	0	0	0	0
RBMS1P1	8	11	3	3
MSX2P1	0	1	0	0
TMEM229B	13	22	24	18
LOC100506908	0	0	0	2
LOC100506901	27	28	32	18
LOC100421455	0	0	0	0
DNM3OS	0	2	1	3
CLU	5460	5533	6918	6653
MT1DP	3	3	11	5
LOC100288268	0	0	0	0
OIP5	131	150	170	115
IFNA11P	0	0	0	0
DIO1	2	7	1	5
LOC100421465	0	0	0	0
DIO2	5	9	4	14
LOC642554	4	8	8	7
DIO3	0	1	0	1
FAM91A1	2837	3603	4643	1184
LOC100421468	2	3	1	2
MTNR1A	0	0	0	1
MT1CP	0	0	0	1
MTNR1B	0	1	0	0
TBCAP1	0	0	1	0
TBCAP2	0	0	0	0
TBCAP3	0	1	1	0
LOC100421462	0	0	0	0
IFNA12P	0	0	0	0
PMM2P2	0	0	0	0
LOC100506929	0	0	0	0
OR7E62P	0	0	0	3
CNP	2551	2554	3226	2022
PMM2P1	0	0	0	0
LOC100421476	0	0	0	0
LOC100421478	0	0	0	0
EDRF1-AS1	3	7	2	0
RP11-72L22.1	6	2	4	0
LOC642590	20	12	30	10
LOC100421472	0	0	0	0
LOC100421471	0	0	0	0
LOC100421474	0	0	0	1
CD300LB	3	3	0	0
CD300LD	0	1	0	0
LOC100506922	29	31	31	5
CD300LF	1	1	0	1
CD300LG	0	2	0	0
MCL1	6510	8475	6726	4522
LOC400026	0	0	0	0
SRSF10P1	0	0	0	0
TCEANC	13	16	24	25
SRSF10P2	0	0	1	0
LOC642579	0	0	0	0
BCL9	443	490	584	270
UBOX5	156	190	362	226
OR6C64P	0	0	0	0
BCL6	687	801	644	357
LOC100421483	0	2	0	0
LOC100421482	0	0	0	0
CPD	2308	2746	3793	844
BCL3	154	170	96	118
GLUD1P3	22	22	18	11
BCL2	67	82	57	30
LOC400036	2	1	0	1
GLUD1P4	0	0	0	0
CPE	143	159	135	70
GLUD1P5	0	0	0	0
LOC100506911	0	0	0	0
GLUD1P7	1	2	4	1
OR51H2P	0	0	0	0
LOC100134822	15	22	18	13
GLUD1P8	0	0	0	0
GLUD1P9	0	0	0	0
OSCP1	71	96	71	66
CPM	1	6	0	2
LOC100421417	0	0	0	0
RPL36AP55	0	0	0	0
CPP	0	3	0	0
LOC100421419	1	17	5	1
CPO	2	3	0	3
MCM7	5092	5511	8409	5510
LOC100506946	0	1	0	0
CPQ	63	44	54	28
COL14A1	2	1	5	2
MCM8	1047	1360	1135	606
MCM9	57	64	62	27
LOC100421411	0	0	0	0
LOC100421414	0	0	0	0
CPZ	40	51	33	22
KBTBD13	1	6	2	3
KBTBD12	1	0	0	0
OR51H1P	0	0	0	0
SRIP1	0	0	0	0
SRIP2	0	0	0	0
SRIP3	0	0	0	0
CEP170B	2511	2796	2590	1381
LOC100506943	0	0	0	0
LOC100506944	0	0	0	0
TCEB3C	0	0	0	0
OIT3	0	1	2	1
TCEB3B	0	0	0	0
DPRXP5	0	0	0	0
DPRXP4	0	0	0	0
CR2	13	25	40	17
DPRXP3	0	2	0	1
CR1	0	0	0	0
DPRXP2	0	0	0	0
GGPS1	79	100	183	94
DPRXP1	0	0	0	0
SGIP1	4	0	1	1
DIS3	1147	1290	1708	645
LOC100506937	0	0	0	0
HMGN2P19	0	0	0	0
HMGN2P18	0	0	0	0
DPRXP7	0	0	0	0
HMGN2P17	0	0	1	0
DPRXP6	0	0	0	0
HMGN2P16	0	0	0	0
OR6C66P	0	0	0	0
HMGN2P15	0	0	0	0
HMGN2P14	0	0	0	0
HMGN2P13	0	1	0	0
SAPCD2	2558	3122	3321	2021
HMGN2P11	0	0	0	0
SAPCD1	28	54	43	82
HMGN2P10	0	0	0	0
LOC100288233	0	0	0	0
XCL2	0	0	0	0
MCM3	2667	2896	3425	2419
ST20-MTHFS	14	12	13	15
CRH	1	0	0	0
XCL1	0	1	0	1
MCM4	2170	2595	3879	1719
MCM5	1573	1472	2679	1611
IGKV3D-7	0	0	0	0
MCM6	757	852	1517	699
CRK	2431	2752	3666	1381
MCM2	1986	1963	3648	1750
RPL36AP35	0	0	0	0
CRP	0	0	0	0
RPL36AP36	0	0	0	0
RPL36AP33	0	0	0	0
RPL36AP34	0	0	0	0
RPL36AP39	0	0	0	0
LOC402634	0	2	2	0
RPL36AP37	1197	1353	1598	1457
RP11-64I17.1	0	0	0	0
RPL36AP38	0	0	0	0
CRX	0	0	0	0
LOC100288241	0	0	0	0
C1RL-AS1	15	20	15	4
LOC100421438	0	4	1	2
HMGN2P29	0	0	0	0
LOC100421437	0	0	0	0
HMGN2P28	0	3	0	0
HMGN2P27	0	0	0	0
HMGN2P26	0	0	0	0
STOX2	122	159	135	52
HMGN2P25	0	0	0	0
HMGN2P24	0	0	0	0
HMGN2P23	0	0	0	0
HMGN2P22	0	0	0	0
HMGN2P21	0	0	0	0
HMGN2P20	0	0	0	0
IL21R	47	36	40	29
LOC402641	2	0	0	0
CSK	1741	1917	2200	1464
BCO2	31	49	27	25
RPL36AP42	765	894	1069	1066
DKFZp434L192	0	0	0	0
RPL36AP43	2	2	3	1
STOX1	54	45	43	30
RPL36AP40	0	0	0	0
RPL36AP41	0	0	0	0
RPL36AP46	0	0	0	0
SLC35A2	759	851	885	483
SLC35A1	235	332	256	230
RPL36AP47	0	0	0	0
SLC35A4	1319	1284	1547	1030
RPL36AP44	3	6	1	2
SLC35A3	583	786	703	320
RPL36AP45	0	0	0	0
PEX12P1	0	0	0	0
RPL36AP48	0	0	0	0
LOC402644	0	0	0	0
RPL36AP49	0	0	0	0
LOC100421444	0	0	0	0
OR6C69P	0	0	0	0
LOC100421446	0	0	0	0
KBTBD11	51	57	59	27
CPPED1	2	7	4	0
HMGN2P39	0	0	0	0
MAB21L3	1	5	0	0
HMGN2P38	0	0	0	0
ASXL1	853	1177	1537	685
HMGN2P37	0	0	0	0
HMGN2P36	0	0	0	0
HMGN2P35	1	0	0	0
HMGN2P34	0	0	0	0
HMGN2P33	0	0	0	0
HMGN2P32	0	0	0	0
CTH	231	294	257	229
ASXL3	1	8	2	2
MAB21L1	0	0	0	0
HMGN2P31	0	0	0	0
LIFR-AS1	6	18	27	18
ASXL2	576	776	984	187
MAB21L2	0	0	0	3
HMGN2P30	0	0	0	0
RPL36AP50	0	0	0	0
BCOR	349	397	362	198
LOC100506955	0	0	0	0
RPL36AP53	0	0	0	0
RPL36AP54	1	2	0	0
RPL36AP51	0	0	0	0
OR7E66P	0	0	0	1
RPL36AP52	0	0	0	0
SLC35B3	149	200	176	140
SLC35B2	981	1038	1328	726
IL1RN	1	12	7	0
SLC35B4	306	364	714	216
OR5H8P	0	2	0	0
LOC100506869	0	0	0	0
IL23R	0	0	0	1
SLC35B1	605	758	603	643
OSBPL9P6	0	0	0	0
CALR4P	0	0	0	0
OSBPL9P1	0	0	0	0
OSBPL9P2	0	0	0	0
OSBPL9P3	0	0	0	0
OSBPL9P4	0	0	0	0
MGC45922	2	2	2	2
LOC727980	9	14	10	6
ARFIP2	2091	2254	3022	2230
ARFIP1	839	1119	1353	544
LOC100506860	3	9	14	11
SLC35A5	210	231	345	121
NDUFS5P7	0	0	0	0
TANGO6	184	213	285	119
OR5H7P	0	0	0	0
LOC100506858	0	0	0	0
IL1R1	56	64	45	28
IL1R2	4	6	7	5
TANGO2	1365	1598	1602	1108
LOC100506859	3	5	3	1
SLC35C2	550	686	550	562
SLC35C1	463	446	509	407
IL23A	66	89	28	110
NDUFS5P1	0	0	0	0
NDUFS5P2	0	0	0	0
OR3B1P	0	0	0	0
NDUFS5P3	0	0	0	0
NDUFS5P4	0	0	0	0
LOC100506851	0	0	0	0
NDUFS5P5	0	0	0	0
SLC35D1	102	131	95	56
AC079145.4	2	3	2	3
LOC101927902	8	17	15	9
SH2D2A	47	34	21	44
SLC35D3	0	1	0	0
SLC35D2	110	145	64	70
UBA6-AS1	126	120	63	61
OR2AI1P	0	0	0	0
MT1JP	0	0	0	0
RP11-494M8.4	0	0	0	0
LOC101927906	0	0	0	0
LOC101927903	9	7	4	4
LOC727967	1482	1632	1858	1806
LOC101927904	0	0	0	0
OR7E59P	0	0	0	0
LOC100506882	0	0	0	0
LOC101927908	0	0	0	0
LOC100506885	9	9	7	5
LOC727964	0	0	0	0
XCR1	0	2	1	0
SLC35E2	48	71	66	47
SLC35E1	2042	2242	2621	1266
LOC101927913	1	0	0	0
SLC35E4	809	859	582	688
LOC101927910	2	35	11	16
SLC35E3	101	126	217	93
LOC101927911	1	6	1	0
SH2D1A	0	0	0	0
SH2D1B	6	12	7	11
LOC100288337	0	0	0	0
LOC100506870	40	49	27	49
MT1IP	0	0	0	0
LOC101927916	0	0	0	0
OR5H5P	0	0	0	0
LOC727978	1	4	3	1
LOC101927915	0	0	0	0
LOC389199	3	1	6	1
LOC101927918	0	0	0	0
LOC101927919	3	3	0	4
SLC35F6	1115	1140	1788	818
MRPS31P1	0	0	0	0
LOC101927920	0	0	0	0
TRIM49D2P	5	2	2	5
SLC35F3	81	94	81	75
LOC101927923	0	0	1	0
SLC35F2	250	300	180	192
CAB39L	71	80	69	36
SLC35F5	445	570	694	255
LOC101927921	0	0	0	0
LOC101927922	0	0	0	0
SLC35F4	6	2	2	6
SLC35F1	1	0	0	0
LOC100421499	0	1	0	0
SIPA1L2	515	739	537	293
MRPS31P4	59	83	78	51
SIPA1L3	1468	1701	2067	695
MRPS31P5	80	149	92	69
MRPS31P2	0	3	1	1
LOC100421490	6	6	4	5
RP4-777D9.2	1	10	1	3
SIPA1L1	298	382	283	168
LOC100421494	0	0	0	0
LOC100421493	0	0	0	0
IGHD2-21	0	0	0	0
LOC727944	0	0	0	0
RNA5-8SP3	0	0	0	0
RNA5-8SP2	0	0	0	0
RNA5-8SP5	0	0	0	0
RNA5-8SP4	0	0	0	0
LOC101927929	76	87	55	43
RNA5-8SP7	0	0	0	0
RNA5-8SP6	0	0	0	0
LOC101927931	4	3	0	3
LOC101927934	4	3	0	0
LOC727947	0	0	0	0
SLC35G4	0	0	0	0
LOC101927935	0	0	0	0
SLC35G3	0	0	0	0
SLC35G6	0	3	0	0
LOC101927932	10	6	11	4
LOC101927933	0	1	0	0
SLC35G5	0	0	0	0
MT1P3	5	11	9	2
SLC35G2	117	164	149	102
SLC35G1	119	148	143	88
GLTSCR2	1395	1749	1462	1310
MT1P1	0	0	0	0
GLTSCR1	299	440	383	280
MIR105-2	0	0	0	0
MIR105-1	0	0	0	0
LOC101927939	0	2	0	2
LOC101927936	0	0	0	0
MPRIPP1	20	11	8	13
RPS3AP9	0	0	0	0
LOC101927941	0	0	0	0
AMER1	117	117	87	41
LOC727919	7	8	6	5
LOC101927942	0	0	0	0
AMER2	0	0	0	0
AMER3	0	0	2	0
LOC101927940	0	0	0	0
RPS3AP5	0	2	1	4
LOC101927946	0	0	0	0
RPS3AP6	140	193	185	122
RPS3AP7	0	0	0	0
ZNRD1-AS1	24	41	45	31
LOC101927943	0	0	0	0
RPS3AP8	0	0	0	0
RGPD6	3	4	1	0
RPS3AP1	0	0	0	0
RGPD5	6	7	2	9
RPS3AP2	0	0	0	0
RGPD8	26	49	27	15
RPS3AP3	0	0	0	0
RPS3AP4	0	0	0	0
RGPD2	0	2	1	0
RGPD1	0	1	2	0
AGAP2-AS1	67	48	83	88
RGPD4	7	9	1	10
RGPD3	14	6	11	3
BEGAIN	8	12	7	15
TCEAL8	148	130	156	119
TCEAL7	0	0	0	0
TCEAL6	1	0	0	0
TCEAL5	0	0	0	0
TCEAL4	342	375	351	264
TCEAL3	282	358	361	299
TCEAL2	1	0	0	0
TCEAL1	32	71	74	55
LOC101927949	0	1	0	0
LOC101927952	2	3	2	0
LOC101927953	2	0	0	0
SVIL	833	1096	1048	459
LOC101927956	0	0	0	0
LOC101927957	1	1	0	6
LOC101927954	0	0	0	0
LOC101927955	0	2	0	2
SVIP	21	34	44	31
SPCS3	637	797	949	554
SPCS2	361	437	467	244
SPCS1	979	1151	1391	1030
QPCT	116	111	123	99
LOC101927958	1	0	0	0
AP1B1P2	3	5	4	9
AP1B1P1	30	37	21	34
LOC101927959	0	0	3	1
IGHD2-15	0	0	0	0
NUPL2	139	185	121	119
NUPL1	1116	1293	1777	469
LOC727930	0	0	0	0
SIPA1	1950	2172	2832	1713
LOC101927963	9	11	20	4
SOCS2P2	0	0	0	1
RP11-234B24.2	0	2	0	0
LOC101927961	0	0	0	0
LOC101927962	0	0	0	0
APOOP5	0	0	0	0
LOC101927967	2	6	1	2
LOC100132172	0	0	0	0
APOOP4	0	0	0	0
APOOP3	0	0	0	0
APOOP2	4	6	1	4
LOC100132174	0	0	0	0
APOOP1	0	0	0	0
LOC101927966	1	1	0	2
C3orf65	0	0	0	2
CLEC18C	1	9	1	0
CLEC18B	14	47	10	9
LOC101927960	0	0	0	0
SOCS2P1	0	0	0	0
C3orf67	4	6	7	4
CLEC18A	7	16	2	11
LOC159007	0	0	0	0
OR5H15	0	0	0	0
OR5H14	0	0	0	0
C3orf62	114	220	109	134
FPGT	256	287	434	196
FPGS	793	838	1143	905
LOC390101	0	0	1	0
GATSL2	135	131	231	61
LOC100132179	0	0	0	0
LOC101927974	26	14	11	15
LOC101927975	0	0	0	2
IGHVII-33-1	0	0	0	0
LOC101927973	1	0	0	0
FLJ46552	0	0	0	0
LOC101927978	20	12	29	1
LOC101927971	0	0	0	1
C3orf79	0	1	0	0
CLEC19A	0	5	0	0
C3orf72	0	0	0	0
C3orf70	1	3	3	0
SPECC1L	834	1028	1489	818
TIMELESS	532	667	1138	533
LOC149684	1	0	0	0
NUPR1	4	11	3	2
LOC101927986	2	0	0	0
LOC101927984	0	0	0	0
LOC101927989	9	16	26	6
RP11-363G15.2	0	0	0	0
LOC101927988	0	0	0	0
CLEC16A	2142	2721	2890	1281
LOC101927982	0	1	0	0
CAMSAP1	1571	1842	2209	968
CAMSAP2	394	635	606	170
C3orf80	6	10	6	6
C3orf83	2	8	4	3
C3orf84	0	1	1	0
NPC1L1	21	44	34	12
NAGPA-AS1	2	1	0	4
AMELX	0	0	1	0
AMELY	0	0	0	0
LOC101927996	0	0	0	0
LOC101927997	1	0	0	0
RWDD4P1	10	12	12	10
LOC353194	2	2	0	0
PNPT1	614	840	1029	468
LOC101927995	0	0	0	0
RWDD4P2	27	39	53	31
LOC101927998	0	1	0	0
LOC101927999	15	20	7	4
CLEC17A	1	3	0	1
LDLRAD4-AS1	2	0	0	0
LOC101927993	0	0	0	0
LOC101927991	0	0	0	0
DAK	244	270	384	257
CAMSAP3	258	284	280	144
DAP	2233	2148	3145	1900
DAO	0	3	0	0
SKIV2L	1846	2099	2661	1515
DNAJC3-AS1	7	18	16	5
C3orf27	0	2	0	0
C3orf22	0	2	0	0
DBI	1155	1310	1630	1227
CLEC14A	0	0	0	0
DBH	8	23	5	8
C3orf20	2	3	3	2
PEG3-AS1	0	0	0	0
DBP	120	99	101	128
DBT	748	882	984	466
LOC102388891	6	12	6	3
OR5H4P	0	0	0	0
STPG1	236	247	300	242
C3orf38	207	230	252	151
SVOP	4	4	16	3
STPG2	0	3	2	0
DCD	0	0	0	0
DCC	2	8	0	5
TAF9BP1	0	0	0	0
C3orf33	48	29	34	34
C3orf30	0	0	0	0
C3orf36	0	0	0	0
DCK	195	251	422	134
DCN	0	0	0	0
C1QTNF9B	19	25	29	39
TAF9BP2	0	0	0	0
C3orf35	0	8	2	6
ZAP70	11	15	5	6
DCT	13	15	10	7
OR5H3P	0	0	0	0
DCX	0	0	0	2
DNASE2	633	676	786	620
DNASE1	110	235	153	139
LOC100132146	0	0	0	0
MIR1289-1	0	1	1	0
MIR1289-2	0	0	0	0
C3orf49	5	7	1	1
DDC	6	8	8	6
LOC147004	0	0	0	0
CLEC12A	0	0	0	0
CLEC12B	0	2	1	1
C3orf43	0	0	0	0
DDO	5	18	14	11
DDN	60	80	53	49
SNORA18	13	20	22	24
SNORA19	0	0	0	0
DDT	848	935	897	721
SNORA17	3	6	3	8
LOC100132154	0	0	0	0
SNORA15	0	1	0	3
SNORA12	0	4	1	1
SNORA13	7	2	3	8
LOC392787	35	49	27	35
SNORA10	30	35	35	50
SNORA11	0	0	2	0
LOC91450	1	14	3	1
SNAPC5P1	0	0	0	0
C3orf55	37	51	44	39
C3orf52	117	138	122	112
DEK	1177	1548	1831	875
C3orf58	114	130	141	54
C3orf56	0	0	0	0
DES	85	78	136	74
RPL31P49	0	1	2	0
MDC1	756	912	1039	485
RPL31P48	0	0	0	0
LOC101927689	0	0	0	0
SNORA40	29	53	61	44
LOC101927686	1	0	1	0
LOC101927687	0	0	0	0
LOC100132570	5	7	4	5
LOC101927680	2	0	1	3
RPL31P41	0	0	0	0
RPL31P40	0	0	0	0
LOC101927681	0	3	0	2
RPL31P43	8	14	6	6
RPL31P42	0	0	0	0
RPL31P45	0	0	0	0
LOC101927684	0	0	0	0
MIR4666A	0	0	0	0
RPL31P44	0	0	1	0
LOC101927685	4	1	2	1
RPL31P47	0	0	0	0
MIR4666B	0	0	2	0
RPL31P46	4	7	1	0
KRTAP3-4P	0	0	0	0
IL4I1	8	6	8	4
SNORA38	0	0	0	0
RPL31P50	0	0	0	0
SNORA39	1	1	1	1
LOC100132571	0	4	0	0
SNORA37	0	0	0	0
SNORA34	2	1	0	0
TGIF2P1	0	2	2	2
SNORA35	0	0	0	0
SNORA32	2	8	6	8
SNORA33	34	48	26	51
SNORA30	0	1	0	1
SNORA31	11	17	12	14
LOC101927699	7	12	10	2
RPL31P38	0	2	0	0
RPL31P37	0	0	0	0
LOC101927697	0	2	0	1
RPL31P39	0	0	0	0
RPL31P30	0	1	0	2
LOC101927691	1	1	0	0
RPL31P32	0	0	0	0
RPL31P31	0	0	0	0
LOC101927690	13	8	5	4
RPL31P34	0	2	0	0
SNORA2A	0	0	0	0
LOC101927695	0	0	0	0
RPL31P33	0	0	0	0
SNORA2B	2	1	2	0
LOC101927696	36	38	37	30
LOC101927693	0	0	0	0
RPL31P36	0	0	0	1
RPL31P35	0	0	0	0
AR	35	55	42	28
SNORA29	1	5	1	2
SNORA27	2	2	3	5
SNORA28	0	1	0	0
SNORA25	5	6	2	4
SNORA26	0	0	0	3
SNORA23	1	3	0	0
SNORA24	0	0	2	1
SNORA21	8	8	1	7
SNORA22	0	1	4	0
RWDD1P3	0	0	0	1
CGGBP1	626	871	827	417
PHC1P1	63	90	121	26
GRID2IP	0	3	7	0
SNORA20	3	3	3	1
RWDD1P1	0	0	0	0
SNORA61	82	106	101	125
SNORA62	11	23	20	15
SNORA60	3	2	3	3
DHH	39	41	66	37
ACTL7A	0	0	0	0
ACTL7B	0	0	0	0
FPR1	1	5	1	7
RPL31P63	0	0	0	0
RPL31P62	2	0	0	0
FPR3	0	0	0	0
FPR2	4	6	1	5
SNORA5B	8	10	9	1
SNORA5C	5	15	17	7
C2	30	63	13	15
DYNC2LI1	79	59	129	63
C3	56	66	19	44
SNORA5A	2	3	1	0
C5	16	13	30	18
C6	0	0	0	0
C7	0	0	0	0
C9	0	2	3	1
SNORA58	0	0	0	0
SNORA56	0	0	0	0
SNORA57	6	13	13	9
SNORA54	0	0	0	0
SNORA55	3	1	10	2
SNORA52	41	62	39	56
LOC100132599	0	0	0	0
SNORA53	1	2	0	1
SNORA50	0	3	1	0
RPL31P59	0	0	0	0
SNORA51	14	12	24	28
PES1P1	0	0	0	0
PES1P2	0	0	0	0
RPL31P52	0	0	1	1
RPL31P51	0	0	1	0
RPL31P54	0	0	0	0
RPL31P53	0	0	0	0
RPL31P56	0	0	0	0
CP	75	78	94	86
RPL31P55	0	0	0	0
RPL31P58	0	0	0	0
RPL31P57	0	0	0	0
CS	4177	4607	5429	2713
RPL31P61	0	0	0	0
SNORA49	0	0	1	0
RPL31P60	0	0	0	0
SNORA47	0	0	0	0
SNORA48	18	28	37	14
SNORA45	2	5	8	5
SNORA46	0	0	0	0
SNORA43	3	2	0	1
SNORA44	14	39	33	33
SNORA41	1	0	1	3
DMRTC1B	0	0	0	1
SNORA42	1	1	2	0
SNORA84	2	1	0	0
LRSAM1	214	257	235	207
SNORA81	73	146	152	54
DCAF13P3	0	1	4	0
DCAF13P2	0	0	0	0
SNORA80	0	0	0	0
RPLP1	25710	31419	26129	31114
RPLP0	39438	42838	47834	45909
QPRT	4	5	6	0
DCAF13P1	1	1	0	0
ECSIT	640	595	791	588
SNORA7B	2	3	0	1
IGLV2-33	0	0	0	0
SNORA7A	2	3	3	2
IGLV2-34	0	0	0	0
RPLP2	12880	16005	15070	16627
SNORA78	32	51	29	44
SNORA79	0	0	1	0
SNORA76	8	11	8	12
SNORA77	0	0	0	1
SNORA75	2	5	0	0
SNORA72	3	4	2	5
SNORA70	72	124	94	143
ACTL6B	0	2	0	0
ACTL6A	1383	1501	2309	1063
SIRT4	179	177	119	157
SIRT5	64	92	113	67
SIRT6	845	1020	786	806
SIRT7	1987	2301	1955	1890
F2	13	14	3	9
F3	1809	2558	2465	2486
SIRT1	322	359	356	205
BIVM-ERCC5	164	228	279	171
SIRT2	1112	1316	1256	1133
F5	5	10	6	2
SIRT3	255	371	465	333
F7	0	1	1	0
F8	20	41	51	32
BDH2	95	123	160	125
F9	0	0	0	0
BDH1	144	192	149	167
CDC42EP5	6	6	3	3
CDC42EP4	1102	1028	971	727
TGIF2LX	40	28	60	9
CDC42EP3	2135	2807	2737	1912
OR10AK1P	0	0	0	0
TGIF2LY	0	0	0	0
CDC42EP2	770	863	833	1130
SNORA69	3	8	4	6
CDC42EP1	323	361	242	310
FLJ22447	3	4	2	1
LOC100132541	0	1	0	1
SNORA67	70	92	97	87
SNORA68	7	11	14	19
SNORA65	7	6	7	9
LOC100132543	0	0	0	0
SNORA66	5	16	9	14
DLD	1051	1184	2087	842
SNORA63	94	164	150	59
MDFI	67	58	35	55
SNORA64	42	49	57	44
RPL31P27	0	0	0	0
RPL31P26	0	0	0	0
NARSP1	1	2	5	5
FH	1381	1625	2423	1638
RPL31P29	0	0	0	0
RPL31P28	0	0	0	0
ARL14EPL	5	9	6	1
RPL31P21	0	0	0	0
RPL31P20	0	0	0	0
RPL31P23	0	0	0	0
CCNDBP1	776	821	1116	632
RPL31P22	0	0	0	0
RPL31P25	0	0	0	0
RPL31P24	0	0	0	0
HLA-DMA	41	73	44	70
HLA-DMB	116	148	160	121
OR6C71P	0	0	0	0
DMD	2	0	0	0
CSMD3	7	8	2	5
CSMD2	1	0	0	2
GC	0	0	0	1
CSMD1	2	3	0	0
RPL31P16	0	0	1	0
RPL31P15	0	0	2	0
RPL31P18	0	0	0	0
RPL31P17	0	0	0	0
MDH1	2674	2894	3989	2544
GK	50	53	88	37
RPL31P19	0	0	0	0
MDH2	5741	5545	7684	5424
RPL31P10	0	0	0	0
HNRNPUL2-BSCL2	1277	1515	1971	1334
RPL31P12	0	0	0	0
RPL31P11	1	0	0	0
RPL31P14	0	0	0	0
RPL31P13	0	0	0	0
TTLL7	550	728	575	322
TTLL6	39	48	72	45
LPGAT1P1	0	0	0	0
TTLL5	620	729	771	431
TTLL4	408	473	457	321
TTLL3	198	352	223	159
OR6C72P	0	0	0	0
TTLL2	0	7	0	2
TTLL1	118	124	359	138
OR9R1P	0	0	0	0
GGT3P	0	0	2	2
LOC100132562	0	0	0	1
TTLL9	11	16	18	9
TTLL8	0	0	0	0
IFNA22P	0	0	0	0
LOC102724773	0	0	0	0
HP	0	0	0	0
LOC100421332	0	0	0	0
LOC102724772	0	0	0	0
HR	104	130	120	67
LOC102724775	0	0	0	0
LOC102724774	0	0	1	1
LOC100421336	0	0	0	0
LOC102724771	0	0	0	1
LOC102724770	0	0	0	0
HPGDS	0	0	0	0
LOC102724777	0	0	0	0
ABCB10P1	0	0	0	0
OR6C73P	0	0	0	0
LOC102724776	0	0	0	0
LOC102724779	0	0	0	0
ABCB10P4	0	0	0	0
LOC102724778	0	0	0	0
LOC100421330	0	1	0	0
ABCB10P3	0	0	0	0
PABPC4L	13	15	31	11
GGT4P	0	0	0	4
HLA-DOA	2	2	0	0
HLA-DOB	6	13	4	12
IK	2908	3441	4750	2498
VPS33A	353	425	478	272
VPS33B	997	1117	1045	952
LOC100421344	0	0	0	0
LOC102724784	0	0	0	0
LOC100421343	0	0	0	0
LOC102724783	12	17	17	8
LOC102724786	0	0	0	1
LOC102724785	0	0	0	0
LOC102724780	0	1	1	0
LOC100421347	0	0	0	0
LOC102724782	18	23	13	11
LOC102724781	2	4	4	2
LOC100421349	0	1	0	1
LOC102724788	0	0	0	0
LOC102724787	0	0	0	0
LONRF2P2	0	0	0	0
LOC102724789	0	0	0	0
LONRF2P1	0	1	0	0
RP11-10N16.2	0	3	0	2
NSMAF	106	137	82	94
ECSCR	5	5	8	4
LOC102724795	4	4	10	13
DPT	0	0	0	0
LOC102724794	0	0	0	0
LOC102724797	0	0	0	0
LOC102724796	0	0	0	0
LOC102724791	36	45	31	23
LOC100421358	1	5	2	1
LOC102724790	0	0	0	0
LOC102724793	0	0	0	0
LOC102724792	5	11	18	16
IGLV2-11	0	0	0	0
LOC102724799	0	0	0	0
IGLV2-14	0	0	0	0
LOC102724798	0	0	0	0
LOC644893	0	0	0	0
LOC727681	0	0	0	0
IGLV2-18	0	0	0	0
MDN1	557	1472	944	528
KL	0	2	0	0
DR1	3219	3750	3847	1837
BDNF	188	250	226	222
LOC100421368	0	0	0	0
KY	2	0	0	0
ZC3HC1	190	203	216	184
LOC100132524	0	0	0	0
LOC100421362	0	0	0	0
LOC100421361	0	0	0	0
LOC100421364	0	0	0	0
IGLV2-23	0	0	0	0
MDM2	379	503	590	254
HLA-DRA	16	16	18	15
MDM4	184	294	172	168
IGLV2-28	0	0	0	0
LOC100132520	0	0	0	0
SNORA80B	10	24	25	5
MDM1	214	354	373	203
RP11-154D17.1	2	8	2	2
SH2D4A	88	118	74	69
SH2D4B	32	41	18	32
GGT8P	5	0	1	1
LOC100506827	6	19	3	2
MIR4662A	0	0	0	0
LOC102724731	0	0	0	0
WHSC1L2P	0	0	0	0
MIR4662B	0	0	0	0
LOC642249	0	0	0	0
LOC102724730	6	9	3	3
LOC102724737	0	0	0	0
LOC102724736	0	0	0	0
LOC102724739	0	0	1	2
LOC102724738	0	0	0	0
LOC102724733	9	13	10	10
MB	2	4	4	2
LOC102724732	0	0	0	0
LOC102724735	0	0	0	0
DSE	441	483	403	161
LOC102724734	1	0	0	2
MDP1	143	166	146	207
SPG11	378	537	563	265
LOC100421308	0	0	0	0
DSP	942	1337	1458	528
LOC100421307	0	0	0	0
LOC100421309	0	2	0	1
DST	911	2601	1449	931
SH2D3A	766	882	804	835
SH2D3C	174	173	241	154
LOC642236	51	69	86	35
LOC100421300	0	0	0	0
VPS37C	695	861	706	514
CALM2P4	0	0	0	0
LOC102724740	12	25	2	5
VPS37D	96	88	73	80
CALM2P3	0	0	0	0
LOC102724742	0	0	0	0
CALM2P2	16	49	34	16
VPS37A	429	548	576	314
LOC102724741	0	0	0	0
VPS37B	1418	1475	1661	1163
CALM2P1	0	0	0	0
LOC100421303	0	0	0	0
LOC100421306	2	2	2	3
LOC102724748	3	19	8	7
LOC102724747	3	5	2	3
LOC102724749	0	0	0	0
LOC102724744	22	9	7	11
LOC102724743	0	0	0	0
VPS26BP1	0	0	0	0
LOC102724746	0	0	0	0
LOC102724745	0	0	0	0
IL6RP1	0	0	0	0
LOC100506811	0	0	0	0
BDP1	289	548	592	139
DTL	590	702	967	386
OSTM1-AS1	0	0	0	0
RNFT2	127	164	127	150
IFNA20P	0	0	0	0
COL15A1	31	17	43	8
LOC100421311	6	6	7	1
LOC102724751	0	0	0	0
HSD17B14	6	19	22	21
LOC102724750	0	0	0	0
HSD17B13	0	1	3	0
LOC102724753	0	0	0	0
LOC102724752	0	0	2	0
HSD17B12	1152	1506	1783	974
HSD17B11	331	398	487	265
HSD17B10	927	1043	1185	1075
CRHR1-IT1	33	68	51	25
RNFT1	193	224	244	156
LOC102724759	7	6	4	5
LOC102724758	1	0	0	0
SLITRK2	0	0	2	1
LOC102724755	0	0	0	0
LOC102724754	2	0	0	0
SLITRK1	0	0	0	0
SLITRK4	27	31	27	16
LOC102724757	6	33	16	7
SLITRK3	0	0	0	0
LOC102724756	0	0	0	0
SLITRK6	4	2	6	0
SLITRK5	50	42	45	23
LINGO2	1	4	0	2
LINGO1	2	5	5	7
LINGO4	0	0	0	0
DUT	1009	1060	1742	1188
LINGO3	0	0	0	0
LOC400347	0	0	0	0
LOC102724762	0	0	0	0
LOC102724761	0	0	0	0
LOC102724764	0	0	0	1
LOC102724763	0	0	0	0
LOC102724760	0	0	0	0
MAGOH3P	0	0	0	0
LOC102724769	0	0	0	0
LOC642262	0	0	0	0
PC	2097	2357	2386	1406
LOC102724766	0	0	0	0
SLAMF6P1	0	0	0	0
LOC102724765	0	0	0	0
LOC102724768	1	0	0	1
LOC102724767	0	0	0	0
PABPC1L	543	1029	371	652
MDGA2	0	0	0	0
MDGA1	81	103	76	54
SPG21	1054	1315	1272	907
SPG20	315	378	379	151
LOC100506747	1	0	0	0
RGSL1	0	0	0	0
TXNDC11	304	356	349	314
TXNDC12	1522	1776	1705	1292
TXNDC15	103	122	131	111
TXNDC16	577	776	714	367
TXNDC17	1577	2028	1800	1861
MGC45800	0	0	0	0
LOC100506746	13	10	4	6
SLC34A3	45	118	143	24
HNRNPCP10	0	0	0	0
SLC34A2	0	1	0	1
CAPNS1P1	0	0	0	0
LOC100506737	5	5	0	6
SLC34A1	0	0	1	4
TIMD4	0	0	0	0
DLEC1P1	0	0	0	0
LOC102724704	0	0	0	0
LOC102724703	0	0	0	0
MDS2	0	0	0	0
LOC102724706	0	0	0	0
LOC102724705	17	19	12	8
LOC102724700	0	0	0	0
LOC102724702	1	0	0	0
LOC102724701	0	0	0	0
OR5E1P	0	0	0	0
DXO	160	259	98	82
LOC100506734	0	0	0	0
LOC102724708	3	6	6	2
LOC102724707	0	0	0	0
LOC100506730	29	68	69	52
TMEM72-AS1	1	1	1	3
LOC100506731	0	1	0	0
LOC102724709	3	15	12	11
RNF11P1	0	0	0	0
EPHA10	73	106	109	97
RNF11P2	0	0	0	0
RP4-753M9.1	0	0	0	0
KIF9-AS1	46	62	39	14
MST1R	921	1131	934	782
MST1L	2	0	1	4
OSGEP	1101	1269	1299	1261
LOC102724715	1	0	0	0
LOC102724714	0	0	0	0
LOC102724717	0	0	0	0
LOC102724716	0	0	0	0
LOC102724711	3	2	3	4
LOC102724710	0	0	0	0
RP11-756H20.1	0	0	0	0
SI	0	0	0	0
LOC102724713	0	0	0	0
SWI5	519	627	730	592
LOC102724712	0	2	0	0
DYM	273	277	344	181
LOC102724719	3	1	2	2
LOC102724718	0	0	0	1
LOC102724720	0	0	0	0
LOC102724726	0	0	0	0
LOC102724725	0	0	0	0
TF	3	11	2	6
LOC102724728	0	0	0	0
TG	5	15	3	12
LOC102724727	0	0	0	0
LOC102724722	0	0	0	0
TH	3	6	1	3
LOC102724721	0	0	0	0
LOC102724724	0	0	0	0
LOC102724723	0	3	0	0
AC016629.8	33	46	26	14
LOC102724729	0	0	0	0
LOC100506753	3	2	3	3
PCSK2	1	2	0	4
PCSK1	0	0	0	0
SLC7A14	0	0	0	0
PCSK9	0	4	0	0
SLC7A13	0	0	0	0
PCSK7	1032	1436	1099	864
SLC7A11	315	597	106	178
SLC7A10	1	11	7	8
PCSK6	99	136	134	83
PCSK5	104	131	146	68
PCSK4	76	106	142	120
CLYBL	14	14	28	11
VDAC1P12	0	0	0	0
VDAC1P11	0	0	5	0
GNGT1	2	5	1	5
VDAC1P10	0	0	0	0
GNGT2	7	6	2	9
LOC100421372	21	19	20	6
HYAL1	58	65	61	49
HYAL2	1146	1246	1609	1104
HYAL3	225	330	254	237
HYAL4	1	0	2	1
MCCD1P2	0	0	0	0
SSSCA1	1229	1308	1490	1530
L3HYPDH	62	116	111	37
MCCD1P1	2	0	0	0
THUMPD3-AS1	65	152	104	131
LOC100421387	0	0	0	0
LOC100421386	0	0	0	0
LOC100421385	0	0	0	0
G2E3	311	542	274	197
RP11-420A23.1	2	3	1	5
IGHMBP2	364	400	439	289
OR4H12P	0	0	0	0
LOC100421391	0	0	0	0
RP11-367N14.2	1	2	5	3
LOC100421390	0	0	0	0
ALS2CL	429	566	532	452
PLK1S1	235	316	248	217
PLEKHG4B	7	8	3	5
RP5-921G16.2	0	0	0	0
LOC497256	3	2	1	3
RNY5P10	0	0	0	0
XG	0	2	0	0
LOC100506790	0	0	0	0
LOC100506791	337	288	269	477
XK	0	0	0	0
THEMIS2	679	831	644	604
GLB1L	114	114	165	115
LBX2-AS1	31	37	28	32
LOC100506797	1	4	0	3
LOC101927600	0	0	0	0
TRBV11-1	0	0	0	0
TRBV11-2	0	0	0	0
LOC101927605	0	0	0	0
LOC101927602	4	0	2	0
LOC101927603	3	7	5	7
TRBV11-3	0	0	0	0
LOC101927608	0	0	0	0
LOC101927609	3	3	3	3
LOC101927606	0	0	0	0
AC003958.2	0	0	0	0
PAMR1	0	0	0	2
LOC101927611	0	0	0	0
RBPMSLP	0	0	0	1
LOC101927610	0	0	1	1
LOC101927615	30	34	27	33
LOC101927613	0	0	0	0
IGHVIII-76-1	0	0	0	0
DKC1	1637	1851	1770	1366
LOC101927617	1	5	0	0
AC079610.2	2	2	2	2
LOC101927623	0	0	1	2
LOC101927627	0	0	0	0
RPL18P10	0	1	1	0
RPL18P11	0	2	3	0
RPL18P12	1	0	0	0
RPL18P13	0	0	0	0
HCAR2	0	3	8	3
TRGC1	0	0	0	0
HCAR3	3	1	1	0
EBP	325	361	437	464
HCAR1	11	14	24	9
CASP1P1	0	0	0	0
LOC389465	0	2	1	2
LOC101927628	0	3	0	0
CASP1P3	0	0	0	0
CASP1P2	0	0	0	0
LOC101927629	0	0	0	0
TRGC2	0	0	0	0
LOC101927633	0	0	1	0
LOC101927634	0	0	0	0
PBX2P1	0	0	0	0
LOC101927632	10	2	2	7
LOC101927638	0	0	0	0
LOC101927635	5	1	2	5
ECD	485	650	650	398
PHOX2B	0	0	0	0
PHOX2A	0	0	0	0
FERP1	14	27	17	10
RHPN2P1	3	4	0	2
STT3A	1311	1414	1611	912
IGHV3OR16-6	11	7	13	8
IGHV3OR16-7	0	0	0	0
LOC389473	0	5	2	2
IGHV3OR16-8	0	0	0	0
STT3B	1893	2266	2704	1178
ACTL10	7	6	4	10
RP11-85B7.2	0	0	0	0
LOC101927644	0	0	0	0
LOC101927645	6	10	7	1
EDA	516	521	684	348
LOC101927649	0	0	0	0
LOC101927646	0	0	0	0
LOC101927647	1	2	0	0
MEA1	1214	1396	1563	1325
RGPD4-AS1	0	0	0	0
FYTTD1P1	0	2	0	0
LOC100132498	0	2	0	0
LOC101927656	0	1	0	1
LOC101927654	0	0	0	0
EED	377	466	430	362
DARS2	231	285	418	154
LOC101927651	0	0	0	0
LOC101927652	0	0	0	0
SGK223	848	938	1131	576
AKR1B1P6	0	0	0	0
AKR1B1P7	0	0	0	0
HP09025	0	0	0	0
LOC101927664	0	0	0	0
AKR1B1P4	0	0	0	0
LOC101927665	0	2	0	1
AKR1B1P5	0	0	0	0
LOC150776	275	392	271	239
AKR1B1P2	0	0	0	0
AKR1B1P3	0	0	0	0
IGHV1OR16-1	0	0	0	0
AKR1B1P1	0	0	0	0
LOC101927669	0	0	0	0
STSP1	0	0	0	0
LOC101927662	0	0	0	0
ACVR1B	314	420	417	214
LOC101927663	88	119	103	64
LOC101927660	0	0	0	0
LOC101927661	0	0	0	0
ACVR1C	51	58	52	29
EFS	0	1	0	0
RP11-257I8.2	0	0	0	0
APOPT1	235	240	194	181
MDH1B	12	18	36	27
LOC101927675	0	1	0	1
LOC101927676	0	0	0	0
EGF	20	26	27	10
SWT1	47	67	57	38
LOC101927670	0	2	0	0
LOC101927673	43	64	66	68
LOC101927674	0	0	0	1
ACVR2B	81	132	97	35
ACVR2A	262	306	196	141
OR7K1P	0	0	0	0
[truncated: 39,760 more rows]
