# Supplementary material for: Metformin sensitizes triple-negative breast cancer to histone deacetylase inhibitors by targeting FGFR4
Source: J Biomed Sci. 2025 Mar 17;32:36. doi: 10.1186/s12929-025-01129-7 (PMC11912690; doi:10.1186/s12929-025-01129-7)
Supplement: Supplementary file 2 — Supplementary Material 2: Table S1. Acronym and Full Name. Table S2. SgRNA Sequences of Genes in the CDTSL Library. Table S3. MAGeCK negative P-values for Day 14 CDTSL vs. Day 0, Day 14 CDTSL(+Met) vs. Day 0, Day 14 CDTSL(+Met) vs. Day 14 CDTSL, and the list of 67 metformin-sensitizing genes identified through the three-step screening strategy. Table S4. RNA-seq counts for SAHA vs Ctrl, Metformin vs Ctrl, and Combination vs SAHA. Table S5. Differential analysis results of SAHA vs Control. Table S6. Differential analysis results of Metformin vs Control. Table S7. Differential analysis results of SAHA combined with Metformin vs SAHA alone. Table S8. List of Primers Used for ChIP-qPCR, qPCR, Overexpression, and siRNA Experiments. Table S9. CMap analysis of the gene expression profile in metformin-treated cells assessed whether SAHA (Vorinostat) is a highly sensitive drug after metformin treatment. Table S10. 129 intersection genes between upregulated genes after SAHA treatment and downregulated genes after Metformin treatment. [file 12929_2025_1129_MOESM2_ESM.zip › Supplementary Table S5.xlsx]

## Sheet: Volcano Plot
id	log2FoldChange	pvalue
SNORD121B
HTR4	2.13002	0.664712
SNORD121A	2.13002	0.664712
HTR6
HTR7	-1.52039	0.000203117
LOC100132330
BBX	-1.65098	6.45712e-05
RP11-48F14.1
LOC100421505
WDR83OS	-0.37167	0.266922
LOC100421508
LOC100421509
DHDH	3.81105	1.11006e-05
LOC100421504
LOC100421503
BCR	0.279887	0.354397
VOPP1	-0.297691	0.331247
LOC100421517
LOC402715
LOC100421518	-0.123183	0.98027
COL13A1	-2.0019	2.30414e-11
TARSL2	1.7967	2.23732e-06
LOC100421511	2.13002	0.664712
LOC100421510
LOC100421513
FAM187B2P	-0.257384	0.947174
LOC100421512
HCGVIII-2
T
LOC100132352	0.214617	0.605973
LOC100132354	2.20816	0.508566
LOC100132356	-2.30436	0.18423
GTF2IRD2B	-3.66449	3.68253e-05
SRP72P2	-3.04403	0.509097
LOC100335030	2.97153	0.25427
SRP72P1
LOC100421527
LOC100421523	2.64321	0.587768
SPAG5-AS1	-0.434587	0.797674
LOC100421525
DHFR	-0.055579	0.895758
STRC	5.62437	0.0112507
STRN	0.940747	0.0409968
LOC100288181	-1.88293	0.00294336
BBC3	0.537723	0.308899
MYBPC3
MYBPC1	1.30585	0.793294
MYBPC2
FLJ20021	1.37802	0.00779885
BGN	4.40568	0.119943
LOC100288192
TMEFF1	-0.251908	0.704218
TMEFF2	1.59224	0.748519
TRDD2
LOC100132306	0.789179	0.645338
TRDD3
TRDD1
RPS7P11	-0.100385	0.844935
RPS7P12
RPS7P10	-0.205721	0.748451
LOC642423	1.43451	0.0453672
PAXBP1-AS1	1.34763	0.187785
FLJ44006	1.30585	0.793294
STX6	0.97061	0.00247804
STX5	1.01824	0.00433424
STX4	-0.855536	0.00774284
STX3	1.00847	0.00350191
BID	-2.0223	4.27015e-08
STX2	0.148515	0.667385
RPS7P15
RPS7P13
SPDEF	-1.06039	0.0985211
RPS7P14
MBD3	-1.65249	2.98094e-07
MBD4	0.443094	0.188945
MBD5	-0.487859	0.368571
GATSL3	1.56561	0.000723556
MBD6	-0.22238	0.505624
BIK	2.98075	4.83085e-06
MBD1	0.449502	0.134466
MBD2	-0.0610247	0.85522
RP11-600K15.1
LOC642414
PRKRIR	-0.28734	0.400761
LOC257358	-1.43173	0.0607831
FBXO27	-2.17024	4.83236e-10
FBXO28	-0.48533	0.241707
FBXO25	1.34025	0.000341643
LOC100421574	2.40525	0.622972
FBXO24	4.82267	0.0110513
MCHR2-AS1
FBXO21	0.346865	0.334423
FBXO22	-0.10005	0.748299
FADS3	1.60258	4.71701e-06
FADS2	-1.80353	8.75313e-09
MYBPHL	0.112744	0.981353
FNTA	-0.766352	0.0208463
FADS6	1.59224	0.748519
LOC100288146
FNTB	-0.807729	0.0593553
RP11-767I20.1
FADS1	-1.63898	2.08126e-06
FBXO18	1.07336	0.000394525
STX8	0.463281	0.216682
FBXO16	1.49142	0.010701
FBXO17	-1.59671	1.58826e-05
STX7	1.21916	0.000653917
FGD5P1	2.40525	0.622972
FBXO15	2.64708	0.224267
LOC100288152	2.5602	4.66473e-08
LOC100421587	-2.46009	0.615302
LOC100288151
FBXO10	-0.0597683	0.868671
FBXO11	-0.595889	0.110916
MINPP1	0.756632	0.0314259
LOC100421580
LOC642441	-1.28657	0.0992626
LOC100421583
BLK	0.433382	0.757154
BLM	1.0067	0.00422507
IREB2	0.0467514	0.915652
LOC100421597
FBXO47
FBXO48	1.6067	0.00479524
AC007040.7	-2.07047	0.0157885
FBXO45	0.529537	0.136387
FBXO46	0.0915874	0.788041
LOC100288162	0.067716	0.92902
FBXO43	-0.905846	0.0951678
FBXO44	2.08347	1.95242e-07
FBXO41	-1.3942	2.83021e-05
FBXO42	0.32401	0.334301
GRAMD4P3
FBXO40	1.30585	0.793294
LOC100421591
GRAMD4P1
GRAMD4P2
GRAMD4P7	1.59224	0.748519
LOC642474
LOC100421593
GRAMD4P8
LOC100421595
GRAMD4P5
GRAMD4P6
LOC100421594
MBIP	0.14058	0.69648
BMF	4.44793	6.36001e-19
KIR2DL5B
TACC1P1
HTR1E
HTR1F
FBXO38	0.116718	0.730874
OR3A5P
HTR1D	-1.12024	0.18274
FBXO39	-4.25343	0.0352356
STYX	1.12245	0.00403223
HTR1A	2.40525	0.622972
FBXO36	0.602183	0.256352
LOC100288175	2.68204	2.05598e-11
HTR1B
FBXO34	0.106168	0.744993
RGMB-AS1	-0.766007	0.517772
FBXO32	0.129342	0.774612
LOC100288172	-1.77058	0.276509
BMX
FBXO33	2.15694	3.00725e-10
LOC100288170
FBXO30	-0.813513	0.0584232
FAM90A1	4.07449	0.059209
FBXO31	1.13576	0.000471488
LOC642461
AGAP1-IT1	-0.183723	0.917236
LOC284933
RP5-988G17.1
LRRC37BP1	-0.371964	0.473698
HTR2B	1.27158	0.55153
LOC102724971
PPWD1	-0.677223	0.0700281
LOC102724970	1.73059	0.257052
HTR2C	-1.34562	0.423761
LOC102724973	1.30585	0.793294
LOC102724972
HTR2A
LOC100421537
LOC100421536	4.3192	0.139322
LOC102724979
LOC102724978
LOC642496
LOC102724975
LOC100288102	0.372203	0.761974
LOC102724974
LOC102724977
BOC	-1.22863	0.0277224
LOC102724976
SPDL1	-0.300803	0.372257
LOC642490
MBL2
BOK	-0.621251	0.120332
SLC36A1	1.58144	1.45129e-05
LOC100421549
SLC36A3	1.30585	0.793294
SLC36A2	6.64435	0.000316874
HTR3E	-1.19298	0.654116
VPS13C	0.5089	0.267598
VPS13D	1.03825	0.00455227
DHPS	-0.336618	0.300754
VPS13A	0.987149	0.0434065
HTR3C	-0.978395	0.659209
LOC102724982
HTR3D
VPS13B	0.497031	0.217871
LOC100421541	-3.50319	0.338955
LOC102724981
HTR3A	5.04571	0.0385174
LOC102724984
HTR3B
LOC102724983
RABGGTB	0.00849693	0.978754
CD24P3
RABGGTA	-0.774395	0.0242295
CD24P4	1.63708	0.635005
CD24P1
LOC100421548
LOC102724980
CD24P2	1.30585	0.793294
LOC102724989
LOC100288115
LOC102724986
LOC102724985
LOC642487
LOC102724988
C1D	0.231126	0.571186
LOC100288111
LOC102724987
RP11-157E21.1
LOC257396	0.280115	0.503823
BPI
CYP51A1P1	1.20278	0.767609
C1S	1.02346	0.0774792
C1R	0.216739	0.632445
LOC102724993
LOC100421552	-0.112345	0.958196
KCNQ5-IT1	-1.71384	0.0948912
LOC102724992
LOC102724995
LOC102724994
CYP51A1P3
IL2RG	3.64615	0.340276
CYP51A1P2	-1.00354	0.65761
LOC100421559
LOC102724991
LOC100421558
LOC102724990
LOC100288129
CYP1D1P
LOC100288125
LOC102724997
LOC102724996
LOC100288123	0.599895	0.45243
LOC102724999
LOC100421550	-1.48898	0.765636
LOC102724998
LOC727884
SLC36A4	-0.99498	0.0194449
RP5-1043L13.1
OR7E55P
OR7E53P
GPKOW	-0.134962	0.725576
TRDJ2
TRDJ3
TRDJ1
HTR5A
LOC100421569
BRE	-0.527936	0.15008
IL2RA
ANKRD62P1-PARP4P3
TRDJ4
LOC100421561	1.06767	0.286161
IL2RB	2.61253	0.00398609
LOC727896	0.151555	0.895598
CDRT15	-0.391182	0.794468
LGALSL	-0.236793	0.619801
OR2AH1P
PEX26	-0.924603	0.00541239
LOC102724935	-0.464429	0.640617
LGALS4	-1.42054	0.50309
C4B	1.23072	0.627484
C4A	0.106525	0.935762
LOC102724934
LGALS3	-0.675293	0.0755029
LGALS2	0.232492	0.916491
LOC101805489	3.77788	0.258277
LOC102724937
IL36A
LGALS1	-0.0375164	0.911489
HMGN2P46	-0.254717	0.844977
LOC102724936
MCIDAS	-1.56673	0.0316931
IL36B
HMGN2P45
LOC102724931
LOC102724930	0.452529	0.864221
HMGN2P44
LOC102724933
HMGN2P43
LOC102724932
BSG	0.405628	0.197134
HMGN2P42
LOC100506985	-0.672037	0.46816
HMGN2P41	-1.20816	0.00061669
HMGN2P40	1.59224	0.748519
AC002480.3	-3.06292	0.00583824
LGALS9	0.806668	0.310882
LGALS8	-0.670912	0.0425572
BSN	3.95766	2.58533e-15
LOC102724939	-1.47754	0.665124
LGALS7
INHBA-AS1
LOC102724938	-1.97751	0.351922
OR7E43P
BSX	2.13002	0.664712
RNU7-8P
LOC102724940
LOC102724946	-1.1329	0.775872
BTC	-3.59206	0.000843183
LOC102724945
LOC102724948
BTD	0.249107	0.548083
LOC102724947
CFDP1	0.170257	0.598064
LOC102724942
CRISPLD1	-1.88159	0.0349164
LOC102724941	-1.48898	0.765636
CRISPLD2	5.73565	2.72736e-43
SUB1	0.156143	0.60247
LOC102724944	-1.48898	0.765636
LOC102724943	-2.00753	0.0832323
LOC100506974	0.337073	0.709471
BTK	0.144966	0.898682
OR5G5P
LOC102724949
LOC727874
DHX8	0.0407451	0.898159
DHX9	-0.18848	0.557933
LOC727838
RP4-684O24.5
LOC102724951	-2.47128	0.411368
LOC102724950
NKAIN2	2.39784	0.276153
LOC102724957	5.2494	0.0249492
NKAIN1	3.77788	0.258277
LOC102724956
LOC102724959
LOC390282
MC2R
NKAIN4	0.145236	0.961539
LOC102724958
LOC100288203	-1.3116	0.0621483
NKAIN3	1.30585	0.793294
LOC102724953
RACGAP1	-0.75813	0.0110795
LOC102724952
LOC102724955
LOC102724954	1.30585	0.793294
OR5G4P
OR7E47P	5.44719	0.0150856
RP11-94H18.1	3.07331	0.451088
SLC10A4	1.59224	0.748519
BBS2	0.0780422	0.842519
SLC10A5	0.655418	0.614729
BBS1	0.35969	0.341345
XBP1	-2.35086	4.31214e-09
SLC10A6	1.59224	0.748519
SLC10A7	0.255385	0.600277
HSD17B1P1	-0.865312	0.119686
TRDV2
TRDV3
SLC10A1	-2.49717	0.378064
SPDYC	3.52843	0.327373
RP11-173B14.5	1.78161	0.261724
SLC10A2
SLC10A3	-0.130446	0.718048
TRDV1
LOC102724960
SUCO	0.398936	0.315994
IL36G	-0.0807877	0.981072
LOC102724962
LOC102724961
LOC102724968
LOC102724967	-1.01372	0.0898375
PEX5L	-0.174956	0.930943
LOC100506990	1.22087	0.0253776
LOC102724969	-2.46009	0.615302
MC1R	-0.885868	0.152009
LOC102724964	1.59521	0.269806
LOC102724963
LOC102724966
LOC100288211
LOC102724965	-3.43658	0.154516
LOC390298
SPDYA	-0.367572	0.911463
LOC101805491
LOC100506999
OR7E46P
LOC101927803	-0.441473	0.821463
LOC101927800
LOC101927801
OR3A4P
C8B
C8A
MC4R	1.64192	0.33746
C8G	1.14132	0.198553
SUFU	1.28888	7.60694e-05
LOC101927806	1.07549	0.470755
BBS9	2.07626	9.14983e-06
LOC101927807
LOC101927804	0.612948	0.482239
LOC101927805
BBS7	0.894817	0.0235472
BBS5	0.850018	0.03529
LOC400043	0.949711	0.64724
BBS4	0.928155	0.00751497
LOC101927809	-0.0795445	0.949669
LOC101927810	-1.53626	0.758268
ZHX2	-2.38416	4.78447e-08
PCYT1B	1.30585	0.793294
PCYT1A	0.921957	0.00597541
ZHX3	0.778856	0.0298426
LOC101927814
LOC101927811	-1.51887	0.678585
CACYBP	-0.263671	0.379529
ZHX1	-0.3326	0.442993
RNF144A
LOC102724902
RNF144B	-0.599225	0.174686
LOC102724901	2.90264	0.498246
MC3R	1.59224	0.748519
LOC102724904
LOC102724903
LOC102724900
TAX1BP1	0.167931	0.621204
LOC101927818
LOC102724909	-1.53626	0.758268
TAX1BP3	-0.733641	0.029489
LOC101927816
LOC102724906
LOC102724905	1.33225	0.126719
LOC102724908
LOC102724907
LOC101927820
AMDP1
LOC101927824	1.11734	0.496753
LOC101927825	-3.10231	0.451465
LOC101927823
RNU7-7P
LOC102724913
PSMC6P3
LOC400061
LOC102724912
LOC102724915
LOC102724914	1.98109	0.567172
LOC102724911	0.26712	0.766441
LOC102724910	1.59224	0.748519
LOC101927826	-1.55264	0.121311
LOC727803
RP11-252C15.1
LOC102724917	-0.189352	0.845464
LOC102724916
LOC102724919	-0.123183	0.98027
LOC102724918	1.84594	0.363743
LOC101927831
PEX16	0.727044	0.0381353
PEX19	-0.293211	0.392085
LOC101927835
LOC101927834
MT2P1	4.15296	0.178139
RNU7-6P
PEX10	-0.445501	0.207742
PEX12	-0.602619	0.139273
PEX13	1.12801	0.00212352
PEX14	-1.45681	4.88807e-05
PSMC6P2
PSMC6P1	0.0225999	0.967606
LOC102724924
LOC102724923	-2.50318	0.608889
LOC102724926
LOC102724925
LOC102724920
LOC102724922	1.59224	0.748519
LOC102724921	1.97219	0.449492
MC5R	7.26665	2.5004e-05
LOC101927839	2.64321	0.587768
LOC101927837	-0.747242	0.533121
LOC101927838	0.110498	0.880689
LOC102724928
LOC102724927	-2.97625	0.0558935
LOC102724929
LOC101927842
LOC101927840
LOC101927841	-2.37618	0.000329447
LOC101927846	4.48749	0.106668
LOC101927844
INPPL1	-2.47196	2.31122e-15
RBM22P2	4.64785	0.12058
RBM22P1
IGF1R	-0.467807	0.183964
PPIP5K1	0.198645	0.61158
PPIP5K2	-0.325925	0.476474
MIR6129
MIR6127
ENPP2	4.64926	7.15752e-18
ENPP1	-0.0872006	0.790496
MIR6128
LOC101927848	-0.625626	0.336778
ENPP4	0.76742	0.0877655
MIR6125
ENPP3	-1.0702	0.635478
MIR6126	-0.495372	0.668517
ENPP6	-3.04403	0.509097
ENPP5	3.00394	6.63923e-05
MIR6124
ENPP7
LOC101927853	2.90264	0.498246
LOC101927854	-1.53626	0.758268
SNORA59A	0.160854	0.973707
LOC101927852
SNORA59B	-0.916358	0.8226
LOC101927857
CPSF1P1	1.30003	0.0154111
LOC101927858	3.45511	2.32261e-05
LOC389249
LOC101927855	1.59224	0.748519
LOC101927856	-2.54525	0.602657
LOC101927850	0.483991	0.60693
NDFIP2-AS1
DHDDS	0.699683	0.036347
LOC101927859	-1.09323	0.802133
RBMS2P1	0.419823	0.800249
LOC101927864	-1.17558	0.783797
LOC101927863	0.159495	0.94443
LOC101927866
HTRA3	0.987985	0.0601673
LOC101927867
HTRA4
HTRA1	0.00977933	0.979561
HTRA2	0.0542504	0.87167
DAPP1	1.30585	0.793294
RNU7-3P
LOC101927861	-0.832443	0.841079
AP000472.2	-1.34522	0.532437
LOC101927875
LOC101927874	3.27153	0.397416
LOC101927879	-4.82514	0.0633674
HULC
LOC101927877
LOC101927878
CHCHD10	-0.859541	0.0430738
LOC101927871
RNU7-2P
LOC101927872	-2.46009	0.615302
IGF2R	0.522204	0.173603
BSPRY	1.63653	0.168525
LOC101927870	-0.170475	0.97268
RBM22P6
RBM22P5
RBM22P4
RBM22P3
OR7M1P	1.19862	0.529968
LOC101927886	-1.06543	0.483295
LOC101927885
LOC101927888	1.30585	0.793294
LOC101927882	-2.54525	0.602657
LOC101927880	-3.56968	0.115762
LOC101927881
CA1
CA3	-1.49724	0.278028
ZIC2	-2.90079	9.57278e-13
CA2	0.211307	0.618437
ZIC3
ZIC1
CA4
CA7	-0.668715	0.829782
MIR103A2	-1.53626	0.758268
MIR103A1
CA6	0.360548	0.88436
CA9	-3.17054	0.00210394
CA8	-4.30443	0.145093
TMEM189-UBE2V1	-0.0102464	0.973967
MIR6165
SUN3	3.35997	0.164452
LOC101927897
SUN2	-0.593094	0.055537
LOC101927898	2.81332	0.29491
LOC101927895	1.34956	0.308566
SUN1	0.931928	0.00789235
LOC101927896	-2.10024	0.259589
LOC100132260
ATP6AP1	0.477871	0.120094
LOC101927899
CAD	-1.13137	0.000757787
LOC100132261	5.46048	0.0175923
ATP6AP2	1.10423	0.00216218
HUNK	3.52843	0.327373
LOC101927890
LOC101927894	3.07331	0.451088
SUN5
LOC101927892	2.70594	0.578638
RBM48P1
CAT	0.380444	0.22939
MIR103B2	-1.53626	0.758268
MIR103B1
LOC100132268
SHANK3	1.19829	0.00252449
SHANK2	0.399716	0.493329
SHANK1	-2.44282	4.05265e-09
OR5G1P
DAPL1	2.90264	0.498246
FLJ44087	1.59224	0.748519
CBL	0.877201	0.0350215
SV2C	2.70594	0.578638
SV2B	4.34993	0.0328654
SV2A	1.58176	0.517235
TBX22
CBS
TBX21
TBX20	-5.27939	0.0289145
CLVS2
CASP3P1
CLVS1	-1.48898	0.765636
MIR6130
MIR6131
LOC100132280
CCK	3.23058	0.450775
ZIC4
ZIC5
SUOX	1.42038	1.69753e-05
TBX19	0.0942971	0.875196
TBX18	0.191112	0.945522
CD2
TBX15	-1.95895	0.0576036
CD4	2.90264	0.498246
CCS	1.72544	7.22416e-06
LOC390250
RPS16P10
CD6	0.768377	0.799444
LOC390251
CD5	2.12996	0.26128
TBX10	1.26044	0.116948
CD7	-0.916358	0.8226
LOC390255
CD9	0.471589	0.11257
LOC389273
MIR6134
MIR6132
MNX1-AS1	0.72933	0.197267
MIR6133
RPL36AP13
CDA	-0.245261	0.757781
RPL36AP14
RPL36AP11
RPL36AP12
RPL36AP17
RPL36AP18
RPL36AP15	1.30585	0.793294
CLEC10A
RPL36AP16
RPL36AP19
AC004053.1	-0.878624	0.783203
SCN11A	2.49772	0.424234
RPL36AP20
RPL36AP21	-1.53626	0.758268
RPL36AP24
RPL36AP25
RPL36AP23
SSTR5-AS1	3.27153	0.397416
RP4-760C5.5
RPL36AP28
RPL36AP29
RPL36AP26
CLEC11A	-0.38801	0.740579
RPL36AP27
HUS1	0.474996	0.248322
FLJ34503	0.160854	0.973707
CEL	1.02653	0.069727
NUP93	0.682522	0.0231248
BCAN	0.0134988	0.977418
SCN10A	1.59224	0.748519
BCAM	2.32818	2.58317e-12
LOC100132229
HECW2	-0.219717	0.816165
HECW1	-0.507474	0.202594
SRFBP1	0.417359	0.298909
NUP98	0.614286	0.054199
RPL36AP31
LOC100132223
RPL36AP32
CFB	-1.37279	0.326755
RPL36AP30	-0.26113	0.928302
CFD	1.47388	0.67908
CFH	-0.271302	0.477837
CFI	0.0258717	0.990321
LOC642502	-0.427586	0.697723
CFP	-1.30139	0.0145005
RRP7A	0.441839	0.155694
LOC100132239
RRP7B	0.20274	0.578628
NUP85	-0.280268	0.367234
NUP88	-0.00708027	0.981542
CGA
CGB	-0.374026	0.864966
C3orf18	0.133075	0.706455
LOC100421409	-0.123183	0.98027
C3orf17	-0.289578	0.398582
MCAM	-0.662018	0.027444
LOC100421401	1.88751	0.000326789
LOC100421400
CGN	3.59531	3.91111e-27
C3orf14	0.222515	0.572182
LOC100421402	-0.935761	0.314847
MCAT	0.502917	0.143402
LOC100421404	-0.278516	0.873445
LOC100132249	0.877949	0.587538
ZNF559-ZNF177	2.64698	0.0780958
OR10AH1P
LOC100132242
RPL36AP10
MOCS2	0.467032	0.176823
MOCS3	0.261999	0.522652
TMEM110-MUSTN1	1.48676	0.000765881
STON1	0.234441	0.701966
CHM	-0.783205	0.0841311
STON2	0.914092	0.0269248
MCEE	-0.287699	0.648197
FGD5-AS1	-0.992842	0.00690017
RRP12	-0.668053	0.02877
CIC	0.0522774	0.873527
RP11-397C12.1
RRP15	0.27246	0.432244
ZIK1	1.23023	0.685506
EDARADD
MIR4659A
MIR4659B
LOC642513
CIT	-0.43204	0.215725
SLC9B1P3
SLC9B1P2
SLC9B1P5
SLC9B1P4
PLIN4	3.09822	4.51876e-14
PLIN3	0.397745	0.200518
PLIN2	-1.01119	0.0151764
PLIN1	0.312879	0.761312
RCCD1	-1.39153	1.84394e-05
MOCS1	0.354139	0.256698
PLIN5	7.14896	3.19866e-35
TRBV12-1
DCAF12L2
DCAF12L1
RP11-1072A3.2	0.256641	0.74911
TRBV12-2
TRBV12-3
TRBV12-4	2.64321	0.587768
SLC9B1P1
TRBV12-5
RASSF10	2.51819	0.0631798
MINOS1	-0.508523	0.143548
LOC642550
RRP36	-0.582399	0.0965935
CKB	-1.1084	0.00922597
PAIP2	0.193232	0.528445
ZIM2
PAIP1	-0.659804	0.0362127
ZIM3	1.59224	0.748519
BCHE	-0.587026	0.150868
HIPK4	3.56542	0.00294636
AC020571.3	-2.76754	0.295027
CKM	1.05094	0.555421
MCF2	-1.34628	0.600756
MOCOS	-2.0229	3.41216e-09
G0S2	-1.12464	0.457859
RRP1B	0.729776	0.0445267
HIPK1	0.124203	0.782329
HIPK3	-1.64713	0.000748048
HIPK2	-2.42901	1.15016e-08
HERC2P10	-0.26113	0.928302
LOC100134868	-0.583489	0.608836
FOSB	3.70751	4.91671e-13
CLC	4.72764	0.0712856
TMEM229A
LOC100132202	1.30585	0.793294
RNASEH2CP1
RBMS1P1	-2.37013	0.0573353
MSX2P1
TMEM229B	-1.16135	0.0836197
LOC100506908	2.64321	0.587768
LOC100506901	-0.591887	0.393744
LOC100421455
DNM3OS	3.52843	0.327373
CLU	3.01464	2.82445e-18
MT1DP	5.30609	0.0217848
LOC100288268
OIP5	-0.730714	0.0572701
IFNA11P
DIO1	2.71607	0.333405
LOC100421465
DIO2	0.365121	0.775182
LOC642554	3.86	0.0798297
DIO3	1.59224	0.748519
FAM91A1	1.06145	0.0188629
LOC100421468	0.018066	0.994532
MTNR1A	1.59224	0.748519
MT1CP	1.59224	0.748519
MTNR1B	-1.48898	0.765636
TBCAP1	-0.123183	0.98027
TBCAP2
TBCAP3	-1.1329	0.775872
LOC100421462
IFNA12P
PMM2P2
LOC100506929
OR7E62P	0.191112	0.945522
CNP	0.201046	0.504843
PMM2P1
LOC100421476
LOC100421478
EDRF1-AS1	-0.852341	0.790546
RP11-72L22.1	-0.619239	0.802371
LOC642590	-0.945331	0.209913
LOC100421472
LOC100421471
LOC100421474	1.59224	0.748519
CD300LB
CD300LD
LOC100506922	-0.128119	0.897895
CD300LF	1.59224	0.748519
CD300LG
MCL1	-0.131016	0.661197
LOC400026
SRSF10P1
TCEANC	3.99186	0.00165918
SRSF10P2	1.30585	0.793294
LOC642579
BCL9	0.323468	0.377609
UBOX5	0.330983	0.37487
OR6C64P
BCL6	0.363469	0.282189
LOC100421483
LOC100421482
CPD	1.17008	0.0109077
BCL3	-1.42942	0.000911286
GLUD1P3	-1.27882	0.0988074
BCL2	-0.769825	0.181757
LOC400036	1.59224	0.748519
GLUD1P4
CPE	0.185781	0.691297
GLUD1P5
LOC100506911
GLUD1P7	-0.839826	0.668487
OR51H2P
LOC100134822	0.510327	0.640334
GLUD1P8
GLUD1P9
OSCP1	1.7363	0.00532431
CPM	-0.404465	0.893782
LOC100421417
RPL36AP55
CPP
LOC100421419	1.37361	0.587178
CPO	0.191112	0.945522
MCM7	-1.08591	0.000252994
LOC100506946
CPQ	-0.849972	0.127469
COL14A1	1.10972	0.640204
MCM8	-0.0733909	0.831061
MCM9	-1.40232	0.00669495
LOC100421411
LOC100421414
CPZ	-0.448156	0.515236
KBTBD13	1.32882	0.597254
KBTBD12
OR51H1P
SRIP1
SRIP2
SRIP3
CEP170B	1.18363	0.000153464
LOC100506943
LOC100506944
TCEB3C
OIT3	1.47388	0.67908
TCEB3B
DPRXP5
DPRXP4	-2.54525	0.602657
CR2	2.00625	0.0410067
DPRXP3	1.59224	0.748519
CR1
DPRXP2
GGPS1	0.317295	0.469044
DPRXP1
SGIP1	2.40525	0.622972
DIS3	0.501457	0.184522
LOC100506937
HMGN2P19
HMGN2P18
DPRXP7
HMGN2P17	-0.170475	0.97268
DPRXP6
HMGN2P16
OR6C66P
HMGN2P15	-2.54525	0.602657
HMGN2P14
HMGN2P13
SAPCD2	0.697973	0.0206429
HMGN2P11
SAPCD1	1.87969	0.007029
HMGN2P10
LOC100288233
XCL2
MCM3	-0.901728	0.0019707
ST20-MTHFS	-2.32991	0.000355509
CRH
XCL1	0.112744	0.981353
MCM4	-0.400492	0.218058
MCM5	-1.22742	6.06095e-05
IGKV3D-7
MCM6	-0.711025	0.0295082
CRK	0.582164	0.109048
MCM2	-1.12958	0.000417519
RPL36AP35
CRP
RPL36AP36
RPL36AP33
RPL36AP34
RPL36AP39
LOC402634	2.13002	0.664712
RPL36AP37	-0.262492	0.425227
RP11-64I17.1
RPL36AP38
CRX
LOC100288241
C1RL-AS1	-3.32352	1.26607e-06
LOC100421438	-1.17169	0.595139
HMGN2P29
LOC100421437
HMGN2P28
HMGN2P27
HMGN2P26
STOX2	1.30012	0.0359909
HMGN2P25
HMGN2P24
HMGN2P23
HMGN2P22
HMGN2P21
HMGN2P20
IL21R	4.45047	0.000166814
LOC402641
CSK	-0.815929	0.00829197
BCO2	2.33668	0.017918
RPL36AP42	0.49214	0.159389
DKFZp434L192
RPL36AP43	3.27153	0.397416
STOX1	3.52153	0.000373052
RPL36AP40
RPL36AP41
RPL36AP46
SLC35A2	0.328453	0.316152
SLC35A1	0.522972	0.181512
RPL36AP47
SLC35A4	-0.720222	0.0202864
RPL36AP44	-0.720435	0.756879
SLC35A3	0.434226	0.262883
RPL36AP45
PEX12P1
RPL36AP48
LOC402644
RPL36AP49
LOC100421444
OR6C69P
LOC100421446
KBTBD11	1.72032	0.0296909
CPPED1	3.11937	0.482873
HMGN2P39
MAB21L3	-3.10231	0.451465
HMGN2P38
ASXL1	-1.58735	1.18895e-06
HMGN2P37
HMGN2P36
HMGN2P35
HMGN2P34
HMGN2P33
HMGN2P32
CTH	0.235934	0.533214
ASXL3	0.384978	0.876957
MAB21L1	-1.48898	0.765636
HMGN2P31
LIFR-AS1	1.14499	0.220169
ASXL2	-0.503913	0.324881
MAB21L2	1.75252	0.6272
HMGN2P30
RPL36AP50
BCOR	-0.952989	0.00818548
LOC100506955
RPL36AP53
RPL36AP54
RPL36AP51
OR7E66P	1.59224	0.748519
RPL36AP52
SLC35B3	0.0679583	0.86606
SLC35B2	-0.448705	0.169472
IL1RN	0.925317	0.711696
SLC35B4	-0.407622	0.331073
OR5H8P	-1.53626	0.758268
LOC100506869
IL23R	1.59224	0.748519
SLC35B1	-0.233233	0.515091
OSBPL9P6	-3.10231	0.451465
CALR4P
OSBPL9P1
OSBPL9P2
OSBPL9P3
OSBPL9P4
MGC45922	3.40555	0.357101
LOC727980	-0.351287	0.767085
ARFIP2	0.354918	0.24772
ARFIP1	1.28844	0.000549086
LOC100506860	0.502326	0.653071
SLC35A5	0.233166	0.586247
NDUFS5P7
TANGO6	-0.91025	0.0198641
OR5H7P
LOC100506858
IL1R1	-1.18532	0.0316123
IL1R2	0.918807	0.572767
TANGO2	1.03352	0.00082856
LOC100506859	3.27153	0.397416
SLC35C2	-0.702634	0.0467072
SLC35C1	-0.789899	0.0178579
IL23A	1.17877	0.105177
NDUFS5P1
NDUFS5P2
OR3B1P
NDUFS5P3
NDUFS5P4
LOC100506851
NDUFS5P5
SLC35D1	-1.50838	0.00032544
AC079145.4	0.307296	0.889544
LOC101927902	3.48279	0.0362097
SH2D2A	-0.83348	0.206398
SLC35D3
SLC35D2	-1.61935	0.000289018
UBA6-AS1	-1.5028	0.000803183
OR2AI1P
MT1JP
RP11-494M8.4
LOC101927906	-3.04403	0.509097
LOC101927903	-0.8471	0.564171
LOC727967	0.366885	0.291383
LOC101927904
OR7E59P
LOC100506882
LOC101927908
LOC100506885	1.18879	0.482256
LOC727964
XCR1	1.30585	0.793294
SLC35E2	-0.164942	0.757603
SLC35E1	0.513807	0.116229
LOC101927913
SLC35E4	1.64754	3.61098e-05
LOC101927910	-0.525815	0.562243
SLC35E3	-0.634761	0.120171
LOC101927911	-2.47128	0.411368
SH2D1A
SH2D1B	0.195354	0.873214
LOC100288337
LOC100506870	2.39742	0.00850072
MT1IP
LOC101927916
OR5H5P
LOC727978	1.84382	0.577832
LOC101927915
LOC389199	0.287432	0.890572
LOC101927918
LOC101927919	-2.92574	0.0368884
SLC35F6	0.346788	0.295131
MRPS31P1
LOC101927920
TRIM49D2P	4.3192	0.139322
SLC35F3	-1.03837	0.0192689
LOC101927923	1.30585	0.793294
SLC35F2	-2.18262	1.34371e-09
CAB39L	-1.06559	0.0317964
SLC35F5	0.533445	0.183977
LOC101927921
LOC101927922
SLC35F4	1.50407	0.466926
SLC35F1
LOC100421499
SIPA1L2	2.52206	1.98457e-10
MRPS31P4	0.900951	0.120089
SIPA1L3	0.627845	0.0956902
MRPS31P5	0.444876	0.392224
MRPS31P2	0.931611	0.811102
LOC100421490	0.363113	0.831832
RP4-777D9.2	3.52843	0.327373
SIPA1L1	-2.10825	1.25466e-10
LOC100421494	-2.46009	0.615302
LOC100421493
IGHD2-21
LOC727944
RNA5-8SP3
RNA5-8SP2
RNA5-8SP5
RNA5-8SP4
LOC101927929	1.64073	0.0181768
RNA5-8SP7
RNA5-8SP6
LOC101927931	3.23058	0.450775
LOC101927934	-6.41012	0.0008468
LOC727947
SLC35G4
LOC101927935
SLC35G3
SLC35G6	-1.48898	0.765636
LOC101927932	1.18668	0.46599
LOC101927933
SLC35G5	-2.50318	0.608889
MT1P3	1.68015	0.399687
SLC35G2	-2.21349	2.28443e-10
SLC35G1	-0.368364	0.396671
GLTSCR2	-0.995972	0.00279287
MT1P1
GLTSCR1	0.0590765	0.864569
MIR105-2
MIR105-1
LOC101927939	0.222256	0.95078
LOC101927936
MPRIPP1	-0.89172	0.352144
RPS3AP9
LOC101927941
AMER1	-1.49307	0.00106967
LOC727919	0.405628	0.796663
LOC101927942
AMER2
AMER3	2.13002	0.664712
LOC101927940
RPS3AP5	0.82117	0.725668
LOC101927946
RPS3AP6	-0.467718	0.242294
RPS3AP7
ZNRD1-AS1	0.436603	0.515585
LOC101927943
RPS3AP8
RGPD6	-0.123183	0.98027
RPS3AP1
RGPD5	1.25383	0.473589
RPS3AP2
RGPD8	-0.428415	0.595951
RPS3AP3
RPS3AP4
RGPD2	1.30585	0.793294
RGPD1	2.13002	0.664712
AGAP2-AS1	-2.30485	5.60009e-08
RGPD4	-0.200388	0.892655
RGPD3	0.640757	0.682644
BEGAIN	-1.73782	0.0338824
TCEAL8	-1.38465	0.000156854
TCEAL7
TCEAL6	-3.13099	0.485763
TCEAL5	-1.53626	0.758268
TCEAL4	-0.542619	0.10946
TCEAL3	0.631709	0.0824701
TCEAL2
TCEAL1	-1.70949	5.26437e-05
LOC101927949
LOC101927952	-1.24079	0.702845
LOC101927953
SVIL	-1.53765	5.71e-06
LOC101927956	-1.48898	0.765636
LOC101927957	0.456643	0.834156
LOC101927954
LOC101927955	2.64321	0.587768
SVIP	3.82882	0.000185752
SPCS3	-0.232574	0.486267
SPCS2	-0.848958	0.0127396
SPCS1	-0.115637	0.717415
QPCT	-0.545848	0.194499
LOC101927958
AP1B1P2	5.20212	0.0291775
AP1B1P1	4.23874	0.000984865
LOC101927959	1.84382	0.577832
IGHD2-15
NUPL2	-0.857545	0.0365115
NUPL1	0.1644	0.711616
LOC727930	-1.53626	0.758268
SIPA1	0.748222	0.0204553
LOC101927963	-0.816619	0.4185
SOCS2P2	1.59224	0.748519
RP11-234B24.2
LOC101927961
LOC101927962
APOOP5
LOC101927967	-1.86056	0.322201
LOC100132172
APOOP4
APOOP3
APOOP2	3.87413	0.240278
LOC100132174
APOOP1
LOC101927966	2.64321	0.587768
C3orf65	2.64321	0.587768
CLEC18C	-1.17558	0.783797
CLEC18B	1.02898	0.438187
LOC101927960	-1.48898	0.765636
SOCS2P1
C3orf67	-1.683	0.126544
CLEC18A	0.00882182	0.994968
LOC159007
OR5H15
OR5H14
C3orf62	0.199229	0.67015
FPGT	1.08353	0.0103144
FPGS	-0.970511	0.00398805
LOC390101	1.30585	0.793294
GATSL2	2.67076	7.57166e-06
LOC100132179
LOC101927974	-1.38259	0.0831239
LOC101927975	2.64321	0.587768
IGHVII-33-1
LOC101927973
FLJ46552
LOC101927978	0.215787	0.861888
LOC101927971	1.59224	0.748519
C3orf79
CLEC19A
C3orf72
C3orf70	1.28619	0.74949
SPECC1L	0.190249	0.543834
TIMELESS	-0.925588	0.00490358
LOC149684
NUPR1	-3.46581	0.00177129
LOC101927986	-5.23325	0.0319266
LOC101927984
LOC101927989	2.78066	0.0506901
RP11-363G15.2
LOC101927988
CLEC16A	1.70558	3.27027e-07
LOC101927982
CAMSAP1	0.570377	0.0907573
CAMSAP2	-0.0323415	0.94691
C3orf80	-1.30689	0.248539
C3orf83	1.76517	0.474092
C3orf84	1.30585	0.793294
NPC1L1	5.36291	0.00278496
NAGPA-AS1	-1.77028	0.314263
AMELX	1.30585	0.793294
AMELY
LOC101927996
LOC101927997
RWDD4P1	-0.0635012	0.952336
LOC353194	-3.10231	0.451465
PNPT1	-0.55231	0.103793
LOC101927995
RWDD4P2	-0.171275	0.77531
LOC101927998
LOC101927999	2.35143	0.25323
CLEC17A	-0.832443	0.841079
LDLRAD4-AS1
LOC101927993
LOC101927991
DAK	-0.827899	0.0158737
CAMSAP3	6.28533	1.75851e-15
DAP	-0.337978	0.269303
DAO
SKIV2L	0.0015698	0.995868
DNAJC3-AS1	0.235098	0.847027
C3orf27
C3orf22
DBI	0.23627	0.451345
CLEC14A
DBH	3.70802	0.101496
C3orf20	1.23255	0.629537
PEG3-AS1
DBP	2.33639	4.26027e-05
DBT	0.397552	0.260307
LOC102388891	-2.14426	0.0539491
OR5H4P
STPG1	0.447943	0.234304
C3orf38	-0.225812	0.545733
SVOP	5.46553	0.016503
STPG2	-1.29246	0.661451
DCD
DCC	3.96856	0.259187
TAF9BP1
C3orf33	-1.18221	0.0349282
C3orf30
C3orf36
DCK	-0.594369	0.157548
DCN
C1QTNF9B	2.6357	0.00408904
TAF9BP2
C3orf35	-0.396642	0.802188
ZAP70	0.637725	0.691545
DCT	0.689197	0.609307
OR5H3P
DCX	2.64321	0.587768
DNASE2	0.0534647	0.875983
DNASE1	-0.383877	0.339944
LOC100132146
MIR1289-1	1.30585	0.793294
MIR1289-2
C3orf49	-0.00352889	0.999183
DDC	2.17897	0.249797
LOC147004
CLEC12A
CLEC12B	2.40525	0.622972
C3orf43
DDO	-1.80649	0.0149142
DDN	-0.669623	0.210262
SNORA18	-0.279294	0.712576
SNORA19
DDT	-0.336566	0.304567
SNORA17	0.711927	0.6605
LOC100132154
SNORA15	3.23058	0.450775
SNORA12	-0.0807877	0.981072
SNORA13	1.24563	0.512105
LOC392787	4.38328	0.000428726
SNORA10	0.405447	0.549991
SNORA11	2.13002	0.664712
LOC91450	-0.488971	0.828296
SNAPC5P1
C3orf55	-0.130037	0.832191
C3orf52	1.03301	0.0331948
DEK	-0.938613	0.00574845
C3orf58	-1.54864	0.00109364
C3orf56
DES	1.80888	0.00115181
RPL31P49	-0.914433	0.791405
MDC1	-0.509306	0.127317
RPL31P48
LOC101927689
SNORA40	-0.288444	0.599182
LOC101927686	-1.75835	0.642841
LOC101927687	-1.48898	0.765636
LOC100132570	0.826397	0.647973
LOC101927680	3.52843	0.327373
RPL31P41
RPL31P40
LOC101927681	0.17507	0.957872
RPL31P43	3.5556	0.12683
RPL31P42
RPL31P45
LOC101927684
MIR4666A
RPL31P44	1.30585	0.793294
LOC101927685	-1.10464	0.625695
RPL31P47
MIR4666B	-1.32283	0.679301
RPL31P46	-2.93312	0.274558
KRTAP3-4P
IL4I1	-1.12581	0.344595
SNORA38
RPL31P50
SNORA39	-1.40957	0.608175
LOC100132571
SNORA37
SNORA34	-3.86811	0.291505
TGIF2P1	0.995864	0.729605
SNORA35
SNORA32	0.998981	0.508133
SNORA33	2.06811	0.0140711
SNORA30	1.59224	0.748519
SNORA31	3.08899	0.0375982
LOC101927699	1.81712	0.384581
RPL31P38
RPL31P37
LOC101927697	1.59224	0.748519
RPL31P39
RPL31P30	-0.431232	0.88633
LOC101927691
RPL31P32
RPL31P31
LOC101927690	3.08822	0.221679
RPL31P34
SNORA2A
LOC101927695
RPL31P33
SNORA2B	0.706456	0.875156
LOC101927696	-0.339654	0.591692
LOC101927693
RPL31P36	1.59224	0.748519
RPL31P35
AR	0.839441	0.257898
SNORA29	1.60041	0.640747
SNORA27	-0.694012	0.643496
SNORA28	-2.46009	0.615302
SNORA25	-0.174423	0.926017
SNORA26	-1.44013	0.493795
SNORA23	-3.48164	0.34822
SNORA24	-1.09139	0.637
SNORA21	-0.206157	0.901571
SNORA22	1.65928	0.652865
RWDD1P3	1.59224	0.748519
CGGBP1	0.00077484	0.998247
PHC1P1	-0.583589	0.310964
GRID2IP	3.92587	0.270492
SNORA20	1.84382	0.577832
RWDD1P1
SNORA61	1.52749	0.00386834
SNORA62	-0.272482	0.746275
SNORA60	2.557	0.367309
DHH	2.24038	0.00345051
ACTL7A
ACTL7B
FPR1	4.58788	0.101413
RPL31P63
RPL31P62
FPR3
FPR2	2.71607	0.333405
SNORA5B	0.0580359	0.973697
SNORA5C	0.111768	0.918759
C2	0.382382	0.71017
DYNC2LI1	0.636411	0.206766
C3	-0.686785	0.317942
SNORA5A	-3.12843	0.22524
C5	-0.355068	0.650887
C6
C7
C9	3.27153	0.397416
SNORA58	-1.48898	0.765636
SNORA56
SNORA57	2.76271	0.0936036
SNORA54	-1.48898	0.765636
SNORA55	1.40484	0.486208
SNORA52	1.01931	0.135617
LOC100132599
SNORA53	-2.28127	0.472931
SNORA50	-0.123183	0.98027
RPL31P59
SNORA51	0.679542	0.403335
PES1P1
PES1P2
RPL31P52	0.931611	0.811102
RPL31P51	1.30585	0.793294
RPL31P54
RPL31P53
RPL31P56
CP	0.221612	0.647304
RPL31P55
RPL31P58
RPL31P57
CS	0.1772	0.567103
RPL31P61
SNORA49	-1.17558	0.783797
RPL31P60
SNORA47	-2.46009	0.615302
SNORA48	1.69913	0.0832845
SNORA45	-0.295328	0.822662
SNORA46	-1.48898	0.765636
SNORA43	1.59224	0.748519
SNORA44	3.02039	0.00208659
SNORA41	0.0677118	0.976642
DMRTC1B	1.59224	0.748519
SNORA42	2.13002	0.664712
SNORA84	-3.07385	0.459362
LRSAM1	-1.02487	0.00380757
SNORA81	2.68374	0.000130256
DCAF13P3	1.69816	0.647209
DCAF13P2
SNORA80
RPLP1	0.014389	0.968247
RPLP0	-0.0607564	0.853015
QPRT	0.300308	0.902809
DCAF13P1
ECSIT	-0.351046	0.307692
SNORA7B	1.59224	0.748519
IGLV2-33
SNORA7A	-0.580435	0.764884
IGLV2-34
RPLP2	0.00736317	0.983641
SNORA78	2.30345	0.00763556
SNORA79	1.30585	0.793294
SNORA76	-1.41238	0.109886
SNORA77	0.160854	0.973707
SNORA75
SNORA72	0.884477	0.665408
SNORA70	0.463497	0.357932
ACTL6B
ACTL6A	-0.321898	0.320752
SIRT4	4.01751	2.03846e-10
SIRT5	-1.56554	7.92891e-05
SIRT6	-0.0117222	0.973815
SIRT7	1.29511	9.62785e-05
F2	0.0785884	0.956257
F3	1.83837	8.67363e-08
SIRT1	0.136729	0.727582
BIVM-ERCC5	-0.238087	0.520903
SIRT2	1.75378	4.73073e-07
F5	1.28221	0.577439
SIRT3	0.677436	0.050582
F7	1.30585	0.793294
F8	-0.181204	0.762506
BDH2	-0.14015	0.739472
F9
BDH1	-1.42936	0.000357614
CDC42EP5	3.99059	0.205438
CDC42EP4	-0.828104	0.00784062
TGIF2LX	0.291251	0.725284
CDC42EP3	-0.592565	0.0438828
OR10AK1P
TGIF2LY
CDC42EP2	0.0802157	0.835735
SNORA69	0.514718	0.75442
CDC42EP1	-1.99733	2.5695e-07
FLJ22447	-0.133189	0.960519
LOC100132541	1.59224	0.748519
SNORA67	0.181771	0.707159
SNORA68	0.185474	0.841198
SNORA65	0.390972	0.767762
LOC100132543
SNORA66	1.08	0.376186
DLD	0.477715	0.178414
SNORA63	2.56909	7.42813e-05
MDFI	-1.19139	0.0353024
SNORA64	0.566164	0.352084
RPL31P27
RPL31P26
NARSP1	2.31326	0.292631
FH	0.520788	0.0820448
RPL31P29
RPL31P28
ARL14EPL	2.55868	0.371175
RPL31P21
RPL31P20
RPL31P23
CCNDBP1	-0.023878	0.939787
RPL31P22
RPL31P25
RPL31P24
HLA-DMA	2.26608	0.00188011
HLA-DMB	4.74007	1.43606e-12
OR6C71P
DMD
CSMD3	-0.130282	0.940757
CSMD2	2.64321	0.587768
GC	0.112744	0.981353
CSMD1
RPL31P16	1.30585	0.793294
RPL31P15	2.13002	0.664712
RPL31P18
RPL31P17
MDH1	0.188953	0.529628
GK	1.33108	0.0374158
RPL31P19
MDH2	0.0689723	0.825995
RPL31P10
HNRNPUL2-BSCL2	0.476579	0.111816
RPL31P12
RPL31P11
RPL31P14
RPL31P13
TTLL7	1.92294	3.95249e-06
TTLL6	2.68369	0.000230029
LPGAT1P1
TTLL5	0.541451	0.103087
TTLL4	-0.201255	0.551593
TTLL3	0.337034	0.389303
OR6C72P
TTLL2	2.64321	0.587768
TTLL1	2.73355	9.48384e-09
OR9R1P
GGT3P	0.412451	0.878091
LOC100132562	1.59224	0.748519
TTLL9	4.63605	0.0175322
TTLL8
IFNA22P
LOC102724773
HP
LOC100421332
LOC102724772
HR	-2.43638	2.87277e-11
LOC102724775
LOC102724774	2.40525	0.622972
LOC100421336
LOC102724771	1.59224	0.748519
LOC102724770
HPGDS
LOC102724777
ABCB10P1
OR6C73P
LOC102724776
LOC102724779
ABCB10P4
LOC102724778
LOC100421330
ABCB10P3
PABPC4L	-0.919535	0.230174
GGT4P	3.64615	0.340276
HLA-DOA
HLA-DOB	-0.0886154	0.943184
IK	0.580089	0.0572259
VPS33A	-0.614656	0.0660535
VPS33B	0.204306	0.543361
LOC100421344
LOC102724784
LOC100421343
LOC102724783	4.5036	0.0232107
LOC102724786	0.160854	0.973707
LOC102724785
LOC102724780	-1.67483	0.664615
LOC100421347
LOC102724782	-1.05829	0.220783
LOC102724781	2.47158	0.392907
LOC100421349	1.59224	0.748519
LOC102724788
LOC102724787
LONRF2P2
LOC102724789
LONRF2P1
RP11-10N16.2	2.64321	0.587768
NSMAF	-2.94267	1.00321e-14
ECSCR	1.11866	0.521303
LOC102724795	2.9607	0.066765
DPT
LOC102724794
LOC102724797
LOC102724796
LOC102724791	0.718158	0.374731
LOC100421358	2.90264	0.498246
LOC102724790
LOC102724793
LOC102724792	2.22264	0.0595419
IGLV2-11
LOC102724799
IGLV2-14
LOC102724798
LOC644893
LOC727681
IGLV2-18
MDN1	0.311382	0.351435
KL
DR1	0.319951	0.334714
BDNF	-0.256273	0.50013
LOC100421368
KY	-3.13099	0.485763
ZC3HC1	-1.2675	0.000596877
LOC100132524
LOC100421362
LOC100421361
LOC100421364
IGLV2-23
MDM2	-0.569582	0.146531
HLA-DRA	6.42669	0.000719029
MDM4	-0.448443	0.254366
IGLV2-28
LOC100132520
SNORA80B	3.68894	0.0253649
MDM1	1.22406	0.00260278
RP11-154D17.1	0.995864	0.729605
SH2D4A	-2.59626	1.40406e-11
SH2D4B	2.34776	0.0215156
GGT8P	-2.17718	0.366193
LOC100506827	-1.34562	0.423761
MIR4662A
LOC102724731
WHSC1L2P
MIR4662B
LOC642249
LOC102724730	-0.916877	0.579393
LOC102724737
LOC102724736
LOC102724739	3.07331	0.451088
LOC102724738
LOC102724733	-0.903625	0.355428
MB	-0.872312	0.614494
LOC102724732
LOC102724735
DSE	0.0455725	0.911202
LOC102724734	0.222256	0.95078
MDP1	-0.610149	0.164175
SPG11	-0.604732	0.0923412
LOC100421308
DSP	-1.10203	0.00321121
LOC100421307
LOC100421309	1.59224	0.748519
DST	-0.440414	0.185103
SH2D3A	0.64927	0.0717953
SH2D3C	6.5314	1.73488e-14
LOC642236	0.762622	0.239043
LOC100421300
VPS37C	0.180212	0.587881
CALM2P4
LOC102724740	1.86948	0.413855
VPS37D	0.224181	0.672764
CALM2P3	-2.54525	0.602657
LOC102724742
CALM2P2	1.04677	0.241723
VPS37A	0.801911	0.022648
LOC102724741
VPS37B	0.111705	0.718423
CALM2P1
LOC100421303
LOC100421306	2.31188	0.434799
LOC102724748	0.176696	0.898516
LOC102724747	-0.708352	0.714289
LOC102724749	-1.53626	0.758268
LOC102724744	5.6319	0.00972185
LOC102724743
VPS26BP1
LOC102724746
LOC102724745
IL6RP1
LOC100506811
BDP1	0.0272886	0.960172
DTL	0.45718	0.212445
OSTM1-AS1
RNFT2	1.52625	0.00221993
IFNA20P
COL15A1	-0.157535	0.850939
LOC100421311	0.800881	0.725761
LOC102724751
HSD17B14	1.6787	0.0909786
LOC102724750
HSD17B13	-1.04253	0.690609
LOC102724753
LOC102724752	-0.833319	0.812441
HSD17B12	0.298255	0.340477
HSD17B11	-0.685959	0.040708
HSD17B10	0.248178	0.475981
CRHR1-IT1	-0.144765	0.820007
RNFT1	0.696066	0.0843914
LOC102724759	4.60386	0.0884888
LOC102724758
SLITRK2	2.90264	0.498246
LOC102724755
LOC102724754
SLITRK1
SLITRK4	0.19691	0.812929
LOC102724757	2.06824	0.148604
SLITRK3
LOC102724756
SLITRK6	-1.83928	0.261195
SLITRK5	-1.8414	0.000461079
LINGO2	-3.5812	0.0300492
LINGO1	1.58565	0.362478
LINGO4	-1.48898	0.765636
DUT	-0.495058	0.0969142
LINGO3
LOC400347
LOC102724762
LOC102724761
LOC102724764	0.112744	0.981353
LOC102724763
LOC102724760
MAGOH3P
LOC102724769
LOC642262
PC	1.44681	6.94471e-06
LOC102724766
SLAMF6P1
LOC102724765
LOC102724768	1.59224	0.748519
LOC102724767
PABPC1L	-0.108765	0.801316
MDGA2
MDGA1	0.0684195	0.896252
SPG21	-0.545162	0.0718385
SPG20	-1.29073	0.000691134
LOC100506747	-4.52451	0.108945
RGSL1
TXNDC11	-0.265707	0.452945
TXNDC12	0.468554	0.131118
TXNDC15	-2.07798	7.26522e-09
TXNDC16	2.22854	7.14019e-09
TXNDC17	0.788914	0.0255667
MGC45800
LOC100506746	-1.14173	0.361074
SLC34A3	2.6931	0.000472107
HNRNPCP10
SLC34A2	1.59224	0.748519
CAPNS1P1	-2.46009	0.615302
LOC100506737	0.197045	0.925614
SLC34A1	-0.621489	0.750959
TIMD4
DLEC1P1
LOC102724704
LOC102724703
MDS2	-1.48898	0.765636
LOC102724706
LOC102724705	0.24199	0.837432
LOC102724700
LOC102724702	-1.48898	0.765636
LOC102724701
OR5E1P
DXO	-0.617363	0.164104
LOC100506734
LOC102724708	-0.855517	0.57707
LOC102724707
LOC100506730	2.0231	0.00414409
TMEM72-AS1	-0.494095	0.819559
LOC100506731
LOC102724709	1.91069	0.172976
RNF11P1
EPHA10	1.55769	0.00477958
RNF11P2
RP4-753M9.1
KIF9-AS1	0.00651437	0.993387
MST1R	-0.403714	0.20585
MST1L	0.39715	0.858346
OSGEP	-0.00245174	0.994049
LOC102724715
LOC102724714	-1.53626	0.758268
LOC102724717
LOC102724716
LOC102724711	0.799874	0.69142
LOC102724710
RP11-756H20.1
SI
LOC102724713
SWI5	1.11963	0.00100449
LOC102724712
DYM	0.693367	0.0715657
LOC102724719	0.924377	0.746292
LOC102724718	1.59224	0.748519
LOC102724720	-1.48898	0.765636
LOC102724726
LOC102724725
TF	-0.11353	0.945764
LOC102724728
TG	2.98923	0.125039
LOC102724727
LOC102724722
TH	3.52843	0.327373
LOC102724721
LOC102724724
LOC102724723
AC016629.8	-1.57773	0.0152344
LOC102724729
LOC100506753	-2.26956	0.0744536
PCSK2	2.17229	0.513752
PCSK1	-3.04403	0.509097
SLC7A14
PCSK9
SLC7A13
PCSK7	0.307458	0.330804
SLC7A11	-2.1079	1.15972e-05
SLC7A10	3.87497	0.076961
PCSK6	-1.70608	5.03521e-06
PCSK5	0.611386	0.2131
PCSK4	1.92043	0.00022665
CLYBL	-0.325569	0.694903
VDAC1P12
VDAC1P11	3.44099	0.396601
GNGT1	2.71607	0.333405
VDAC1P10
GNGT2	1.97608	0.300624
LOC100421372	-0.510287	0.602095
HYAL1	2.1963	0.00181352
HYAL2	0.274888	0.401755
HYAL3	0.424861	0.288065
HYAL4	-3.26386	0.0278447
MCCD1P2	-2.46009	0.615302
SSSCA1	0.732956	0.0419595
L3HYPDH	-0.823504	0.101863
MCCD1P1
THUMPD3-AS1	-0.226681	0.620563
LOC100421387
LOC100421386
LOC100421385
G2E3	-0.453582	0.253153
RP11-420A23.1	4.15296	0.178139
IGHMBP2	-0.684383	0.0372617
OR4H12P
LOC100421391
RP11-367N14.2	-0.685739	0.655494
LOC100421390
ALS2CL	0.733357	0.0394888
PLK1S1	0.795962	0.0434867
PLEKHG4B	-1.53674	0.240726
RP5-921G16.2
LOC497256	3.52843	0.327373
RNY5P10
XG
LOC100506790
LOC100506791	7.00288	4.17918e-20
XK
THEMIS2	1.07502	0.00215883
GLB1L	0.106279	0.79942
LBX2-AS1	-2.00564	0.000381281
LOC100506797	-2.19185	0.226677
LOC101927600
TRBV11-1
TRBV11-2
LOC101927605
LOC101927602	2.13002	0.664712
LOC101927603	2.61633	0.206239
TRBV11-3
LOC101927608
LOC101927609	-0.798124	0.641065
LOC101927606
AC003958.2
PAMR1	2.64321	0.587768
LOC101927611
RBPMSLP	1.59224	0.748519
LOC101927610	-0.00352889	0.999183
LOC101927615	4.31616	0.000396993
LOC101927613
IGHVIII-76-1
DKC1	-0.634514	0.033847
LOC101927617	-4.07382	0.195205
AC079610.2	3.40555	0.357101
LOC101927623	3.07331	0.451088
LOC101927627
RPL18P10	1.30585	0.793294
RPL18P11	2.70594	0.578638
RPL18P12
RPL18P13
HCAR2	1.33855	0.505966
TRGC1
HCAR3	1.30585	0.793294
EBP	0.080588	0.829606
HCAR1	-1.06175	0.178673
CASP1P1
LOC389465	3.07331	0.451088
LOC101927628
CASP1P3
CASP1P2
LOC101927629
TRGC2
LOC101927633	-2.14744	0.504108
LOC101927634
PBX2P1	-3.81655	0.256345
LOC101927632	-1.82049	0.122704
LOC101927638
LOC101927635	0.277691	0.881233
ECD	-0.113793	0.725553
PHOX2B
PHOX2A
FERP1	-0.105331	0.914034
RHPN2P1	2.64321	0.587768
STT3A	-1.0148	0.000809844
IGHV3OR16-6	0.298213	0.797335
IGHV3OR16-7
LOC389473	1.97247	0.538121
IGHV3OR16-8
STT3B	-0.0786575	0.818385
ACTL10	-1.60214	0.162603
RP11-85B7.2
LOC101927644
LOC101927645	0.185611	0.922852
EDA	2.19915	1.52099e-08
LOC101927649
LOC101927646
LOC101927647
MEA1	-0.264932	0.431155
RGPD4-AS1
FYTTD1P1
LOC100132498
LOC101927656	0.112744	0.981353
LOC101927654
EED	-0.259027	0.443717
DARS2	-1.67091	1.20422e-05
LOC101927651
LOC101927652
SGK223	0.187801	0.564835
AKR1B1P6
AKR1B1P7
HP09025
LOC101927664
AKR1B1P4
LOC101927665	1.59224	0.748519
AKR1B1P5
LOC150776	-0.616499	0.0847302
AKR1B1P2
AKR1B1P3
IGHV1OR16-1
AKR1B1P1
LOC101927669
STSP1
LOC101927662
ACVR1B	-0.402022	0.259362
LOC101927663	0.0988937	0.838618
LOC101927660
LOC101927661
ACVR1C	2.43382	0.00440715
EFS
RP11-257I8.2
APOPT1	0.261504	0.518111
MDH1B	2.21433	0.0150903
LOC101927675	1.59224	0.748519
LOC101927676
EGF	-1.33647	0.0643646
SWT1	0.0751025	0.898584
LOC101927670	-3.54611	0.375063
LOC101927673	-0.771184	0.10765
LOC101927674	0.112744	0.981353
ACVR2B	-1.60811	0.00136556
ACVR2A	0.816631	0.0575839
OR7K1P
[truncated: 39,767 more rows]

## Sheet: I log2FoldChange I >1 p<0.05
id	baseMean	log2FoldChange	lfcSE	stat	pvalue	padj
HTR7	148.055	-1.52039	0.409246	-3.71511	0.000203117	0.00162348
BBX	566.471	-1.65098	0.413216	-3.99545	6.45712e-05	0.000607852
DHDH	30.7319	3.81105	0.867223	4.39454	1.11006e-05	0.000133577
COL13A1	1655.55	-2.0019	0.299447	-6.68532	2.30414e-11	9.29158e-10
TARSL2	209.961	1.7967	0.379796	4.73071	2.23732e-06	3.23832e-05
GTF2IRD2B	25.3605	-3.66449	0.888029	-4.12655	3.68253e-05	0.000376283
STRC	4.65836	5.62437	2.21885	2.53482	0.0112507	0.044581
LOC100288181	51.7304	-1.88293	0.633216	-2.97359	0.00294336	0.0150687
FLJ20021	80.2344	1.37802	0.517924	2.66066	0.00779885	0.0334071
LOC642423	37.0542	1.43451	0.716814	2.00123	0.0453672	0.128352
STX5	1393.86	1.01824	0.356934	2.85275	0.00433424	0.0207369
STX3	535.452	1.00847	0.345385	2.91986	0.00350191	0.0174382
BID	661.817	-2.0223	0.369081	-5.4793	4.27015e-08	9.22098e-07
MBD3	1685	-1.65249	0.322458	-5.12465	2.98094e-07	5.35642e-06
GATSL3	102.938	1.56561	0.463131	3.38049	0.000723556	0.00477664
BIK	50.1795	2.98075	0.651957	4.572	4.83085e-06	6.41401e-05
FBXO27	532.737	-2.17024	0.348664	-6.22445	4.83236e-10	1.51799e-08
FBXO25	261.578	1.34025	0.374217	3.58149	0.000341643	0.00252304
FBXO24	7.51925	4.82267	1.89788	2.54107	0.0110513	0.0440121
FADS3	699.995	1.60258	0.350137	4.577	4.71701e-06	6.28693e-05
FADS2	2331.62	-1.80353	0.313478	-5.75327	8.75313e-09	2.19018e-07
FADS1	1355.91	-1.63898	0.345385	-4.74537	2.08126e-06	3.04806e-05
FBXO18	1840.59	1.07336	0.302892	3.54372	0.000394525	0.00285044
FBXO16	49.6014	1.49142	0.584338	2.55231	0.010701	0.0428732
FBXO17	261.61	-1.59671	0.369944	-4.31608	1.58826e-05	0.000182445
STX7	837.621	1.21916	0.357713	3.40821	0.000653917	0.00437627
LOC100288152	103.275	2.5602	0.468588	5.46364	4.66473e-08	9.92472e-07
BLM	578.099	1.0067	0.351888	2.86085	0.00422507	0.0203169
FBXO48	60.1748	1.6067	0.569657	2.82048	0.00479524	0.0224668
AC007040.7	23.1384	-2.07047	0.857777	-2.41377	0.0157885	0.0581751
FBXO44	291.42	2.08347	0.400373	5.20381	1.95242e-07	3.63552e-06
FBXO41	586.692	-1.3942	0.333005	-4.18671	2.83021e-05	0.000300158
BMF	144.391	4.44793	0.50058	8.88556	6.36001e-19	7.6057e-17
FBXO39	5.12114	-4.25343	2.02002	-2.10564	0.0352356	0.107115
STYX	493.679	1.12245	0.390331	2.87563	0.00403223	0.0195468
LOC100288175	494.538	2.68204	0.400186	6.70199	2.05598e-11	8.36872e-10
FBXO33	856.435	2.15694	0.342458	6.2984	3.00725e-10	9.8761e-09
FBXO31	725.825	1.13576	0.324833	3.49645	0.000471488	0.00331264
BOC	56.6098	-1.22863	0.558164	-2.20119	0.0277224	0.0895838
SLC36A1	596.745	1.58144	0.364727	4.33595	1.45129e-05	0.000169008
SLC36A2	9.35777	6.64435	1.84509	3.6011	0.000316874	0.00237143
VPS13D	445.956	1.03825	0.365952	2.83712	0.00455227	0.0215732
HTR3A	3.08721	5.04571	2.43836	2.06931	0.0385174	0.114014
IL2RB	23.4034	2.61253	0.907362	2.87926	0.00398609	0.019399
MCIDAS	30.7899	-1.56673	0.729299	-2.14826	0.0316931	0.0988059
HMGN2P41	390.859	-1.20816	0.352833	-3.42417	0.00061669	0.00415755
AC002480.3	14.8607	-3.06292	1.11107	-2.75673	0.00583824	0.0263359
BSN	169.25	3.95766	0.500371	7.90945	2.58533e-15	1.95762e-13
BTC	16.2401	-3.59206	1.07604	-3.33822	0.000843183	0.00541387
CRISPLD1	17.7827	-1.88159	0.892036	-2.10933	0.0349164	0.106406
CRISPLD2	811.85	5.73565	0.415774	13.7951	2.72736e-43	1.18231e-39
LOC102724957	3.57614	5.2494	2.34119	2.24219	0.0249492	0.0825452
OR7E47P	4.08149	5.44719	2.24135	2.43032	0.0150856	0.0560193
XBP1	1309.03	-2.35086	0.400368	-5.87175	4.31214e-09	1.15035e-07
LOC100506990	60.4729	1.22087	0.546103	2.23561	0.0253776	0.0836322
SUFU	633.04	1.28888	0.325765	3.95646	7.60694e-05	0.000702366
BBS9	121.374	2.07626	0.468012	4.43635	9.14983e-06	0.000112924
ZHX2	137.85	-2.38416	0.436729	-5.45914	4.78447e-08	1.0167e-06
PEX13	313.956	1.12801	0.367143	3.07239	0.00212352	0.0116011
PEX14	407.087	-1.45681	0.358739	-4.06092	4.88807e-05	0.000478865
MC5R	14.4253	7.26665	1.7241	4.21476	2.5004e-05	0.00026921
LOC101927841	42.2659	-2.37618	0.661709	-3.59097	0.000329447	0.00244547
INPPL1	1927.54	-2.47196	0.311982	-7.92339	2.31122e-15	1.76549e-13
ENPP2	151.289	4.64926	0.539837	8.61235	7.15752e-18	7.47659e-16
ENPP5	36.7406	3.00394	0.753083	3.98886	6.63923e-05	0.000623304
CPSF1P1	59.8277	1.30003	0.53663	2.42257	0.0154111	0.0569805
LOC101927858	30.2626	3.45511	0.816545	4.23138	2.32261e-05	0.00025266
ZIC2	201.639	-2.90079	0.406472	-7.13651	9.57278e-13	4.74263e-11
CA9	16.8723	-3.17054	1.03102	-3.07515	0.00210394	0.0115159
CAD	3277.71	-1.13137	0.33594	-3.36777	0.000757787	0.00496787
LOC100132261	4.16122	5.46048	2.30003	2.37409	0.0175923	0.063092
ATP6AP2	706.54	1.10423	0.360037	3.067	0.00216218	0.0117678
SHANK3	312.964	1.19829	0.396733	3.02039	0.00252449	0.0133388
SHANK1	158.685	-2.44282	0.415303	-5.88203	4.05265e-09	1.08652e-07
SV2B	5.45095	4.34993	2.03866	2.13372	0.0328654	0.10154
TBX20	3.47842	-5.27939	2.41659	-2.18465	0.0289145	0.0923859
SUOX	557.42	1.42038	0.330216	4.30136	1.69753e-05	0.000192639
CCS	651.629	1.72544	0.384543	4.48697	7.22416e-06	9.16364e-05
BCAM	920.854	2.32818	0.332659	6.99872	2.58317e-12	1.19765e-10
CFP	62.4078	-1.30139	0.532349	-2.44462	0.0145005	0.0543183
LOC100421401	86.1146	1.88751	0.525316	3.59308	0.000326789	0.0024299
CGN	645.53	3.59531	0.333261	10.7883	3.91111e-27	1.71006e-24
TMEM110-MUSTN1	110.146	1.48676	0.44185	3.36484	0.000765881	0.00501336
PLIN4	321.424	3.09822	0.410626	7.54512	4.51876e-14	2.74931e-12
PLIN2	1309.68	-1.01119	0.416445	-2.42814	0.0151764	0.0562906
RCCD1	682.16	-1.39153	0.324896	-4.28299	1.84394e-05	0.000206818
PLIN5	364.44	7.14896	0.577284	12.3838	3.19866e-35	3.46655e-32
CKB	175.037	-1.1084	0.425725	-2.60357	0.00922597	0.0381264
HIPK4	12.9487	3.56542	1.19916	2.97328	0.00294636	0.0150797
MOCOS	440.166	-2.0229	0.342259	-5.91043	3.41216e-09	9.27381e-08
HIPK3	226.817	-1.64713	0.48857	-3.37134	0.000748048	0.00491332
HIPK2	694.072	-2.42901	0.425623	-5.70695	1.15016e-08	2.8011e-07
FOSB	214.268	3.70751	0.512966	7.22758	4.91671e-13	2.56023e-11
CLU	3776.48	3.01464	0.345784	8.71829	2.82445e-18	3.09974e-16
MT1DP	3.6887	5.30609	2.31293	2.2941	0.0217848	0.07436
FAM91A1	1896.64	1.06145	0.452023	2.34823	0.0188629	0.0666582
TCEANC	12.9994	3.99186	1.26915	3.1453	0.00165918	0.00950763
CPD	1460.25	1.17008	0.459639	2.54564	0.0109077	0.0435105
BCL3	199.583	-1.42942	0.430994	-3.31657	0.000911286	0.00576074
OSCP1	43.9221	1.7363	0.623059	2.78673	0.00532431	0.0244825
MCM7	10369.1	-1.08591	0.296762	-3.65921	0.000252994	0.00195582
MCM9	74.8543	-1.40232	0.517148	-2.71165	0.00669495	0.0294945
CEP170B	1338.04	1.18363	0.312684	3.7854	0.000153464	0.00128554
CR2	16.3117	2.00625	0.981791	2.04346	0.0410067	0.119005
SAPCD1	41.8404	1.87969	0.697353	2.69547	0.007029	0.0306701
ST20-MTHFS	41.9937	-2.32991	0.652438	-3.57108	0.000355509	0.00260326
MCM5	3392.03	-1.22742	0.306057	-4.01043	6.06095e-05	0.000575557
MCM2	3987.43	-1.12958	0.320107	-3.52876	0.000417519	0.00297705
C1RL-AS1	47.613	-3.32352	0.685967	-4.84501	1.26607e-06	1.94756e-05
STOX2	59.7709	1.30012	0.619981	2.09703	0.0359909	0.108611
IL21R	17.3774	4.45047	1.18219	3.7646	0.000166814	0.00137218
BCO2	15.3566	2.33668	0.987064	2.36731	0.017918	0.0639692
STOX1	19.0469	3.52153	0.989625	3.55845	0.000373052	0.00271339
KBTBD11	25.8608	1.72032	0.791244	2.17419	0.0296909	0.0941034
ASXL1	2049.15	-1.58735	0.326785	-4.85747	1.18895e-06	1.83911e-05
ARFIP1	609.887	1.28844	0.372856	3.45559	0.000549086	0.00376926
IL1R1	56.7768	-1.18532	0.551497	-2.14928	0.0316123	0.0986073
TANGO2	967.367	1.03352	0.309154	3.34307	0.00082856	0.00533899
SLC35D1	137.301	-1.50838	0.419676	-3.59416	0.00032544	0.00242134
LOC101927902	6.18598	3.48279	1.66277	2.09456	0.0362097	0.109091
SLC35D2	136.145	-1.61935	0.446722	-3.62495	0.000289018	0.00219613
UBA6-AS1	117.34	-1.5028	0.44837	-3.3517	0.000803183	0.00520487
SLC35E4	423.101	1.64754	0.398817	4.13106	3.61098e-05	0.000369406
LOC100506870	23.69	2.39742	0.911044	2.63151	0.00850072	0.0357253
LOC101927919	9.50601	-2.92574	1.40189	-2.087	0.0368884	0.110454
SLC35F3	117.241	-1.03837	0.443692	-2.34029	0.0192689	0.0677322
SLC35F2	513.905	-2.18262	0.360044	-6.06208	1.34371e-09	3.93581e-08
CAB39L	76.0239	-1.06559	0.496326	-2.14696	0.0317964	0.0990389
SIPA1L2	228.453	2.52206	0.396392	6.36253	1.98457e-10	6.74752e-09
SIPA1L1	566.593	-2.10825	0.327746	-6.43257	1.25466e-10	4.4673e-09
LOC101927929	31.3973	1.64073	0.694636	2.362	0.0181768	0.0647065
LOC101927934	7.63067	-6.41012	1.92091	-3.33703	0.0008468	0.00542587
SLC35G2	338.988	-2.21349	0.349082	-6.34089	2.28443e-10	7.66189e-09
AMER1	113.376	-1.49307	0.456383	-3.27153	0.00106967	0.00656105
AGAP2-AS1	252.853	-2.30485	0.424378	-5.43112	5.60009e-08	1.16714e-06
BEGAIN	24.8885	-1.73782	0.81916	-2.12147	0.0338824	0.103986
TCEAL8	240.196	-1.38465	0.366312	-3.77996	0.000156854	0.00130554
TCEAL1	132.86	-1.70949	0.422768	-4.04357	5.26437e-05	0.000508264
SVIL	1352.65	-1.53765	0.338923	-4.53685	5.71e-06	7.4055e-05
SVIP	19.2814	3.82882	1.02439	3.73765	0.000185752	0.0015023
AP1B1P2	3.47179	5.20212	2.38511	2.18108	0.0291775	0.0929179
AP1B1P1	15.0347	4.23874	1.28649	3.29482	0.000984865	0.00612978
FPGT	213.716	1.08353	0.422411	2.56511	0.0103144	0.0415356
GATSL2	74.5682	2.67076	0.596558	4.47695	7.57166e-06	9.53468e-05
NUPR1	14.4048	-3.46581	1.10866	-3.12612	0.00177129	0.0100046
LOC101927986	3.38092	-5.23325	2.43937	-2.14533	0.0319266	0.099373
CLEC16A	1253.72	1.70558	0.333959	5.10717	3.27027e-07	5.79821e-06
NPC1L1	10.6228	5.36291	1.7933	2.99053	0.00278496	0.0144024
CAMSAP3	100.12	6.28533	0.789883	7.95729	1.75851e-15	1.36128e-13
DBP	69.7246	2.33639	0.570842	4.09289	4.26027e-05	0.000427259
SVOP	4.09791	5.46553	2.27959	2.3976	0.016503	0.0601181
C3orf33	54.9901	-1.18221	0.560504	-2.10919	0.0349282	0.106423
C1QTNF9B	20.1567	2.6357	0.917977	2.87121	0.00408904	0.0197779
DDO	27.2228	-1.80649	0.742052	-2.43446	0.0149142	0.0555676
LOC392787	16.5343	4.38328	1.24463	3.52174	0.000428726	0.00305302
C3orf52	85.7946	1.03301	0.485043	2.12972	0.0331948	0.102256
C3orf58	174.493	-1.54864	0.474279	-3.26526	0.00109364	0.00667266
DES	63.3163	1.80888	0.556485	3.25055	0.00115181	0.00697116
SNORA33	25.1498	2.06811	0.842256	2.45544	0.0140711	0.053071
SNORA31	7.33032	3.08899	1.48566	2.07921	0.0375982	0.111885
SNORA61	77.1375	1.52749	0.52878	2.8887	0.00386834	0.0189322
DHH	29.3619	2.24038	0.766081	2.92446	0.00345051	0.0172228
SNORA44	18.4075	3.02039	0.981402	3.07762	0.00208659	0.011443
LRSAM1	328.925	-1.02487	0.354174	-2.89368	0.00380757	0.0186665
SNORA81	53.714	2.68374	0.701454	3.82597	0.000130256	0.00111593
SNORA78	22.6574	2.30345	0.863434	2.66777	0.00763556	0.0328538
SIRT4	74.7812	4.01751	0.631841	6.35842	2.03846e-10	6.90369e-09
SIRT5	168.659	-1.56554	0.396686	-3.94654	7.92891e-05	0.000726677
SIRT7	1340.73	1.29511	0.332099	3.89978	9.62785e-05	0.000853949
F3	1575.97	1.83837	0.343458	5.35252	8.67363e-08	1.72676e-06
SIRT2	762.236	1.75378	0.348185	5.03692	4.73073e-07	8.0739e-06
BDH1	292.52	-1.42936	0.400433	-3.56954	0.000357614	0.00261536
CDC42EP1	699.782	-1.99733	0.387638	-5.15256	2.5695e-07	4.66057e-06
SNORA63	55.5841	2.56909	0.64841	3.96214	7.42813e-05	0.00068732
MDFI	76.0933	-1.19139	0.566017	-2.10487	0.0353024	0.107224
HLA-DMA	35.7081	2.26608	0.728985	3.10855	0.00188011	0.0105131
HLA-DMB	70.5172	4.74007	0.669451	7.08053	1.43606e-12	6.99476e-11
GK	40.0409	1.33108	0.639576	2.0812	0.0374158	0.111513
TTLL7	266.366	1.92294	0.416774	4.61386	3.95249e-06	5.36697e-05
TTLL6	32.1172	2.68369	0.728566	3.68353	0.000230029	0.00180321
TTLL1	129.933	2.73355	0.476252	5.73971	9.48384e-09	2.35601e-07
TTLL9	6.52487	4.63605	1.95173	2.37535	0.0175322	0.0629511
HR	282.471	-2.43638	0.366211	-6.65295	2.87277e-11	1.13991e-09
LOC102724783	6.04424	4.5036	1.98401	2.26995	0.0232107	0.0780709
NSMAF	382.536	-2.94267	0.380247	-7.73885	1.00321e-14	6.90303e-13
ZC3HC1	333.2	-1.2675	0.369208	-3.43303	0.000596877	0.00404449
HLA-DRA	8.05863	6.42669	1.90014	3.38222	0.000719029	0.00475876
SNORA80B	7.0044	3.68894	1.64994	2.2358	0.0253649	0.0836174
MDM1	192.815	1.22406	0.406511	3.01113	0.00260278	0.0136559
SH2D4A	247.583	-2.59626	0.384204	-6.75749	1.40406e-11	5.88078e-10
SH2D4B	15.6616	2.34776	1.02129	2.29881	0.0215156	0.073673
DSP	1413.55	-1.10203	0.373979	-2.94676	0.00321121	0.0162322
SH2D3C	95.0207	6.5314	0.851675	7.66889	1.73488e-14	1.1395e-12
LOC102724744	4.66657	5.6319	2.17821	2.58557	0.00972185	0.0397322
RNFT2	94.1815	1.52625	0.498919	3.05911	0.00221993	0.0120217
SLITRK5	72.9333	-1.8414	0.525752	-3.5024	0.000461079	0.00325666
LINGO2	6.96043	-3.5812	1.65075	-2.16944	0.0300492	0.0949267
PC	1224.06	1.44681	0.321843	4.49538	6.94471e-06	8.83502e-05
SPG20	417.105	-1.29073	0.380403	-3.39307	0.000691134	0.00459167
TXNDC15	308.41	-2.07798	0.359222	-5.78468	7.26522e-09	1.8472e-07
TXNDC16	305.798	2.22854	0.385054	5.78759	7.14019e-09	1.81934e-07
SLC34A3	41.3536	2.6931	0.770316	3.4961	0.000472107	0.00331565
LOC100506730	36.4809	2.0231	0.705657	2.86698	0.00414409	0.019994
EPHA10	67.8275	1.55769	0.552075	2.82153	0.00477958	0.0224267
SWI5	470.113	1.11963	0.340388	3.28927	0.00100449	0.00622955
AC016629.8	37.4591	-1.57773	0.650139	-2.42676	0.0152344	0.0564575
SLC7A11	391.663	-2.1079	0.480703	-4.38503	1.15972e-05	0.000138878
PCSK6	219.673	-1.70608	0.373868	-4.56332	5.03521e-06	6.63959e-05
PCSK4	80.9365	1.92043	0.520823	3.6873	0.00022665	0.00178317
HYAL1	32.5914	2.1963	0.704126	3.11919	0.00181352	0.0101966
HYAL4	7.49094	-3.26386	1.48393	-2.19947	0.0278447	0.0898283
LOC100506791	196.943	7.00288	0.762563	9.18334	4.17918e-20	5.98901e-18
THEMIS2	454.525	1.07502	0.350458	3.06746	0.00215883	0.0117533
LBX2-AS1	75.2037	-2.00564	0.564538	-3.55271	0.000381281	0.00276976
LOC101927615	15.9575	4.31616	1.21854	3.54207	0.000396993	0.00286351
STT3A	1793.25	-1.0148	0.30298	-3.34941	0.000809844	0.00523786
EDA	292.805	2.19915	0.388598	5.65918	1.52099e-08	3.62279e-07
DARS2	543.045	-1.67091	0.381764	-4.37682	1.20422e-05	0.00014312
ACVR1C	22.54	2.43382	0.854738	2.84745	0.00440715	0.021006
MDH1B	18.4927	2.21433	0.911171	2.4302	0.0150903	0.0560193
ACVR2B	121.426	-1.60811	0.502245	-3.20183	0.00136556	0.00804853
TMEM200B	183.977	-1.732	0.432909	-4.00084	6.31183e-05	0.000596117
TMEM200C	19.0842	-1.83606	0.916322	-2.00373	0.0450992	0.127802
ABCA13	3.59256	5.27116	2.34004	2.25259	0.0242849	0.0808408
DKK3	40.254	-1.90147	0.634173	-2.99835	0.00271449	0.0141349
GPR161	272.033	-1.76505	0.35964	-4.90784	9.20871e-07	1.46899e-05
OSER1	794.764	1.19026	0.322935	3.68577	0.000228016	0.00178905
OCSTAMP	3.97714	5.40578	2.2619	2.38993	0.0168515	0.0610798
SLC16A10	25.4988	3.01699	0.826755	3.64919	0.000263064	0.00202375
PRRC2B	2199.41	-1.04338	0.300434	-3.47291	0.000514853	0.00357102
RPL3L	16.4628	4.38153	1.22784	3.56847	0.000359067	0.00262488
PRRC2A	6415.99	-1.03942	0.30822	-3.37232	0.000745375	0.00489947
SPEF2	63.3023	2.00702	0.570859	3.51579	0.000438453	0.00310819
SPEF1	26.1501	5.06267	1.09436	4.62614	3.72544e-06	5.11474e-05
EMB	114.072	-1.69165	0.467039	-3.62207	0.00029225	0.0022139
ZC3H10	222.414	1.13304	0.3838	2.95216	0.00315556	0.0159899
AFTPH	563.598	1.06451	0.358891	2.96612	0.00301579	0.015385
GPR126	650.109	-1.47554	0.459612	-3.21041	0.00132546	0.00786297
GPR125	298.418	-1.34595	0.356364	-3.77689	0.000158798	0.00131671
ENG	814.526	-1.95803	0.341084	-5.7406	9.43442e-09	2.35047e-07
PCYOX1	1438.09	1.70921	0.436206	3.91835	8.91575e-05	0.000799789
GPR124	112.305	1.75093	0.463574	3.77703	0.000158711	0.00131671
GPR156	6.33906	-3.58585	1.65353	-2.1686	0.0301131	0.0950648
GPR155	101.58	2.49741	0.59061	4.22853	2.35225e-05	0.000255373
GPR158	98.0891	-2.608	0.518366	-5.03119	4.87434e-07	8.27826e-06
F12	223.78	-1.61517	0.401378	-4.02407	5.72019e-05	0.00054619
GPR143	18.3082	2.45081	0.976517	2.50974	0.0120819	0.04727
MSRB1	1133.5	1.68038	0.349101	4.81344	1.48354e-06	2.25457e-05
GAPDHS	59.3346	-1.18935	0.543171	-2.18965	0.0285497	0.0916024
ERF	1074.79	-1.09053	0.37655	-2.89611	0.0037782	0.0185487
ABHD6	427.267	1.20348	0.336641	3.57496	0.000350283	0.00257588
OARD1	242.143	-1.13608	0.378003	-3.00548	0.00265166	0.0138618
GPR116	864.902	-2.4467	0.487644	-5.01739	5.23776e-07	8.83489e-06
STRA6	14.3404	-2.54559	1.07164	-2.37542	0.0175289	0.0629511
TDRD10	4.46607	5.5672	2.21095	2.51802	0.0118017	0.0463659
SPERT	31.1181	-1.47401	0.691398	-2.13193	0.0330126	0.101839
CALCOCO1	1256.89	1.87806	0.311527	6.02856	1.6543e-09	4.76505e-08
CALCOCO2	1600.4	1.16806	0.308733	3.7834	0.000154698	0.00129337
ADRA1B	82.025	1.88106	0.501184	3.75323	0.000174568	0.00142649
SMARCD3	262.281	1.16376	0.364064	3.19659	0.00139065	0.00816864
PUF60	3358.79	-1.28427	0.316449	-4.05836	4.94178e-05	0.000483048
MEST	168.221	-1.08635	0.425868	-2.5509	0.0107444	0.0430173
GEMIN8P4	93.8995	1.44446	0.477809	3.02308	0.00250214	0.0132439
GPM6A	21.566	-2.13065	0.844936	-2.52167	0.01168	0.0459879
C17orf103	500.871	4.86673	0.385431	12.6267	1.50387e-36	1.98947e-33
BEX2	112.457	1.11401	0.460975	2.41664	0.0156647	0.0577926
HIST1H3A	17.4602	2.07471	0.948088	2.18831	0.0286472	0.0918534
HIST1H3H	60.0342	2.27982	0.589488	3.86746	0.000109974	0.000960677
LOC100506639	37.9531	-1.64066	0.687151	-2.38763	0.0169576	0.0614129
TREX1	146.242	-1.52031	0.487958	-3.11565	0.00183539	0.0103038
GNG11	537.599	-1.19298	0.358572	-3.32702	0.000877794	0.00558362
GNG13	25.9677	1.47634	0.746204	1.97847	0.0478757	0.133919
HIST1H4H	141.751	1.95247	0.579172	3.37113	0.000748595	0.00491505
HIST1H4I	5.70655	4.3923	2.12777	2.06428	0.0389916	0.115024
BEX5	2.97465	4.97788	2.5096	1.98353	0.0473082
ACVRL1	125.862	-2.48431	0.481323	-5.16142	2.45078e-07	4.46861e-06
LOC100421257	17.6455	2.22822	1.07502	2.07273	0.0381975	0.113202
GLIPR2	173.779	1.82719	0.448321	4.07563	4.58904e-05	0.000455228
ANKRD1	3123.41	1.67355	0.294426	5.68413	1.31481e-08	3.1709e-07
TNFAIP8L1	482.939	1.452	0.336942	4.30934	1.63742e-05	0.000186672
TNFAIP8L2	3.87279	5.36325	2.29156	2.34043	0.0192614	0.0677197
STRBP	589.756	1.28513	0.3451	3.72395	0.000196128	0.00157301
MSANTD3-TMEFF1	204.139	-1.68914	0.383178	-4.40823	1.0422e-05	0.000126553
IGFN1	8.97281	3.44513	1.49383	2.30625	0.0210967	0.0726116
MSS51	18.3264	2.32027	0.942464	2.46191	0.0138198	0.0524022
PALD1	4.47428	5.57572	2.18838	2.54787	0.0108381	0.0433126
MKLN1-AS	49.4787	1.16879	0.589222	1.98362	0.0472985	0.132625
MDFIC	189.856	-2.79727	0.408723	-6.84393	7.70472e-12	3.37373e-10
RPUSD1	1599.73	1.10078	0.351094	3.13529	0.00171685	0.00975753
AKAP8	429.117	-1.07768	0.336107	-3.20638	0.00134418	0.00794683
AKAP6	73.8159	1.4193	0.628042	2.25989	0.0238282	0.0796418
NCR3LG1	14.1742	-2.62654	1.11958	-2.34601	0.0189758	0.0669189
LOC100506688	7.18512	6.27091	1.95983	3.19972	0.0013756	0.00810498
FAS	56.1804	-2.44483	0.574155	-4.25813	2.06143e-05	0.000227966
SIRPA	65.9179	-1.84426	0.553278	-3.33333	0.000858124	0.00548466
LOC101927727	67.9478	-2.91973	0.565388	-5.16411	2.41587e-07	4.42018e-06
TBCCD1	291.374	1.12935	0.351342	3.21438	0.00130725	0.00777626
ANGEL2	163.033	-1.1723	0.414569	-2.82775	0.00468762	0.0220878
LOC100506691	51.849	-2.16514	0.620536	-3.48915	0.00048456	0.00339383
TBL1XR1	472.09	-1.53364	0.342622	-4.47619	7.59883e-06	9.56195e-05
RGS9BP	18.0124	2.61374	0.955784	2.73466	0.00624451	0.0277854
ELMO2	744.308	1.06868	0.314736	3.39548	0.000685077	0.00455842
RELL1	184.052	1.28134	0.385065	3.3276	0.000875969	0.0055761
RELL2	221.875	1.70178	0.394997	4.30835	1.64476e-05	0.000187263
TGFB2	106.605	-2.84097	0.512776	-5.54037	3.01827e-08	6.72709e-07
DLG4	108.427	-1.35019	0.467066	-2.8908	0.00384264	0.0188224
DLG5	701.897	-2.53012	0.331144	-7.64054	2.16316e-14	1.39544e-12
TGFBI	2608.7	-1.11641	0.315463	-3.53896	0.000401708	0.0028867
NFKBIE	797.278	2.26939	0.487559	4.6546	3.24609e-06	4.53198e-05
ZC3H7A	459.69	-1.05988	0.338976	-3.1267	0.0017678	0.00998814
ZC3H7B	1395.02	-2.49406	0.308137	-8.094	5.7736e-16	4.67824e-14
HIST1H1E	59.2922	2.3452	0.615895	3.80779	0.000140215	0.00118935
HIST1H1C	1113.95	1.70988	0.434787	3.93268	8.40039e-05	0.000761834
CHMP6	694.661	-1.01538	0.331451	-3.06343	0.00218816	0.0118682
RGS17	56.6564	1.33661	0.593795	2.25096	0.0243881	0.0811376
RGS19	147.167	-1.05014	0.412609	-2.54512	0.0109239	0.0435651
RGS16	133.013	2.629	0.564839	4.65443	3.24878e-06	4.53209e-05
LOC101927789	260.206	1.5168	0.371712	4.08058	4.49241e-05	0.000446665
STRN4	2606.4	-1.37242	0.315772	-4.34624	1.38493e-05	0.000162371
STRN3	389.193	-1.66756	0.424598	-3.92739	8.58736e-05	0.000775142
DLL4	65.0496	3.08204	0.573614	5.37302	7.74274e-08	1.55392e-06
DYX1C1	67.2257	2.12912	0.542617	3.9238	8.71627e-05	0.000785119
DLK2	122.801	-2.14634	0.493499	-4.34922	1.3662e-05	0.000160392
RABL3	99.6325	-1.65537	0.483982	-3.42032	0.000625473	0.00420539
RABL5	687.913	1.30561	0.331551	3.9379	8.21975e-05	0.000748191
FLG	378.296	-1.49987	0.469072	-3.19753	0.00138608	0.00815565
CDCA2	639.5	1.05835	0.351875	3.00774	0.00263197	0.0137879
MFI2	846.48	-1.04032	0.321638	-3.23443	0.00121885	0.00733339
CDCA7	436.246	-1.86053	0.346215	-5.3739	7.70497e-08	1.54814e-06
FUCA1	410.405	2.20868	0.362773	6.08832	1.14102e-09	3.38211e-08
FUCA2	1437.81	-1.03245	0.302038	-3.41828	0.000630191	0.00423383
FOS	1748.56	3.3851	0.354122	9.55912	1.18763e-21	2.16774e-19
LOC102724584	3.08529	-5.10241	2.45381	-2.07939	0.0375818	0.111855
SLC7A8	21.41	7.83935	1.64503	4.76547	1.88418e-06	2.79484e-05
ELOF1	1718.82	1.29331	0.328974	3.93134	8.44721e-05	0.00076528
SLC7A1	1841.13	-1.27999	0.344863	-3.71159	0.000205963	0.00164354
SLC7A2	183.259	1.02437	0.401202	2.55326	0.0106721	0.0427872
P4HTM	329.4	-1.38063	0.41235	-3.34819	0.000813404	0.00525335
PLOD2	507.765	-1.28536	0.387923	-3.31344	0.000921545	0.00581076
FRY	81.1267	2.14168	0.501013	4.2747	1.91392e-05	0.000213423
LOC255187	57.3849	-1.68936	0.654151	-2.58252	0.00980815	0.039989
CNTNAP3P2	31.7653	-2.90684	0.750187	-3.87481	0.000106706	0.000935905
FST	338.477	-3.10319	0.419701	-7.3938	1.42693e-13	8.11246e-12
LOC102724548	11.4864	3.03978	1.27539	2.38341	0.0171532	0.0619402
MFNG	27.1756	1.70945	0.738708	2.3141	0.0206622	0.0714563
COL17A1	109.948	-2.3629	0.463655	-5.09625	3.46442e-07	6.08028e-06
DLX1	8.33325	-2.57754	1.3141	-1.96145	0.0498261	0.138348
DLX2	8.9344	3.38626	1.46573	2.31028	0.0208726	0.072026
DLX3	17.2798	3.12121	1.00179	3.11563	0.00183554	0.0103038
DLX4	50.6522	1.88283	0.630947	2.98414	0.00284377	0.0146367
LOC102724554	170.876	3.10259	0.496166	6.25313	4.0231e-10	1.28472e-08
CORO1A	642.935	4.72493	0.363973	12.9816	1.55662e-38	2.99908e-35
FUZ	72.3031	1.5291	0.509611	3.00052	0.00269522	0.0140641
CORO2A	606.967	1.70294	0.348873	4.88125	1.05417e-06	1.65423e-05
CORO2B	254.608	-2.41553	0.386278	-6.25334	4.01755e-10	1.28472e-08
LOC389602	61.1745	-2.23098	0.55479	-4.02131	5.78745e-05	0.000551398
RCHY1	240.4	-1.03145	0.363287	-2.83921	0.00452252	0.0214498
LOC102724517	11.3058	2.43295	1.15069	2.11435	0.0344858	0.105427
FSD1	3.2795	5.12582	2.39946	2.13624	0.0326601	0.101094
HYKK	52.2657	2.3084	0.641686	3.5974	0.000321419	0.00239923
CDC26	264.961	-1.02974	0.360416	-2.8571	0.00427528	0.0204902
TRIB3	639.652	-1.83485	0.449868	-4.07863	4.53018e-05	0.00045009
TRIB2	351.956	-1.48494	0.426284	-3.48345	0.000494996	0.00345402
CDKN2AIP	432.957	1.25882	0.336964	3.73577	0.000187142	0.00151073
ATP6V1C2	24.5866	1.59824	0.772955	2.0677	0.0386681	0.114362
FTH1P1	11.6546	4.43024	1.46012	3.03417	0.00241197	0.0128332
EIF4BP6	35.8775	-1.89782	0.666575	-2.84712	0.00441165	0.0210159
EIF4BP7	42.9642	-1.60322	0.668973	-2.39654	0.0165509	0.0602293
DFNB31	943.015	2.11732	0.313631	6.75099	1.46843e-11	6.12083e-10
GAN	131.567	1.26908	0.45972	2.76055	0.00577037	0.0260772
GCA	382.296	1.19018	0.344353	3.45627	0.000547699	0.00376392
GCK	3.90562	5.40041	2.39093	2.25871	0.0239015	0.0798096
SPOCD1	93.0158	-2.33145	0.55818	-4.17688	2.95536e-05	0.000310958
SYCE2	37.2155	3.2355	0.72075	4.48907	7.1534e-06	9.08053e-05
PRR5-ARHGAP8	4.18585	5.48744	2.22806	2.46288	0.0137825	0.0523066
GFY	10.5367	2.3057	1.16087	1.98617	0.0470139	0.131998
SYT1	86.5311	-1.06414	0.492344	-2.16137	0.0306667	0.0962145
SYT7	170.322	4.14068	0.481789	8.59438	8.37191e-18	8.641e-16
MANBAL	600.473	-1.08026	0.342267	-3.15618	0.00159848	0.00920569
TGIF1	271.076	-2.19212	0.378769	-5.78748	7.14515e-09	1.81934e-07
TLR8-AS1	32.6024	-4.37682	0.879473	-4.97664	6.46974e-07	1.06915e-05
BCDIN3D-AS1	42.3254	1.37826	0.62041	2.22152	0.0263155	0.0859991
LOC642969	231.548	-1.04792	0.369215	-2.83825	0.00453618	0.0215028
LOC100129034	357.197	-1.09724	0.345915	-3.172	0.00151395	0.00877402
GNE	391.589	-1.08443	0.425326	-2.54965	0.010783	0.0431321
GRTP1	33.68	2.76514	0.717497	3.85388	0.000116262	0.00100799
SNAI3	74.4197	3.3431	0.590215	5.6642	1.47711e-08	3.52312e-07
GP6	6.87551	3.6094	1.69728	2.12658	0.033455	0.102854
H19	69.6929	2.42706	0.551145	4.40367	1.06434e-05	0.000129151
SNAI1	414.618	4.16335	0.421924	9.86753	5.75619e-23	1.24765e-20
YJEFN3	196.117	-1.13863	0.430697	-2.64369	0.00820081	0.0347597
TIMP2	2501.92	1.17484	0.347843	3.3775	0.000731491	0.00481917
TIMP3	841.948	1.09082	0.342448	3.18536	0.00144575	0.00843801
TIMP1	3152.53	1.12678	0.344014	3.27539	0.00105515	0.00649499
TEAD2	280.999	-1.36126	0.370854	-3.6706	0.000241978	0.00188326
MGLL	888.082	-1.24919	0.320912	-3.89263	9.9164e-05	0.000876851
SCAF8	461.404	-1.05399	0.395356	-2.66593	0.00767746	0.0330176
GSN	2080.42	1.7639	0.300243	5.87492	4.23036e-09	1.13027e-07
DMTN	229.01	-2.3259	0.396585	-5.86482	4.4962e-09	1.19029e-07
SCAF1	2376.4	-1.09843	0.320525	-3.42697	0.000610349	0.00411968
SLC8B1	807.649	1.68944	0.327204	5.16327	2.42675e-07	4.42945e-06
RAB3C	18.5941	3.03229	0.966583	3.13712	0.00170616	0.00971266
RAB3A	485.165	4.51903	0.434596	10.3982	2.5257e-25	8.42224e-23
RAB3D	427.862	1.66996	0.404068	4.13287	3.58262e-05	0.000366939
SYAP1	1456.03	1.31219	0.309138	4.24468	2.18907e-05	0.000239485
SLC8A2	29.883	4.52033	1.00919	4.47918	7.49299e-06	9.4631e-05
KAL1	163.009	2.5744	0.524993	4.90368	9.40589e-07	1.49631e-05
SLC39A8	344.496	-1.05563	0.351829	-3.00039	0.00269635	0.0140658
RPL21P116	11.4787	4.43751	1.43757	3.08681	0.00202317	0.0111654
ANKRD13A	969.493	1.16058	0.319738	3.62979	0.000283649	0.00216197
RAB32	230.057	-1.77943	0.436964	-4.07225	4.65608e-05	0.000460825
RAB36	114.444	1.14385	0.436731	2.61913	0.00881554	0.0367191
RAB37	61.158	2.86605	0.571738	5.01288	5.36202e-07	9.00072e-06
RAB34	1874.43	-1.17758	0.326934	-3.60189	0.000315912	0.00236525
LOC400499	2.80617	-4.96654	2.51686	-1.9733	0.0484611
AP1M2	234.879	-1.45203	0.458033	-3.17015	0.0015236	0.00882403
LOC102724686	16.9301	-2.41741	0.940103	-2.57143	0.0101279	0.0409772
P4HA1	588.691	-1.10557	0.385823	-2.86549	0.00416363	0.0200771
FTCD	69.7322	7.09323	1.14189	6.21186	5.23613e-10	1.64185e-08
AP1G2	2222.26	-1.08417	0.307543	-3.52527	0.000423059	0.00301514
SLC13A4	24.6945	2.16617	0.856526	2.52902	0.0114382	0.0451899
RAB1B	3322.61	-1.12606	0.311929	-3.60998	0.000306222	0.00230464
FBXL20	261.399	1.29232	0.358946	3.60033	0.000317818	0.00237746
RAB26	69.7013	1.69554	0.564128	3.00559	0.00265065	0.0138608
FBXL19	528.32	-1.99936	0.339778	-5.88432	3.99702e-09	1.07622e-07
FBXL17	165.169	-1.42971	0.482235	-2.96477	0.00302912	0.0154394
LOC102724641	47.7623	-1.40539	0.635181	-2.21258	0.0269264	0.0876319
FBXL13	77.4467	-1.19213	0.569489	-2.09334	0.0363187	0.109235
TNRC6C	288.173	1.40594	0.427127	3.29162	0.000996105	0.00618641
LOC102724648	6.05691	3.4673	1.73952	1.99325	0.0462339	0.130209
VARS	4600.21	-1.17922	0.302458	-3.8988	9.66699e-05	0.000856982
TRAF3IP2	232.121	-2.44089	0.386957	-6.3079	2.82839e-10	9.324e-09
TRAF3IP1	322.084	1.01947	0.358404	2.84448	0.00444845	0.0211622
LUCAT1	50.9218	-1.1844	0.589078	-2.0106	0.0443677	0.126165
ATP6V0D1	2254.65	1.22499	0.323107	3.79128	0.000149871	0.0012597
TNRC18	1461.05	-2.35946	0.305526	-7.7226	1.13983e-14	7.78135e-13
ATP6V0A1	1205.07	1.52964	0.313801	4.87454	1.0906e-06	1.7037e-05
USP32P2	135.807	1.30091	0.442233	2.94169	0.00326431	0.0164341
USP32P3	21.6976	1.6281	0.828876	1.96423	0.0495033	0.137628
TINCR	20.3183	2.2299	0.909905	2.45069	0.0142581	0.0535837
VASN	243.899	3.9288	0.438209	8.96558	3.08664e-19	3.93546e-17
HAL	11.4525	2.70814	1.1648	2.32499	0.0200726	0.0699899
ATP6V1G1P5	2.8785	4.93367	2.51466	1.96196	0.0497667
DNER	113.438	4.85118	0.627349	7.73282	1.05194e-14	7.20972e-13
RALGPS1	172.794	2.3078	0.447799	5.15366	2.55456e-07	4.63832e-06
GABPA	252.978	-1.1856	0.403882	-2.93551	0.00333005	0.0167029
PRSS52P	85.6649	-1.43251	0.520289	-2.7533	0.00589981	0.0265652
CDCP1	1139.03	-1.87461	0.311209	-6.02363	1.70552e-09	4.88016e-08
DUOX1	14.7814	-3.50763	1.11835	-3.13645	0.00171009	0.00972868
UBTD1	592.052	1.85116	0.346967	5.33526	9.5406e-08	1.88207e-06
HFE	90.8389	-1.57542	0.477591	-3.29869	0.000971373	0.00608073
LOC93622	267.893	1.02024	0.371521	2.74613	0.00603029	0.0270474
LOC390586	8.01154	3.22477	1.48705	2.16858	0.0301148	0.0950648
KAZN	118.372	1.04619	0.433739	2.41202	0.0158643	0.0583358
HAPLN3	280.5	1.34438	0.420229	3.19917	0.00137825	0.00811505
AXIN2	54.4406	1.1816	0.567923	2.08057	0.0374734	0.111628
DNM3	136.163	3.72658	0.529115	7.04305	1.88079e-12	8.95959e-11
DNLZ	108.38	-1.75937	0.495364	-3.55168	0.000382783	0.0027795
HN1	5172.04	1.95467	0.330152	5.92051	3.20941e-09	8.75017e-08
MAPKBP1	954.565	1.84428	0.310712	5.93567	2.9265e-09	8.08049e-08
MRPL48P1	3.57614	5.2494	2.34119	2.24219	0.0249492	0.0825452
SNORA4	40.3045	3.07368	0.723136	4.25049	2.13308e-05	0.000234544
LOC102557615	7.26485	6.27804	1.94065	3.23502	0.00121636	0.00732121
LOC102724390	12.0026	-2.93438	1.29048	-2.27386	0.0229745	0.0774904
LOC102724397	29.1401	2.05456	0.758654	2.70817	0.00676558	0.0297434
HPX	25.1942	3.95364	1.04172	3.79529	0.000147472	0.00124376
FIGNL1	501.29	1.57112	0.435033	3.61149	0.00030444	0.00229521
GPR17	16.7659	-2.83988	0.989274	-2.87067	0.00409607	0.0198009
LOC100129361	320.882	-1.3737	0.350104	-3.92368	8.72052e-05	0.000785119
SNORD2	25.8213	2.35918	0.9839	2.39779	0.0164945	0.0601058
LRRC37A4P	48.5996	-1.81104	0.593449	-3.05171	0.00227539	0.0122649
GPR35	61.5838	2.47287	0.614228	4.02599	5.67368e-05	0.000542645
MANEAL	265.837	-1.05664	0.360977	-2.92716	0.0034207	0.0171035
LOC642635	27.8007	-3.72812	0.85704	-4.35	1.36138e-05	0.000159935
MICALL1	703.107	-1.93056	0.339759	-5.68215	1.33011e-08	3.20334e-07
MICALL2	637.927	1.87459	0.326876	5.73487	9.7586e-09	2.4139e-07
GPR50	57.6858	5.46168	0.935196	5.84015	5.21542e-09	1.37231e-07
GPR64	39.6982	-1.57741	0.728387	-2.16562	0.0303405	0.095577
SH2D5	111.01	1.18266	0.450667	2.62424	0.00868433	0.0362647
SLC38A1	2391.15	-2.61679	0.336542	-7.77551	7.51436e-15	5.23289e-13
SLC9A3	57.6498	1.76726	0.612932	2.8833	0.00393536	0.0192115
SLC9A6	675.407	1.69019	0.38755	4.36122	1.29338e-05	0.00015262
GPR87	43.7274	-2.74238	0.691487	-3.96591	7.31153e-05	0.000677616
SLC9A1	1308.39	1.83297	0.324028	5.65682	1.54203e-08	3.66453e-07
SLC38A4	97.5962	1.56531	0.515756	3.03497	0.00240558	0.012811
GPR98	94.606	3.19086	0.522918	6.10203	1.0473e-09	3.13648e-08
GNL3L	315.983	-1.27074	0.35566	-3.57292	0.000353029	0.0025886
NFE2L1	5150.28	-1.05707	0.292756	-3.61075	0.000305313	0.00230079
L3MBTL4	84.9529	-1.5505	0.500278	-3.09928	0.00193992	0.0107694
GTF3C6	424.327	-1.93355	0.415404	-4.65464	3.24554e-06	4.53198e-05
MICALCL	22.6802	3.15718	0.881736	3.58065	0.000342746	0.00252795
SH2B2	175.713	1.15855	0.431152	2.68709	0.00720775	0.0313161
SLC12A2	275.257	1.04807	0.46216	2.26776	0.0233439	0.0784007
SLC12A4	1328.65	1.35165	0.334345	4.04268	5.28439e-05	0.000509629
PAQR7	273.907	-1.9908	0.398479	-4.996	5.85302e-07	9.76817e-06
PPP1R3F	87.2183	-1.22196	0.506971	-2.41032	0.0159385	0.0585289
PPP1R3C	149.298	1.50111	0.424353	3.53741	0.000404076	0.00290011
PPP1R3E	79.8049	-1.61673	0.57487	-2.81235	0.00491817	0.0229312
L3MBTL2	529.558	-1.02171	0.323718	-3.15618	0.00159852	0.00920569
PPP1R26	1475.91	-1.50116	0.302625	-4.96047	7.03224e-07	1.15284e-05
ID2	259.139	2.83283	0.386999	7.31998	2.48e-13	1.36086e-11
HNF4G	14.6852	-3.56398	1.14017	-3.12584	0.00177297	0.0100109
KIF12	49.8278	5.58008	0.912437	6.11559	9.62028e-10	2.90114e-08
MIA3	776.755	1.63031	0.366887	4.44362	8.84563e-06	0.000109559
KIF17	50.3475	3.50362	0.666761	5.25468	1.4828e-07	2.82236e-06
SPANXN3	11.2092	6.89449	1.82914	3.76925	0.000163738	0.00135394
STX12	338.804	1.35985	0.36882	3.68703	0.000226883	0.00178398
MICA	2144.96	1.94969	0.350594	5.5611	2.68075e-08	6.06052e-07
AP2B1	5468.25	-1.00024	0.318238	-3.14305	0.00167199	0.00955155
IGL	453.015	1.34919	0.356579	3.78372	0.000154504	0.00129238
FOXD2-AS1	52.8673	-1.57156	0.568922	-2.76234	0.00573881	0.0259885
MIDN	1581.39	1.54678	0.342919	4.51063	6.46363e-06	8.28376e-05
G6PD	4326.22	1.74246	0.315737	5.51871	3.41502e-08	7.55313e-07
MID2	78.8082	-1.35973	0.517107	-2.6295	0.00855112	0.0358816
DOK7	10.8428	2.61181	1.20773	2.16258	0.0305738	0.0961811
SEL1L	1516.63	1.26798	0.479607	2.64379	0.00819828	0.0347575
FUT1	49.0989	-1.44074	0.666591	-2.16136	0.0306677	0.0962145
KIF3B	2233.78	1.0936	0.377237	2.89896	0.00374405	0.0184437
KIF3A	313.042	1.96229	0.477408	4.11029	3.95164e-05	0.000400243
PHF10	265.882	-1.72324	0.37253	-4.62577	3.73202e-06	5.11972e-05
PHF11	61.0847	-2.61341	0.674796	-3.87289	0.000107552	0.000940948
IL6	29.3223	-3.4821	0.898807	-3.87413	0.000107006	0.000937588
RP11-973H7.4	37.8818	3.36053	0.840398	3.99874	6.36813e-05	0.000600127
PHF19	1704.35	-3.65101	0.32301	-11.3031	1.26677e-29	7.57442e-27
SNED1	85.4978	1.01985	0.484561	2.10469	0.0353186	0.107236
PPP1R9A	132.985	-1.21081	0.43879	-2.75944	0.00579008	0.0261527
SEPT5-GP1BB	108.755	1.67089	0.449378	3.71823	0.000200621	0.00160608
MAPK15	12.9291	4.60385	1.40681	3.27255	0.00106584	0.00654679
MAPK12	401.505	-1.48507	0.344023	-4.31677	1.58329e-05	0.000182058
MAPK13	1817.7	-2.74564	0.302672	-9.07136	1.17542e-19	1.59232e-17
SERPINE2	779.672	1.20005	0.318827	3.76395	0.000167254	0.00137449
SERPINE1	13414.3	3.64339	0.334539	10.8908	1.27573e-27	5.97869e-25
CHKB-CPT1B	268.743	-1.12634	0.357663	-3.14918	0.00163731	0.00939789
NUDT16P1	148.947	-1.27779	0.411512	-3.1051	0.00190213	0.0106191
BIN3	265.531	1.05237	0.361512	2.91103	0.00360245	0.017868
DUS3L	746.967	-2.41448	0.334694	-7.21398	5.43414e-13	2.8044e-11
LOC400655	120.946	-1.09911	0.437724	-2.51096	0.0120402	0.0471281
RAD21	2327.77	-1.1775	0.37734	-3.12052	0.00180534	0.0101605
SERPINH1	2484.81	-4.42413	0.355614	-12.4408	1.56853e-35	1.81322e-32
FAM160A1	109.018	2.96264	0.493232	6.00657	1.89484e-09	5.41293e-08
FAM160A2	723.471	1.26462	0.321746	3.93049	8.47717e-05	0.000767593
TRIP6	1518.29	-2.45422	0.373339	-6.57371	4.90784e-11	1.84472e-09
SERPINI1	462.846	2.56664	0.340014	7.54862	4.3991e-14	2.68593e-12
SERPINA3	7.67357	-2.76997	1.40564	-1.97061	0.0487683	0.135977
SRP54	2205.22	1.18904	0.294673	4.03512	5.45741e-05	0.000524275
LOC102724451	4.34881	-5.59824	2.20731	-2.53623	0.0112054	0.0444612
SERPINA5	153.79	1.57293	0.411088	3.82627	0.000130099	0.00111514
TRIM8	1147.24	-3.62011	0.394056	-9.18679	4.04757e-20	5.84874e-18
CSRP2	770.466	1.70293	0.348924	4.88052	1.05806e-06	1.65805e-05
TRIM5	218.846	-1.93278	0.384958	-5.02076	5.1467e-07	8.69822e-06
TRIM2	267.08	1.14967	0.522487	2.20038	0.0277798	0.0897357
TRIM3	572.579	1.413	0.330344	4.27736	1.89121e-05	0.000211298
SERPINB9	303.72	3.83015	0.420883	9.10029	9.0089e-20	1.24971e-17
SERPINB7	11.1021	2.93173	1.24358	2.3575	0.0183985	0.0653348
SERPINB8	295.38	-2.22656	0.422636	-5.26827	1.37713e-07	2.64154e-06
SERPINB6	668.293	-1.20319	0.336003	-3.5809	0.000342416	0.00252767
ITPKB	174.083	-4.00141	0.446194	-8.96787	3.02299e-19	3.88286e-17
ITPKA	48.4763	-1.84615	0.587991	-3.13976	0.00169088	0.00962886
MISP	835.765	-2.88577	0.375329	-7.68864	1.48712e-14	9.91792e-13
LOC102724483	3.54447	-5.30443	2.33849	-2.26831	0.0233102	0.0783172
CHRM3	93.6636	-2.26404	0.526549	-4.29977	1.70978e-05	0.000193522
CHRM4	39.0511	5.65982	1.04452	5.41857	6.00759e-08	1.24162e-06
LOC102724418	42.3996	1.85451	0.674615	2.74899	0.00597784	0.0268538
SEMA6C	270.467	3.14163	0.388911	8.07801	6.58327e-16	5.30949e-14
SEMA6A	83.4788	1.68492	0.507381	3.32082	0.000897535	0.00568832
GTF2F2	661.222	1.21649	0.321428	3.78465	0.000153926	0.00128816
LOC102724428	106.22	1.2409	0.500949	2.47711	0.0132452	0.0507578
SEMA7A	592.843	1.25302	0.343519	3.64761	0.000264691	0.00203536
RHOBTB3	884.875	-1.52223	0.38911	-3.91208	9.15039e-05	0.000817875
ITPR1	733.348	1.64942	0.395897	4.1663	3.09589e-05	0.000323585
ITPR2	345.187	1.21174	0.447542	2.70754	0.00677843	0.0297721
ANKRD34A	46.0276	1.78398	0.625097	2.85393	0.00431816	0.0206671
SLC37A1	246.476	-1.08586	0.392715	-2.765	0.00569224	0.0258251
LOC102724445	120.663	1.12105	0.434089	2.58253	0.00980785	0.039989
RAD9A	612.795	1.51347	0.334977	4.51812	6.239e-06	8.01364e-05
DNALI1	16.7492	7.47343	1.75903	4.2486	2.15109e-05	0.000235926
OPA3	370.245	-1.12988	0.355019	-3.18258	0.00145968	0.00849358
HYDIN	7.88948	2.75796	1.3732	2.00842	0.0445985	0.126686
PAPD5	249.588	1.79636	0.457194	3.9291	8.52644e-05	0.000771652
SEMA3A	487.079	-2.93068	0.357866	-8.18934	2.62666e-16	2.20031e-14
SEMA3G	243.992	2.62387	0.38055	6.89494	5.3888e-12	2.38982e-10
SEMA3F	289.815	2.72053	0.396932	6.8539	7.18655e-12	3.1548e-10
SEMA4B	3479.25	-2.03591	0.308664	-6.59588	4.22735e-11	1.61459e-09
SEMA4C	395.747	-2.8312	0.356086	-7.95088	1.85184e-15	1.42084e-13
SEMA4G	106.258	1.6998	0.489298	3.47396	0.000512845	0.00355994
CFLAR	228.27	-3.11516	0.436468	-7.13721	9.52476e-13	4.73236e-11
LOC102724408	60.1972	-2.2198	0.566001	-3.92191	8.78496e-05	0.00079051
RP11-503N18.1	24.0644	4.48539	1.0624	4.22194	2.42205e-05	0.000261835
DPF1	340.471	2.25983	0.361747	6.24698	4.18468e-10	1.32898e-08
DPF3	76.1371	1.9147	0.509907	3.75501	0.000173338	0.00141777
WDPCP	65.2793	1.12511	0.523311	2.14998	0.0315569	0.0984876
NAALAD2	7.61045	3.1678	1.47235	2.15152	0.031435	0.0981665
NODAL	23.9327	3.22445	0.896877	3.59519	0.000324149	0.00241337
DAZAP2	1627.38	-1.1077	0.322441	-3.43535	0.000591778	0.00401779
DAZAP1	1546.08	-1.00944	0.308081	-3.27655	0.00105085	0.00647539
AP3B2	124.305	4.15033	0.552386	7.51346	5.7586e-14	3.45516e-12
CEACAM1	98.4086	-3.2894	1.46004	-2.25295	0.0242626	0.0808132
CEACAM6	3.78485	5.34011	2.2914	2.3305	0.0197797	0.0691452
HRSP12	288.283	1.09403	0.369816	2.95831	0.0030933	0.015725
RP11-290F20.1	25.3538	-1.90799	0.77267	-2.46935	0.0135359	0.051608
ANKMY1	165.959	-1.10305	0.444293	-2.48272	0.0130384	0.0502008
RP11-290F20.2	47.9963	-2.25878	0.603137	-3.74506	0.000180352	0.00146546
SDCBP2-AS1	71.5527	-1.50611	0.533535	-2.82289	0.0047593	0.0223588
ZNF354A	88.5058	1.43291	0.505826	2.83281	0.00461401	0.021803
SYDE1	937.254	-2.98692	0.328277	-9.09877	9.13617e-20	1.25731e-17
DPM1	510.286	1.10867	0.334322	3.31618	0.000912582	0.00576683
DPM3	151.389	-1.04875	0.489734	-2.14148	0.0322356	0.100083
ADRB1	13.5219	2.09102	1.04471	2.00153	0.0453356	0.128325
ADRB2	1178.41	1.47661	0.31195	4.73347	2.20715e-06	3.20874e-05
C10orf107	6.71726	4.64919	1.95278	2.3808	0.0172749	0.0623145
C14orf159	286.535	-1.8217	0.373063	-4.88309	1.04435e-06	1.6418e-05
C10orf118	178.994	1.31259	0.587347	2.23477	0.0254322	0.0837755
RADIL	162.638	1.44632	0.427757	3.38118	0.000721754	0.00477177
IQCJ-SCHIP1	75.8424	-1.15627	0.490828	-2.35575	0.0184854	0.0655763
BDKRB2	23.9439	2.50451	0.842016	2.97443	0.00293536	0.0150322
BDKRB1	3.079	5.03292	2.45271	2.05199	0.0401711	0.117346
S1PR1	24.9532	-1.79921	0.886343	-2.02992	0.0423648	0.122068
REPS2	140.184	1.89995	0.43226	4.39539	1.10572e-05	0.000133333
S1PR2	85.4268	1.01745	0.49753	2.04501	0.0408542	0.118722
S1PR4	3.75754	-5.3899	2.31962	-2.32362	0.0201459	0.0701748
RWDD3	116.118	-1.0462	0.441903	-2.36748	0.0179096	0.0639524
JRK	368.898	-1.60035	0.391806	-4.08456	4.41613e-05	0.000440343
ITSN1	433.46	1.02602	0.343278	2.98887	0.00280009	0.0144548
LOC102724135	242.911	1.56346	0.416271	3.75588	0.000172736	0.00141406
LOC102724138	40.1203	1.6501	0.63518	2.59784	0.00938117	0.0386388
CXADR	178.483	1.50102	0.446597	3.36101	0.00077657	0.00506926
LOC102724147	60.9003	-5.16642	0.758506	-6.81131	9.67147e-12	4.13089e-10
LTA4H	2408.04	1.42641	0.296461	4.81146	1.49835e-06	2.27508e-05
JUP	3204.15	1.08786	0.317007	3.43167	0.000599879	0.00406007
EIF2AK2	420.942	-2.03386	0.389859	-5.21691	1.81932e-07	3.41419e-06
BLOC1S5-TXNDC5	2584.68	-1.05389	0.31358	-3.36084	0.000777053	0.00506926
FLJ42258	36.0284	1.59803	0.689724	2.31692	0.0205081	0.0710212
KDM8	56.4085	-1.185	0.552529	-2.14468	0.0319783	0.0994983
NHSL1	140.641	-2.91601	0.440317	-6.62253	3.531e-11	1.3759e-09
DUSP4	3509.58	-2.78294	0.295071	-9.4314	4.04658e-21	6.9473e-19
DUSP5	5448.91	2.2896	0.293157	7.81015	5.71209e-15	4.16167e-13
DUSP1	4465	2.03803	0.307101	6.63635	3.21545e-11	1.2643e-09
DUSP8	90.8885	1.77453	0.571375	3.10573	0.00189812	0.0106001
CHST1	24.3715	5.56161	1.26733	4.38846	1.14156e-05	0.000136987
CHST4	18.9858	-2.81066	0.976579	-2.87807	0.00400121	0.0194509
CHST2	480.061	1.63803	0.334815	4.89234	9.96434e-07	1.57441e-05
CHST3	300.398	-2.03322	0.373084	-5.44977	5.04358e-08	1.06136e-06
ABRACL	403.849	-1.21877	0.341023	-3.57387	0.000351742	0.00258113
LOC102724129	6362.49	-2.13966	0.334248	-6.40143	1.53931e-10	5.35977e-09
EFEMP2	54.8585	1.81673	0.570742	3.1831	0.00145706	0.00848403
EFEMP1	131.64	1.40451	0.434535	3.23221	0.00122837	0.00738042
PCYT2	1399.31	1.46139	0.322504	4.53137	5.86014e-06	7.56625e-05
SRSF4	908.39	-1.40776	0.308739	-4.5597	5.12259e-06	6.73433e-05
SRSF8	250.706	-1.85589	0.364246	-5.09514	3.48484e-07	6.10992e-06
KMT2D	1160.65	-1.37163	0.336967	-4.07051	4.69104e-05	0.000464019
LOC100129534	24.0147	-1.80239	0.786859	-2.29062	0.0219856	0.0748469
AP4S1	98.6744	-1.91179	0.466188	-4.1009	4.11546e-05	0.000414414
BFSP1	83.2891	-1.25078	0.508652	-2.45901	0.013932	0.0527008
SRSF1	2712.14	-1.10362	0.34497	-3.19918	0.00137818	0.00811505
MTHFSD	175.635	-1.35353	0.392005	-3.45283	0.000554735	0.00380352
E2F3	396.991	-1.86276	0.38463	-4.843	1.27891e-06	1.96425e-05
E2F5	48.2673	-2.30863	0.633648	-3.64339	0.000269066	0.0020626
E2F8	280.664	-1.52782	0.384246	-3.97615	7.00408e-05	0.000653313
ICAM3	339.138	1.07903	0.354369	3.04494	0.00232728	0.0124861
IKZF4	70.5688	-1.39402	0.5084	-2.74197	0.0061072	0.0273287
KDR	31.1292	3.34335	0.797942	4.18997	2.78996e-05	0.000296433
TMEM63A	660.854	-2.05383	0.349174	-5.88197	4.05409e-09	1.08652e-07
TMEM63C	116.436	3.83191	0.496832	7.71269	1.23193e-14	8.34437e-13
LOC554206	19.3679	2.89576	0.944952	3.06445	0.00218072	0.011839
LOC100130502	10.0467	-3.51046	1.40153	-2.50474	0.0122543	0.0477719
KHK	552.729	2.0579	0.353623	5.81949	5.90262e-09	1.52763e-07
SGSM1	51.6964	2.76324	0.619356	4.46147	8.13995e-06	0.000101764
SGSM2	1155.77	-1.8009	0.306996	-5.8662	4.45904e-09	1.18226e-07
ZNF252P-AS1	10.2215	3.17915	1.3514	2.35249	0.0186481	0.0660723
FAM3D	2.97465	4.97788	2.5096	1.98353	0.0473082
MMGT1	543.182	1.18602	0.38887	3.0499	0.00228914	0.0123196
ACOT11	30.4476	-1.84057	0.741683	-2.48162	0.0130788	0.0503074
UVSSA	307.664	1.12603	0.396945	2.83673	0.00455774	0.0215873
LMNB2	5386.64	-1.10794	0.305518	-3.62643	0.000287361	0.00218642
LTB4R	1712.91	1.35579	0.336677	4.02699	5.64949e-05	0.00054063
LMNB1	1010.71	-3.07113	0.316337	-9.70844	2.77545e-22	5.46891e-20
MKL1	1061.06	1.26679	0.322526	3.92771	8.57572e-05	0.0007745
URGCP	390.592	-1.74853	0.351009	-4.98145	6.31096e-07	1.0452e-05
COL7A1	172.055	1.0946	0.40682	2.69062	0.00713198	0.0310413
LOC102724258	51.2243	-1.73905	0.757165	-2.29679	0.0216308	0.0739363
WDR83	634.515	1.2889	0.361375	3.56665	0.000361568	0.00264094
WDR91	293.711	1.59735	0.353381	4.52018	6.17877e-06	7.94806e-05
WDR74	1070.39	-1.50091	0.343468	-4.36988	1.24317e-05	0.000147043
WDR72	129.426	-1.77368	0.437552	-4.05365	5.04238e-05	0.000490932
HCFC2	217.093	1.00954	0.426115	2.36916	0.0178284	0.0637861
HCFC1	1873.69	-2.34108	0.381534	-6.13596	8.46466e-10	2.57956e-08
SNORD3B-2	8.18622	2.79201	1.39162	2.0063	0.0448241	0.12723
WDR63	71.1988	5.28457	0.733568	7.20393	5.85034e-13	3.01024e-11
WDR65	35.709	3.71337	0.773606	4.80007	1.58607e-06	2.39151e-05
OSER1-AS1	62.3281	2.06783	0.552697	3.74134	0.000183041	0.00148348
WDR52	172.914	1.21564	0.444168	2.73689	0.00620238	0.0276687
FANK1	62.6887	2.5462	0.556766	4.57319	4.80353e-06	6.3849e-05
WDR47	1263.24	2.09293	0.344683	6.07204	1.26299e-09	3.71821e-08
PHF23	837.874	-1.01632	0.335147	-3.03246	0.00242572	0.0128906
LOC102724217	51.8756	-1.63823	0.598449	-2.73747	0.00619147	0.0276274
WDR31	111.369	1.67254	0.45954	3.6396	0.000273058	0.00208951
LOC102724224	9.8386	-2.68663	1.28832	-2.08538	0.0370348	0.110721
LOC102724221	50.2628	-2.75648	0.620221	-4.44435	8.81588e-06	0.000109333
KIFC2	776.831	1.02334	0.312236	3.27745	0.0010475	0.00645701
KIFC3	3519	-1.91239	0.308093	-6.20717	5.39457e-10	1.68848e-08
HLA-DQB2	3.67229	5.28491	2.33503	2.26331	0.0236164	0.0791321
HLA-DQB1	3.2795	5.12582	2.39946	2.13624	0.0326601	0.101094
LOC102724235	13.387	-2.95362	1.12688	-2.62107	0.00876546	0.0365456
WDR17	113.622	1.86521	0.584628	3.19043	0.00142061	0.00831088
WDR18	1409.79	-1.31355	0.342199	-3.83858	0.00012375	0.00106705
WDR19	533.806	1.91772	0.343876	5.57677	2.45027e-08	5.58315e-07
WDR13	321.582	-1.67844	0.381232	-4.40268	1.06923e-05	0.000129653
N6AMT2	38.525	-1.91257	0.65993	-2.89814	0.00375382	0.0184708
AP5S1	237.618	-1.76011	0.394685	-4.45953	8.21396e-06	0.000102615
PARM1	272.606	1.60038	0.393512	4.06692	4.76379e-05	0.000470411
ORC4	660.486	1.07024	0.329905	3.24408	0.00117832	0.0071192
LOC100130459	4.0897	5.45671	2.24892	2.42636	0.015251	0.0564947
OSBPL6	296.522	1.67306	0.358407	4.66805	3.04069e-06	4.27599e-05
FANCM	418.855	1.3513	0.361335	3.73975	0.000184202	0.00149185
FANCL	222.469	-1.52799	0.390975	-3.90817	9.29989e-05	0.000828675
MAP3K14	1345.74	1.86556	0.391312	4.76744	1.86583e-06	2.77145e-05
MAP3K11	1510.73	-1.04075	0.340439	-3.05707	0.00223511	0.0120888
BCL2L1	3366.92	-2.01836	0.305058	-6.61629	3.68322e-11	1.42243e-09
PHACTR1	90.5401	-1.63121	0.496628	-3.28457	0.00102136	0.00631388
DNAJC1	806.579	1.80649	0.332677	5.43015	5.63063e-08	1.17068e-06
DNAJC6	459.326	1.66572	0.423491	3.93331	8.37836e-05	0.000760234
HCG18	496.503	-1.35706	0.359024	-3.77986	0.000156918	0.00130554
DNAJB2	601.759	1.17262	0.411994	2.8462	0.00442448	0.0210597
DNAJB1	21807.1	3.21139	0.331912	9.67542	3.83514e-22	7.47206e-20
DNAJB5	332.359	1.03105	0.35678	2.88987	0.003854	0.0188674
HCG11	29.3167	-2.36015	0.772338	-3.05585	0.00224426	0.0121298
WDR96	28.7264	2.58783	0.784795	3.29746	0.000975627	0.00609855
RPRD2	369.402	-2.5327	0.394164	-6.4255	1.31434e-10	4.67021e-09
IFITM3	4927.49	-1.39737	0.394339	-3.54356	0.000394756	0.00285092
IFITM1	442.555	-2.25267	0.357703	-6.2976	3.02296e-10	9.89228e-09
IFITM2	766.039	-1.28209	0.34389	-3.7282	0.000192856	0.00155251
HS6ST1	909.723	1.79201	0.329999	5.43036	5.6242e-08	1.17068e-06
HLA-K	184.403	-2.39332	0.456719	-5.24024	1.60371e-07	3.03584e-06
HLA-H	87.6115	-1.42827	0.662573	-2.15564	0.0311115	0.0973778
HLA-L	80.1644	1.05118	0.52657	1.99628	0.0459039	0.129511
HLA-F	56.1622	1.86983	0.60488	3.09124	0.00199325	0.0110319
HCG4B	26.1672	-2.76488	0.838842	-3.29607	0.000980487	0.00611449
WBSCR16	787.475	-1.88022	0.334587	-5.61951	1.91496e-08	4.43921e-07
CSTF3	631.37	-1.06808	0.322202	-3.31495	0.000916594	0.00578375
HELZ2	1567.52	-1.00706	0.309727	-3.25144	0.00114824	0.00695198
WBSCR28	10.4692	5.32439	1.8115	2.93922	0.00329041	0.0165475
LIF	1641.32	-4.62162	0.362233	-12.7587	2.78779e-37	4.39457e-34
PARVA	631.88	-1.91116	0.341102	-5.60291	2.10782e-08	4.85387e-07
UBXN8	70.8424	-2.24938	0.521647	-4.31208	1.61725e-05	0.000184616
UBXN7	449.726	1.08778	0.485507	2.2405	0.0250588	0.0828128
PARP3	298.649	-1.23777	0.360433	-3.43412	0.000594478	0.00402981
PARP9	269.656	-4.20901	0.464995	-9.05174	1.40705e-19	1.87679e-17
MLF1	827.257	2.96502	0.326596	9.07855	1.10029e-19	1.50229e-17
PARP8	168.301	-1.90387	0.405496	-4.69516	2.66393e-06	3.7956e-05
AMIGO2	792.812	-3.5768	0.338232	-10.575	3.89122e-26	1.43561e-23
DRP2	65.5198	1.3827	0.569441	2.42816	0.0151755	0.0562906
MTHFD1L	804.557	-1.3664	0.313652	-4.35644	1.32198e-05	0.000155727
RP5-1029K10.2	7.77841	6.38322	1.91996	3.32466	0.000885272	0.00562706
DOCK10	218.09	-2.66421	0.416639	-6.39454	1.61034e-10	5.58466e-09
DOCK11	146.01	-1.10943	0.417056	-2.66016	0.00781034	0.0334398
AP5B1	677.109	-1.30734	0.320261	-4.08211	4.46287e-05	0.000443982
LOX	178.889	-1.67378	0.400613	-4.17805	2.94021e-05	0.000309563
MLKL	393.651	-3.17099	0.350872	-9.03747	1.60345e-19	2.09051e-17
GPSM2	876.484	1.08828	0.359439	3.02773	0.00246396	0.0130737
FHAD1	23.4763	1.68349	0.789102	2.13343	0.0328896	0.10154
MFSD6	257.968	-1.00943	0.44113	-2.28827	0.0221217	0.0751843
MFSD7	152.089	-1.55736	0.435115	-3.57919	0.000344664	0.00253886
GPSM3	428.463	-1.74382	0.363583	-4.79622	1.61687e-06	2.42951e-05
HGSNAT	289.543	-1.42374	0.357047	-3.98753	6.67647e-05	0.000626122
LOC102724187	46.9959	2.09	0.683971	3.05568	0.00224548	0.0121298
FCHSD1	1640.02	1.88083	0.310065	6.0659	1.31217e-09	3.84991e-08
CDH11	1854.28	-3.57371	0.346069	-10.3266	5.34257e-25	1.59724e-22
CDH13	2.98285	4.9907	2.46848	2.02177	0.0432005	0.123715
CDH15	199.862	6.13388	0.592124	10.3591	3.80485e-25	1.17815e-22
CDH18	5.29269	5.83206	2.11403	2.75873	0.00580256	0.0261885
MTND4P19	7.61659	6.33312	2.12652	2.97817	0.00289977	0.0148675
MLPH	836.782	-2.316	0.353872	-6.54474	5.9598e-11	2.19879e-09
PITHD1	1182.94	1.1809	0.327093	3.61029	0.000305853	0.00230305
STARD4	591.759	1.15261	0.406363	2.83639	0.0045626	0.0215985
STARD5	160.227	2.99735	0.454343	6.59711	4.19245e-11	1.60479e-09
STARD9	174.214	1.36196	0.390353	3.48904	0.000484753	0.00339383
PRKXP1	87.4771	2.23032	0.521824	4.27408	1.91924e-05	0.00021388
PPARGC1A	124.562	1.96023	0.458111	4.27894	1.87785e-05	0.000209941
FAM220A	563.074	1.8948	0.325058	5.82912	5.57192e-09	1.45289e-07
FLVCR2	53.8546	1.44212	0.560613	2.5724	0.0100996	0.0408986
NSUN4	251.432	-1.78442	0.36817	-4.84673	1.25516e-06	1.93462e-05
DYNLL2	1565.68	1.35847	0.305993	4.43956	9.01449e-06	0.000111333
SH3RF3-AS1	47.2117	-2.29927	0.667395	-3.44514	0.000570773	0.00389347
FAM222A	402.774	3.47646	0.370442	9.38463	6.31405e-21	1.05275e-18
STXBP5L	26.3857	4.02542	0.940356	4.28074	1.86274e-05	0.000208521
HLA-DPB1	37.3723	7.1916	1.56133	4.60607	4.10356e-06	5.53638e-05
CXCL14	8.64698	4.01797	1.56707	2.564	0.0103474	0.0416585
CXCL16	44.3124	2.15545	0.623496	3.45703	0.000546154	0.00375657
ANKRD20A19P	88.0258	8.42935	1.50606	5.59695	2.18157e-08	5.01702e-07
FAM227A	53.0124	3.91879	0.681706	5.7485	9.0039e-09	2.24968e-07
GVINP2	20.9123	-3.10782	0.906949	-3.42667	0.000611024	0.00412263
MAK	49.7708	2.00614	0.597651	3.35671	0.000788769	0.00513205
FSCN1	5711.46	1.45092	0.310136	4.67834	2.89213e-06	4.09051e-05
DSC2	79.1496	-2.50858	0.566472	-4.42843	9.49211e-06	0.000116733
MAZ	1859.06	-1.83148	0.313685	-5.83859	5.26459e-09	1.38106e-07
KRCC1	164.503	-1.68479	0.440732	-3.8227	0.000131996	0.00112741
DSEL	166.744	1.63756	0.421393	3.88605	0.000101887	0.000898641
MBP	726.73	-3.05145	0.353854	-8.62349	6.49436e-18	6.94525e-16
KIRREL	559.673	-2.61231	0.360041	-7.25557	3.99961e-13	2.1274e-11
FAM229B	70.9416	2.12725	0.536649	3.96395	7.37199e-05	0.00068249
MCC	107.894	1.1935	0.481474	2.47884	0.0131811	0.0506001
CXCL11	97.934	-3.23054	1.47418	-2.19142	0.0284216	0.0913326
COX6B1P5	200.737	1.86411	0.439405	4.24235	2.21192e-05	0.000241681
DSG2	1275.37	-2.05202	0.46662	-4.39762	1.09443e-05	0.000132432
MET	1185.87	-1.08681	0.391613	-2.77523	0.0055163	0.0251983
SPON1	19.8788	2.18428	0.881739	2.47725	0.0132401	0.0507578
TMEM87A	341.545	-1.30697	0.350338	-3.73061	0.00019102	0.00153916
TMEM86A	141.576	2.44345	0.45487	5.37176	7.79701e-08	1.56301e-06
MKX	30.7107	-4.53392	0.943305	-4.80642	1.53658e-06	2.33109e-05
RCOR2	52.7257	2.72782	0.628648	4.33918	1.43014e-05	0.000167107
FKBP10	3070.69	-1.18048	0.315123	-3.74609	0.000179615	0.00146085
FKBP14	223.848	1.64752	0.39248	4.19773	2.6961e-05	0.000287694
ANKDD1A	92.895	2.50455	0.519172	4.82412	1.40622e-06	2.14836e-05
MMD	165.172	1.04003	0.426967	2.43585	0.0148568	0.0554253
OSMR	744.754	-1.69407	0.378491	-4.47584	7.61106e-06	9.5704e-05
MOK	111.139	1.77935	0.464306	3.83229	0.000126955	0.00109088
FKBP1B	27.7702	1.81461	0.775018	2.34138	0.0192127	0.0676031
LOC100130705	25.8668	1.96797	0.806673	2.43962	0.0147028	0.0549572
OSR2	82.3002	1.83731	0.504443	3.64225	0.000270269	0.00206908
MRO	3.28771	5.13783	2.39174	2.14816	0.0317012	0.0988135
TAC3	8.16755	4.95203	1.96596	2.51889	0.0117725	0.0462893
UTP20	598.44	-1.23253	0.370367	-3.32787	0.000875127	0.0055732
SLC52A3	21.6522	1.6979	0.852983	1.99054	0.0465316	0.130856
MSN	10927.8	-1.57478	0.326481	-4.82349	1.41067e-06	2.15326e-05
BMP6	88.4717	2.18917	0.501288	4.36709	1.25916e-05	0.000148833
BMP2	10.339	4.26382	1.48395	2.87329	0.00406227	0.0196688
BMP1	370.172	-1.12591	0.360822	-3.1204	0.00180605	0.0101612
TAB3	150.755	1.09284	0.447623	2.44142	0.0146296	0.0547189
MMP9	18.491	3.23364	0.973159	3.32282	0.000891118	0.005658
CDHR2	19.3409	2.55233	0.908428	2.80962	0.00496007	0.0230769
MVD	1447.85	1.6158	0.340014	4.75215	2.01263e-06	2.96005e-05
MVK	816.519	1.46249	0.359056	4.07315	4.63821e-05	0.000459843
EPS8L1	218.543	-1.4963	0.384512	-3.89144	9.96518e-05	0.000880133
EPS8L2	1903.82	-1.63335	0.326081	-5.00904	5.47036e-07	9.15599e-06
MX2	355.424	-3.17816	1.50085	-2.11758	0.0342107	0.104753
MX1	756.011	-4.99431	0.411455	-12.1382	6.63034e-34	6.05105e-31
TAF3	327.535	1.43172	0.393414	3.63923	0.000273452	0.0020916
LOC102724015	6.90989	-4.72157	1.88324	-2.50716	0.0121706	0.0475497
TPGS1	137.178	-1.69786	0.436317	-3.89135	9.96875e-05	0.000880133
IAH1	214.961	-1.34412	0.375057	-3.58376	0.000338677	0.0025054
NKX2-1	554.955	-3.06394	0.338601	-9.04882	1.44526e-19	1.91304e-17
NKX2-5	269.06	-1.70517	0.434447	-3.92493	8.67551e-05	0.000782691
DNAH12	9.62355	3.57411	1.44564	2.47233	0.0134236	0.0513038
DNAH10	51.6501	1.40119	0.56948	2.46048	0.0138752	0.0525778
FZD5	179.968	1.44751	0.444695	3.25507	0.00113363	0.00688273
FZD6	476.603	-1.23811	0.371032	-3.33694	0.000847049	0.00542587
FZD9	17.5817	5.06175	1.34319	3.76846	0.000164259	0.00135631
FZD8	191.17	-2.14594	0.389299	-5.51232	3.54138e-08	7.81267e-07
CIDECP	245.819	1.30789	0.478548	2.73305	0.00627517	0.0278932
LOC100996724	48.4832	1.27233	0.580923	2.19019	0.0285107	0.0915171
CDK13	461.256	-1.04074	0.377177	-2.75929	0.00579271	0.0261528
CDK15	64.8621	-2.155	0.537311	-4.01071	6.05358e-05	0.000575489
GCNT1	187.64	1.30295	0.398246	3.27173	0.00106892	0.00656105
GCNT2	537.583	-1.44791	0.333723	-4.33865	1.4336e-05	0.000167399
GUCA1B	49.693	1.17613	0.570266	2.06243	0.039167	0.115404
NBN	508.547	-1.5315	0.389065	-3.93636	8.27255e-05	0.000751814
LZTS2	898.315	-2.89156	0.340156	-8.50068	1.88478e-17	1.83608e-15
LZTS1	13.6063	2.51582	1.06211	2.36871	0.0178504	0.0638331
LZTS3	470.58	2.55041	0.348445	7.31942	2.49049e-13	1.36231e-11
TAP2	2340.06	-1.29913	0.296785	-4.37736	1.20128e-05	0.000142868
MALAT1	1317.74	3.193	0.438164	7.28724	3.16376e-13	1.69844e-11
ND5	5698.87	1.23267	0.469733	2.62419	0.00868555	0.0362647
ND6	669.027	1.28198	0.477616	2.68412	0.00727214	0.0315642
FLJ20518	13.4862	7.16101	1.78914	4.00248	6.2682e-05	0.00059232
NES	568.624	1.54292	0.331887	4.64894	3.33652e-06	4.64329e-05
PGPEP1	520.54	1.61064	0.327816	4.91323	8.9586e-07	1.43702e-05
VSTM2L	88.754	-1.44068	0.516074	-2.79162	0.00524447	0.0241731
NGF	18.1237	2.78979	1.04954	2.65811	0.00785802	0.033587
PATL2	33.4788	-1.6194	0.713945	-2.26824	0.0233145	0.0783172
ARMCX5-GPRASP2	133.316	-2.70485	0.443356	-6.10086	1.05503e-09	3.14873e-08
HABP4	515.127	2.68327	0.333913	8.03583	9.29474e-16	7.39315e-14
UBAP2L	2910.63	-1.28113	0.317127	-4.0398	5.34978e-05	0.000514504
TRNL2	18.8281	2.22671	1.06439	2.09201	0.0364379	0.109484
PATZ1	535.178	-3.36503	0.344433	-9.76975	1.5182e-22	3.17175e-20
SNHG1	1772.72	1.40959	0.357951	3.93795	8.21813e-05	0.000748191
SNHG9	21.8499	2.22194	0.861703	2.57855	0.00992166	0.0403569
NMI	147.38	-3.86374	0.555358	-6.95721	3.47073e-12	1.58375e-10
SNHG4	141.803	-1.18926	0.471162	-2.52409	0.0115998	0.0457136
RPTOR	1345.12	-1.15195	0.325855	-3.53515	0.000407546	0.00291898
NNT	532.111	-1.50655	0.398875	-3.777	0.000158727	0.00131671
NOG	42.0022	-1.40094	0.636705	-2.2003	0.0277856	0.0897377
KREMEN1	600.378	1.84235	0.405603	4.54225	5.56574e-06	7.25093e-05
AMPD3	160.163	-1.8373	0.415886	-4.41779	9.97145e-06	0.000121764
KREMEN2	95.6709	1.14224	0.481488	2.37232	0.0176766	0.0633551
PRPF18	402.589	1.05785	0.336551	3.1432	0.00167109	0.00955066
NOV	365.714	-2.31785	0.368073	-6.29727	3.0293e-10	9.89228e-09
NPB	48.4269	1.28692	0.622467	2.06745	0.0386917	0.114412
NPL	89.7807	2.14437	0.504627	4.24941	2.14331e-05	0.000235371
CXCR1	3.48821	5.22442	2.35017	2.223	0.0262161	0.0857712
ZDHHC11B	156.916	5.33162	0.577341	9.23478	2.58819e-20	3.93677e-18
CEACAM22P	156.537	5.65825	0.579277	9.76778	1.54808e-22	3.19568e-20
TRNS2	71.6275	2.54515	0.771788	3.29774	0.00097467	0.00609476
SPNS2	155.896	3.52801	0.458783	7.68995	1.47196e-14	9.85476e-13
RAI14	1205.35	-1.4685	0.318047	-4.61724	3.88872e-06	5.3053e-05
LTBP3	3268.42	-1.97006	0.325943	-6.04419	1.50164e-09	4.36887e-08
DTX4	11.514	6.93473	1.80773	3.83614	0.000124981	0.00107552
LTBP1	1407.22	-1.63676	0.404744	-4.04395	5.2559e-05	0.000508012
DOCK5	355.891	-2.03399	0.368811	-5.515	3.48787e-08	7.70441e-07
LMOD1	33.3564	4.9808	0.97487	5.1092	3.23529e-07	5.74795e-06
SENP6	297.278	-2.06488	0.392505	-5.26076	1.43461e-07	2.74268e-06
SENP5	760.316	1.10614	0.334722	3.30464	0.000950971	0.00596909
FLOT2	2494.69	-1.13412	0.307458	-3.68869	0.000225414	0.00177715
GLIDR	79.1526	-2.17048	0.514979	-4.2147	2.50114e-05	0.00026921
SENP2	882.382	1.06412	0.340715	3.12319	0.001789	0.0100817
SENP1	330.047	-1.43928	0.377993	-3.8077	0.000140266	0.00118935
TRNP1	207.827	3.36696	0.449251	7.49459	6.65047e-14	3.93581e-12
DOCK1	544.219	-1.79217	0.41874	-4.27992	1.86964e-05	0.000209158
RNA5SP283	18.9497	-1.86517	0.882775	-2.11284	0.0346141	0.105652
NXN	1414.67	2.09954	0.317755	6.60742	3.91064e-11	1.50356e-09
PMF1-BGLAP	124.947	-1.8593	0.447512	-4.15476	3.25636e-05	0.000337509
LOC100996761	12.0929	3.89653	1.28887	3.02321	0.0025011	0.0132425
RP11-540A21.2	6.25651	-3.5664	1.68721	-2.11378	0.0345343	0.105538
C14orf79	298.295	2.11959	0.360031	5.88724	3.92698e-09	1.059e-07
SYNGAP1	258.145	1.24503	0.37769	3.29644	0.00097918	0.00611449
MNX1	68.9636	1.52462	0.5119	2.97835	0.00289805	0.0148631
PHKA1	352.276	-1.56556	0.386079	-4.05503	5.01282e-05	0.000488876
FLJ20464	28.6829	-2.76841	0.780625	-3.5464	0.000390536	0.00282634
NR2F1	361.029	-2.891	0.353879	-8.16947	3.09745e-16	2.56984e-14
NR2F2	325.332	-1.94931	0.380486	-5.12323	3.00351e-07	5.38581e-06
AIF1L	744.435	1.74761	0.333403	5.24174	1.59068e-07	3.01623e-06
NR2F6	859.629	-1.60955	0.364991	-4.40984	1.03446e-05	0.000125701
L2HGDH	664.954	1.48037	0.338355	4.3752	1.21319e-05	0.000143989
OAT	2328.43	1.41666	0.339306	4.17516	2.97781e-05	0.000312851
NEURL1B	244.615	1.77894	0.412384	4.31379	1.60482e-05	0.00018368
EXOC3L1	21.7447	3.27609	0.907436	3.61027	0.000305877	0.00230305
CDKL2	13.6826	3.013	1.11488	2.70253	0.0068815	0.0301535
CDKL5	215.956	2.35025	0.457941	5.13221	2.86362e-07	5.15629e-06
TC2N	194.277	1.56676	0.466863	3.35594	0.000790954	0.00513484
CDKL1	109.43	-1.99987	0.457071	-4.3754	1.2121e-05	0.000143957
INO80D	77.1611	-1.97963	0.551655	-3.58853	0.000332549	0.00246533
TXNDC5	2963.64	-1.09392	0.317408	-3.44641	0.000568079	0.00387967
MOB2	1125.29	1.27235	0.347183	3.66479	0.000247537	0.00192049
RP4-639F20.1	44.5382	1.24156	0.603611	2.05689	0.0396966	0.116444
SMIM14	84.4753	1.03814	0.497999	2.08463	0.0371031	0.110855
C14orf37	210.498	3.4357	0.473939	7.24923	4.19136e-13	2.22257e-11
SMIM22	6.36671	6.08636	1.99958	3.04381	0.002336	0.0125137
PHKG2	935.91	1.68891	0.391698	4.31177	1.61956e-05	0.000184758
SMARCB1	1223.54	-2.19706	0.326003	-6.73938	1.59059e-11	6.55125e-10
HERC3	273.871	1.05549	0.457313	2.30802	0.0209981	0.0723582
HERC1	1083.07	1.4412	0.344945	4.17804	2.94032e-05	0.000309563
PTGFRN	443.191	-1.7948	0.336221	-5.33816	9.38949e-08	1.85437e-06
HERC6	539.499	-2.91098	0.422667	-6.88716	5.69161e-12	2.51126e-10
SMARCC2	1493.38	-1.04422	0.316926	-3.29485	0.00098473	0.00612978
MOGS	1592.43	-1.04842	0.325145	-3.22447	0.00126207	0.00754151
LOC100129940	12.2967	-2.97742	1.28286	-2.32091	0.0202915	0.0705037
SMARCA1	182.348	-1.43312	0.465829	-3.07649	0.0020945	0.0114715
LOC100130987	36.3547	1.91901	0.680613	2.81953	0.00480943	0.022515
RANBP10	859.508	1.07454	0.310064	3.46555	0.000529143	0.00365115
ECHDC2	125.044	-1.80964	0.457695	-3.95382	7.69127e-05	0.000708267
DEPDC1	385.139	-1.62274	0.360847	-4.49703	6.89078e-06	8.77928e-05
HSD17B1	398.579	-1.05208	0.345633	-3.04393	0.00233508	0.0125137
PGGT1B	175.203	-1.25729	0.420977	-2.98661	0.00282093	0.0145406
TCEA3	220.402	-1.33365	0.403039	-3.30897	0.000936383	0.00589036
NR3C1	990.376	-1.50352	0.363011	-4.14181	3.44579e-05	0.000354809
LOXL1	222.741	-1.63435	0.411929	-3.96756	7.26109e-05	0.000673661
NR3C2	76.0753	1.88266	0.515571	3.65159	0.00026062	0.00200851
TEKT4	7.74557	6.36361	1.93272	3.29257	0.00099276	0.00616785
EEF1A2	1542.19	-1.14636	0.315367	-3.63499	0.000277987	0.00212348
ODF3B	36.9161	-3.24148	0.722855	-4.48427	7.31649e-06	9.2672e-05
TCF7	110.078	1.93662	0.452843	4.27659	1.89777e-05	0.000211895
VILL	17.1717	2.04757	0.943973	2.16909	0.0300756	0.0949927
RP11-702F3.3	2.98285	4.9907	2.46848	2.02177	0.0432005	0.123715
TCHP	326.023	-1.49737	0.358069	-4.18179	2.89226e-05	0.000305804
CHI3L1	2.98285	4.9907	2.46848	2.02177	0.0432005	0.123715
RSBN1L-AS1	147.151	1.1847	0.516602	2.29325	0.0218335	0.0744822
ABHD14A-ACY1	430.007	-1.04165	0.380827	-2.73524	0.00623349	0.0277649
FNDC3B	877.197	-1.22571	0.434119	-2.82343	0.00475121	0.0223329
FNDC3A	517.389	-1.01214	0.411564	-2.45925	0.0139226	0.0526791
FLRT2	139.927	-1.84096	0.424221	-4.33962	1.42728e-05	0.000166885
FLRT3	3.38385	5.17596	2.36956	2.18435	0.0289364	0.0924156
LOC155060	112.797	-1.04908	0.452019	-2.32088	0.0202932	0.0705037
NR1D2	345.591	-1.0484	0.426978	-2.4554	0.0140727	0.053071
TCN2	995.137	2.95056	0.346987	8.50338	1.84146e-17	1.80401e-15
PAH	2.98285	4.9907	2.46848	2.02177	0.0432005	0.123715
ATG2A	4586.66	1.75372	0.320411	5.47335	4.41596e-08	9.50034e-07
GABRB3	4.38635	5.55581	2.20069	2.52457	0.0115839	0.0456614
VSIG10	173.619	-1.66833	0.394551	-4.22842	2.35343e-05	0.000255373
AIFM2	819.641	-1.39094	0.367698	-3.78283	0.000155054	0.00129448
HADHB	1847.38	1.315	0.300244	4.37978	1.18801e-05	0.000141679
HEATR5A	762.682	1.16937	0.409214	2.85761	0.00426846	0.0204688
NR1I3	64.6031	-1.0871	0.521491	-2.08461	0.0371051	0.110855
FARP2	399.109	1.82233	0.365781	4.98202	6.2923e-07	1.0431e-05
NR1H2	1168.76	-1.76482	0.337964	-5.2219	1.77093e-07	3.3342e-06
NR1H4	17.1101	3.97669	1.12455	3.53625	0.000405855	0.00291047
DHRS2	15927.4	4.28678	0.332369	12.8976	4.64047e-38	8.04658e-35
DHRS3	148.45	-2.16429	0.442392	-4.89224	9.96942e-07	1.57441e-05
DHRS4	278.332	-1.14118	0.381378	-2.99226	0.00276923	0.014351
MPC1	302.338	1.28738	0.366042	3.51703	0.000436407	0.00309628
MPC2	754.672	1.16023	0.317848	3.65028	0.000261959	0.00201703
MB21D1	141.362	-2.31931	0.476008	-4.87242	1.10242e-06	1.7206e-05
MIR100HG	291.715	-2.3928	0.390032	-6.13489	8.52163e-10	2.59237e-08
INS-IGF2	24.7954	2.97558	0.893195	3.33139	0.00086413	0.00551694
ADAMTS9	98.9988	-1.64578	0.472729	-3.48144	0.000498733	0.00347171
ADAMTS7	139.64	1.39742	0.427441	3.26927	0.00107826	0.0065997
HMGCS1	1506.19	2.1401	0.353471	6.05454	1.40823e-09	4.11091e-08
BPHL	241.35	1.21966	0.375987	3.2439	0.00117904	0.00712104
POLR2L	3765.4	1.11213	0.362001	3.07218	0.00212504	0.0116021
POLR2M	244.75	-1.03268	0.414349	-2.49231	0.0126917	0.0491785
POLR3D	343.52	-1.29148	0.347636	-3.71504	0.000203169	0.00162348
POLR3E	803.26	-1.45449	0.318051	-4.57312	4.80525e-06	6.3849e-05
NPIPB3	42.5657	1.42824	0.664707	2.14868	0.0316596	0.098737
POR	3070.94	1.90746	0.308323	6.18658	6.14835e-10	1.91062e-08
TRPM4	327.617	1.08846	0.352134	3.09105	0.00199447	0.0110351
XPO1	1917.05	-1.16583	0.392119	-2.97315	0.00294759	0.0150815
PRX	110.714	1.20107	0.437645	2.7444	0.00606209	0.027176
PSD	16.755	4.98476	1.34262	3.71271	0.000205053	0.00163703
MPND	322.059	1.67749	0.362265	4.63056	3.64682e-06	5.02669e-05
PTGER2	44.8225	2.95986	0.679506	4.35589	1.32525e-05	0.000156007
MPP1	1324.3	1.46472	0.309127	4.73826	2.15561e-06	3.14378e-05
MPP2	854.028	1.67598	0.331581	5.05451	4.31502e-07	7.44501e-06
MPP4	85.9387	-2.01156	0.52701	-3.81694	0.000135117	0.00115132
SLC31A2	224.484	1.58425	0.38115	4.15651	3.23143e-05	0.000335326
SLC31A1	1087.96	1.0356	0.324864	3.18778	0.00143372	0.00837905
XPO7	1050.94	-1.28227	0.350304	-3.66045	0.000251776	0.00194728
MPP7	202.053	1.97099	0.508156	3.87872	0.000105007	0.00092287
KBTBD3	39.8027	1.22819	0.624316	1.96726	0.0491527	0.136807
XPOT	1864.08	-1.425	0.378941	-3.76047	0.000169593	0.00139025
KBTBD2	389.119	-1.04886	0.345874	-3.03249	0.00242549	0.0128906
PVR	2130.99	-1.15006	0.302304	-3.80432	0.000142193	0.00120333
C1RL	61.3924	-2.5545	0.569922	-4.48219	7.38814e-06	9.3443e-05
XPR1	728.851	1.16521	0.443558	2.62696	0.00861507	0.0360573
IDI1	1810.76	2.5177	0.305219	8.24885	1.59932e-16	1.37971e-14
IDH2	488.689	1.25733	0.332369	3.78295	0.000154981	0.00129448
IL21R-AS1	3.77664	5.3297	2.29919	2.31808	0.020445	0.070875
TRPV6	10.6575	2.33497	1.18503	1.97039	0.0487939	0.136027
TRPV4	7.66584	6.35681	1.91839	3.31361	0.000920987	0.00580935
44447	733.307	-1.52673	0.328068	-4.65369	3.26053e-06	4.54482e-05
NPIPP1	98.3776	1.15438	0.561728	2.05505	0.0398743	0.116822
44443	136.139	3.79926	0.472253	8.04497	8.62683e-16	6.92543e-14
44444	101.743	1.94842	0.468017	4.16314	3.13906e-05	0.000327112
44442	59.0772	3.05687	0.640237	4.77459	1.80076e-06	2.68258e-05
TMEM8B	77.5698	1.90436	0.521467	3.65193	0.00026028	0.00200678
TMEM80	51.4365	-1.96741	0.621086	-3.1677	0.0015365	0.00887801
TMEM81	49.1797	1.85056	0.586498	3.15527	0.00160349	0.00922819
RUFY3	99.0102	-1.5682	0.457951	-3.42438	0.000616208	0.00415599
IDNK	69.8985	-2.70255	0.596393	-4.53149	5.85694e-06	7.56625e-05
TTYH2	118.379	3.81975	0.509598	7.49561	6.59906e-14	3.91876e-12
TTYH1	5.12968	4.24076	2.06925	2.04942	0.0404209	0.117798
CLCNKA	12.3945	5.56801	1.74186	3.1966	0.0013906	0.00816864
ABTB2	1058.9	2.47251	0.325031	7.60699	2.80559e-14	1.77551e-12
TDP1	394.824	-1.21766	0.335457	-3.62984	0.000283594	0.00216197
PSMG4	192.817	-1.32403	0.411403	-3.21834	0.00128936	0.00768827
TMEM51	178.798	-1.15827	0.388442	-2.98184	0.00286522	0.0147209
TDRP	138.101	1.15196	0.414738	2.77755	0.00547707	0.0250587
TMEM52	64.0373	4.88773	1.92709	2.53633	0.0112022	0.0444612
RCSD1	595.643	-4.2005	0.36475	-11.5161	1.09451e-30	7.29957e-28
TMEM43	1536.85	-1.04078	0.302452	-3.44115	0.000579245	0.00394506
TMEM44	170.719	-1.43968	0.434256	-3.31527	0.000915537	0.00577918
EFCAB2	53.2946	-2.58985	0.596951	-4.33847	1.4348e-05	0.000167426
MBLAC1	45.1374	-1.60693	0.612806	-2.62225	0.00873523	0.0364546
COL11A2	46.6844	1.57436	0.613348	2.56683	0.0102632	0.0413868
ZNF518A	227.544	-1.25776	0.474323	-2.65169	0.00800898	0.0340632
TMEM74	48.1654	1.91283	0.601059	3.18244	0.00146041	0.00849495
TMEM70	554.174	1.1893	0.321449	3.69982	0.000215749	0.00170985
TMEM71	138.141	-1.55215	0.419745	-3.69784	0.000217439	0.00172022
PSMB5	3306.45	-1.15218	0.321442	-3.58442	0.000337833	0.00250023
TMEM62	150.653	-1.7489	0.501285	-3.48883	0.000485139	0.0033948
PLXDC2	62.8487	-1.17075	0.541006	-2.16403	0.0304624	0.0958828
PSMB8	516.282	-1.84951	0.366115	-5.05173	4.37822e-07	7.52412e-06
SPSB3	1206.12	1.48096	0.342488	4.32411	1.53148e-05	0.000177039
TMEM54	674.627	-1.1207	0.388165	-2.88718	0.00388712	0.0190081
TMEM57	385.87	1.03	0.336212	3.06355	0.00218726	0.011867
SESN3	296.543	3.26518	0.454716	7.1807	6.93535e-13	3.51634e-11
SESN1	125.89	1.19537	0.431432	2.77071	0.00559338	0.0254616
SESN2	889.642	1.36239	0.479167	2.84324	0.00446573	0.0212327
SCMH1	257.047	-1.85534	0.364774	-5.08628	3.65163e-07	6.37656e-06
RP1-69M21.2	27.0304	3.82627	0.88689	4.31425	1.60143e-05	0.000183413
SQSTM1	39833.6	2.29587	0.300558	7.63869	2.19437e-14	1.40927e-12
TRABD2A	244.306	-1.89535	0.366496	-5.17153	2.32185e-07	4.26492e-06
TMEM25	203.964	1.30466	0.400192	3.26009	0.00111378	0.00677882
QKI	620.225	-1.2835	0.386101	-3.32426	0.000886526	0.00563296
TMEM18	273.601	-1.12576	0.369912	-3.04333	0.00233974	0.012522
RP5-1109J22.2	2.80617	-4.96654	2.51686	-1.9733	0.0484611
KEAP1	1446.49	-2.64654	0.311039	-8.5087	1.75895e-17	1.74287e-15
KIF21B	241.27	2.0401	0.395059	5.16405	2.41657e-07	4.42018e-06
SCN1A	7.35278	6.29032	1.94583	3.23272	0.00122618	0.00736981
SFMBT1	261.33	-1.12564	0.357979	-3.14443	0.0016641	0.00952954
KIF20A	1613.21	-1.28079	0.312874	-4.09362	4.24685e-05	0.000426159
SYMPK	3133.92	-1.1198	0.304643	-3.67578	0.000237123	0.0018538
SCN3A	33.3712	-2.60745	0.762325	-3.42039	0.00062531	0.00420539
SCN2A	43.9334	-2.70537	0.653408	-4.1404	3.46705e-05	0.000356364
N4BP2L2	189.968	-1.26766	0.387991	-3.26725	0.00108597	0.00663986
SUPT3H	98.3728	-1.3077	0.470912	-2.77694	0.00548728	0.0250988
STAMBPL1	491.594	-2.20929	0.41104	-5.37487	7.6638e-08	1.54165e-06
CAMK2N1	84.7226	-1.15718	0.484891	-2.38648	0.0170104	0.0615527
NKX2-1-AS1	91.6071	-2.82664	0.492704	-5.737	9.63698e-09	2.39063e-07
RAMP1	152.633	-1.05313	0.470823	-2.23679	0.0253001	0.0834356
DCLRE1A	180.668	-1.00597	0.441476	-2.27864	0.0226884	0.07671
SCN9A	72.774	1.94739	0.512423	3.80036	0.000144488	0.00121978
OSTF1	652.371	1.08558	0.318497	3.40844	0.000653347	0.00437414
SLC30A3	70.7986	3.40876	0.565508	6.02778	1.66228e-09	4.76672e-08
SLC30A4	54.295	1.18168	0.581941	2.03058	0.0422978	0.121906
LMTK3	122.531	3.73626	0.536009	6.97052	3.1578e-12	1.45242e-10
LMTK2	1390	1.29034	0.444633	2.90204	0.00370736	0.0182993
HNRNPUL1	4338.46	-1.9845	0.336562	-5.89639	3.71537e-09	1.00663e-07
LOC100996425	46.7838	3.03419	0.642634	4.72149	2.34118e-06	3.37456e-05
INHBB	52.9375	1.23329	0.560609	2.19991	0.027813	0.0897761
INHBE	32.6952	-2.62569	0.743469	-3.53167	0.000412951	0.00295281
COL5A1	284.347	1.76921	0.373867	4.73219	2.22111e-06	3.22023e-05
COL5A3	3.09542	5.05815	2.45725	2.05846	0.0395464	0.11617
SCN5A	23.2087	2.59254	0.830059	3.12332	0.00178826	0.0100808
ATG4B	2778.93	1.84613	0.327477	5.63745	1.72585e-08	4.04956e-07
SCN4A	45.9448	3.95182	0.720246	5.48676	4.09378e-08	8.87326e-07
ATG4A	329.95	1.09728	0.353287	3.10591	0.00189695	0.010597
SCN4B	24.3164	5.55135	1.25512	4.42296	9.73583e-06	0.000119391
TEN1	94.7918	-1.26286	0.471072	-2.68082	0.00734418	0.0318132
RAN	7184.8	-1.57713	0.296307	-5.32263	1.0228e-07	2.00854e-06
GABPB2	49.466	-1.3227	0.588516	-2.24752	0.0246067	0.0817551
GABPB1	198.962	-1.15101	0.379844	-3.03022	0.00244376	0.0129785
ZXDA	19.078	-2.80389	0.920472	-3.04614	0.00231799	0.0124459
ZXDB	70.3241	-1.95553	0.524009	-3.73186	0.000190068	0.00153221
IER5	870.481	1.32419	0.350295	3.7802	0.000156704	0.00130554
IER2	7069.56	2.08588	0.37103	5.62185	1.88928e-08	4.38556e-07
LOC650368	5.82732	4.43659	2.00508	2.21268	0.0269198	0.0876319
CHST11	531.708	1.32969	0.328581	4.04675	5.19332e-05	0.000503085
CHST10	219.527	-1.06397	0.388434	-2.73913	0.00616013	0.0275088
CHST15	357.44	-2.19868	0.346455	-6.34624	2.20646e-10	7.44359e-09
CHST14	282.373	-2.60536	0.37179	-7.00761	2.4242e-12	1.13303e-10
TCF25	842.891	-1.13985	0.334175	-3.41093	0.00064741	0.00434229
BRD1	287.637	-2.41234	0.370563	-6.50995	7.51761e-11	2.73683e-09
TESC	37.3902	1.76962	0.687673	2.57334	0.0100721	0.0408326
IFNGR2	357.965	-2.65839	0.404098	-6.57859	4.74923e-11	1.802e-09
TCF12	550.296	-1.66714	0.419678	-3.97243	7.11417e-05	0.000662868
TET2	112.023	-2.31936	0.551888	-4.2026	2.6387e-05	0.00028209
TET1	14.0821	-2.62719	1.05217	-2.49694	0.0125272	0.0486497
SF3B3	2759.32	-1.1864	0.293543	-4.04165	5.30763e-05	0.000511586
MORN4	118.725	-1.28059	0.429582	-2.98102	0.00287294	0.0147562
MORN5	7.28947	6.29348	1.96325	3.20564	0.00134763	0.00796454
MORN2	220.475	1.77064	0.384437	4.60578	4.10918e-06	5.53638e-05
HYLS1	170.194	-1.63626	0.426285	-3.83841	0.000123832	0.00106722
ITGA2B	92.6666	4.34957	0.57215	7.60215	2.91244e-14	1.82977e-12
ATHL1	481.984	-1.05654	0.337296	-3.13239	0.00173387	0.00982527
TEX2	1133.84	1.89581	0.361372	5.24615	1.55311e-07	2.95295e-06
CTDNEP1	1654.7	-1.30834	0.322618	-4.05538	5.00536e-05	0.000488679
TEX9	39.651	1.53595	0.628901	2.44227	0.0145951	0.0546216
KLC3	437.345	1.77365	0.3464	5.12023	3.05166e-07	5.45523e-06
GCSAM	19.2383	1.78607	0.861952	2.07212	0.0382539	0.11333
SNAI3-AS1	65.794	1.58212	0.563892	2.80571	0.0050206	0.0233272
SRXN1	3662.05	1.71116	0.310451	5.51184	3.55104e-08	7.82402e-07
DUSP18	91.8812	1.30443	0.511751	2.54895	0.0108047	0.0431988
DUSP16	253.598	-1.07876	0.395728	-2.72602	0.00641027	0.0283846
DUSP12	512.006	-1.00372	0.358166	-2.80239	0.00507247	0.0235178
DUSP10	156.7	1.23619	0.405601	3.04781	0.00230518	0.0123867
RP2	206.438	1.23309	0.508073	2.427	0.0152244	0.0564445
EFHC1	174.394	1.03009	0.391792	2.62918	0.00855902	0.0359007
C4orf48	247.083	-1.35772	0.478674	-2.83641	0.0045624	0.0215985
MRM1	155.223	-2.38114	0.442694	-5.37874	7.50079e-08	1.51766e-06
CACNG7	63.2862	1.97998	0.555707	3.563	0.00036664	0.00267236
KLF4	1410.56	-1.08151	0.3917	-2.76108	0.00576113	0.026049
KLF3	185.778	-1.2115	0.395181	-3.0657	0.00217164	0.0118119
KLF2	493.019	-1.74809	0.404932	-4.31701	1.58159e-05	0.000181982
KLF7	87.6625	1.40761	0.500819	2.81061	0.00494472	0.0230364
KLF6	1465.39	-1.77254	0.329243	-5.38368	7.29792e-08	1.4818e-06
KLF9	101.797	1.16416	0.502092	2.31861	0.0204162	0.0708317
C4orf22	16.7418	3.96415	1.12291	3.53023	0.000415193	0.00296396
IGSF8	1869.99	2.11091	0.31618	6.67627	2.45095e-11	9.83783e-10
ANP32A	2088.73	-1.46429	0.295269	-4.95916	7.0799e-07	1.15926e-05
IGSF1	110.453	1.16902	0.443277	2.63722	0.00835887	0.0353002
KLK4	3.40027	5.19799	2.42184	2.1463	0.0318493	0.099186
ANP32E	819.974	-1.07503	0.365406	-2.94201	0.00326093	0.0164231
ANP32B	2409.63	-2.26503	0.298738	-7.58199	3.40292e-14	2.10738e-12
KLLN	27.7351	1.91263	0.803474	2.38046	0.0172913	0.0623478
TFEB	191.95	1.53174	0.435081	3.52058	0.000430599	0.00306385
TFEC	6.47927	6.11829	1.99404	3.06829	0.00215289	0.011732
MAPRE3	677.97	2.25139	0.353519	6.3685	1.90887e-10	6.51572e-09
TFF1	52.3978	-3.08369	0.642722	-4.79786	1.60372e-06	2.41183e-05
MAPRE2	1098.8	1.2394	0.325419	3.80864	0.000139734	0.00118657
DFNA5	458.144	-1.56783	0.354719	-4.41993	9.87327e-06	0.000120735
GALNT16	17.9478	2.7875	0.990913	2.81307	0.00490714	0.0228921
COL4A2	2609.13	-1.09228	0.306296	-3.56608	0.000362365	0.00264565
COL4A1	731.342	-1.83373	0.342668	-5.35133	8.73118e-08	1.73622e-06
COL4A4	46.37	1.72631	0.631824	2.73226	0.00629013	0.0279454
NR4A1	3524.39	5.4539	0.319652	17.062	2.84706e-65	4.93679e-61
NR4A3	41.5732	2.84707	0.672888	4.23112	2.32531e-05	0.000252795
ARAP3	723.027	-1.04825	0.336491	-3.11523	0.00183799	0.0103142
CKAP4	1665.81	-2.73699	0.333816	-8.1991	2.42189e-16	2.03862e-14
TFPI	546.754	-2.95856	0.347908	-8.50385	1.83398e-17	1.80401e-15
PPP1R14BP3	251.428	-1.45441	0.415395	-3.50128	0.000463026	0.00326642
SPRY4	2880.7	-2.29358	0.294217	-7.79554	6.41342e-15	4.55773e-13
PHOSPHO2-KLHL23	105.324	-1.08407	0.488783	-2.2179	0.026562	0.0867228
SPRY2	518.384	-2.49565	0.372586	-6.69818	2.11025e-11	8.56951e-10
SPRY1	261.688	-3.03359	0.38554	-7.86843	3.59124e-15	2.6612e-13
COMTD1	391.238	-1.47711	0.392839	-3.7601	0.000169846	0.00139118
UNC5A	12.6653	4.58277	1.40227	3.26811	0.0010827	0.00662223
UNC5B	401.214	3.7274	0.359741	10.3614	3.71654e-25	1.17172e-22
TFR2	4.98784	5.74333	2.13171	2.69424	0.007055	0.0307603
UNC50	188.316	-1.77287	0.395859	-4.47854	7.5155e-06	9.48462e-05
FAXDC2	183.741	-1.52826	0.436907	-3.4979	0.000468936	0.00329738
ADAMTS14	20.8392	3.45124	1.03295	3.34116	0.000834291	0.00536595
KCNQ1OT1	94.9154	3.24055	0.593981	5.45564	4.87955e-08	1.03059e-06
L1CAM	380.817	1.85816	0.356836	5.20732	1.91583e-07	3.57595e-06
MOV10	955.504	-1.96786	0.344733	-5.70836	1.14071e-08	2.78346e-07
SHD	25.0136	3.14489	0.874344	3.59685	0.000322091	0.00240218
AC137932.6	42.1691	-3.35871	0.692818	-4.8479	1.24777e-06	1.92666e-05
MMP11	74.0584	1.20435	0.505304	2.38341	0.017153	0.0619402
MMP14	1970.22	-3.12818	0.356672	-8.77046	1.77944e-18	1.97791e-16
MMP15	486.464	3.27398	0.355033	9.22164	2.92577e-20	4.37353e-18
MMP17	174.68	3.99895	0.533257	7.4991	6.42566e-14	3.8289e-12
BMP8B	456.546	3.1736	0.387889	8.18171	2.79841e-16	2.33291e-14
VMAC	87.9424	2.25638	0.48764	4.62714	3.70755e-06	5.09474e-05
NDUFA6-AS1	20.3402	2.95946	0.942471	3.14011	0.00168885	0.00962362
SMO	6.54585	3.58415	1.72127	2.08227	0.0373178	0.111356
SNN	353.716	2.78151	0.363359	7.65501	1.93295e-14	1.25533e-12
ZKSCAN2	158.734	1.11816	0.423889	2.63786	0.00834315	0.0352424
ZKSCAN5	786.157	1.53563	0.325891	4.7121	2.45177e-06	3.51934e-05
LRCH1	221.872	-1.54892	0.400545	-3.86703	0.000110168	0.000961402
SP4	117.351	1.31902	0.572165	2.30532	0.0211489	0.0727207
SP6	59.4	2.25671	0.633182	3.56407	0.000365145	0.00266482
SP5	63.9078	-1.09808	0.544574	-2.01639	0.0437587	0.12484
MSLN	5.47678	5.8724	2.07171	2.83457	0.00458872	0.0216985
BICD1	185.395	-1.07868	0.39387	-2.73866	0.00616897	0.0275412
SPR	847.935	-2.23337	0.344939	-6.47469	9.50081e-11	3.43217e-09
PRADC1	710.29	1.62392	0.3654	4.44422	8.82107e-06	0.000109333
MSL1	461.555	-2.27958	0.362339	-6.29129	3.14838e-10	1.02618e-08
BMP2K	362.223	1.28605	0.417968	3.07691	0.00209158	0.0114663
SRC	338.604	-2.29898	0.378252	-6.0779	1.21765e-09	3.59693e-08
SRR	74.5318	1.02235	0.498368	2.05139	0.0402293	0.117477
LINC00116	230.024	-1.00455	0.43088	-2.3314	0.0197325	0.0690538
ST5	288.334	-1.35254	0.359081	-3.76666	0.000165445	0.00136416
ST7	162.689	-1.55005	0.44057	-3.51829	0.00043434	0.0030854
PDCD2	621.643	-1.05778	0.318563	-3.32046	0.000898678	0.00569349
MT1X	2635.17	3.98307	0.376063	10.5915	3.26342e-26	1.28608e-23
RCBTB2	43.7621	-2.22934	0.668779	-3.33344	0.00085779	0.00548454
STS	165.544	-1.53643	0.423546	-3.62754	0.000286137	0.00217806
MT1A	147.889	1.03841	0.438615	2.36748	0.0179096	0.0639524
TGFA	599.891	-2.34422	0.332764	-7.0447	1.85862e-12	8.87837e-11
STK38L	517.636	1.10835	0.369519	2.99945	0.00270468	0.0141008
APOBEC3C	232.154	-1.78426	0.370439	-4.81661	1.46017e-06	2.221e-05
APOBEC3D	33.5369	-2.71953	0.721602	-3.76874	0.000164074	0.00135607
TNFSF15	12.6742	-3.9904	1.27433	-3.13137	0.00173991	0.00985303
TNFSF12	120.017	-1.95576	0.444642	-4.39852	1.08994e-05	0.00013198
IGF2	24.7954	2.97558	0.893195	3.33139	0.00086413	0.00551694
ITGBL1	226.574	-1.36436	0.415152	-3.28642	0.00101471	0.00628394
DMBX1	72.3332	3.07805	0.554213	5.55391	2.79355e-08	6.29092e-07
MST4	269.921	-1.28113	0.407579	-3.14326	0.00167078	0.00955066
LINC00052	5.9575	5.98446	2.04866	2.92116	0.00348731	0.0173756
SYP	26.9721	4.32465	0.961987	4.49553	6.93958e-06	8.83497e-05
MICU1	1174.27	1.04508	0.320819	3.25754	0.00112383	0.00683522
LINC00086	29.2643	4.17313	0.919573	4.53811	5.67598e-06	7.37239e-05
LINC00087	137.054	4.69494	0.529762	8.86236	7.83359e-19	9.24043e-17
VMP1	1413.15	1.0071	0.300581	3.35051	0.00080664	0.00522493
PDCL3	271.838	-1.33466	0.360648	-3.70074	0.000214975	0.00170525
TACC2	741.059	-1.66846	0.35634	-4.68221	2.83799e-06	4.02377e-05
DENND5B	193.375	-1.21053	0.489283	-2.4741	0.0133573	0.0511067
TGM2	2109.26	2.4487	0.33389	7.33386	2.23622e-13	1.2349e-11
DENND6B	104.644	1.46599	0.460179	3.18571	0.00144401	0.00843516
RAI1	670.276	-1.9843	0.318012	-6.23971	4.38381e-10	1.38461e-08
GYLTL1B	11.1361	3.32144	1.26525	2.62513	0.00866154	0.0362002
DENND4B	1235.15	-1.20335	0.307035	-3.91927	8.88194e-05	0.000798407
DENND4A	538.644	1.31604	0.457624	2.8758	0.00402999	0.0195468
MTA1	947.546	-1.3053	0.313556	-4.16288	3.14255e-05	0.000327278
OXCT1	157.654	-1.37905	0.443247	-3.11125	0.00186295	0.0104339
MVB12B	126.182	-1.72682	0.445787	-3.87366	0.000107214	0.000938933
SLIT2	416.856	1.193	0.403529	2.95642	0.00311233	0.0158078
MTA2	2738.15	-1.17971	0.296827	-3.97439	7.05598e-05	0.0006578
MTA3	297.239	-2.84861	0.364856	-7.80751	5.83307e-15	4.23203e-13
GALC	113.788	-1.30521	0.523011	-2.49558	0.0125752	0.0488097
TNIP1	3304.26	-1.48693	0.384802	-3.86415	0.000111478	0.000970881
GALM	371.849	1.38277	0.340274	4.06371	4.82988e-05	0.000474236
IPO13	1173.59	1.21475	0.313022	3.88072	0.000104148	0.000916717
CAPN15	1303.27	-1.3507	0.311472	-4.3365	1.44772e-05	0.000168706
FAR2P1	7.03972	6.22159	2.00393	3.1047	0.00190472	0.0106241
MBNL1	1492.42	-1.06113	0.393538	-2.69638	0.00700981	0.0306018
DNAAF3	1050.41	1.73941	0.340204	5.11283	3.1736e-07	5.64413e-06
DNAAF1	20.8987	4.70626	1.16053	4.05525	5.00798e-05	0.000488679
LOC732538	52.4169	2.66674	0.624838	4.26789	1.97334e-05	0.000219204
DENND1C	28.1499	1.94083	0.742208	2.61494	0.00892427	0.0370829
CDKN1C	802.608	3.52602	0.340266	10.3625	3.67109e-25	1.17172e-22
BTG2	75.8701	1.73899	0.590023	2.94732	0.00320537	0.0162139
CDKN1B	292.916	-1.70538	0.363851	-4.68703	2.77199e-06	3.93664e-05
SETD3	903.741	1.24324	0.310225	4.00754	6.13537e-05	0.000581351
SETD7	437.185	-1.91889	0.463279	-4.14196	3.44349e-05	0.000354783
ADAMTSL4	65.8887	1.41626	0.526859	2.68812	0.00718545	0.031227
ADAMTSL3	32.5507	-3.15959	0.795667	-3.97099	7.15749e-05	0.000665473
TK2	141.09	-2.13258	0.423506	-5.03554	4.76494e-07	8.12429e-06
DENND2C	107.933	2.26317	0.526258	4.3005	1.70413e-05	0.000193053
RARA	508.741	1.5074	0.33022	4.56485	4.9985e-06	6.59619e-05
RARB	14.4863	4.77084	1.39045	3.43115	0.000601033	0.00406388
GAS6	354.179	1.10858	0.3571	3.1044	0.00190664	0.0106306
GART	1650.21	-1.31426	0.324214	-4.05367	5.04211e-05	0.000490932
MBNL3	89.2247	-2.11429	0.51604	-4.09714	4.18281e-05	0.00042022
CDKN2D	1035.04	1.58034	0.341979	4.62116	3.81601e-06	5.22255e-05
CDKN2C	741.156	-1.90429	0.331986	-5.73606	9.69058e-09	2.40049e-07
GATM	10.3702	2.54733	1.19649	2.129	0.0332543	0.102403
GATS	160.601	1.86147	0.452303	4.11554	3.86267e-05	0.000393068
TNC	1469.63	-1.46789	0.300993	-4.87681	1.07818e-06	1.68581e-05
TOX	65.4319	-2.09041	0.53311	-3.92116	8.81251e-05	0.000792578
INSIG1	3509.55	3.84652	0.34458	11.1629	6.19203e-29	3.57899e-26
MTM1	189.58	1.72756	0.437533	3.94841	7.86721e-05	0.000721785
TPO	124.988	5.44449	0.64151	8.48699	2.12061e-17	2.05426e-15
SYNJ2	1516.86	-1.73341	0.354257	-4.89308	9.92695e-07	1.57056e-05
MTL5	93.5046	-1.59601	0.466279	-3.42286	0.000619653	0.00417111
SYNJ1	339.442	1.18311	0.426969	2.77094	0.00558942	0.0254585
COPS8	1050.83	1.06772	0.317167	3.36643	0.000761492	0.00498839
TRA	42.0733	1.91375	0.641197	2.98465	0.00283907	0.0146168
SYNE3	118.999	-1.22833	0.509304	-2.41178	0.0158751	0.0583454
THBD	270.831	-4.14434	0.398741	-10.3936	2.65275e-25	8.67901e-23
SERAC1	154.198	1.92302	0.438779	4.38266	1.1724e-05	0.000140203
SECISBP2L	521.629	1.10387	0.51628	2.13813	0.0325064	0.100744
ESPL1	1399.59	-1.25075	0.304068	-4.1134	3.89868e-05	0.0003964
PPAP2B	140.087	-1.08091	0.411667	-2.62569	0.0086473	0.0361747
LANCL2	225.972	-1.82771	0.381373	-4.79246	1.64751e-06	2.4734e-05
TENC1	990.325	-3.29233	0.326065	-10.0971	5.68776e-24	1.49433e-21
TTN	118.905	1.29163	0.431631	2.99244	0.00276758	0.014351
TCERG1	646.994	-1.08215	0.415551	-2.60413	0.00921067	0.0380722
ZMYND8	551.222	-2.96647	0.354095	-8.3776	5.40185e-17	4.95598e-15
RPS4XP21	3.86458	5.35403	2.3411	2.28697	0.0221976	0.0753536
KIAA0930	2199.75	1.558	0.319245	4.88026	1.05947e-06	1.65805e-05
C12orf60	49.2161	1.37423	0.577972	2.37767	0.0174223	0.0627159
UHRF1BP1	435.012	-1.65459	0.406978	-4.06556	4.79179e-05	0.000472306
C12orf55	34.8414	-1.69555	0.707141	-2.39775	0.0164962	0.0601058
TENM1	1766.27	5.07973	1.1556	4.39574	1.10394e-05	0.000133303
RANP1	26.6739	-1.69831	0.760002	-2.23462	0.0254426	0.0837938
TENM3	6.58362	6.14356	1.99282	3.08285	0.0020503	0.0112892
GBE1	385.449	-2.44496	0.38824	-6.29756	3.02365e-10	9.89228e-09
AVPI1	703.886	2.67011	0.342894	7.78699	6.86254e-15	4.857e-13
C12orf39	9.53073	-2.80262	1.26118	-2.22222	0.0262687	0.0859108
C12orf44	3090.79	1.54558	0.336607	4.59164	4.3977e-06	5.88396e-05
MTX1	244.614	-1.52976	0.386937	-3.95351	7.70119e-05	0.000708804
GBF1	3397.43	1.00925	0.310163	3.25393	0.00113822	0.00690822
NR6A1	148.087	2.08056	0.431543	4.8212	1.42696e-06	2.1743e-05
RNU86	124.741	1.62329	0.436314	3.72047	0.000198855	0.00159268
CCL4L1	12.6408	-3.40725	1.26985	-2.6832	0.00729213	0.0316193
GOLGA6L9	226.616	1.90372	0.42252	4.50563	6.61753e-06	8.456e-05
BMPER	3.59256	5.27116	2.34004	2.25259	0.0242849	0.0808408
HIST1H2AG	20.8245	1.84947	0.88747	2.08398	0.0371623	0.111007
HIST1H2AC	467.635	1.80062	0.432181	4.16635	3.09514e-05	0.000323585
IL11RA	107.374	2.81037	0.490185	5.73328	9.8507e-09	2.43321e-07
MBNL1-AS1	6.32154	-4.68965	1.92808	-2.43228	0.015004	0.0557825
HIST1H2BD	471.36	2.47333	0.376148	6.57542	4.85161e-11	1.83283e-09
HIST1H2BC	58.7058	1.59252	0.587517	2.7106	0.00671618	0.0295655
ZMAT3	265.703	1.27538	0.409106	3.11748	0.00182407	0.010246
ZMAT4	15.072	2.47371	1.01575	2.43537	0.0148767	0.0554758
ZMAT5	447.638	1.41085	0.364914	3.86625	0.000110521	0.000964001
FAM90A12P	2.8785	4.93367	2.51466	1.96196	0.0497667
RP11-521B24.3	19.2242	-2.30388	0.889789	-2.58924	0.00961879	0.0394582
ZCCHC3	266.863	-1.75842	0.360091	-4.88327	1.0434e-06	1.64179e-05
RBM7	142.893	-1.04358	0.420808	-2.47994	0.0131406	0.0505003
RBL2	183.747	-1.14826	0.47592	-2.41271	0.0158342	0.0582818
RBKS	131.358	1.2607	0.418844	3.00996	0.00261282	0.0137001
HIST1H2BJ	65.1671	1.24846	0.603438	2.06891	0.0385545	0.114104
HIST1H2BK	2287.67	1.51713	0.398913	3.80315	0.000142865	0.00120843
BUB3	1848.32	-1.11902	0.298109	-3.75373	0.000174225	0.00142436
GBP1	431.204	-2.94183	0.420634	-6.99379	2.67564e-12	1.23722e-10
GBP3	407.951	-2.79151	0.456003	-6.12169	9.25897e-10	2.80193e-08
MUC6	11.7833	3.02567	1.27323	2.37638	0.0174834	0.0628574
RBMX	1906.62	-2.11279	0.297854	-7.09339	1.3087e-12	6.4104e-11
FSIP2	59.1929	-2.87688	0.619856	-4.64121	3.46372e-06	4.80487e-05
GBP5	320.076	1.64816	0.414953	3.97193	7.12934e-05	0.000663568
RBP5	16.8902	-2.51001	0.993135	-2.52736	0.0114922	0.0453608
THY1	7.65168	3.14194	1.52593	2.05904	0.0394904	0.11615
LINC00312	11.671	4.46037	1.42708	3.12553	0.00177484	0.0100182
COL1A1	518.83	3.48704	0.341653	10.2064	1.8571e-24	5.11144e-22
TUBA1B	35155.5	-1.44649	0.309065	-4.68022	2.86573e-06	4.05647e-05
TUBA1A	3259.57	2.38632	0.313798	7.60465	2.85677e-14	1.80133e-12
UNG	1030.41	-1.36066	0.32004	-4.25152	2.12322e-05	0.000233905
TUBA3E	4.77093	5.66721	2.15335	2.63181	0.00849311	0.0357097
UNK	377.271	-1.54588	0.34048	-4.54029	5.61779e-06	7.31325e-05
RBX1	748.781	-1.19761	0.345318	-3.46813	0.00052409	0.00361772
GAREM	113.539	1.16565	0.438702	2.65704	0.00788308	0.0336515
TUBGCP3	597.212	-1.23111	0.349558	-3.5219	0.000428463	0.0030524
PPP1R13B	499.065	1.5454	0.338829	4.561	5.09109e-06	6.70308e-05
PPP1R12B	158.867	1.46746	0.446664	3.28537	0.00101848	0.00630281
PPP1R12C	2717.9	1.37852	0.319306	4.31724	1.5799e-05	0.000181908
FURIN	3906.83	-1.21483	0.296397	-4.09864	4.15586e-05	0.000417997
KATNA1	387.24	1.02247	0.361207	2.83071	0.00464446	0.0219083
PPP1R14B	1360.41	-1.47496	0.384652	-3.83454	0.000125801	0.0010815
PPP1R14C	77.4415	1.72019	0.514431	3.34387	0.000826189	0.00532767
AKR7L	12.2826	2.31379	1.11114	2.08236	0.0373092	0.11135
LINC00346	170.098	-1.7266	0.408873	-4.22284	2.41246e-05	0.000260962
DHX57	584.273	1.09383	0.32954	3.31925	0.000902583	0.00571405
ALG1L15P	45.8383	4.09535	0.748557	5.47099	4.47529e-08	9.59228e-07
DHX58	498.284	-2.44128	1.13635	-2.14835	0.0316863	0.0988025
RCC1	1561.62	-1.31153	0.301809	-4.34557	1.38912e-05	0.000162753
GCAT	618.813	1.87532	0.363777	5.15513	2.53449e-07	4.61155e-06
GCDH	1706.64	2.90737	0.302462	9.61235	7.09105e-22	1.3512e-19
DHX35	162.692	-1.31181	0.397973	-3.29624	0.00097989	0.00611449
ZBED5	251.035	-1.18376	0.386279	-3.06451	0.00218026	0.011839
ZBED3	22.2264	-3.01394	0.87842	-3.4311	0.000601145	0.00406388
RCC2	1444.05	-2.08452	0.306175	-6.80826	9.87832e-12	4.19829e-10
RPP25L	248.054	-1.2518	0.453176	-2.76227	0.00574003	0.0259885
NDRG4	295.542	1.70043	0.368416	4.61551	3.92124e-06	5.33707e-05
VDR	694.971	1.35167	0.314615	4.29627	1.73697e-05	0.000196343
NFXL1	228.552	-1.202	0.374174	-3.2124	0.00131631	0.00781138
GULP1	145.524	-1.13853	0.500841	-2.27324	0.0230118	0.0775859
PQLC1	681.428	1.55013	0.349161	4.4396	9.01275e-06	0.000111333
GLRX5	1225.5	1.03788	0.31263	3.31983	0.00090072	0.00570434
RCN1	1581.7	-2.82989	0.31406	-9.01065	2.04835e-19	2.65062e-17
VGF	307.445	2.18945	0.46002	4.75948	1.94091e-06	2.86918e-05
MMRN2	32.7636	-2.55261	0.731613	-3.48901	0.000484805	0.00339383
WHAMMP3	24.6853	-2.2496	0.807816	-2.78479	0.00535624	0.0246098
WHAMMP2	26.1107	-1.81313	0.774257	-2.34177	0.0191927	0.0675566
GSDMD	662.873	-2.05053	0.353447	-5.8015	6.57237e-09	1.68837e-07
GSDMB	99.8101	2.58165	0.486662	5.30482	1.12783e-07	2.19738e-06
TMEM198	198.176	2.65455	0.430294	6.16916	6.86535e-10	2.11824e-08
TMEM180	164.168	1.35235	0.410542	3.29406	0.000987524	0.00614192
TMEM189	708.278	1.41733	0.33804	4.19278	2.75562e-05	0.000293323
GPRASP2	153.052	-3.22015	0.438358	-7.34593	2.04336e-13	1.13564e-11
TMEM173	516.619	-2.96291	0.382856	-7.73895	1.00244e-14	6.90303e-13
TMEM175	1105.14	1.20538	0.308035	3.91313	9.11085e-05	0.000814761
TMEM163	52.5979	-1.24274	0.572121	-2.17217	0.0298431	0.0944649
TMEM164	344.166	-1.026	0.349305	-2.93726	0.00331131	0.0166381
TMEM169	23.8426	3.85233	0.964699	3.9933	6.51607e-05	0.000612073
SF3B4P1	37.8771	-2.47894	0.685389	-3.61683	0.000298231	0.00225428
ENPP7P7	4.17764	5.47805	2.22841	2.45828	0.0139606	0.0527745
ENPP7P4	27.023	1.77561	0.786326	2.25811	0.0239386	0.0799184
TMEM154	148.3	-2.01919	0.47791	-4.22504	2.38896e-05	0.000258742
TMEM156	297.457	-1.9702	0.387056	-5.09023	3.57621e-07	6.25117e-06
ENPP7P1	5.46036	5.85832	2.09397	2.79771	0.00514669	0.023811
LINC00261	141.533	-4.657	0.514747	-9.04716	1.46735e-19	1.92756e-17
ZFP36	1394.12	3.3814	0.306547	11.0306	2.72001e-28	1.52145e-25
SYPL2	80.996	1.30364	0.568839	2.29176	0.0219194	0.0747224
ZG16B	34.821	-1.45141	0.674132	-2.153	0.0313185	0.097902
ESRRB	16.475	2.14373	0.939436	2.28193	0.0224936	0.0761797
ZFP64	274.789	-1.79318	0.365613	-4.90458	9.3627e-07	1.49081e-05
TADA1	140.619	-1.30205	0.411513	-3.16406	0.00155586	0.00898088
AIM1L	48.3942	3.33131	0.70396	4.73224	2.22057e-06	3.22023e-05
ZFP91	806.939	-1.23394	0.393652	-3.13459	0.00172092	0.00977104
ZFP90	493.882	1.73959	0.393734	4.41818	9.95371e-06	0.000121633
ESRP1	18.7473	-3.19508	0.968492	-3.29902	0.000970224	0.00607656
ERVMER34-1	9.76923	3.54273	1.4304	2.47674	0.0132588	0.0507973
TXNRD2	440.246	-1.17833	0.370151	-3.18337	0.00145569	0.00847892
TXNRD1	5501.16	1.15975	0.325878	3.55886	0.000372472	0.00271145
MMACHC	146.938	-1.10223	0.418331	-2.63483	0.00841798	0.0354721
CBLN3	19.3977	-1.90342	0.887681	-2.14426	0.0320123	0.0995505
CDRT1	41.6745	-1.33595	0.634306	-2.10616	0.0351901	0.107033
ERVK13-1	166.071	1.46595	0.403939	3.62914	0.000284365	0.00216647
VIPR1	122.559	1.87816	0.433596	4.3316	1.48027e-05	0.000172152
GDE1	1472.86	1.31664	0.303003	4.3453	1.39085e-05	0.000162845
RAPGEFL1	237.189	1.30138	0.369867	3.5185	0.000433995	0.00308421
AGFG2	920.673	2.05502	0.32111	6.39973	1.55648e-10	5.40868e-09
DOPEY1	194.903	1.43862	0.411273	3.49797	0.00046882	0.00329738
DOPEY2	426.199	1.61647	0.379769	4.25644	2.07709e-05	0.000229406
PDE1C	5.11317	4.25708	2.07218	2.05439	0.0399376	0.116941
TRMT2B	181.595	-1.96757	0.41591	-4.73076	2.23682e-06	3.23832e-05
DDIT4L	18.7157	2.67831	0.94284	2.84068	0.00450175	0.0213746
IFNLR1	145.017	-1.61821	0.412946	-3.9187	8.9029e-05	0.000799664
CORO6	75.5329	-2.26358	0.56191	-4.02837	5.61648e-05	0.000537768
SH3KBP1	1177.81	-1.07556	0.302611	-3.55427	0.000379034	0.00275459
LINC00184	5.66187	-5.97823	2.07431	-2.88203	0.00395126	0.019262
LINC00174	61.9908	1.69985	0.605061	2.80939	0.00496352	0.0230806
ATP6V0B	2264.14	1.06085	0.329043	3.22405	0.00126389	0.0075482
WAC	1232.86	-1.01335	0.337194	-3.00526	0.00265357	0.0138635
LILRB5	4.86707	5.69385	2.14894	2.64961	0.00805851	0.0342571
TJP3	345.443	5.36845	0.463186	11.5903	4.61677e-31	3.48064e-28
PPP1R26-AS1	36.2201	-3.13288	0.730231	-4.29026	1.78464e-05	0.000200685
TMEM140	200.221	-1.45938	0.387354	-3.76757	0.000164844	0.00136049
TMEM144	61.2418	-1.4273	0.550878	-2.59095	0.00957114	0.0392906
TMEM145	245.98	2.11126	0.384149	5.49595	3.88604e-08	8.4547e-07
PDE8A	1082.13	-1.18442	0.32013	-3.69982	0.000215753	0.00170985
LMX1B	201.723	1.77104	0.383688	4.61584	3.91506e-06	5.3368e-05
ATP6V1A	824.593	1.10746	0.405134	2.73357	0.00626522	0.0278633
TMEM129	589.134	-1.08441	0.353783	-3.06517	0.00217543	0.0118214
OR2B6	7.67367	3.19619	1.6149	1.97918	0.0477953	0.133777
ATP6V1D	1467.38	1.68078	0.312595	5.37688	7.57858e-08	1.52983e-06
TMEM110	745.981	1.52374	0.324524	4.6953	2.6622e-06	3.7956e-05
FRMD6-AS1	35.7934	1.55532	0.666821	2.33243	0.0196779	0.0689046
TMEM101	437.499	-1.98755	0.373661	-5.31912	1.04271e-07	2.04388e-06
TMEM104	1591.7	1.79827	0.33227	5.41207	6.23009e-08	1.28454e-06
PDE4B	205.464	-3.5569	0.422445	-8.41979	3.77161e-17	3.51611e-15
TMEM108	144.551	1.26079	0.41329	3.05061	0.00228374	0.0122981
PDE4D	181.643	-2.58771	0.452441	-5.71944	1.06876e-08	2.62496e-07
POLDIP3	1679.8	-1.01201	0.30704	-3.29602	0.000980646	0.00611449
PDE6B	4.48249	5.58449	2.18404	2.55695	0.0105594	0.0424039
PDE7B	110.273	-3.36544	0.493756	-6.81599	9.36183e-12	4.02814e-10
TESK2	264.804	2.41839	0.368044	6.57092	5.00043e-11	1.87273e-09
NDST1	1238.78	-2.12062	0.323111	-6.56312	5.26921e-11	1.96069e-09
WLS	733.159	-1.45485	0.314847	-4.6208	3.82263e-06	5.22747e-05
TPRG1L	1195.69	1.8513	0.315701	5.86407	4.51653e-09	1.19385e-07
GATA3	52.6568	-2.94857	0.610306	-4.83129	1.35651e-06	2.07423e-05
GATA2	497.955	1.00951	0.332201	3.03885	0.0023748	0.0126666
PDGFC	391.82	-2.36999	0.392561	-6.03726	1.56755e-09	4.54537e-08
LOC730222	41.0565	1.78294	0.658576	2.70726	0.00678413	0.029789
TCP11L2	94.8146	1.09543	0.54388	2.01409	0.0439997	0.12528
CDC20B	9.88736	3.60264	1.41201	2.55142	0.0107285	0.0429735
PHF20L1	968.409	1.08159	0.424649	2.54703	0.0108645	0.0433779
LIN37	506.746	1.57096	0.423062	3.71331	0.000204567	0.0016339
SAMD9	1100.58	-1.84297	0.35897	-5.13404	2.83587e-07	5.11164e-06
WRB	260.367	1.26269	0.418892	3.01436	0.00257526	0.0135565
FAM201A	69.5026	-2.15745	0.52468	-4.11194	3.92349e-05	0.000398024
SAMD1	439.816	-1.42156	0.360807	-3.93995	8.14985e-05	0.000744445
LIMS2	140.495	-1.86993	0.469916	-3.97928	6.91237e-05	0.0006458
CDC25B	1886.7	-1.04194	0.309939	-3.36176	0.000774479	0.00506009
TPST2	853.808	1.52936	0.322275	4.74552	2.07975e-06	3.04806e-05
TPST1	330.984	1.00042	0.349464	2.86274	0.00419998	0.0202187
LPAL2	23.8628	-2.60359	0.82336	-3.16216	0.00156604	0.00903665
FLJ30679	17.1347	3.98399	1.1058	3.6028	0.000314802	0.00235795
LIN7B	158.157	1.48684	0.413496	3.59578	0.000323427	0.00240903
FAM208A	588.177	-1.23598	0.403225	-3.06523	0.00217505	0.0118214
TSPAN10	11.0142	2.92266	1.21859	2.39839	0.0164672	0.0600832
HAND1	26.1246	2.66613	0.798704	3.33807	0.000843614	0.00541387
PBXIP1	956.061	1.76078	0.309609	5.68709	1.29226e-08	3.12521e-07
TSPAN33	295.816	1.47858	0.388508	3.80578	0.000141358	0.00119743
MID1IP1	522.159	-2.0685	0.367412	-5.62992	1.80297e-08	4.20831e-07
SYT17	48.4136	-1.94211	0.593059	-3.27474	0.00105759	0.00650072
TSPAN13	360.239	3.5447	0.365013	9.71116	2.70235e-22	5.38605e-20
SYT11	286.26	7.55521	0.775153	9.74673	1.90506e-22	3.88632e-20
SMARCAL1	376.643	-1.11424	0.349974	-3.18378	0.00145367	0.00847281
KCTD13	460.199	1.2073	0.371182	3.25257	0.00114367	0.00692673
KCTD14	317.512	-2.47018	0.375779	-6.57349	4.915e-11	1.84472e-09
KCTD17	801.209	1.84149	0.334807	5.50015	3.7946e-08	8.28695e-07
LPAR1	26.7603	-1.61034	0.74799	-2.15288	0.0313277	0.0979133
STAT5A	269.573	-1.91682	0.559809	-3.42406	0.00061692	0.00415755
LPAR5	71.4355	-1.42925	0.538634	-2.65348	0.00796673	0.0339335
B3GNTL1	285.312	-1.39741	0.386652	-3.61413	0.000301356	0.00227394
IL11	1579.93	2.6003	0.367517	7.07532	1.49108e-12	7.22215e-11
IL16	90.925	1.31189	0.564394	2.32442	0.0201028	0.0700529
REM1	3.87279	5.36325	2.29156	2.34043	0.0192614	0.0677197
VEGFC	219.334	-3.66604	0.478167	-7.66686	1.7626e-14	1.15334e-12
VEGFA	903.745	-1.90096	0.329938	-5.76156	8.33401e-09	2.09437e-07
KITLG	185.591	1.09874	0.425957	2.57946	0.00989541	0.0403069
TMEM260	279.622	1.28353	0.400057	3.20837	0.00133492	0.00790285
TMEM261	225.202	-1.27592	0.41161	-3.09982	0.0019364	0.0107607
IL4R	508.924	-2.30783	0.374794	-6.15761	7.38501e-10	2.26648e-08
TMEM256	461.995	1.03854	0.372566	2.78753	0.00531114	0.0244349
AC012314.8	48.742	2.26177	0.617673	3.66175	0.000250497	0.00193998
CACNA1A	6.42052	4.60916	1.95593	2.3565	0.018448	0.0654837
TMEM241	262.836	1.51458	0.384437	3.93974	8.15713e-05	0.000744445
CACNA1G	161.039	5.69468	0.639381	8.90655	5.26445e-19	6.42856e-17
TMEM243	455.865	-1.01897	0.372984	-2.73195	0.00629611	0.0279648
TMEM232	10.5102	5.34309	1.78591	2.9918	0.00277338	0.0143649
TMEM238	6.78038	-3.53207	1.69067	-2.08916	0.0366934	0.110004
MANSC1	114.683	-1.29291	0.43968	-2.94057	0.00327612	0.0164804
MXD1	535.309	1.05692	0.33707	3.13561	0.00171499	0.00975015
PHTF2	633.374	1.05181	0.458967	2.29169	0.0219236	0.0747224
PHTF1	361.251	-1.39832	0.361088	-3.87253	0.00010771	0.000941856
RERG	28.9963	2.71709	0.80074	3.39322	0.000690751	0.00459089
TMEM223	324.006	-2.03637	0.392603	-5.18684	2.13896e-07	3.94569e-06
SNTA1	556.701	1.85673	0.350232	5.30143	1.14901e-07	2.23111e-06
TMEM216	324.392	-1.27165	0.440412	-2.88741	0.00388432	0.0189998
C8orf82	307.595	-1.5278	0.401137	-3.80868	0.000139712	0.00118657
MKNK1	676.623	1.28853	0.318547	4.04504	5.23148e-05	0.000505933
TMEM205	1179.1	1.43299	0.378089	3.7901	0.000150589	0.00126451
TMEM206	289.293	1.14963	0.351532	3.27033	0.0010742	0.00658192
MKNK2	2734.25	1.36449	0.297743	4.58278	4.58843e-06	6.12026e-05
ZNF804A	57.6554	-3.67661	0.631319	-5.82369	5.7561e-09	1.49866e-07
SNTB1	132.797	-2.43031	0.442022	-5.49817	3.83753e-08	8.37017e-07
NYNRIN	91.5403	-2.40165	0.485936	-4.94232	7.71971e-07	1.2522e-05
CTBP2	770.057	-1.77212	0.32512	-5.45067	5.0179e-08	1.05724e-06
CTBP1	2329	-1.35659	0.30515	-4.44565	8.76258e-06	0.000108842
SETD1B	371.995	-1.86911	0.346277	-5.39773	6.74891e-08	1.38165e-06
TAF7L	5.03354	4.21435	2.07205	2.03391	0.041961	0.121126
FAM211A	99.4282	3.21049	0.501067	6.40732	1.48102e-10	5.21924e-09
PLEKHN1	111.345	-2.24349	0.469231	-4.78121	1.7424e-06	2.60684e-05
HLTF-AS1	27.2339	1.82055	0.857225	2.12377	0.0336891	0.103484
FAM210B	121.671	1.20744	0.442395	2.72932	0.00634644	0.0281523
PLEKHO1	158.017	-1.03363	0.454316	-2.27512	0.0228985	0.0773091
PLEKHO2	911.326	1.88263	0.322555	5.83662	5.32701e-09	1.39532e-07
FAM212B	156.568	1.14257	0.42899	2.66341	0.00773542	0.0332041
FAM212A	74.7695	1.7745	0.563312	3.15012	0.00163203	0.00937379
CDC14B	613.75	1.52488	0.328734	4.63866	3.50672e-06	4.85944e-05
LOC101928013	268.805	-3.89349	0.392344	-9.92365	3.28522e-23	7.39815e-21
FAM216A	145.488	-1.87586	0.412197	-4.55088	5.34215e-06	6.99117e-05
PHYHD1	148.684	-1.32356	0.431433	-3.06783	0.00215621	0.0117427
TLE2	68.431	1.49397	0.538421	2.77473	0.0055248	0.0252219
SPICE1	297.11	1.53992	0.402282	3.82796	0.000129208	0.00110859
VRK2	202.202	-2.04726	0.390355	-5.24461	1.5661e-07	2.97439e-06
VRK3	679.894	1.14915	0.319899	3.59223	0.000327859	0.00243577
ILF3	6270.93	-1.32985	0.330832	-4.0197	5.82719e-05	0.000554879
SNRPA	1268.47	-1.02164	0.328216	-3.11269	0.00185392	0.0103935
FAM114A2	274.999	1.02255	0.388443	2.63243	0.00847761	0.0356801
PLXNA2	2240.41	-3.08793	0.302958	-10.1926	2.14027e-24	5.79879e-22
PLXNA4	30.3205	-1.69773	0.736686	-2.30455	0.0211919	0.0728525
PLXNA3	1649.44	1.77496	0.299684	5.92276	3.1658e-09	8.65113e-08
CEP112	96.201	1.15341	0.47458	2.43037	0.0150834	0.0560193
SCRT1	4.72859	4.1491	2.09958	1.97616	0.048137	0.134455
LOC101928046	9.17004	5.12604	1.8738	2.73564	0.00622589	0.0277524
LRFN4	544.991	-3.29858	0.362189	-9.10733	8.44329e-20	1.1807e-17
PLEKHM3	265.789	1.29586	0.495924	2.61303	0.00897432	0.037273
PLEKHF1	212.935	1.58703	0.498182	3.18565	0.00144429	0.00843516
SCRN1	1343.83	-2.61084	0.340834	-7.66013	1.85741e-14	1.21081e-12
TLK2	376.977	-1.22704	0.339245	-3.61698	0.000298059	0.00225397
TLK1	264.975	-2.03423	0.397319	-5.1199	3.05695e-07	5.45906e-06
PLEKHG5	211.025	1.48656	0.389911	3.81257	0.00013753	0.00117016
FAM219B	383.002	-1.40641	0.345647	-4.06892	4.72312e-05	0.00046666
PLEKHH2	242.225	2.07552	0.429057	4.8374	1.3155e-06	2.01494e-05
PLEKHH3	628.04	1.18192	0.34059	3.47021	0.000520053	0.00359701
MTFP1	596.477	-1.7739	0.363473	-4.8804	1.05868e-06	1.65805e-05
SEC11C	378.882	1.42875	0.361787	3.94914	7.84311e-05	0.000719956
SLC25A1P5	53.8252	-1.57143	0.60121	-2.61378	0.00895471	0.0372004
GFER	386.898	-1.23882	0.375625	-3.29801	0.000973712	0.00609097
P2RX6	17.0362	-1.83257	0.918175	-1.99588	0.0459473	0.129612
P2RX5	170.035	-2.60203	0.469429	-5.54298	2.97362e-08	6.65324e-07
TLL2	56.8352	-2.10001	0.60355	-3.47943	0.000502486	0.00349503
DZIP1L	80.5138	-3.13114	0.630886	-4.96309	6.93809e-07	1.14143e-05
IL15RA	215.719	-2.53356	0.541733	-4.67677	2.91428e-06	4.11264e-05
FLT3LG	61.6041	-1.77595	0.5981	-2.96932	0.00298462	0.0152487
KRT7	15140.8	-2.06845	0.425596	-4.86013	1.17306e-06	1.81939e-05
TLN2	656.063	1.96688	0.331121	5.94006	2.8491e-09	7.89191e-08
SPTBN4	40.3303	2.87582	0.679034	4.23517	2.28382e-05	0.000248752
SPTBN5	186.418	1.52831	0.436942	3.49773	0.000469228	0.0032981
FUT10	96.8748	-1.2358	0.480249	-2.57326	0.0100747	0.0408326
FUT11	192.753	-2.23867	0.44112	-5.07497	3.87557e-07	6.74046e-06
HTATSF1	1472.9	1.2258	0.312081	3.92783	8.57153e-05	0.0007745
SPTBN1	5681.25	-1.10646	0.350757	-3.15448	0.00160784	0.00924399
SPTBN2	796.053	-2.162	0.318956	-6.77838	1.21531e-11	5.11492e-10
SETDB1	391.525	-1.33912	0.351856	-3.80586	0.000141313	0.00119743
SH3PXD2A	864.791	-2.42156	0.336632	-7.1935	6.3152e-13	3.22075e-11
SH3PXD2B	880.742	2.21373	0.389022	5.69051	1.26662e-08	3.07178e-07
IZUMO4	72.2265	4.26865	0.624306	6.83744	8.06229e-12	3.51257e-10
CBFA2T2	893.654	1.67937	0.343303	4.89178	9.99275e-07	1.57665e-05
TLR6	73.7652	-1.48831	0.543031	-2.74074	0.00613011	0.02741
TLR5	40.4916	2.65642	0.679169	3.91127	9.18111e-05	0.000819776
TLR4	135.245	-3.13278	0.478288	-6.54998	5.75462e-11	2.12761e-09
TLR3	37.0431	-3.10408	0.741908	-4.18392	2.86528e-05	0.000303321
KIAA0513	450.988	2.53999	0.367402	6.9134	4.73186e-12	2.10927e-10
SORBS2	25.6539	-3.20898	0.848946	-3.77996	0.000156856	0.00130554
SORBS1	495.549	3.60706	0.428484	8.41819	3.82355e-17	3.54547e-15
SORBS3	557.808	-2.24093	0.353336	-6.3422	2.26504e-10	7.62463e-09
APBA1	102.858	1.12215	0.481489	2.33058	0.0197758	0.0691452
APBA2	484.82	-1.59324	0.339719	-4.68987	2.73375e-06	3.8887e-05
RASEF	222.279	-1.33105	0.417862	-3.18537	0.00144567	0.00843801
COTL1	5100.45	1.18168	0.305797	3.86428	0.000111418	0.000970845
TMEM38A	100.144	1.13335	0.454711	2.49247	0.0126858	0.0491669
NOSIP	3768.15	1.63816	0.370351	4.42325	9.72275e-06	0.000119315
LZTFL1	291.217	1.21704	0.405502	3.00131	0.00268818	0.0140358
MYCL	47.8108	1.97441	0.600705	3.28682	0.00101326	0.00627721
EFNA5	125.279	-2.53013	0.468896	-5.39593	6.81702e-08	1.39321e-06
EFNA4	208.099	1.03818	0.388166	2.67457	0.00748259	0.0322998
EFNB1	349.293	1.54312	0.34991	4.41004	1.03351e-05	0.000125673
EFNA3	419.161	2.29717	0.366392	6.26969	3.61757e-10	1.1725e-08
RASA4	57.8783	3.10253	0.630216	4.92296	8.52454e-07	1.37247e-05
RASD2	169.837	4.62338	0.486712	9.49923	2.11458e-21	3.70371e-19
RASD1	1349.85	2.94228	0.337016	8.73038	2.53812e-18	2.80325e-16
ANXA2R	118.406	-1.54933	0.502088	-3.08578	0.00203016	0.0112004
ZNF815P	154.1	2.16943	0.444296	4.88286	1.04559e-06	1.64226e-05
RFX2	465.407	2.36982	0.342633	6.91649	4.62977e-12	2.06908e-10
RFX1	325.877	-1.2571	0.362289	-3.46989	0.000520675	0.00359845
SEPT7P2	153.924	1.05561	0.448544	2.35342	0.0186017	0.0659348
HNRNPLP2	46.8747	-1.40914	0.594297	-2.37111	0.0177348	0.0635111
EFCAB4B	193.185	-2.60183	0.44031	-5.90909	3.44009e-09	9.33507e-08
B3GALT1	22.0124	2.40446	0.963986	2.49429	0.012621	0.0489592
MYOF	2864.55	-1.77863	0.352022	-5.05263	4.35778e-07	7.49642e-06
TMC8	149.528	-1.33125	0.42281	-3.14857	0.00164071	0.00941429
TMC7	76.6819	-1.26092	0.501719	-2.51321	0.0119639	0.0468718
TMC4	45.1819	4.4032	0.77529	5.67943	1.35144e-08	3.24122e-07
OVCA2	302.681	-1.3183	0.39371	-3.34842	0.000812748	0.00525272
ZC3HAV1L	113.043	-2.03915	0.49158	-4.14816	3.35153e-05	0.000346751
KIAA0895	116.744	1.06845	0.499278	2.13999	0.0323559	0.100349
TACSTD2	218.151	-3.01571	0.41318	-7.29878	2.90388e-13	1.57847e-11
B3GALT5	9.422	-2.58558	1.26584	-2.04258	0.0410937	0.119158
GABPB1-AS1	119.619	-1.18508	0.448332	-2.64332	0.00820978	0.0347893
B3GALTL	124.312	-1.42472	0.445934	-3.19491	0.00139874	0.00820227
EFCAB12	72.7997	7.14944	1.14064	6.2679	3.65961e-10	1.18391e-08
ATP7B	186.823	1.09033	0.463429	2.35274	0.0186355	0.0660411
ATP7A	225.446	1.86551	0.517081	3.60776	0.000308847	0.00232137
RP11-875O11.2	18.9306	2.3595	0.929408	2.53871	0.0111262	0.0442293
KSR2	2.98285	4.9907	2.46848	2.02177	0.0432005	0.123715
SEC22A	203.31	1.16689	0.379271	3.07667	0.00209325	0.0114682
ATP9A	107.641	-1.40977	0.633351	-2.22588	0.0260219	0.0852968
NOVA2	70.7981	8.1227	1.53239	5.30067	1.15379e-07	2.23538e-06
TMEM41B	824.191	1.79646	0.3356	5.35298	8.65185e-08	1.7244e-06
ZAK	410.512	-1.55814	0.422523	-3.68771	0.000226281	0.00178108
PLEKHB1	142.929	2.21697	0.466266	4.75473	1.98714e-06	2.93002e-05
TMPO	1835.43	-1.52283	0.403092	-3.77787	0.000158177	0.00131422
TMEM194B	36.2657	-1.79187	0.68979	-2.59771	0.00938479	0.0386446
PAG1	416.18	1.52655	0.40333	3.78486	0.000153792	0.00128767
EAF2	52.6969	2.39858	0.586593	4.089	4.3324e-05	0.000432741
RGL1	425.406	3.92187	0.412673	9.50356	2.0283e-21	3.58885e-19
RGL2	1136.99	-1.04004	0.322603	-3.2239	0.00126456	0.0075482
NBPF8	676.201	-1.18944	0.332027	-3.58235	0.000340522	0.00251682
NBPF1	907.5	1.05902	0.315512	3.35651	0.000789341	0.00513205
ZFX	163.46	-2.88114	0.434901	-6.62483	3.47654e-11	1.36079e-09
RGMA	63.9425	3.37282	0.610884	5.5212	3.36687e-08	7.46567e-07
PLEKHA2	194.279	-3.08195	0.461784	-6.674	2.48917e-11	9.9224e-10
PLEKHA6	428.669	-1.46295	0.338217	-4.32547	1.5221e-05	0.000176308
JADE1	217.629	-1.97276	0.388384	-5.0794	3.78622e-07	6.60493e-06
KNDC1	25.2219	2.73516	0.813759	3.36115	0.000776193	0.00506926
JADE2	1105.44	-3.45499	0.313941	-11.0052	3.60617e-28	1.89488e-25
RGS2	226.801	2.22416	0.508068	4.37768	1.19949e-05	0.000142753
ARID2	217.271	-1.85	0.558738	-3.31104	0.000929506	0.00585457
RGS9	97.8533	5.37641	0.674558	7.97026	1.5834e-15	1.23677e-13
RGS7	13.1988	3.55613	1.24533	2.85558	0.00429579	0.0205714
MZF1	284.055	-1.55865	0.38216	-4.07853	4.53205e-05	0.00045009
NXPH3	80.9277	2.79869	0.532496	5.2558	1.47383e-07	2.80988e-06
NXPH4	644.471	1.07368	0.351759	3.05233	0.00227074	0.0122509
DYNC1I2P1	53.9111	-1.32106	0.562156	-2.34998	0.0187744	0.0664385
CYP11A1	31.2506	-2.65561	0.765124	-3.47083	0.00051886	0.0035902
GGT5	293.742	-2.86581	0.388546	-7.37573	1.63442e-13	9.17178e-12
CACFD1	108.8	1.39372	0.479126	2.90889	0.0036272	0.0179702
PAN3	223.001	-1.14998	0.472236	-2.43519	0.0148839	0.0554905
TMEM45B	183.424	2.14679	0.392879	5.46425	4.64869e-08	9.90273e-07
TMEM191A	81.2555	1.94658	0.560448	3.47325	0.000514194	0.00356788
HSDL1	631.451	1.00445	0.353753	2.8394	0.00451986	0.0214431
PAOX	13.71	5.73642	1.72354	3.32828	0.000873829	0.00556861
ARIH2OS	19.8624	2.1793	0.904137	2.41036	0.0159367	0.0585289
SYTL5	5.28761	-4.42583	2.00933	-2.20264	0.0276201	0.0893365
SYTL3	68.5076	3.15908	0.569453	5.54757	2.89668e-08	6.48947e-07
SYTL2	169.611	1.64052	0.420939	3.8973	9.72713e-05	0.000861432
CDC42SE1	767.919	-1.09899	0.319687	-3.43771	0.000586651	0.00398901
MTHFS	127.017	-2.68944	0.458255	-5.86888	4.38754e-09	1.16531e-07
INO80	738.566	-1.01979	0.31342	-3.25377	0.00113886	0.00690968
ING1	588.763	1.43153	0.325546	4.39732	1.09593e-05	0.000132521
ING4	97.7578	-1.02165	0.459404	-2.22387	0.0261575	0.0856515
METTL7A	29.5013	-1.68801	0.742333	-2.27392	0.0229706	0.0774904
RHBG	20.5512	3.38537	0.984705	3.43795	0.000586128	0.0039888
TUBB3	5612.4	2.64292	0.334286	7.90617	2.65426e-15	2.00108e-13
STK32C	615.308	1.82126	0.352721	5.16345	2.42434e-07	4.42945e-06
INIP	401.448	1.19314	0.399508	2.98652	0.00282176	0.0145406
ITPRIPL2	438.475	-3.89332	0.393709	-9.88884	4.65373e-23	1.03456e-20
PPAN-P2RY11	657.069	-1.10491	0.351548	-3.14298	0.00167235	0.00955155
SCPEP1	849.103	1.34937	0.317458	4.25056	2.13239e-05	0.000234544
METTL18	51.2198	-1.3061	0.580545	-2.24979	0.0244624	0.0813538
METTL20	46.5998	3.30125	0.687683	4.80054	1.58239e-06	2.38804e-05
TNNI3	35.8749	1.76865	0.665346	2.65825	0.00785484	0.033587
TNS4	875.401	-4.38719	0.336653	-13.0318	8.07033e-39	1.77564e-35
TNS3	543.769	-2.18348	0.349623	-6.24523	4.23177e-10	1.33903e-08
TNS1	44.7464	2.4659	0.631412	3.90537	9.40811e-05	0.000837457
BOLA3-AS1	26.0463	-1.49212	0.757764	-1.96911	0.0489401	0.136303
EBF2	12.6442	5.62444	1.78896	3.14397	0.00166674	0.00953524
RUNX2	51.1358	-1.45933	0.570711	-2.55705	0.0105565	0.0424039
ASS1P11	2.82268	-4.9743	2.52006	-1.97388	0.0483951
UBL7-AS1	57.6839	1.2054	0.564542	2.13517	0.0327469	0.101277
PRKCDBP	1846.39	-2.16859	0.364493	-5.9496	2.688e-09	7.48154e-08
GSTT2B	521.022	1.16791	0.338945	3.44571	0.000569566	0.0038883
TMEM50B	305.358	1.18978	0.35598	3.34227	0.00083096	0.00535247
LOC152225	102.878	-4.15731	0.600193	-6.92662	4.31013e-12	1.94124e-10
AMMECR1	150.699	-1.2227	0.473104	-2.58442	0.00975421	0.0398159
CIDEB	213.452	1.2081	0.411941	2.9327	0.00336023	0.0168352
EPB41L4B	417.253	-1.03348	0.34212	-3.02081	0.00252098	0.0133274
TUBG2	448.919	1.01045	0.343933	2.93792	0.00330417	0.0166119
IL17RD	316.749	1.8397	0.431382	4.26467	2.00197e-05	0.000221816
RHOB	2318.7	1.42407	0.298168	4.77607	1.78756e-06	2.66521e-05
RHOJ	9.74807	-6.76246	1.84323	-3.66881	0.000243684	0.00189229
RHOV	88.2317	1.69277	0.623033	2.71698	0.00658812	0.0290534
R3HCC1	689.186	1.10945	0.336261	3.29938	0.000968985	0.00607235
LOC729083	50.0144	3.94782	0.721533	5.47143	4.46427e-08	9.5805e-07
ARHGAP39	658.934	1.45708	0.320527	4.54588	5.47061e-06	7.1431e-05
ARHGAP40	142.43	-1.23719	0.446932	-2.76818	0.00563707	0.0255949
CMPK1	772.116	-1.32162	0.341533	-3.86967	0.000108983	0.000952503
ARHGAP22	166.081	-1.05851	0.463144	-2.28548	0.0222847	0.0755754
ARHGAP21	644.783	-1.91891	0.352352	-5.44599	5.1518e-08	1.0815e-06
ARHGAP20	52.2285	2.10108	0.622159	3.37707	0.000732618	0.00482293
ARHGAP28	38.4559	1.49471	0.684404	2.18397	0.0289647	0.092461
ARHGAP27	608.494	-1.00754	0.342317	-2.94329	0.00324739	0.0163786
ARHGAP24	66.1941	-1.27195	0.577053	-2.20421	0.0275096	0.0890954
ARHGAP31	249.943	-3.41289	0.394981	-8.64062	5.59066e-18	6.02124e-16
ULBP2	627.298	1.38377	0.331034	4.18015	2.91313e-05	0.000307822
LOC100124334	9.26162	6.63065	1.84881	3.58644	0.000335222	0.00248302
TOB1	287.016	1.202	0.358101	3.35658	0.00078913	0.00513205
LRIG3	149.176	-1.44057	0.408049	-3.53038	0.000414958	0.0029635
SSBP2	217.176	1.90589	0.377857	5.04394	4.56042e-07	7.81399e-06
SSBP3	673.573	1.2477	0.322941	3.86354	0.000111757	0.000972822
FAM185BP	27.2663	2.42469	0.817516	2.96593	0.0030177	0.0153872
KIAA0247	250.818	1.64842	0.372108	4.42995	9.42533e-06	0.000116159
ASPHD2	61.7624	2.87022	0.603271	4.75777	1.95748e-06	2.8912e-05
SAR1B	695.046	1.0218	0.335249	3.04788	0.00230466	0.0123867
TOE1	325.23	-2.10039	0.377097	-5.5699	2.54883e-08	5.7849e-07
MIR33B	3.80947	5.36396	2.57697	2.0815	0.0373881	0.111451
LOC101928329	3.18335	5.0863	2.41588	2.10536	0.0352601	0.107152
PBX2	497.223	-3.03904	0.34233	-8.87753	6.83629e-19	8.11926e-17
TEX37	18.7283	6.18124	1.66305	3.7168	0.000201759	0.00161444
PBX4	173.06	3.01595	0.533585	5.65224	1.58372e-08	3.74648e-07
PBX1	40.3577	3.76463	0.767013	4.90817	9.19298e-07	1.46783e-05
TEX14	63.9347	2.53868	0.571021	4.44587	8.75362e-06	0.000108808
TEX19	35.1701	2.75503	0.731896	3.76424	0.000167059	0.00137354
SLC18B1	86.997	-1.47245	0.50726	-2.90276	0.00369896	0.0182683
SNX33	373.254	-1.90612	0.344896	-5.52666	3.26389e-08	7.24659e-07
SNX30	336.334	1.40838	0.386274	3.64607	0.000266285	0.00204671
SNX29	337.705	1.30944	0.437178	2.99522	0.0027425	0.0142396
SNX21	168.463	-1.19846	0.399673	-2.9986	0.00271225	0.0141304
SNX22	57.7423	1.97298	0.565448	3.48924	0.00048439	0.00339383
SNX18	268.63	1.01351	0.445323	2.27591	0.0228513	0.0771799
CTNNBIP1	347.747	1.35266	0.361169	3.74524	0.000180225	0.00146512
PAX8-AS1	267.6	-1.68145	0.38884	-4.32428	1.53033e-05	0.000177024
LOC729654	2.98285	4.9907	2.46848	2.02177	0.0432005	0.123715
ARL8B	1677.08	1.0539	0.332482	3.16978	0.00152552	0.00883057
RP11-527H14.2	4.34881	-5.59824	2.20731	-2.53623	0.0112054	0.0444612
RP11-527H14.3	7.96562	-4.07592	1.62062	-2.51504	0.0119018	0.0466811
TRIM69	40.6476	-1.29885	0.631444	-2.05695	0.0396906	0.116444
RP3-416J7.4	7.0595	3.67585	1.63205	2.25228	0.0243044	0.0808749
TRIM65	401.797	-1.58426	0.348637	-4.54416	5.51544e-06	7.19621e-05
TRIM62	379.266	1.6126	0.339085	4.75575	1.97708e-06	2.91767e-05
ARL4D	536.417	2.23907	0.395961	5.65477	1.56059e-08	3.69681e-07
PCCA	110.312	1.58989	0.44471	3.57511	0.000350077	0.00257545
ZNF878	18.0016	2.62104	0.97937	2.67625	0.00744507	0.0321618
TRIM54	4.46607	5.5672	2.21095	2.51802	0.0118017	0.0463659
TRIM56	303.16	-2.77152	0.393289	-7.04702	1.82792e-12	8.75583e-11
TRIM52	126.97	1.37493	0.451476	3.04542	0.00232355	0.01247
TRIM47	568.867	-2.62595	0.377188	-6.96192	3.35676e-12	1.53578e-10
ZNF865	513.974	-1.11982	0.369098	-3.03393	0.00241388	0.0128395
RILP	320.598	-1.06971	0.384297	-2.78354	0.00537684	0.0246848
UBQLN2	215.322	-1.08616	0.38156	-2.84664	0.00441833	0.0210362
CABLES1	99.9033	-1.61544	0.484491	-3.33431	0.000855123	0.00546951
EFR3B	333.156	2.65728	0.394773	6.73115	1.68323e-11	6.90005e-10
CABLES2	640.03	1.74286	0.334627	5.20836	1.9052e-07	3.56378e-06
DBNDD2	420.306	-2.00075	0.403814	-4.95463	7.24665e-07	1.1821e-05
TRIM36	339.625	1.0563	0.373819	2.82569	0.00471784	0.0222121
ZNF852	38.4779	1.49604	0.658458	2.27204	0.0230844	0.0777853
RINL	53.9703	-2.01493	0.585211	-3.44308	0.000575126	0.00392162
TRIM21	427.479	-1.44932	0.366976	-3.94935	7.83641e-05	0.000719721
TP63	36.7891	2.48795	0.69319	3.58914	0.000331772	0.00246062
TRIM23	211.64	1.04743	0.519178	2.01748	0.0436457	0.12462
ARL14	143.763	2.52324	0.594214	4.24635	2.17285e-05	0.000237977
ARL15	104.311	1.73431	0.519579	3.33792	0.000844083	0.00541487
TMEM170B	140.402	2.38861	0.555432	4.30045	1.70452e-05	0.000193053
TRIM14	1338.99	-2.07311	0.315766	-6.56533	5.19164e-11	1.94015e-09
TRIM15	6.19429	3.45322	1.7167	2.01154	0.0442683	0.125921
RIN3	281.643	-2.92828	0.389973	-7.50892	5.96152e-14	3.56458e-12
TRIM16	607.824	-1.57413	0.34557	-4.55518	5.23409e-06	6.86529e-05
TP53	1465.39	-2.96577	0.309839	-9.57198	1.0488e-21	1.95551e-19
RIN2	396.807	-3.9022	0.368628	-10.5857	3.47045e-26	1.33187e-23
GIPR	79.6723	2.58549	0.533656	4.84487	1.26692e-06	1.94756e-05
SYNGR1	179.263	1.15153	0.397447	2.89732	0.00376371	0.0184933
LOC646797	24.3103	3.43065	0.936765	3.66223	0.000250029	0.00193809
PCK1	3.19156	5.09861	2.42019	2.1067	0.0351435	0.106929
PCK2	1020.73	-1.04145	0.373745	-2.78651	0.00532783	0.0244922
TP73	77.2491	-1.21942	0.496735	-2.45486	0.0140939	0.0531068
MTMR9LP	49.2312	-1.34225	0.591282	-2.27007	0.0232032	0.0780709
HERPUD1	1627.9	1.34048	0.480483	2.78986	0.0052731	0.0242792
PCLO	193.382	1.09004	0.422713	2.57867	0.00991814	0.0403521
GIT1	2934.57	1.07806	0.307774	3.50275	0.000460476	0.00325373
NOXO1	63.9557	1.47654	0.54812	2.69382	0.00706389	0.0307913
LOC644172	14.1963	3.0468	1.08686	2.8033	0.00505819	0.0234704
PCNT	790.574	-1.27931	0.327794	-3.90279	9.50894e-05	0.00084511
SPINK2	5.16372	5.77841	2.11987	2.72584	0.00641388	0.0283933
PCP2	9.38537	2.68367	1.32314	2.02825	0.0425347	0.122456
FLJ25758	24.2849	6.55121	1.6367	4.0027	6.26232e-05	0.000592086
LOC100506127	60.935	2.24503	0.561226	4.00023	6.32815e-05	0.000597008
LOC100506124	17.4366	2.22413	0.983505	2.26143	0.0237324	0.0793981
MIR3064	14.6989	3.13875	1.17181	2.67854	0.00739438	0.0319805
TNFAIP2	1439.6	-1.07359	0.452128	-2.37453	0.0175715	0.0630437
SHROOM1	310.452	-2.1352	0.413753	-5.16056	2.46217e-07	4.48467e-06
SYNGR3	26.7797	1.81859	0.782732	2.32339	0.020158	0.0702028
SARDH	51.5967	1.54395	0.584209	2.64281	0.00822222	0.0348334
WIPF1	108.305	-1.85228	0.46839	-3.95456	7.66749e-05	0.000707204
KIAA0141	580.3	-1.21182	0.319924	-3.78783	0.00015197	0.00127425
GJA1	393.928	-1.65526	0.378485	-4.37338	1.22336e-05	0.000144997
EVA1A	340.822	-2.70846	0.486946	-5.56212	2.66513e-08	6.04096e-07
GJA3	196	2.86696	0.49344	5.81015	6.24178e-09	1.6106e-07
EVA1B	100.254	1.56137	0.461811	3.38098	0.000722284	0.00477302
ZMIZ2	3426.97	1.3764	0.29287	4.69971	2.60536e-06	3.72134e-05
EVA1C	54.5267	-1.97356	0.578784	-3.40983	0.000650023	0.00435357
PXDC1	293.213	-2.32647	0.418305	-5.56166	2.67222e-08	6.04912e-07
NUP210	3600.37	-1.25365	0.342957	-3.65542	0.000256764	0.00198232
ARMC9	326.243	1.28616	0.347188	3.7045	0.000211811	0.00168246
FAM86EP	117.337	1.07464	0.431728	2.48916	0.0128045	0.0494941
ARMC2	51.6238	2.01862	0.587651	3.43507	0.000592405	0.00402047
ARMC5	224.203	-1.5411	0.388172	-3.97014	7.183e-05	0.00066713
ARMC6	1413.92	-1.30661	0.317168	-4.11961	3.79507e-05	0.000386642
ARMC4	30.9084	-2.28163	0.717576	-3.17963	0.00147463	0.00856616
NUP205	1559.98	-1.10834	0.373266	-2.96931	0.00298469	0.0152487
LOC101059954	22.6078	-3.31434	0.903287	-3.6692	0.000243313	0.00189025
FAM86HP	41.1507	1.44649	0.717749	2.01532	0.0438711	0.125057
GJC2	48.0067	1.46709	0.600653	2.4425	0.014586	0.0546031
FDFT1	2801.69	1.04608	0.297082	3.52117	0.000429642	0.00305829
GJB2	140.716	-1.19908	0.415989	-2.88247	0.00394568	0.0192402
FAM86LP	16.6417	-2.51967	0.981209	-2.56793	0.0102309	0.041295
SPTY2D1	751.898	1.15594	0.382784	3.01981	0.00252933	0.0133593
SLC17A7	25.7514	3.98408	0.925642	4.30412	1.67649e-05	0.0001905
TPK1	68.7407	-1.6507	0.514204	-3.21021	0.00132638	0.00786576
PBDC1	289.461	-2.67155	0.430499	-6.20569	5.44578e-10	1.70144e-08
AGMAT	78.5831	-2.14202	0.50928	-4.20598	2.59957e-05	0.000278422
KIAA0195	748.709	-1.43263	0.335057	-4.27578	1.90466e-05	0.000212528
PCYOX1L	487.647	1.82405	0.334258	5.45701	4.84217e-08	1.02616e-06
TPMT	568.665	2.71028	0.328542	8.24942	1.59171e-16	1.37971e-14
IPO4	4167	-1.16299	0.298121	-3.90108	9.57644e-05	0.000849823
TPM4	6652.87	-1.66137	0.288293	-5.76278	8.27392e-09	2.08229e-07
TPM2	182.53	-2.82588	0.447446	-6.31558	2.69155e-10	8.88982e-09
SWAP70	1276.51	1.03987	0.340301	3.05574	0.00224505	0.0121298
DYRK1A	314.945	-1.21969	0.373037	-3.26961	0.00107696	0.00659411
TPPP	507.737	4.05556	0.388917	10.4278	1.85114e-25	6.41974e-23
ZNF787	758.221	-1.53746	0.373051	-4.12131	3.76731e-05	0.000384265
ZNF783	72.1112	-2.1205	0.524817	-4.04045	5.33479e-05	0.000513633
ZNF782	80.519	1.19748	0.516071	2.32039	0.0203199	0.0705682
C18orf8	919.461	2.22755	0.320512	6.94996	3.65386e-12	1.65425e-10
ZNF778	185.479	1.94735	0.529101	3.68049	0.000232787	0.00182236
ZNF777	277.405	-1.15727	0.393515	-2.94085	0.00327318	0.0164704
ZNF775	139.472	1.12061	0.471052	2.37895	0.0173623	0.0625518
CXADRP3	3.46358	5.19326	2.49358	2.08265	0.0372832	0.111303
ZNF765	148.853	1.03023	0.436753	2.35885	0.0183318	0.0651829
ZNF764	82.8577	-1.08323	0.485833	-2.22963	0.0257718	0.0846278
TNPO2	1835.77	-1.17628	0.301424	-3.9024	9.52431e-05	0.00084563
TPRN	1011.98	2.52618	0.339365	7.44385	9.77959e-14	5.69054e-12
WIPI1	617.99	1.322	0.325277	4.06422	4.81926e-05	0.000473998
NPEPL1	180.465	-2.04958	0.394631	-5.19365	2.06208e-07	3.81199e-06
LOC729732	21.8647	1.80612	0.824336	2.191	0.0284519	0.0913793
ZNF747	44.4388	-1.52374	0.641782	-2.37424	0.0175852	0.0630797
DYNLL1-AS1	188.899	1.36402	0.401606	3.3964	0.000682778	0.00454836
ZNF841	259.398	1.6386	0.390964	4.19117	2.77515e-05	0.000295222
PDK2	816.725	1.37256	0.321618	4.26766	1.97534e-05	0.000219285
PDK1	265.029	-1.09373	0.361531	-3.02528	0.00248407	0.0131684
HSBP1L1	55.5408	-2.10404	0.634591	-3.31558	0.000914533	0.00577495
ZNF830	128.875	-1.09624	0.421552	-2.60048	0.00930945	0.0384256
TMEM185B	426.849	-1.0697	0.334591	-3.19703	0.00138848	0.00816146
STXBP1	1508.13	1.46839	0.308477	4.76013	1.93464e-06	2.86234e-05
STXBP2	1490.04	-1.08834	0.320227	-3.39865	0.000677187	0.00451632
GSKIP	519.092	1.78911	0.338013	5.29301	1.20318e-07	2.32329e-06
ZNF827	79.4138	-3.68314	0.5966	-6.17355	6.67739e-10	2.0713e-08
TMEM184B	3579.61	1.2318	0.312533	3.94133	8.10308e-05	0.000740682
ZCCHC12	283.47	5.76765	0.529304	10.8967	1.19564e-27	5.75901e-25
ZCCHC17	821.386	1.7241	0.327546	5.26369	1.41194e-07	2.70231e-06
ZCCHC14	1002.18	2.33539	0.373594	6.25114	4.0746e-10	1.2964e-08
ZCCHC24	1019.63	1.44552	0.347382	4.16118	3.16607e-05	0.000329332
EDN1	30.1447	-1.72954	0.719965	-2.40226	0.0162943	0.0595831
IL9RP3	17.9001	2.57772	0.951856	2.7081	0.00676688	0.0297434
VWA9	551.718	-1.61279	0.326769	-4.93557	7.99165e-07	1.29389e-05
VWA1	526.683	2.00106	0.396329	5.049	4.44127e-07	7.62491e-06
VWA2	7.24723	4.78046	1.91842	2.49187	0.0127072	0.0492057
VWCE	47.4357	2.27015	0.650158	3.49169	0.000479974	0.00336817
MIR3153	7.18838	3.75308	1.69227	2.21778	0.02657	0.0867328
SNX25P1	6.4342	-4.60974	1.9176	-2.40391	0.0162207	0.059334
PDP1	427.452	1.53097	0.457681	3.34505	0.000822663	0.00530691
TRIML2	180.249	-1.95714	0.475919	-4.11235	3.91656e-05	0.000397618
F2RL1	2486.08	-2.65691	0.314999	-8.43465	3.32181e-17	3.13045e-15
MPHOSPH8	590.705	1.00889	0.337272	2.99133	0.00277768	0.0143776
F2RL3	10.4127	-3.77468	1.34566	-2.80507	0.00503059	0.0233548
TSGA10	38.6657	1.39135	0.651014	2.1372	0.0325818	0.100923
IQCD	99.2117	3.33273	0.522499	6.37844	1.78897e-10	6.17944e-09
IQCG	105.523	1.15596	0.44823	2.57894	0.00991043	0.0403335
IQCH	103.993	1.72157	0.490623	3.50894	0.00044989	0.00318672
LOC100506014	46.8459	-1.41438	0.630606	-2.24289	0.0249042	0.0824906
PDXP	997.955	1.12176	0.339011	3.30893	0.000936547	0.00589036
LOC101928403	15.2034	2.90306	1.04676	2.77337	0.00554792	0.0252987
MTMR1	517.428	-1.50259	0.35786	-4.19881	2.68316e-05	0.000286491
MTMR2	494.658	-1.24031	0.373881	-3.31738	0.000908655	0.0057462
MTMR7	30.2883	1.43413	0.708347	2.02462	0.0429062	0.123321
MLLT10	372.697	-1.01794	0.372117	-2.73553	0.00622797	0.0277546
SASS6	262.511	-1.29835	0.433336	-2.99618	0.00273386	0.0142087
TRIOBP	1101.11	-1.839	0.319533	-5.75527	8.6502e-09	2.16755e-07
RAB11B-AS1	68.3598	2.42705	0.552517	4.39272	1.11943e-05	0.000134517
VWA5A	20.9043	4.7199	1.17689	4.01049	6.05927e-05	0.000575557
HIST2H2BA	32.4333	1.58567	0.703331	2.25452	0.0241637	0.0805566
HIST2H2BF	34.7498	2.08986	0.682762	3.06089	0.00220681	0.0119544
HIST2H2BE	170.461	3.41623	0.461239	7.40664	1.29542e-13	7.41337e-12
LOC101928115	27.8436	-3.82161	0.932032	-4.1003	4.12623e-05	0.000415258
FSTL1	242.553	-2.40102	0.374758	-6.40686	1.48548e-10	5.21924e-09
FSTL5	4.29841	5.53477	2.25351	2.45606	0.014047	0.0530202
CARNS1	12.7924	2.20242	1.08876	2.02287	0.0430864	0.123613
VWA3B	27.4526	4.36892	0.944695	4.62468	3.75168e-06	5.14262e-05
ZNF689	138.56	-1.48788	0.420359	-3.53954	0.000400821	0.00288272
ZNF688	60.0571	-1.38347	0.597132	-2.31685	0.0205118	0.0710212
SLC16A5	309.787	-1.95593	0.360306	-5.42852	5.68233e-08	1.18002e-06
ACAP3	1746.55	1.66452	0.302017	5.51132	3.56145e-08	7.837e-07
KPNB1	5071.58	-1.64917	0.332972	-4.95289	7.31191e-07	1.19162e-05
PEF1	618.585	-1.80741	0.34851	-5.18609	2.14754e-07	3.95674e-06
ZNF655	815.595	-1.00778	0.321369	-3.1359	0.00171328	0.00974362
ZNF653	225.065	-1.40507	0.401666	-3.49811	0.000468562	0.00329738
ZNF652	126.153	-1.12613	0.437418	-2.57451	0.0100383	0.0407169
NRARP	55.8791	3.67731	0.644208	5.70827	1.14132e-08	2.78346e-07
SUMO3	1738.25	-1.64661	0.306336	-5.37516	7.65151e-08	1.54097e-06
IQUB	33.9256	3.98879	0.848415	4.70146	2.58305e-06	3.69555e-05
ZNF644	541.657	-1.22958	0.380662	-3.23011	0.00123741	0.00742463
ZNF641	84.7592	2.00665	0.533498	3.76131	0.000169028	0.0013871
OVGP1	93.2039	1.63896	0.623405	2.62904	0.00856263	0.0359071
LOC101928188	5.84686	-3.45745	1.69188	-2.04355	0.0409982	0.119001
LOC101928192	36.1289	-1.37574	0.670194	-2.05276	0.0400963	0.117227
C2orf81	131.959	1.87861	0.477585	3.93357	8.36926e-05	0.000759806
ZNF629	318.851	-1.20224	0.352473	-3.41086	0.000647587	0.00434229
ZNF628	252.972	-1.05841	0.400232	-2.64448	0.00818158	0.0347037
C2orf72	58.2478	-2.4	0.714791	-3.35763	0.000786145	0.00511894
C2orf78	9.2909	5.13261	1.85395	2.76848	0.00563187	0.0255846
ZNF618	276.831	-2.72018	0.379276	-7.17202	7.38966e-13	3.72491e-11
PHYKPL	275.509	-1.20395	0.367456	-3.27643	0.00105128	0.00647572
SCAF11	618.503	-1.30691	0.392408	-3.33048	0.000866952	0.00553292
ZNF710	334.487	-3.8181	0.381164	-10.0169	1.28409e-23	3.18086e-21
APH1A	1842.29	-1.25292	0.309345	-4.05024	5.11642e-05	0.000496468
ZNF709	25.5756	1.65541	0.781102	2.11933	0.0340624	0.10439
ZNF703	167.283	1.0486	0.397637	2.63708	0.00836241	0.0353066
ZNF701	194.992	1.35376	0.39701	3.40988	0.00064991	0.00435357
INTS3	835.894	-1.49595	0.316041	-4.73342	2.20763e-06	3.20874e-05
INTS6	259.508	-1.30779	0.373243	-3.50385	0.000458588	0.00324171
TMEM150A	173.152	1.49066	0.468513	3.18169	0.00146418	0.00851404
COMMD6	634.832	1.00873	0.34643	2.9118	0.00359358	0.0178342
COMMD7	399.777	-1.45858	0.372215	-3.91864	8.90514e-05	0.000799664
C2orf15	7.55655	3.81387	1.62263	2.35043	0.0187516	0.0663712
SATB1	135.917	-1.05344	0.477091	-2.20804	0.0272416	0.0883925
SATB2	409.276	-2.19882	0.380778	-5.77454	7.71635e-09	1.95185e-07
HEATR2	1180.03	-1.14659	0.346487	-3.30918	0.00093571	0.00588937
PER1	737.377	2.35132	0.39214	5.99613	2.02076e-09	5.75369e-08
PER3	24.7647	2.08036	0.868037	2.39663	0.0165468	0.0602293
ESYT3	61.1249	1.69413	0.541541	3.12835	0.00175792	0.00994207
ACAA1	1281.28	1.34743	0.347543	3.87703	0.000105738	0.000928826
H1FX-AS1	31.0483	-2.25217	0.828054	-2.71983	0.00653151	0.0288625
TANC2	617.898	1.0679	0.398915	2.67701	0.00742824	0.0320971
FAM92B	2.88671	4.94728	2.49119	1.98591	0.0470431
LPHN1	857.646	1.22372	0.340304	3.59597	0.000323182	0.00240824
PEX3	344.429	1.31172	0.350075	3.74697	0.000178981	0.00145706
IRF2	168.223	-2.45714	0.466247	-5.27004	1.36396e-07	2.62206e-06
LPHN2	1183.59	-1.18642	0.409506	-2.8972	0.00376515	0.0184951
IRF9	789.878	-1.96627	0.352823	-5.57296	2.50442e-08	5.69903e-07
TPT1-AS1	79.9559	1.35527	0.517224	2.62027	0.00878611	0.0366229
MARVELD2	15.0225	-4.33457	1.24475	-3.48228	0.00049717	0.00346361
MARVELD1	322.174	-3.50917	0.369142	-9.50629	1.97591e-21	3.53219e-19
IRGM	283.603	6.10334	0.59289	10.2942	7.48186e-25	2.19891e-22
FAM98C	219.68	-1.62196	0.429681	-3.7748	0.000160134	0.00132604
LOC284454	135.143	1.05001	0.487614	2.15336	0.0312903	0.0978317
MILR1	60.5388	-2.78657	0.567623	-4.90919	9.14519e-07	1.46154e-05
CREB3L3	91.6781	3.36028	0.513521	6.54361	6.00494e-11	2.21074e-09
CREB3L4	78.3734	-1.00388	0.495683	-2.02525	0.0428418	0.123197
GLCE	1266.62	1.9342	0.406259	4.76101	1.9263e-06	2.85243e-05
KIAA0368	1021.75	-2.25051	0.316219	-7.11693	1.1036e-12	5.43651e-11
TYRO3	461.241	-1.39781	0.345755	-4.04278	5.28201e-05	0.000509629
TGFB1I1	305.5	-3.16574	0.375287	-8.43551	3.2976e-17	3.12461e-15
GLI1	44.0904	4.18147	0.759632	5.5046	3.69998e-08	8.11096e-07
PFAS	1302.53	-1.35155	0.345542	-3.9114	9.17629e-05	0.000819768
TRNG	38.2918	2.32777	0.903633	2.57601	0.00999474	0.0405598
LOC101928236	14.6178	-3.48931	1.106	-3.1549	0.00160553	0.00923689
ZNF580	303.835	-1.14851	0.398815	-2.8798	0.00397929	0.0193714
[truncated: 2,685 more rows]

## Sheet: log2FoldChange>1 p<0.05
id	baseMean	log2FoldChange	lfcSE	stat	pvalue	padj
DHDH	30.7319	3.81105	0.867223	4.39454	1.11006e-05	0.000133577
TARSL2	209.961	1.7967	0.379796	4.73071	2.23732e-06	3.23832e-05
STRC	4.65836	5.62437	2.21885	2.53482	0.0112507	0.044581
FLJ20021	80.2344	1.37802	0.517924	2.66066	0.00779885	0.0334071
LOC642423	37.0542	1.43451	0.716814	2.00123	0.0453672	0.128352
STX5	1393.86	1.01824	0.356934	2.85275	0.00433424	0.0207369
STX3	535.452	1.00847	0.345385	2.91986	0.00350191	0.0174382
GATSL3	102.938	1.56561	0.463131	3.38049	0.000723556	0.00477664
BIK	50.1795	2.98075	0.651957	4.572	4.83085e-06	6.41401e-05
FBXO25	261.578	1.34025	0.374217	3.58149	0.000341643	0.00252304
FBXO24	7.51925	4.82267	1.89788	2.54107	0.0110513	0.0440121
FADS3	699.995	1.60258	0.350137	4.577	4.71701e-06	6.28693e-05
FBXO18	1840.59	1.07336	0.302892	3.54372	0.000394525	0.00285044
FBXO16	49.6014	1.49142	0.584338	2.55231	0.010701	0.0428732
STX7	837.621	1.21916	0.357713	3.40821	0.000653917	0.00437627
LOC100288152	103.275	2.5602	0.468588	5.46364	4.66473e-08	9.92472e-07
BLM	578.099	1.0067	0.351888	2.86085	0.00422507	0.0203169
FBXO48	60.1748	1.6067	0.569657	2.82048	0.00479524	0.0224668
FBXO44	291.42	2.08347	0.400373	5.20381	1.95242e-07	3.63552e-06
BMF	144.391	4.44793	0.50058	8.88556	6.36001e-19	7.6057e-17
STYX	493.679	1.12245	0.390331	2.87563	0.00403223	0.0195468
LOC100288175	494.538	2.68204	0.400186	6.70199	2.05598e-11	8.36872e-10
FBXO33	856.435	2.15694	0.342458	6.2984	3.00725e-10	9.8761e-09
FBXO31	725.825	1.13576	0.324833	3.49645	0.000471488	0.00331264
SLC36A1	596.745	1.58144	0.364727	4.33595	1.45129e-05	0.000169008
SLC36A2	9.35777	6.64435	1.84509	3.6011	0.000316874	0.00237143
VPS13D	445.956	1.03825	0.365952	2.83712	0.00455227	0.0215732
HTR3A	3.08721	5.04571	2.43836	2.06931	0.0385174	0.114014
IL2RB	23.4034	2.61253	0.907362	2.87926	0.00398609	0.019399
BSN	169.25	3.95766	0.500371	7.90945	2.58533e-15	1.95762e-13
CRISPLD2	811.85	5.73565	0.415774	13.7951	2.72736e-43	1.18231e-39
LOC102724957	3.57614	5.2494	2.34119	2.24219	0.0249492	0.0825452
OR7E47P	4.08149	5.44719	2.24135	2.43032	0.0150856	0.0560193
LOC100506990	60.4729	1.22087	0.546103	2.23561	0.0253776	0.0836322
SUFU	633.04	1.28888	0.325765	3.95646	7.60694e-05	0.000702366
BBS9	121.374	2.07626	0.468012	4.43635	9.14983e-06	0.000112924
PEX13	313.956	1.12801	0.367143	3.07239	0.00212352	0.0116011
MC5R	14.4253	7.26665	1.7241	4.21476	2.5004e-05	0.00026921
ENPP2	151.289	4.64926	0.539837	8.61235	7.15752e-18	7.47659e-16
ENPP5	36.7406	3.00394	0.753083	3.98886	6.63923e-05	0.000623304
CPSF1P1	59.8277	1.30003	0.53663	2.42257	0.0154111	0.0569805
LOC101927858	30.2626	3.45511	0.816545	4.23138	2.32261e-05	0.00025266
LOC100132261	4.16122	5.46048	2.30003	2.37409	0.0175923	0.063092
ATP6AP2	706.54	1.10423	0.360037	3.067	0.00216218	0.0117678
SHANK3	312.964	1.19829	0.396733	3.02039	0.00252449	0.0133388
SV2B	5.45095	4.34993	2.03866	2.13372	0.0328654	0.10154
SUOX	557.42	1.42038	0.330216	4.30136	1.69753e-05	0.000192639
CCS	651.629	1.72544	0.384543	4.48697	7.22416e-06	9.16364e-05
BCAM	920.854	2.32818	0.332659	6.99872	2.58317e-12	1.19765e-10
LOC100421401	86.1146	1.88751	0.525316	3.59308	0.000326789	0.0024299
CGN	645.53	3.59531	0.333261	10.7883	3.91111e-27	1.71006e-24
TMEM110-MUSTN1	110.146	1.48676	0.44185	3.36484	0.000765881	0.00501336
PLIN4	321.424	3.09822	0.410626	7.54512	4.51876e-14	2.74931e-12
PLIN5	364.44	7.14896	0.577284	12.3838	3.19866e-35	3.46655e-32
HIPK4	12.9487	3.56542	1.19916	2.97328	0.00294636	0.0150797
FOSB	214.268	3.70751	0.512966	7.22758	4.91671e-13	2.56023e-11
CLU	3776.48	3.01464	0.345784	8.71829	2.82445e-18	3.09974e-16
MT1DP	3.6887	5.30609	2.31293	2.2941	0.0217848	0.07436
FAM91A1	1896.64	1.06145	0.452023	2.34823	0.0188629	0.0666582
TCEANC	12.9994	3.99186	1.26915	3.1453	0.00165918	0.00950763
CPD	1460.25	1.17008	0.459639	2.54564	0.0109077	0.0435105
OSCP1	43.9221	1.7363	0.623059	2.78673	0.00532431	0.0244825
CEP170B	1338.04	1.18363	0.312684	3.7854	0.000153464	0.00128554
CR2	16.3117	2.00625	0.981791	2.04346	0.0410067	0.119005
SAPCD1	41.8404	1.87969	0.697353	2.69547	0.007029	0.0306701
STOX2	59.7709	1.30012	0.619981	2.09703	0.0359909	0.108611
IL21R	17.3774	4.45047	1.18219	3.7646	0.000166814	0.00137218
BCO2	15.3566	2.33668	0.987064	2.36731	0.017918	0.0639692
STOX1	19.0469	3.52153	0.989625	3.55845	0.000373052	0.00271339
KBTBD11	25.8608	1.72032	0.791244	2.17419	0.0296909	0.0941034
ARFIP1	609.887	1.28844	0.372856	3.45559	0.000549086	0.00376926
TANGO2	967.367	1.03352	0.309154	3.34307	0.00082856	0.00533899
LOC101927902	6.18598	3.48279	1.66277	2.09456	0.0362097	0.109091
SLC35E4	423.101	1.64754	0.398817	4.13106	3.61098e-05	0.000369406
LOC100506870	23.69	2.39742	0.911044	2.63151	0.00850072	0.0357253
SIPA1L2	228.453	2.52206	0.396392	6.36253	1.98457e-10	6.74752e-09
LOC101927929	31.3973	1.64073	0.694636	2.362	0.0181768	0.0647065
SVIP	19.2814	3.82882	1.02439	3.73765	0.000185752	0.0015023
AP1B1P2	3.47179	5.20212	2.38511	2.18108	0.0291775	0.0929179
AP1B1P1	15.0347	4.23874	1.28649	3.29482	0.000984865	0.00612978
FPGT	213.716	1.08353	0.422411	2.56511	0.0103144	0.0415356
GATSL2	74.5682	2.67076	0.596558	4.47695	7.57166e-06	9.53468e-05
CLEC16A	1253.72	1.70558	0.333959	5.10717	3.27027e-07	5.79821e-06
NPC1L1	10.6228	5.36291	1.7933	2.99053	0.00278496	0.0144024
CAMSAP3	100.12	6.28533	0.789883	7.95729	1.75851e-15	1.36128e-13
DBP	69.7246	2.33639	0.570842	4.09289	4.26027e-05	0.000427259
SVOP	4.09791	5.46553	2.27959	2.3976	0.016503	0.0601181
C1QTNF9B	20.1567	2.6357	0.917977	2.87121	0.00408904	0.0197779
LOC392787	16.5343	4.38328	1.24463	3.52174	0.000428726	0.00305302
C3orf52	85.7946	1.03301	0.485043	2.12972	0.0331948	0.102256
DES	63.3163	1.80888	0.556485	3.25055	0.00115181	0.00697116
SNORA33	25.1498	2.06811	0.842256	2.45544	0.0140711	0.053071
SNORA31	7.33032	3.08899	1.48566	2.07921	0.0375982	0.111885
SNORA61	77.1375	1.52749	0.52878	2.8887	0.00386834	0.0189322
DHH	29.3619	2.24038	0.766081	2.92446	0.00345051	0.0172228
SNORA44	18.4075	3.02039	0.981402	3.07762	0.00208659	0.011443
SNORA81	53.714	2.68374	0.701454	3.82597	0.000130256	0.00111593
SNORA78	22.6574	2.30345	0.863434	2.66777	0.00763556	0.0328538
SIRT4	74.7812	4.01751	0.631841	6.35842	2.03846e-10	6.90369e-09
SIRT7	1340.73	1.29511	0.332099	3.89978	9.62785e-05	0.000853949
F3	1575.97	1.83837	0.343458	5.35252	8.67363e-08	1.72676e-06
SIRT2	762.236	1.75378	0.348185	5.03692	4.73073e-07	8.0739e-06
SNORA63	55.5841	2.56909	0.64841	3.96214	7.42813e-05	0.00068732
HLA-DMA	35.7081	2.26608	0.728985	3.10855	0.00188011	0.0105131
HLA-DMB	70.5172	4.74007	0.669451	7.08053	1.43606e-12	6.99476e-11
GK	40.0409	1.33108	0.639576	2.0812	0.0374158	0.111513
TTLL7	266.366	1.92294	0.416774	4.61386	3.95249e-06	5.36697e-05
TTLL6	32.1172	2.68369	0.728566	3.68353	0.000230029	0.00180321
TTLL1	129.933	2.73355	0.476252	5.73971	9.48384e-09	2.35601e-07
TTLL9	6.52487	4.63605	1.95173	2.37535	0.0175322	0.0629511
LOC102724783	6.04424	4.5036	1.98401	2.26995	0.0232107	0.0780709
HLA-DRA	8.05863	6.42669	1.90014	3.38222	0.000719029	0.00475876
SNORA80B	7.0044	3.68894	1.64994	2.2358	0.0253649	0.0836174
MDM1	192.815	1.22406	0.406511	3.01113	0.00260278	0.0136559
SH2D4B	15.6616	2.34776	1.02129	2.29881	0.0215156	0.073673
SH2D3C	95.0207	6.5314	0.851675	7.66889	1.73488e-14	1.1395e-12
LOC102724744	4.66657	5.6319	2.17821	2.58557	0.00972185	0.0397322
RNFT2	94.1815	1.52625	0.498919	3.05911	0.00221993	0.0120217
PC	1224.06	1.44681	0.321843	4.49538	6.94471e-06	8.83502e-05
TXNDC16	305.798	2.22854	0.385054	5.78759	7.14019e-09	1.81934e-07
SLC34A3	41.3536	2.6931	0.770316	3.4961	0.000472107	0.00331565
LOC100506730	36.4809	2.0231	0.705657	2.86698	0.00414409	0.019994
EPHA10	67.8275	1.55769	0.552075	2.82153	0.00477958	0.0224267
SWI5	470.113	1.11963	0.340388	3.28927	0.00100449	0.00622955
PCSK4	80.9365	1.92043	0.520823	3.6873	0.00022665	0.00178317
HYAL1	32.5914	2.1963	0.704126	3.11919	0.00181352	0.0101966
LOC100506791	196.943	7.00288	0.762563	9.18334	4.17918e-20	5.98901e-18
THEMIS2	454.525	1.07502	0.350458	3.06746	0.00215883	0.0117533
LOC101927615	15.9575	4.31616	1.21854	3.54207	0.000396993	0.00286351
EDA	292.805	2.19915	0.388598	5.65918	1.52099e-08	3.62279e-07
ACVR1C	22.54	2.43382	0.854738	2.84745	0.00440715	0.021006
MDH1B	18.4927	2.21433	0.911171	2.4302	0.0150903	0.0560193
ABCA13	3.59256	5.27116	2.34004	2.25259	0.0242849	0.0808408
OSER1	794.764	1.19026	0.322935	3.68577	0.000228016	0.00178905
OCSTAMP	3.97714	5.40578	2.2619	2.38993	0.0168515	0.0610798
SLC16A10	25.4988	3.01699	0.826755	3.64919	0.000263064	0.00202375
RPL3L	16.4628	4.38153	1.22784	3.56847	0.000359067	0.00262488
SPEF2	63.3023	2.00702	0.570859	3.51579	0.000438453	0.00310819
SPEF1	26.1501	5.06267	1.09436	4.62614	3.72544e-06	5.11474e-05
ZC3H10	222.414	1.13304	0.3838	2.95216	0.00315556	0.0159899
AFTPH	563.598	1.06451	0.358891	2.96612	0.00301579	0.015385
PCYOX1	1438.09	1.70921	0.436206	3.91835	8.91575e-05	0.000799789
GPR124	112.305	1.75093	0.463574	3.77703	0.000158711	0.00131671
GPR155	101.58	2.49741	0.59061	4.22853	2.35225e-05	0.000255373
GPR143	18.3082	2.45081	0.976517	2.50974	0.0120819	0.04727
MSRB1	1133.5	1.68038	0.349101	4.81344	1.48354e-06	2.25457e-05
ABHD6	427.267	1.20348	0.336641	3.57496	0.000350283	0.00257588
TDRD10	4.46607	5.5672	2.21095	2.51802	0.0118017	0.0463659
CALCOCO1	1256.89	1.87806	0.311527	6.02856	1.6543e-09	4.76505e-08
CALCOCO2	1600.4	1.16806	0.308733	3.7834	0.000154698	0.00129337
ADRA1B	82.025	1.88106	0.501184	3.75323	0.000174568	0.00142649
SMARCD3	262.281	1.16376	0.364064	3.19659	0.00139065	0.00816864
GEMIN8P4	93.8995	1.44446	0.477809	3.02308	0.00250214	0.0132439
C17orf103	500.871	4.86673	0.385431	12.6267	1.50387e-36	1.98947e-33
BEX2	112.457	1.11401	0.460975	2.41664	0.0156647	0.0577926
HIST1H3A	17.4602	2.07471	0.948088	2.18831	0.0286472	0.0918534
HIST1H3H	60.0342	2.27982	0.589488	3.86746	0.000109974	0.000960677
GNG13	25.9677	1.47634	0.746204	1.97847	0.0478757	0.133919
HIST1H4H	141.751	1.95247	0.579172	3.37113	0.000748595	0.00491505
HIST1H4I	5.70655	4.3923	2.12777	2.06428	0.0389916	0.115024
BEX5	2.97465	4.97788	2.5096	1.98353	0.0473082
LOC100421257	17.6455	2.22822	1.07502	2.07273	0.0381975	0.113202
GLIPR2	173.779	1.82719	0.448321	4.07563	4.58904e-05	0.000455228
ANKRD1	3123.41	1.67355	0.294426	5.68413	1.31481e-08	3.1709e-07
TNFAIP8L1	482.939	1.452	0.336942	4.30934	1.63742e-05	0.000186672
TNFAIP8L2	3.87279	5.36325	2.29156	2.34043	0.0192614	0.0677197
STRBP	589.756	1.28513	0.3451	3.72395	0.000196128	0.00157301
IGFN1	8.97281	3.44513	1.49383	2.30625	0.0210967	0.0726116
MSS51	18.3264	2.32027	0.942464	2.46191	0.0138198	0.0524022
PALD1	4.47428	5.57572	2.18838	2.54787	0.0108381	0.0433126
MKLN1-AS	49.4787	1.16879	0.589222	1.98362	0.0472985	0.132625
RPUSD1	1599.73	1.10078	0.351094	3.13529	0.00171685	0.00975753
AKAP6	73.8159	1.4193	0.628042	2.25989	0.0238282	0.0796418
LOC100506688	7.18512	6.27091	1.95983	3.19972	0.0013756	0.00810498
TBCCD1	291.374	1.12935	0.351342	3.21438	0.00130725	0.00777626
RGS9BP	18.0124	2.61374	0.955784	2.73466	0.00624451	0.0277854
ELMO2	744.308	1.06868	0.314736	3.39548	0.000685077	0.00455842
RELL1	184.052	1.28134	0.385065	3.3276	0.000875969	0.0055761
RELL2	221.875	1.70178	0.394997	4.30835	1.64476e-05	0.000187263
NFKBIE	797.278	2.26939	0.487559	4.6546	3.24609e-06	4.53198e-05
HIST1H1E	59.2922	2.3452	0.615895	3.80779	0.000140215	0.00118935
HIST1H1C	1113.95	1.70988	0.434787	3.93268	8.40039e-05	0.000761834
RGS17	56.6564	1.33661	0.593795	2.25096	0.0243881	0.0811376
RGS16	133.013	2.629	0.564839	4.65443	3.24878e-06	4.53209e-05
LOC101927789	260.206	1.5168	0.371712	4.08058	4.49241e-05	0.000446665
DLL4	65.0496	3.08204	0.573614	5.37302	7.74274e-08	1.55392e-06
DYX1C1	67.2257	2.12912	0.542617	3.9238	8.71627e-05	0.000785119
RABL5	687.913	1.30561	0.331551	3.9379	8.21975e-05	0.000748191
CDCA2	639.5	1.05835	0.351875	3.00774	0.00263197	0.0137879
FUCA1	410.405	2.20868	0.362773	6.08832	1.14102e-09	3.38211e-08
FOS	1748.56	3.3851	0.354122	9.55912	1.18763e-21	2.16774e-19
SLC7A8	21.41	7.83935	1.64503	4.76547	1.88418e-06	2.79484e-05
ELOF1	1718.82	1.29331	0.328974	3.93134	8.44721e-05	0.00076528
SLC7A2	183.259	1.02437	0.401202	2.55326	0.0106721	0.0427872
FRY	81.1267	2.14168	0.501013	4.2747	1.91392e-05	0.000213423
LOC102724548	11.4864	3.03978	1.27539	2.38341	0.0171532	0.0619402
MFNG	27.1756	1.70945	0.738708	2.3141	0.0206622	0.0714563
DLX2	8.9344	3.38626	1.46573	2.31028	0.0208726	0.072026
DLX3	17.2798	3.12121	1.00179	3.11563	0.00183554	0.0103038
DLX4	50.6522	1.88283	0.630947	2.98414	0.00284377	0.0146367
LOC102724554	170.876	3.10259	0.496166	6.25313	4.0231e-10	1.28472e-08
CORO1A	642.935	4.72493	0.363973	12.9816	1.55662e-38	2.99908e-35
FUZ	72.3031	1.5291	0.509611	3.00052	0.00269522	0.0140641
CORO2A	606.967	1.70294	0.348873	4.88125	1.05417e-06	1.65423e-05
LOC102724517	11.3058	2.43295	1.15069	2.11435	0.0344858	0.105427
FSD1	3.2795	5.12582	2.39946	2.13624	0.0326601	0.101094
HYKK	52.2657	2.3084	0.641686	3.5974	0.000321419	0.00239923
CDKN2AIP	432.957	1.25882	0.336964	3.73577	0.000187142	0.00151073
ATP6V1C2	24.5866	1.59824	0.772955	2.0677	0.0386681	0.114362
FTH1P1	11.6546	4.43024	1.46012	3.03417	0.00241197	0.0128332
DFNB31	943.015	2.11732	0.313631	6.75099	1.46843e-11	6.12083e-10
GAN	131.567	1.26908	0.45972	2.76055	0.00577037	0.0260772
GCA	382.296	1.19018	0.344353	3.45627	0.000547699	0.00376392
GCK	3.90562	5.40041	2.39093	2.25871	0.0239015	0.0798096
SYCE2	37.2155	3.2355	0.72075	4.48907	7.1534e-06	9.08053e-05
PRR5-ARHGAP8	4.18585	5.48744	2.22806	2.46288	0.0137825	0.0523066
GFY	10.5367	2.3057	1.16087	1.98617	0.0470139	0.131998
SYT7	170.322	4.14068	0.481789	8.59438	8.37191e-18	8.641e-16
BCDIN3D-AS1	42.3254	1.37826	0.62041	2.22152	0.0263155	0.0859991
GRTP1	33.68	2.76514	0.717497	3.85388	0.000116262	0.00100799
SNAI3	74.4197	3.3431	0.590215	5.6642	1.47711e-08	3.52312e-07
GP6	6.87551	3.6094	1.69728	2.12658	0.033455	0.102854
H19	69.6929	2.42706	0.551145	4.40367	1.06434e-05	0.000129151
SNAI1	414.618	4.16335	0.421924	9.86753	5.75619e-23	1.24765e-20
TIMP2	2501.92	1.17484	0.347843	3.3775	0.000731491	0.00481917
TIMP3	841.948	1.09082	0.342448	3.18536	0.00144575	0.00843801
TIMP1	3152.53	1.12678	0.344014	3.27539	0.00105515	0.00649499
GSN	2080.42	1.7639	0.300243	5.87492	4.23036e-09	1.13027e-07
SLC8B1	807.649	1.68944	0.327204	5.16327	2.42675e-07	4.42945e-06
RAB3C	18.5941	3.03229	0.966583	3.13712	0.00170616	0.00971266
RAB3A	485.165	4.51903	0.434596	10.3982	2.5257e-25	8.42224e-23
RAB3D	427.862	1.66996	0.404068	4.13287	3.58262e-05	0.000366939
SYAP1	1456.03	1.31219	0.309138	4.24468	2.18907e-05	0.000239485
SLC8A2	29.883	4.52033	1.00919	4.47918	7.49299e-06	9.4631e-05
KAL1	163.009	2.5744	0.524993	4.90368	9.40589e-07	1.49631e-05
RPL21P116	11.4787	4.43751	1.43757	3.08681	0.00202317	0.0111654
ANKRD13A	969.493	1.16058	0.319738	3.62979	0.000283649	0.00216197
RAB36	114.444	1.14385	0.436731	2.61913	0.00881554	0.0367191
RAB37	61.158	2.86605	0.571738	5.01288	5.36202e-07	9.00072e-06
FTCD	69.7322	7.09323	1.14189	6.21186	5.23613e-10	1.64185e-08
SLC13A4	24.6945	2.16617	0.856526	2.52902	0.0114382	0.0451899
FBXL20	261.399	1.29232	0.358946	3.60033	0.000317818	0.00237746
RAB26	69.7013	1.69554	0.564128	3.00559	0.00265065	0.0138608
TNRC6C	288.173	1.40594	0.427127	3.29162	0.000996105	0.00618641
LOC102724648	6.05691	3.4673	1.73952	1.99325	0.0462339	0.130209
TRAF3IP1	322.084	1.01947	0.358404	2.84448	0.00444845	0.0211622
ATP6V0D1	2254.65	1.22499	0.323107	3.79128	0.000149871	0.0012597
ATP6V0A1	1205.07	1.52964	0.313801	4.87454	1.0906e-06	1.7037e-05
USP32P2	135.807	1.30091	0.442233	2.94169	0.00326431	0.0164341
USP32P3	21.6976	1.6281	0.828876	1.96423	0.0495033	0.137628
TINCR	20.3183	2.2299	0.909905	2.45069	0.0142581	0.0535837
VASN	243.899	3.9288	0.438209	8.96558	3.08664e-19	3.93546e-17
HAL	11.4525	2.70814	1.1648	2.32499	0.0200726	0.0699899
ATP6V1G1P5	2.8785	4.93367	2.51466	1.96196	0.0497667
DNER	113.438	4.85118	0.627349	7.73282	1.05194e-14	7.20972e-13
RALGPS1	172.794	2.3078	0.447799	5.15366	2.55456e-07	4.63832e-06
UBTD1	592.052	1.85116	0.346967	5.33526	9.5406e-08	1.88207e-06
LOC93622	267.893	1.02024	0.371521	2.74613	0.00603029	0.0270474
LOC390586	8.01154	3.22477	1.48705	2.16858	0.0301148	0.0950648
KAZN	118.372	1.04619	0.433739	2.41202	0.0158643	0.0583358
HAPLN3	280.5	1.34438	0.420229	3.19917	0.00137825	0.00811505
AXIN2	54.4406	1.1816	0.567923	2.08057	0.0374734	0.111628
DNM3	136.163	3.72658	0.529115	7.04305	1.88079e-12	8.95959e-11
HN1	5172.04	1.95467	0.330152	5.92051	3.20941e-09	8.75017e-08
MAPKBP1	954.565	1.84428	0.310712	5.93567	2.9265e-09	8.08049e-08
MRPL48P1	3.57614	5.2494	2.34119	2.24219	0.0249492	0.0825452
SNORA4	40.3045	3.07368	0.723136	4.25049	2.13308e-05	0.000234544
LOC102557615	7.26485	6.27804	1.94065	3.23502	0.00121636	0.00732121
LOC102724397	29.1401	2.05456	0.758654	2.70817	0.00676558	0.0297434
HPX	25.1942	3.95364	1.04172	3.79529	0.000147472	0.00124376
FIGNL1	501.29	1.57112	0.435033	3.61149	0.00030444	0.00229521
SNORD2	25.8213	2.35918	0.9839	2.39779	0.0164945	0.0601058
GPR35	61.5838	2.47287	0.614228	4.02599	5.67368e-05	0.000542645
MICALL2	637.927	1.87459	0.326876	5.73487	9.7586e-09	2.4139e-07
GPR50	57.6858	5.46168	0.935196	5.84015	5.21542e-09	1.37231e-07
SH2D5	111.01	1.18266	0.450667	2.62424	0.00868433	0.0362647
SLC9A3	57.6498	1.76726	0.612932	2.8833	0.00393536	0.0192115
SLC9A6	675.407	1.69019	0.38755	4.36122	1.29338e-05	0.00015262
SLC9A1	1308.39	1.83297	0.324028	5.65682	1.54203e-08	3.66453e-07
SLC38A4	97.5962	1.56531	0.515756	3.03497	0.00240558	0.012811
GPR98	94.606	3.19086	0.522918	6.10203	1.0473e-09	3.13648e-08
MICALCL	22.6802	3.15718	0.881736	3.58065	0.000342746	0.00252795
SH2B2	175.713	1.15855	0.431152	2.68709	0.00720775	0.0313161
SLC12A2	275.257	1.04807	0.46216	2.26776	0.0233439	0.0784007
SLC12A4	1328.65	1.35165	0.334345	4.04268	5.28439e-05	0.000509629
PPP1R3C	149.298	1.50111	0.424353	3.53741	0.000404076	0.00290011
ID2	259.139	2.83283	0.386999	7.31998	2.48e-13	1.36086e-11
KIF12	49.8278	5.58008	0.912437	6.11559	9.62028e-10	2.90114e-08
MIA3	776.755	1.63031	0.366887	4.44362	8.84563e-06	0.000109559
KIF17	50.3475	3.50362	0.666761	5.25468	1.4828e-07	2.82236e-06
SPANXN3	11.2092	6.89449	1.82914	3.76925	0.000163738	0.00135394
STX12	338.804	1.35985	0.36882	3.68703	0.000226883	0.00178398
MICA	2144.96	1.94969	0.350594	5.5611	2.68075e-08	6.06052e-07
IGL	453.015	1.34919	0.356579	3.78372	0.000154504	0.00129238
MIDN	1581.39	1.54678	0.342919	4.51063	6.46363e-06	8.28376e-05
G6PD	4326.22	1.74246	0.315737	5.51871	3.41502e-08	7.55313e-07
DOK7	10.8428	2.61181	1.20773	2.16258	0.0305738	0.0961811
SEL1L	1516.63	1.26798	0.479607	2.64379	0.00819828	0.0347575
KIF3B	2233.78	1.0936	0.377237	2.89896	0.00374405	0.0184437
KIF3A	313.042	1.96229	0.477408	4.11029	3.95164e-05	0.000400243
RP11-973H7.4	37.8818	3.36053	0.840398	3.99874	6.36813e-05	0.000600127
SNED1	85.4978	1.01985	0.484561	2.10469	0.0353186	0.107236
SEPT5-GP1BB	108.755	1.67089	0.449378	3.71823	0.000200621	0.00160608
MAPK15	12.9291	4.60385	1.40681	3.27255	0.00106584	0.00654679
SERPINE2	779.672	1.20005	0.318827	3.76395	0.000167254	0.00137449
SERPINE1	13414.3	3.64339	0.334539	10.8908	1.27573e-27	5.97869e-25
BIN3	265.531	1.05237	0.361512	2.91103	0.00360245	0.017868
FAM160A1	109.018	2.96264	0.493232	6.00657	1.89484e-09	5.41293e-08
FAM160A2	723.471	1.26462	0.321746	3.93049	8.47717e-05	0.000767593
SERPINI1	462.846	2.56664	0.340014	7.54862	4.3991e-14	2.68593e-12
SRP54	2205.22	1.18904	0.294673	4.03512	5.45741e-05	0.000524275
SERPINA5	153.79	1.57293	0.411088	3.82627	0.000130099	0.00111514
CSRP2	770.466	1.70293	0.348924	4.88052	1.05806e-06	1.65805e-05
TRIM2	267.08	1.14967	0.522487	2.20038	0.0277798	0.0897357
TRIM3	572.579	1.413	0.330344	4.27736	1.89121e-05	0.000211298
SERPINB9	303.72	3.83015	0.420883	9.10029	9.0089e-20	1.24971e-17
SERPINB7	11.1021	2.93173	1.24358	2.3575	0.0183985	0.0653348
CHRM4	39.0511	5.65982	1.04452	5.41857	6.00759e-08	1.24162e-06
LOC102724418	42.3996	1.85451	0.674615	2.74899	0.00597784	0.0268538
SEMA6C	270.467	3.14163	0.388911	8.07801	6.58327e-16	5.30949e-14
SEMA6A	83.4788	1.68492	0.507381	3.32082	0.000897535	0.00568832
GTF2F2	661.222	1.21649	0.321428	3.78465	0.000153926	0.00128816
LOC102724428	106.22	1.2409	0.500949	2.47711	0.0132452	0.0507578
SEMA7A	592.843	1.25302	0.343519	3.64761	0.000264691	0.00203536
ITPR1	733.348	1.64942	0.395897	4.1663	3.09589e-05	0.000323585
ITPR2	345.187	1.21174	0.447542	2.70754	0.00677843	0.0297721
ANKRD34A	46.0276	1.78398	0.625097	2.85393	0.00431816	0.0206671
LOC102724445	120.663	1.12105	0.434089	2.58253	0.00980785	0.039989
RAD9A	612.795	1.51347	0.334977	4.51812	6.239e-06	8.01364e-05
DNALI1	16.7492	7.47343	1.75903	4.2486	2.15109e-05	0.000235926
HYDIN	7.88948	2.75796	1.3732	2.00842	0.0445985	0.126686
PAPD5	249.588	1.79636	0.457194	3.9291	8.52644e-05	0.000771652
SEMA3G	243.992	2.62387	0.38055	6.89494	5.3888e-12	2.38982e-10
SEMA3F	289.815	2.72053	0.396932	6.8539	7.18655e-12	3.1548e-10
SEMA4G	106.258	1.6998	0.489298	3.47396	0.000512845	0.00355994
RP11-503N18.1	24.0644	4.48539	1.0624	4.22194	2.42205e-05	0.000261835
DPF1	340.471	2.25983	0.361747	6.24698	4.18468e-10	1.32898e-08
DPF3	76.1371	1.9147	0.509907	3.75501	0.000173338	0.00141777
WDPCP	65.2793	1.12511	0.523311	2.14998	0.0315569	0.0984876
NAALAD2	7.61045	3.1678	1.47235	2.15152	0.031435	0.0981665
NODAL	23.9327	3.22445	0.896877	3.59519	0.000324149	0.00241337
AP3B2	124.305	4.15033	0.552386	7.51346	5.7586e-14	3.45516e-12
CEACAM6	3.78485	5.34011	2.2914	2.3305	0.0197797	0.0691452
HRSP12	288.283	1.09403	0.369816	2.95831	0.0030933	0.015725
ZNF354A	88.5058	1.43291	0.505826	2.83281	0.00461401	0.021803
DPM1	510.286	1.10867	0.334322	3.31618	0.000912582	0.00576683
ADRB1	13.5219	2.09102	1.04471	2.00153	0.0453356	0.128325
ADRB2	1178.41	1.47661	0.31195	4.73347	2.20715e-06	3.20874e-05
C10orf107	6.71726	4.64919	1.95278	2.3808	0.0172749	0.0623145
C10orf118	178.994	1.31259	0.587347	2.23477	0.0254322	0.0837755
RADIL	162.638	1.44632	0.427757	3.38118	0.000721754	0.00477177
BDKRB2	23.9439	2.50451	0.842016	2.97443	0.00293536	0.0150322
BDKRB1	3.079	5.03292	2.45271	2.05199	0.0401711	0.117346
REPS2	140.184	1.89995	0.43226	4.39539	1.10572e-05	0.000133333
S1PR2	85.4268	1.01745	0.49753	2.04501	0.0408542	0.118722
ITSN1	433.46	1.02602	0.343278	2.98887	0.00280009	0.0144548
LOC102724135	242.911	1.56346	0.416271	3.75588	0.000172736	0.00141406
LOC102724138	40.1203	1.6501	0.63518	2.59784	0.00938117	0.0386388
CXADR	178.483	1.50102	0.446597	3.36101	0.00077657	0.00506926
LTA4H	2408.04	1.42641	0.296461	4.81146	1.49835e-06	2.27508e-05
JUP	3204.15	1.08786	0.317007	3.43167	0.000599879	0.00406007
FLJ42258	36.0284	1.59803	0.689724	2.31692	0.0205081	0.0710212
DUSP5	5448.91	2.2896	0.293157	7.81015	5.71209e-15	4.16167e-13
DUSP1	4465	2.03803	0.307101	6.63635	3.21545e-11	1.2643e-09
DUSP8	90.8885	1.77453	0.571375	3.10573	0.00189812	0.0106001
CHST1	24.3715	5.56161	1.26733	4.38846	1.14156e-05	0.000136987
CHST2	480.061	1.63803	0.334815	4.89234	9.96434e-07	1.57441e-05
EFEMP2	54.8585	1.81673	0.570742	3.1831	0.00145706	0.00848403
EFEMP1	131.64	1.40451	0.434535	3.23221	0.00122837	0.00738042
PCYT2	1399.31	1.46139	0.322504	4.53137	5.86014e-06	7.56625e-05
ICAM3	339.138	1.07903	0.354369	3.04494	0.00232728	0.0124861
KDR	31.1292	3.34335	0.797942	4.18997	2.78996e-05	0.000296433
TMEM63C	116.436	3.83191	0.496832	7.71269	1.23193e-14	8.34437e-13
LOC554206	19.3679	2.89576	0.944952	3.06445	0.00218072	0.011839
KHK	552.729	2.0579	0.353623	5.81949	5.90262e-09	1.52763e-07
SGSM1	51.6964	2.76324	0.619356	4.46147	8.13995e-06	0.000101764
ZNF252P-AS1	10.2215	3.17915	1.3514	2.35249	0.0186481	0.0660723
FAM3D	2.97465	4.97788	2.5096	1.98353	0.0473082
MMGT1	543.182	1.18602	0.38887	3.0499	0.00228914	0.0123196
UVSSA	307.664	1.12603	0.396945	2.83673	0.00455774	0.0215873
LTB4R	1712.91	1.35579	0.336677	4.02699	5.64949e-05	0.00054063
MKL1	1061.06	1.26679	0.322526	3.92771	8.57572e-05	0.0007745
COL7A1	172.055	1.0946	0.40682	2.69062	0.00713198	0.0310413
WDR83	634.515	1.2889	0.361375	3.56665	0.000361568	0.00264094
WDR91	293.711	1.59735	0.353381	4.52018	6.17877e-06	7.94806e-05
HCFC2	217.093	1.00954	0.426115	2.36916	0.0178284	0.0637861
SNORD3B-2	8.18622	2.79201	1.39162	2.0063	0.0448241	0.12723
WDR63	71.1988	5.28457	0.733568	7.20393	5.85034e-13	3.01024e-11
WDR65	35.709	3.71337	0.773606	4.80007	1.58607e-06	2.39151e-05
OSER1-AS1	62.3281	2.06783	0.552697	3.74134	0.000183041	0.00148348
WDR52	172.914	1.21564	0.444168	2.73689	0.00620238	0.0276687
FANK1	62.6887	2.5462	0.556766	4.57319	4.80353e-06	6.3849e-05
WDR47	1263.24	2.09293	0.344683	6.07204	1.26299e-09	3.71821e-08
WDR31	111.369	1.67254	0.45954	3.6396	0.000273058	0.00208951
KIFC2	776.831	1.02334	0.312236	3.27745	0.0010475	0.00645701
HLA-DQB2	3.67229	5.28491	2.33503	2.26331	0.0236164	0.0791321
HLA-DQB1	3.2795	5.12582	2.39946	2.13624	0.0326601	0.101094
WDR17	113.622	1.86521	0.584628	3.19043	0.00142061	0.00831088
WDR19	533.806	1.91772	0.343876	5.57677	2.45027e-08	5.58315e-07
PARM1	272.606	1.60038	0.393512	4.06692	4.76379e-05	0.000470411
ORC4	660.486	1.07024	0.329905	3.24408	0.00117832	0.0071192
LOC100130459	4.0897	5.45671	2.24892	2.42636	0.015251	0.0564947
OSBPL6	296.522	1.67306	0.358407	4.66805	3.04069e-06	4.27599e-05
FANCM	418.855	1.3513	0.361335	3.73975	0.000184202	0.00149185
MAP3K14	1345.74	1.86556	0.391312	4.76744	1.86583e-06	2.77145e-05
DNAJC1	806.579	1.80649	0.332677	5.43015	5.63063e-08	1.17068e-06
DNAJC6	459.326	1.66572	0.423491	3.93331	8.37836e-05	0.000760234
DNAJB2	601.759	1.17262	0.411994	2.8462	0.00442448	0.0210597
DNAJB1	21807.1	3.21139	0.331912	9.67542	3.83514e-22	7.47206e-20
DNAJB5	332.359	1.03105	0.35678	2.88987	0.003854	0.0188674
WDR96	28.7264	2.58783	0.784795	3.29746	0.000975627	0.00609855
HS6ST1	909.723	1.79201	0.329999	5.43036	5.6242e-08	1.17068e-06
HLA-L	80.1644	1.05118	0.52657	1.99628	0.0459039	0.129511
HLA-F	56.1622	1.86983	0.60488	3.09124	0.00199325	0.0110319
WBSCR28	10.4692	5.32439	1.8115	2.93922	0.00329041	0.0165475
UBXN7	449.726	1.08778	0.485507	2.2405	0.0250588	0.0828128
MLF1	827.257	2.96502	0.326596	9.07855	1.10029e-19	1.50229e-17
DRP2	65.5198	1.3827	0.569441	2.42816	0.0151755	0.0562906
RP5-1029K10.2	7.77841	6.38322	1.91996	3.32466	0.000885272	0.00562706
GPSM2	876.484	1.08828	0.359439	3.02773	0.00246396	0.0130737
FHAD1	23.4763	1.68349	0.789102	2.13343	0.0328896	0.10154
LOC102724187	46.9959	2.09	0.683971	3.05568	0.00224548	0.0121298
FCHSD1	1640.02	1.88083	0.310065	6.0659	1.31217e-09	3.84991e-08
CDH13	2.98285	4.9907	2.46848	2.02177	0.0432005	0.123715
CDH15	199.862	6.13388	0.592124	10.3591	3.80485e-25	1.17815e-22
CDH18	5.29269	5.83206	2.11403	2.75873	0.00580256	0.0261885
MTND4P19	7.61659	6.33312	2.12652	2.97817	0.00289977	0.0148675
PITHD1	1182.94	1.1809	0.327093	3.61029	0.000305853	0.00230305
STARD4	591.759	1.15261	0.406363	2.83639	0.0045626	0.0215985
STARD5	160.227	2.99735	0.454343	6.59711	4.19245e-11	1.60479e-09
STARD9	174.214	1.36196	0.390353	3.48904	0.000484753	0.00339383
PRKXP1	87.4771	2.23032	0.521824	4.27408	1.91924e-05	0.00021388
PPARGC1A	124.562	1.96023	0.458111	4.27894	1.87785e-05	0.000209941
FAM220A	563.074	1.8948	0.325058	5.82912	5.57192e-09	1.45289e-07
FLVCR2	53.8546	1.44212	0.560613	2.5724	0.0100996	0.0408986
DYNLL2	1565.68	1.35847	0.305993	4.43956	9.01449e-06	0.000111333
FAM222A	402.774	3.47646	0.370442	9.38463	6.31405e-21	1.05275e-18
STXBP5L	26.3857	4.02542	0.940356	4.28074	1.86274e-05	0.000208521
HLA-DPB1	37.3723	7.1916	1.56133	4.60607	4.10356e-06	5.53638e-05
CXCL14	8.64698	4.01797	1.56707	2.564	0.0103474	0.0416585
CXCL16	44.3124	2.15545	0.623496	3.45703	0.000546154	0.00375657
ANKRD20A19P	88.0258	8.42935	1.50606	5.59695	2.18157e-08	5.01702e-07
FAM227A	53.0124	3.91879	0.681706	5.7485	9.0039e-09	2.24968e-07
MAK	49.7708	2.00614	0.597651	3.35671	0.000788769	0.00513205
FSCN1	5711.46	1.45092	0.310136	4.67834	2.89213e-06	4.09051e-05
DSEL	166.744	1.63756	0.421393	3.88605	0.000101887	0.000898641
FAM229B	70.9416	2.12725	0.536649	3.96395	7.37199e-05	0.00068249
MCC	107.894	1.1935	0.481474	2.47884	0.0131811	0.0506001
COX6B1P5	200.737	1.86411	0.439405	4.24235	2.21192e-05	0.000241681
SPON1	19.8788	2.18428	0.881739	2.47725	0.0132401	0.0507578
TMEM86A	141.576	2.44345	0.45487	5.37176	7.79701e-08	1.56301e-06
RCOR2	52.7257	2.72782	0.628648	4.33918	1.43014e-05	0.000167107
FKBP14	223.848	1.64752	0.39248	4.19773	2.6961e-05	0.000287694
ANKDD1A	92.895	2.50455	0.519172	4.82412	1.40622e-06	2.14836e-05
MMD	165.172	1.04003	0.426967	2.43585	0.0148568	0.0554253
MOK	111.139	1.77935	0.464306	3.83229	0.000126955	0.00109088
FKBP1B	27.7702	1.81461	0.775018	2.34138	0.0192127	0.0676031
LOC100130705	25.8668	1.96797	0.806673	2.43962	0.0147028	0.0549572
OSR2	82.3002	1.83731	0.504443	3.64225	0.000270269	0.00206908
MRO	3.28771	5.13783	2.39174	2.14816	0.0317012	0.0988135
TAC3	8.16755	4.95203	1.96596	2.51889	0.0117725	0.0462893
SLC52A3	21.6522	1.6979	0.852983	1.99054	0.0465316	0.130856
BMP6	88.4717	2.18917	0.501288	4.36709	1.25916e-05	0.000148833
BMP2	10.339	4.26382	1.48395	2.87329	0.00406227	0.0196688
TAB3	150.755	1.09284	0.447623	2.44142	0.0146296	0.0547189
MMP9	18.491	3.23364	0.973159	3.32282	0.000891118	0.005658
CDHR2	19.3409	2.55233	0.908428	2.80962	0.00496007	0.0230769
MVD	1447.85	1.6158	0.340014	4.75215	2.01263e-06	2.96005e-05
MVK	816.519	1.46249	0.359056	4.07315	4.63821e-05	0.000459843
TAF3	327.535	1.43172	0.393414	3.63923	0.000273452	0.0020916
DNAH12	9.62355	3.57411	1.44564	2.47233	0.0134236	0.0513038
DNAH10	51.6501	1.40119	0.56948	2.46048	0.0138752	0.0525778
FZD5	179.968	1.44751	0.444695	3.25507	0.00113363	0.00688273
FZD9	17.5817	5.06175	1.34319	3.76846	0.000164259	0.00135631
CIDECP	245.819	1.30789	0.478548	2.73305	0.00627517	0.0278932
LOC100996724	48.4832	1.27233	0.580923	2.19019	0.0285107	0.0915171
GCNT1	187.64	1.30295	0.398246	3.27173	0.00106892	0.00656105
GUCA1B	49.693	1.17613	0.570266	2.06243	0.039167	0.115404
LZTS1	13.6063	2.51582	1.06211	2.36871	0.0178504	0.0638331
LZTS3	470.58	2.55041	0.348445	7.31942	2.49049e-13	1.36231e-11
MALAT1	1317.74	3.193	0.438164	7.28724	3.16376e-13	1.69844e-11
ND5	5698.87	1.23267	0.469733	2.62419	0.00868555	0.0362647
ND6	669.027	1.28198	0.477616	2.68412	0.00727214	0.0315642
FLJ20518	13.4862	7.16101	1.78914	4.00248	6.2682e-05	0.00059232
NES	568.624	1.54292	0.331887	4.64894	3.33652e-06	4.64329e-05
PGPEP1	520.54	1.61064	0.327816	4.91323	8.9586e-07	1.43702e-05
NGF	18.1237	2.78979	1.04954	2.65811	0.00785802	0.033587
HABP4	515.127	2.68327	0.333913	8.03583	9.29474e-16	7.39315e-14
TRNL2	18.8281	2.22671	1.06439	2.09201	0.0364379	0.109484
SNHG1	1772.72	1.40959	0.357951	3.93795	8.21813e-05	0.000748191
SNHG9	21.8499	2.22194	0.861703	2.57855	0.00992166	0.0403569
KREMEN1	600.378	1.84235	0.405603	4.54225	5.56574e-06	7.25093e-05
KREMEN2	95.6709	1.14224	0.481488	2.37232	0.0176766	0.0633551
PRPF18	402.589	1.05785	0.336551	3.1432	0.00167109	0.00955066
NPB	48.4269	1.28692	0.622467	2.06745	0.0386917	0.114412
NPL	89.7807	2.14437	0.504627	4.24941	2.14331e-05	0.000235371
CXCR1	3.48821	5.22442	2.35017	2.223	0.0262161	0.0857712
ZDHHC11B	156.916	5.33162	0.577341	9.23478	2.58819e-20	3.93677e-18
CEACAM22P	156.537	5.65825	0.579277	9.76778	1.54808e-22	3.19568e-20
TRNS2	71.6275	2.54515	0.771788	3.29774	0.00097467	0.00609476
SPNS2	155.896	3.52801	0.458783	7.68995	1.47196e-14	9.85476e-13
DTX4	11.514	6.93473	1.80773	3.83614	0.000124981	0.00107552
LMOD1	33.3564	4.9808	0.97487	5.1092	3.23529e-07	5.74795e-06
SENP5	760.316	1.10614	0.334722	3.30464	0.000950971	0.00596909
SENP2	882.382	1.06412	0.340715	3.12319	0.001789	0.0100817
TRNP1	207.827	3.36696	0.449251	7.49459	6.65047e-14	3.93581e-12
NXN	1414.67	2.09954	0.317755	6.60742	3.91064e-11	1.50356e-09
LOC100996761	12.0929	3.89653	1.28887	3.02321	0.0025011	0.0132425
C14orf79	298.295	2.11959	0.360031	5.88724	3.92698e-09	1.059e-07
SYNGAP1	258.145	1.24503	0.37769	3.29644	0.00097918	0.00611449
MNX1	68.9636	1.52462	0.5119	2.97835	0.00289805	0.0148631
AIF1L	744.435	1.74761	0.333403	5.24174	1.59068e-07	3.01623e-06
L2HGDH	664.954	1.48037	0.338355	4.3752	1.21319e-05	0.000143989
OAT	2328.43	1.41666	0.339306	4.17516	2.97781e-05	0.000312851
NEURL1B	244.615	1.77894	0.412384	4.31379	1.60482e-05	0.00018368
EXOC3L1	21.7447	3.27609	0.907436	3.61027	0.000305877	0.00230305
CDKL2	13.6826	3.013	1.11488	2.70253	0.0068815	0.0301535
CDKL5	215.956	2.35025	0.457941	5.13221	2.86362e-07	5.15629e-06
TC2N	194.277	1.56676	0.466863	3.35594	0.000790954	0.00513484
MOB2	1125.29	1.27235	0.347183	3.66479	0.000247537	0.00192049
RP4-639F20.1	44.5382	1.24156	0.603611	2.05689	0.0396966	0.116444
SMIM14	84.4753	1.03814	0.497999	2.08463	0.0371031	0.110855
C14orf37	210.498	3.4357	0.473939	7.24923	4.19136e-13	2.22257e-11
SMIM22	6.36671	6.08636	1.99958	3.04381	0.002336	0.0125137
PHKG2	935.91	1.68891	0.391698	4.31177	1.61956e-05	0.000184758
HERC3	273.871	1.05549	0.457313	2.30802	0.0209981	0.0723582
HERC1	1083.07	1.4412	0.344945	4.17804	2.94032e-05	0.000309563
LOC100130987	36.3547	1.91901	0.680613	2.81953	0.00480943	0.022515
RANBP10	859.508	1.07454	0.310064	3.46555	0.000529143	0.00365115
NR3C2	76.0753	1.88266	0.515571	3.65159	0.00026062	0.00200851
TEKT4	7.74557	6.36361	1.93272	3.29257	0.00099276	0.00616785
TCF7	110.078	1.93662	0.452843	4.27659	1.89777e-05	0.000211895
VILL	17.1717	2.04757	0.943973	2.16909	0.0300756	0.0949927
RP11-702F3.3	2.98285	4.9907	2.46848	2.02177	0.0432005	0.123715
CHI3L1	2.98285	4.9907	2.46848	2.02177	0.0432005	0.123715
RSBN1L-AS1	147.151	1.1847	0.516602	2.29325	0.0218335	0.0744822
FLRT3	3.38385	5.17596	2.36956	2.18435	0.0289364	0.0924156
TCN2	995.137	2.95056	0.346987	8.50338	1.84146e-17	1.80401e-15
PAH	2.98285	4.9907	2.46848	2.02177	0.0432005	0.123715
ATG2A	4586.66	1.75372	0.320411	5.47335	4.41596e-08	9.50034e-07
GABRB3	4.38635	5.55581	2.20069	2.52457	0.0115839	0.0456614
HADHB	1847.38	1.315	0.300244	4.37978	1.18801e-05	0.000141679
HEATR5A	762.682	1.16937	0.409214	2.85761	0.00426846	0.0204688
FARP2	399.109	1.82233	0.365781	4.98202	6.2923e-07	1.0431e-05
NR1H4	17.1101	3.97669	1.12455	3.53625	0.000405855	0.00291047
DHRS2	15927.4	4.28678	0.332369	12.8976	4.64047e-38	8.04658e-35
MPC1	302.338	1.28738	0.366042	3.51703	0.000436407	0.00309628
MPC2	754.672	1.16023	0.317848	3.65028	0.000261959	0.00201703
INS-IGF2	24.7954	2.97558	0.893195	3.33139	0.00086413	0.00551694
ADAMTS7	139.64	1.39742	0.427441	3.26927	0.00107826	0.0065997
HMGCS1	1506.19	2.1401	0.353471	6.05454	1.40823e-09	4.11091e-08
BPHL	241.35	1.21966	0.375987	3.2439	0.00117904	0.00712104
POLR2L	3765.4	1.11213	0.362001	3.07218	0.00212504	0.0116021
NPIPB3	42.5657	1.42824	0.664707	2.14868	0.0316596	0.098737
POR	3070.94	1.90746	0.308323	6.18658	6.14835e-10	1.91062e-08
TRPM4	327.617	1.08846	0.352134	3.09105	0.00199447	0.0110351
PRX	110.714	1.20107	0.437645	2.7444	0.00606209	0.027176
PSD	16.755	4.98476	1.34262	3.71271	0.000205053	0.00163703
MPND	322.059	1.67749	0.362265	4.63056	3.64682e-06	5.02669e-05
PTGER2	44.8225	2.95986	0.679506	4.35589	1.32525e-05	0.000156007
MPP1	1324.3	1.46472	0.309127	4.73826	2.15561e-06	3.14378e-05
MPP2	854.028	1.67598	0.331581	5.05451	4.31502e-07	7.44501e-06
SLC31A2	224.484	1.58425	0.38115	4.15651	3.23143e-05	0.000335326
SLC31A1	1087.96	1.0356	0.324864	3.18778	0.00143372	0.00837905
MPP7	202.053	1.97099	0.508156	3.87872	0.000105007	0.00092287
KBTBD3	39.8027	1.22819	0.624316	1.96726	0.0491527	0.136807
XPR1	728.851	1.16521	0.443558	2.62696	0.00861507	0.0360573
IDI1	1810.76	2.5177	0.305219	8.24885	1.59932e-16	1.37971e-14
IDH2	488.689	1.25733	0.332369	3.78295	0.000154981	0.00129448
IL21R-AS1	3.77664	5.3297	2.29919	2.31808	0.020445	0.070875
TRPV6	10.6575	2.33497	1.18503	1.97039	0.0487939	0.136027
TRPV4	7.66584	6.35681	1.91839	3.31361	0.000920987	0.00580935
NPIPP1	98.3776	1.15438	0.561728	2.05505	0.0398743	0.116822
44443	136.139	3.79926	0.472253	8.04497	8.62683e-16	6.92543e-14
44444	101.743	1.94842	0.468017	4.16314	3.13906e-05	0.000327112
44442	59.0772	3.05687	0.640237	4.77459	1.80076e-06	2.68258e-05
TMEM8B	77.5698	1.90436	0.521467	3.65193	0.00026028	0.00200678
TMEM81	49.1797	1.85056	0.586498	3.15527	0.00160349	0.00922819
TTYH2	118.379	3.81975	0.509598	7.49561	6.59906e-14	3.91876e-12
TTYH1	5.12968	4.24076	2.06925	2.04942	0.0404209	0.117798
CLCNKA	12.3945	5.56801	1.74186	3.1966	0.0013906	0.00816864
ABTB2	1058.9	2.47251	0.325031	7.60699	2.80559e-14	1.77551e-12
TDRP	138.101	1.15196	0.414738	2.77755	0.00547707	0.0250587
TMEM52	64.0373	4.88773	1.92709	2.53633	0.0112022	0.0444612
COL11A2	46.6844	1.57436	0.613348	2.56683	0.0102632	0.0413868
TMEM74	48.1654	1.91283	0.601059	3.18244	0.00146041	0.00849495
TMEM70	554.174	1.1893	0.321449	3.69982	0.000215749	0.00170985
SPSB3	1206.12	1.48096	0.342488	4.32411	1.53148e-05	0.000177039
TMEM57	385.87	1.03	0.336212	3.06355	0.00218726	0.011867
SESN3	296.543	3.26518	0.454716	7.1807	6.93535e-13	3.51634e-11
SESN1	125.89	1.19537	0.431432	2.77071	0.00559338	0.0254616
SESN2	889.642	1.36239	0.479167	2.84324	0.00446573	0.0212327
RP1-69M21.2	27.0304	3.82627	0.88689	4.31425	1.60143e-05	0.000183413
SQSTM1	39833.6	2.29587	0.300558	7.63869	2.19437e-14	1.40927e-12
TMEM25	203.964	1.30466	0.400192	3.26009	0.00111378	0.00677882
KIF21B	241.27	2.0401	0.395059	5.16405	2.41657e-07	4.42018e-06
SCN1A	7.35278	6.29032	1.94583	3.23272	0.00122618	0.00736981
SCN9A	72.774	1.94739	0.512423	3.80036	0.000144488	0.00121978
OSTF1	652.371	1.08558	0.318497	3.40844	0.000653347	0.00437414
SLC30A3	70.7986	3.40876	0.565508	6.02778	1.66228e-09	4.76672e-08
SLC30A4	54.295	1.18168	0.581941	2.03058	0.0422978	0.121906
LMTK3	122.531	3.73626	0.536009	6.97052	3.1578e-12	1.45242e-10
LMTK2	1390	1.29034	0.444633	2.90204	0.00370736	0.0182993
LOC100996425	46.7838	3.03419	0.642634	4.72149	2.34118e-06	3.37456e-05
INHBB	52.9375	1.23329	0.560609	2.19991	0.027813	0.0897761
COL5A1	284.347	1.76921	0.373867	4.73219	2.22111e-06	3.22023e-05
COL5A3	3.09542	5.05815	2.45725	2.05846	0.0395464	0.11617
SCN5A	23.2087	2.59254	0.830059	3.12332	0.00178826	0.0100808
ATG4B	2778.93	1.84613	0.327477	5.63745	1.72585e-08	4.04956e-07
SCN4A	45.9448	3.95182	0.720246	5.48676	4.09378e-08	8.87326e-07
ATG4A	329.95	1.09728	0.353287	3.10591	0.00189695	0.010597
SCN4B	24.3164	5.55135	1.25512	4.42296	9.73583e-06	0.000119391
IER5	870.481	1.32419	0.350295	3.7802	0.000156704	0.00130554
IER2	7069.56	2.08588	0.37103	5.62185	1.88928e-08	4.38556e-07
LOC650368	5.82732	4.43659	2.00508	2.21268	0.0269198	0.0876319
CHST11	531.708	1.32969	0.328581	4.04675	5.19332e-05	0.000503085
TESC	37.3902	1.76962	0.687673	2.57334	0.0100721	0.0408326
MORN5	7.28947	6.29348	1.96325	3.20564	0.00134763	0.00796454
MORN2	220.475	1.77064	0.384437	4.60578	4.10918e-06	5.53638e-05
ITGA2B	92.6666	4.34957	0.57215	7.60215	2.91244e-14	1.82977e-12
TEX2	1133.84	1.89581	0.361372	5.24615	1.55311e-07	2.95295e-06
TEX9	39.651	1.53595	0.628901	2.44227	0.0145951	0.0546216
KLC3	437.345	1.77365	0.3464	5.12023	3.05166e-07	5.45523e-06
GCSAM	19.2383	1.78607	0.861952	2.07212	0.0382539	0.11333
SNAI3-AS1	65.794	1.58212	0.563892	2.80571	0.0050206	0.0233272
SRXN1	3662.05	1.71116	0.310451	5.51184	3.55104e-08	7.82402e-07
DUSP18	91.8812	1.30443	0.511751	2.54895	0.0108047	0.0431988
DUSP10	156.7	1.23619	0.405601	3.04781	0.00230518	0.0123867
RP2	206.438	1.23309	0.508073	2.427	0.0152244	0.0564445
EFHC1	174.394	1.03009	0.391792	2.62918	0.00855902	0.0359007
CACNG7	63.2862	1.97998	0.555707	3.563	0.00036664	0.00267236
KLF7	87.6625	1.40761	0.500819	2.81061	0.00494472	0.0230364
KLF9	101.797	1.16416	0.502092	2.31861	0.0204162	0.0708317
C4orf22	16.7418	3.96415	1.12291	3.53023	0.000415193	0.00296396
IGSF8	1869.99	2.11091	0.31618	6.67627	2.45095e-11	9.83783e-10
IGSF1	110.453	1.16902	0.443277	2.63722	0.00835887	0.0353002
KLK4	3.40027	5.19799	2.42184	2.1463	0.0318493	0.099186
KLLN	27.7351	1.91263	0.803474	2.38046	0.0172913	0.0623478
TFEB	191.95	1.53174	0.435081	3.52058	0.000430599	0.00306385
TFEC	6.47927	6.11829	1.99404	3.06829	0.00215289	0.011732
MAPRE3	677.97	2.25139	0.353519	6.3685	1.90887e-10	6.51572e-09
MAPRE2	1098.8	1.2394	0.325419	3.80864	0.000139734	0.00118657
GALNT16	17.9478	2.7875	0.990913	2.81307	0.00490714	0.0228921
COL4A4	46.37	1.72631	0.631824	2.73226	0.00629013	0.0279454
NR4A1	3524.39	5.4539	0.319652	17.062	2.84706e-65	4.93679e-61
NR4A3	41.5732	2.84707	0.672888	4.23112	2.32531e-05	0.000252795
UNC5A	12.6653	4.58277	1.40227	3.26811	0.0010827	0.00662223
UNC5B	401.214	3.7274	0.359741	10.3614	3.71654e-25	1.17172e-22
TFR2	4.98784	5.74333	2.13171	2.69424	0.007055	0.0307603
ADAMTS14	20.8392	3.45124	1.03295	3.34116	0.000834291	0.00536595
KCNQ1OT1	94.9154	3.24055	0.593981	5.45564	4.87955e-08	1.03059e-06
L1CAM	380.817	1.85816	0.356836	5.20732	1.91583e-07	3.57595e-06
SHD	25.0136	3.14489	0.874344	3.59685	0.000322091	0.00240218
MMP11	74.0584	1.20435	0.505304	2.38341	0.017153	0.0619402
MMP15	486.464	3.27398	0.355033	9.22164	2.92577e-20	4.37353e-18
MMP17	174.68	3.99895	0.533257	7.4991	6.42566e-14	3.8289e-12
BMP8B	456.546	3.1736	0.387889	8.18171	2.79841e-16	2.33291e-14
VMAC	87.9424	2.25638	0.48764	4.62714	3.70755e-06	5.09474e-05
NDUFA6-AS1	20.3402	2.95946	0.942471	3.14011	0.00168885	0.00962362
SMO	6.54585	3.58415	1.72127	2.08227	0.0373178	0.111356
SNN	353.716	2.78151	0.363359	7.65501	1.93295e-14	1.25533e-12
ZKSCAN2	158.734	1.11816	0.423889	2.63786	0.00834315	0.0352424
ZKSCAN5	786.157	1.53563	0.325891	4.7121	2.45177e-06	3.51934e-05
SP4	117.351	1.31902	0.572165	2.30532	0.0211489	0.0727207
SP6	59.4	2.25671	0.633182	3.56407	0.000365145	0.00266482
MSLN	5.47678	5.8724	2.07171	2.83457	0.00458872	0.0216985
PRADC1	710.29	1.62392	0.3654	4.44422	8.82107e-06	0.000109333
BMP2K	362.223	1.28605	0.417968	3.07691	0.00209158	0.0114663
SRR	74.5318	1.02235	0.498368	2.05139	0.0402293	0.117477
MT1X	2635.17	3.98307	0.376063	10.5915	3.26342e-26	1.28608e-23
MT1A	147.889	1.03841	0.438615	2.36748	0.0179096	0.0639524
STK38L	517.636	1.10835	0.369519	2.99945	0.00270468	0.0141008
IGF2	24.7954	2.97558	0.893195	3.33139	0.00086413	0.00551694
DMBX1	72.3332	3.07805	0.554213	5.55391	2.79355e-08	6.29092e-07
LINC00052	5.9575	5.98446	2.04866	2.92116	0.00348731	0.0173756
SYP	26.9721	4.32465	0.961987	4.49553	6.93958e-06	8.83497e-05
MICU1	1174.27	1.04508	0.320819	3.25754	0.00112383	0.00683522
LINC00086	29.2643	4.17313	0.919573	4.53811	5.67598e-06	7.37239e-05
LINC00087	137.054	4.69494	0.529762	8.86236	7.83359e-19	9.24043e-17
VMP1	1413.15	1.0071	0.300581	3.35051	0.00080664	0.00522493
TGM2	2109.26	2.4487	0.33389	7.33386	2.23622e-13	1.2349e-11
DENND6B	104.644	1.46599	0.460179	3.18571	0.00144401	0.00843516
GYLTL1B	11.1361	3.32144	1.26525	2.62513	0.00866154	0.0362002
DENND4A	538.644	1.31604	0.457624	2.8758	0.00402999	0.0195468
SLIT2	416.856	1.193	0.403529	2.95642	0.00311233	0.0158078
GALM	371.849	1.38277	0.340274	4.06371	4.82988e-05	0.000474236
IPO13	1173.59	1.21475	0.313022	3.88072	0.000104148	0.000916717
FAR2P1	7.03972	6.22159	2.00393	3.1047	0.00190472	0.0106241
DNAAF3	1050.41	1.73941	0.340204	5.11283	3.1736e-07	5.64413e-06
DNAAF1	20.8987	4.70626	1.16053	4.05525	5.00798e-05	0.000488679
LOC732538	52.4169	2.66674	0.624838	4.26789	1.97334e-05	0.000219204
DENND1C	28.1499	1.94083	0.742208	2.61494	0.00892427	0.0370829
CDKN1C	802.608	3.52602	0.340266	10.3625	3.67109e-25	1.17172e-22
BTG2	75.8701	1.73899	0.590023	2.94732	0.00320537	0.0162139
SETD3	903.741	1.24324	0.310225	4.00754	6.13537e-05	0.000581351
ADAMTSL4	65.8887	1.41626	0.526859	2.68812	0.00718545	0.031227
DENND2C	107.933	2.26317	0.526258	4.3005	1.70413e-05	0.000193053
RARA	508.741	1.5074	0.33022	4.56485	4.9985e-06	6.59619e-05
RARB	14.4863	4.77084	1.39045	3.43115	0.000601033	0.00406388
GAS6	354.179	1.10858	0.3571	3.1044	0.00190664	0.0106306
CDKN2D	1035.04	1.58034	0.341979	4.62116	3.81601e-06	5.22255e-05
GATM	10.3702	2.54733	1.19649	2.129	0.0332543	0.102403
GATS	160.601	1.86147	0.452303	4.11554	3.86267e-05	0.000393068
INSIG1	3509.55	3.84652	0.34458	11.1629	6.19203e-29	3.57899e-26
MTM1	189.58	1.72756	0.437533	3.94841	7.86721e-05	0.000721785
TPO	124.988	5.44449	0.64151	8.48699	2.12061e-17	2.05426e-15
SYNJ1	339.442	1.18311	0.426969	2.77094	0.00558942	0.0254585
COPS8	1050.83	1.06772	0.317167	3.36643	0.000761492	0.00498839
TRA	42.0733	1.91375	0.641197	2.98465	0.00283907	0.0146168
SERAC1	154.198	1.92302	0.438779	4.38266	1.1724e-05	0.000140203
SECISBP2L	521.629	1.10387	0.51628	2.13813	0.0325064	0.100744
TTN	118.905	1.29163	0.431631	2.99244	0.00276758	0.014351
RPS4XP21	3.86458	5.35403	2.3411	2.28697	0.0221976	0.0753536
KIAA0930	2199.75	1.558	0.319245	4.88026	1.05947e-06	1.65805e-05
C12orf60	49.2161	1.37423	0.577972	2.37767	0.0174223	0.0627159
TENM1	1766.27	5.07973	1.1556	4.39574	1.10394e-05	0.000133303
TENM3	6.58362	6.14356	1.99282	3.08285	0.0020503	0.0112892
AVPI1	703.886	2.67011	0.342894	7.78699	6.86254e-15	4.857e-13
C12orf44	3090.79	1.54558	0.336607	4.59164	4.3977e-06	5.88396e-05
GBF1	3397.43	1.00925	0.310163	3.25393	0.00113822	0.00690822
NR6A1	148.087	2.08056	0.431543	4.8212	1.42696e-06	2.1743e-05
RNU86	124.741	1.62329	0.436314	3.72047	0.000198855	0.00159268
GOLGA6L9	226.616	1.90372	0.42252	4.50563	6.61753e-06	8.456e-05
BMPER	3.59256	5.27116	2.34004	2.25259	0.0242849	0.0808408
HIST1H2AG	20.8245	1.84947	0.88747	2.08398	0.0371623	0.111007
HIST1H2AC	467.635	1.80062	0.432181	4.16635	3.09514e-05	0.000323585
IL11RA	107.374	2.81037	0.490185	5.73328	9.8507e-09	2.43321e-07
HIST1H2BD	471.36	2.47333	0.376148	6.57542	4.85161e-11	1.83283e-09
HIST1H2BC	58.7058	1.59252	0.587517	2.7106	0.00671618	0.0295655
ZMAT3	265.703	1.27538	0.409106	3.11748	0.00182407	0.010246
ZMAT4	15.072	2.47371	1.01575	2.43537	0.0148767	0.0554758
ZMAT5	447.638	1.41085	0.364914	3.86625	0.000110521	0.000964001
FAM90A12P	2.8785	4.93367	2.51466	1.96196	0.0497667
RBKS	131.358	1.2607	0.418844	3.00996	0.00261282	0.0137001
HIST1H2BJ	65.1671	1.24846	0.603438	2.06891	0.0385545	0.114104
HIST1H2BK	2287.67	1.51713	0.398913	3.80315	0.000142865	0.00120843
MUC6	11.7833	3.02567	1.27323	2.37638	0.0174834	0.0628574
GBP5	320.076	1.64816	0.414953	3.97193	7.12934e-05	0.000663568
THY1	7.65168	3.14194	1.52593	2.05904	0.0394904	0.11615
LINC00312	11.671	4.46037	1.42708	3.12553	0.00177484	0.0100182
COL1A1	518.83	3.48704	0.341653	10.2064	1.8571e-24	5.11144e-22
TUBA1A	3259.57	2.38632	0.313798	7.60465	2.85677e-14	1.80133e-12
TUBA3E	4.77093	5.66721	2.15335	2.63181	0.00849311	0.0357097
GAREM	113.539	1.16565	0.438702	2.65704	0.00788308	0.0336515
PPP1R13B	499.065	1.5454	0.338829	4.561	5.09109e-06	6.70308e-05
PPP1R12B	158.867	1.46746	0.446664	3.28537	0.00101848	0.00630281
PPP1R12C	2717.9	1.37852	0.319306	4.31724	1.5799e-05	0.000181908
KATNA1	387.24	1.02247	0.361207	2.83071	0.00464446	0.0219083
PPP1R14C	77.4415	1.72019	0.514431	3.34387	0.000826189	0.00532767
AKR7L	12.2826	2.31379	1.11114	2.08236	0.0373092	0.11135
DHX57	584.273	1.09383	0.32954	3.31925	0.000902583	0.00571405
ALG1L15P	45.8383	4.09535	0.748557	5.47099	4.47529e-08	9.59228e-07
GCAT	618.813	1.87532	0.363777	5.15513	2.53449e-07	4.61155e-06
GCDH	1706.64	2.90737	0.302462	9.61235	7.09105e-22	1.3512e-19
NDRG4	295.542	1.70043	0.368416	4.61551	3.92124e-06	5.33707e-05
VDR	694.971	1.35167	0.314615	4.29627	1.73697e-05	0.000196343
PQLC1	681.428	1.55013	0.349161	4.4396	9.01275e-06	0.000111333
GLRX5	1225.5	1.03788	0.31263	3.31983	0.00090072	0.00570434
VGF	307.445	2.18945	0.46002	4.75948	1.94091e-06	2.86918e-05
GSDMB	99.8101	2.58165	0.486662	5.30482	1.12783e-07	2.19738e-06
TMEM198	198.176	2.65455	0.430294	6.16916	6.86535e-10	2.11824e-08
TMEM180	164.168	1.35235	0.410542	3.29406	0.000987524	0.00614192
TMEM189	708.278	1.41733	0.33804	4.19278	2.75562e-05	0.000293323
TMEM175	1105.14	1.20538	0.308035	3.91313	9.11085e-05	0.000814761
TMEM169	23.8426	3.85233	0.964699	3.9933	6.51607e-05	0.000612073
ENPP7P7	4.17764	5.47805	2.22841	2.45828	0.0139606	0.0527745
ENPP7P4	27.023	1.77561	0.786326	2.25811	0.0239386	0.0799184
ENPP7P1	5.46036	5.85832	2.09397	2.79771	0.00514669	0.023811
ZFP36	1394.12	3.3814	0.306547	11.0306	2.72001e-28	1.52145e-25
SYPL2	80.996	1.30364	0.568839	2.29176	0.0219194	0.0747224
ESRRB	16.475	2.14373	0.939436	2.28193	0.0224936	0.0761797
AIM1L	48.3942	3.33131	0.70396	4.73224	2.22057e-06	3.22023e-05
ZFP90	493.882	1.73959	0.393734	4.41818	9.95371e-06	0.000121633
ERVMER34-1	9.76923	3.54273	1.4304	2.47674	0.0132588	0.0507973
TXNRD1	5501.16	1.15975	0.325878	3.55886	0.000372472	0.00271145
ERVK13-1	166.071	1.46595	0.403939	3.62914	0.000284365	0.00216647
VIPR1	122.559	1.87816	0.433596	4.3316	1.48027e-05	0.000172152
GDE1	1472.86	1.31664	0.303003	4.3453	1.39085e-05	0.000162845
RAPGEFL1	237.189	1.30138	0.369867	3.5185	0.000433995	0.00308421
AGFG2	920.673	2.05502	0.32111	6.39973	1.55648e-10	5.40868e-09
DOPEY1	194.903	1.43862	0.411273	3.49797	0.00046882	0.00329738
DOPEY2	426.199	1.61647	0.379769	4.25644	2.07709e-05	0.000229406
PDE1C	5.11317	4.25708	2.07218	2.05439	0.0399376	0.116941
DDIT4L	18.7157	2.67831	0.94284	2.84068	0.00450175	0.0213746
LINC00174	61.9908	1.69985	0.605061	2.80939	0.00496352	0.0230806
ATP6V0B	2264.14	1.06085	0.329043	3.22405	0.00126389	0.0075482
LILRB5	4.86707	5.69385	2.14894	2.64961	0.00805851	0.0342571
TJP3	345.443	5.36845	0.463186	11.5903	4.61677e-31	3.48064e-28
TMEM145	245.98	2.11126	0.384149	5.49595	3.88604e-08	8.4547e-07
LMX1B	201.723	1.77104	0.383688	4.61584	3.91506e-06	5.3368e-05
ATP6V1A	824.593	1.10746	0.405134	2.73357	0.00626522	0.0278633
OR2B6	7.67367	3.19619	1.6149	1.97918	0.0477953	0.133777
ATP6V1D	1467.38	1.68078	0.312595	5.37688	7.57858e-08	1.52983e-06
TMEM110	745.981	1.52374	0.324524	4.6953	2.6622e-06	3.7956e-05
FRMD6-AS1	35.7934	1.55532	0.666821	2.33243	0.0196779	0.0689046
TMEM104	1591.7	1.79827	0.33227	5.41207	6.23009e-08	1.28454e-06
TMEM108	144.551	1.26079	0.41329	3.05061	0.00228374	0.0122981
PDE6B	4.48249	5.58449	2.18404	2.55695	0.0105594	0.0424039
TESK2	264.804	2.41839	0.368044	6.57092	5.00043e-11	1.87273e-09
TPRG1L	1195.69	1.8513	0.315701	5.86407	4.51653e-09	1.19385e-07
GATA2	497.955	1.00951	0.332201	3.03885	0.0023748	0.0126666
LOC730222	41.0565	1.78294	0.658576	2.70726	0.00678413	0.029789
TCP11L2	94.8146	1.09543	0.54388	2.01409	0.0439997	0.12528
CDC20B	9.88736	3.60264	1.41201	2.55142	0.0107285	0.0429735
PHF20L1	968.409	1.08159	0.424649	2.54703	0.0108645	0.0433779
LIN37	506.746	1.57096	0.423062	3.71331	0.000204567	0.0016339
WRB	260.367	1.26269	0.418892	3.01436	0.00257526	0.0135565
TPST2	853.808	1.52936	0.322275	4.74552	2.07975e-06	3.04806e-05
TPST1	330.984	1.00042	0.349464	2.86274	0.00419998	0.0202187
FLJ30679	17.1347	3.98399	1.1058	3.6028	0.000314802	0.00235795
LIN7B	158.157	1.48684	0.413496	3.59578	0.000323427	0.00240903
TSPAN10	11.0142	2.92266	1.21859	2.39839	0.0164672	0.0600832
HAND1	26.1246	2.66613	0.798704	3.33807	0.000843614	0.00541387
PBXIP1	956.061	1.76078	0.309609	5.68709	1.29226e-08	3.12521e-07
TSPAN33	295.816	1.47858	0.388508	3.80578	0.000141358	0.00119743
TSPAN13	360.239	3.5447	0.365013	9.71116	2.70235e-22	5.38605e-20
SYT11	286.26	7.55521	0.775153	9.74673	1.90506e-22	3.88632e-20
KCTD13	460.199	1.2073	0.371182	3.25257	0.00114367	0.00692673
KCTD17	801.209	1.84149	0.334807	5.50015	3.7946e-08	8.28695e-07
IL11	1579.93	2.6003	0.367517	7.07532	1.49108e-12	7.22215e-11
IL16	90.925	1.31189	0.564394	2.32442	0.0201028	0.0700529
REM1	3.87279	5.36325	2.29156	2.34043	0.0192614	0.0677197
KITLG	185.591	1.09874	0.425957	2.57946	0.00989541	0.0403069
TMEM260	279.622	1.28353	0.400057	3.20837	0.00133492	0.00790285
TMEM256	461.995	1.03854	0.372566	2.78753	0.00531114	0.0244349
AC012314.8	48.742	2.26177	0.617673	3.66175	0.000250497	0.00193998
CACNA1A	6.42052	4.60916	1.95593	2.3565	0.018448	0.0654837
TMEM241	262.836	1.51458	0.384437	3.93974	8.15713e-05	0.000744445
CACNA1G	161.039	5.69468	0.639381	8.90655	5.26445e-19	6.42856e-17
TMEM232	10.5102	5.34309	1.78591	2.9918	0.00277338	0.0143649
MXD1	535.309	1.05692	0.33707	3.13561	0.00171499	0.00975015
PHTF2	633.374	1.05181	0.458967	2.29169	0.0219236	0.0747224
RERG	28.9963	2.71709	0.80074	3.39322	0.000690751	0.00459089
SNTA1	556.701	1.85673	0.350232	5.30143	1.14901e-07	2.23111e-06
MKNK1	676.623	1.28853	0.318547	4.04504	5.23148e-05	0.000505933
TMEM205	1179.1	1.43299	0.378089	3.7901	0.000150589	0.00126451
TMEM206	289.293	1.14963	0.351532	3.27033	0.0010742	0.00658192
MKNK2	2734.25	1.36449	0.297743	4.58278	4.58843e-06	6.12026e-05
TAF7L	5.03354	4.21435	2.07205	2.03391	0.041961	0.121126
FAM211A	99.4282	3.21049	0.501067	6.40732	1.48102e-10	5.21924e-09
HLTF-AS1	27.2339	1.82055	0.857225	2.12377	0.0336891	0.103484
FAM210B	121.671	1.20744	0.442395	2.72932	0.00634644	0.0281523
PLEKHO2	911.326	1.88263	0.322555	5.83662	5.32701e-09	1.39532e-07
FAM212B	156.568	1.14257	0.42899	2.66341	0.00773542	0.0332041
FAM212A	74.7695	1.7745	0.563312	3.15012	0.00163203	0.00937379
CDC14B	613.75	1.52488	0.328734	4.63866	3.50672e-06	4.85944e-05
TLE2	68.431	1.49397	0.538421	2.77473	0.0055248	0.0252219
SPICE1	297.11	1.53992	0.402282	3.82796	0.000129208	0.00110859
VRK3	679.894	1.14915	0.319899	3.59223	0.000327859	0.00243577
FAM114A2	274.999	1.02255	0.388443	2.63243	0.00847761	0.0356801
PLXNA3	1649.44	1.77496	0.299684	5.92276	3.1658e-09	8.65113e-08
CEP112	96.201	1.15341	0.47458	2.43037	0.0150834	0.0560193
SCRT1	4.72859	4.1491	2.09958	1.97616	0.048137	0.134455
LOC101928046	9.17004	5.12604	1.8738	2.73564	0.00622589	0.0277524
PLEKHM3	265.789	1.29586	0.495924	2.61303	0.00897432	0.037273
PLEKHF1	212.935	1.58703	0.498182	3.18565	0.00144429	0.00843516
PLEKHG5	211.025	1.48656	0.389911	3.81257	0.00013753	0.00117016
PLEKHH2	242.225	2.07552	0.429057	4.8374	1.3155e-06	2.01494e-05
PLEKHH3	628.04	1.18192	0.34059	3.47021	0.000520053	0.00359701
SEC11C	378.882	1.42875	0.361787	3.94914	7.84311e-05	0.000719956
TLN2	656.063	1.96688	0.331121	5.94006	2.8491e-09	7.89191e-08
SPTBN4	40.3303	2.87582	0.679034	4.23517	2.28382e-05	0.000248752
SPTBN5	186.418	1.52831	0.436942	3.49773	0.000469228	0.0032981
HTATSF1	1472.9	1.2258	0.312081	3.92783	8.57153e-05	0.0007745
SH3PXD2B	880.742	2.21373	0.389022	5.69051	1.26662e-08	3.07178e-07
IZUMO4	72.2265	4.26865	0.624306	6.83744	8.06229e-12	3.51257e-10
CBFA2T2	893.654	1.67937	0.343303	4.89178	9.99275e-07	1.57665e-05
TLR5	40.4916	2.65642	0.679169	3.91127	9.18111e-05	0.000819776
KIAA0513	450.988	2.53999	0.367402	6.9134	4.73186e-12	2.10927e-10
SORBS1	495.549	3.60706	0.428484	8.41819	3.82355e-17	3.54547e-15
APBA1	102.858	1.12215	0.481489	2.33058	0.0197758	0.0691452
COTL1	5100.45	1.18168	0.305797	3.86428	0.000111418	0.000970845
TMEM38A	100.144	1.13335	0.454711	2.49247	0.0126858	0.0491669
NOSIP	3768.15	1.63816	0.370351	4.42325	9.72275e-06	0.000119315
LZTFL1	291.217	1.21704	0.405502	3.00131	0.00268818	0.0140358
MYCL	47.8108	1.97441	0.600705	3.28682	0.00101326	0.00627721
EFNA4	208.099	1.03818	0.388166	2.67457	0.00748259	0.0322998
EFNB1	349.293	1.54312	0.34991	4.41004	1.03351e-05	0.000125673
EFNA3	419.161	2.29717	0.366392	6.26969	3.61757e-10	1.1725e-08
RASA4	57.8783	3.10253	0.630216	4.92296	8.52454e-07	1.37247e-05
RASD2	169.837	4.62338	0.486712	9.49923	2.11458e-21	3.70371e-19
RASD1	1349.85	2.94228	0.337016	8.73038	2.53812e-18	2.80325e-16
ZNF815P	154.1	2.16943	0.444296	4.88286	1.04559e-06	1.64226e-05
RFX2	465.407	2.36982	0.342633	6.91649	4.62977e-12	2.06908e-10
SEPT7P2	153.924	1.05561	0.448544	2.35342	0.0186017	0.0659348
B3GALT1	22.0124	2.40446	0.963986	2.49429	0.012621	0.0489592
TMC4	45.1819	4.4032	0.77529	5.67943	1.35144e-08	3.24122e-07
KIAA0895	116.744	1.06845	0.499278	2.13999	0.0323559	0.100349
EFCAB12	72.7997	7.14944	1.14064	6.2679	3.65961e-10	1.18391e-08
ATP7B	186.823	1.09033	0.463429	2.35274	0.0186355	0.0660411
ATP7A	225.446	1.86551	0.517081	3.60776	0.000308847	0.00232137
RP11-875O11.2	18.9306	2.3595	0.929408	2.53871	0.0111262	0.0442293
KSR2	2.98285	4.9907	2.46848	2.02177	0.0432005	0.123715
SEC22A	203.31	1.16689	0.379271	3.07667	0.00209325	0.0114682
NOVA2	70.7981	8.1227	1.53239	5.30067	1.15379e-07	2.23538e-06
TMEM41B	824.191	1.79646	0.3356	5.35298	8.65185e-08	1.7244e-06
PLEKHB1	142.929	2.21697	0.466266	4.75473	1.98714e-06	2.93002e-05
PAG1	416.18	1.52655	0.40333	3.78486	0.000153792	0.00128767
EAF2	52.6969	2.39858	0.586593	4.089	4.3324e-05	0.000432741
RGL1	425.406	3.92187	0.412673	9.50356	2.0283e-21	3.58885e-19
NBPF1	907.5	1.05902	0.315512	3.35651	0.000789341	0.00513205
RGMA	63.9425	3.37282	0.610884	5.5212	3.36687e-08	7.46567e-07
KNDC1	25.2219	2.73516	0.813759	3.36115	0.000776193	0.00506926
RGS2	226.801	2.22416	0.508068	4.37768	1.19949e-05	0.000142753
RGS9	97.8533	5.37641	0.674558	7.97026	1.5834e-15	1.23677e-13
RGS7	13.1988	3.55613	1.24533	2.85558	0.00429579	0.0205714
NXPH3	80.9277	2.79869	0.532496	5.2558	1.47383e-07	2.80988e-06
NXPH4	644.471	1.07368	0.351759	3.05233	0.00227074	0.0122509
CACFD1	108.8	1.39372	0.479126	2.90889	0.0036272	0.0179702
TMEM45B	183.424	2.14679	0.392879	5.46425	4.64869e-08	9.90273e-07
TMEM191A	81.2555	1.94658	0.560448	3.47325	0.000514194	0.00356788
HSDL1	631.451	1.00445	0.353753	2.8394	0.00451986	0.0214431
PAOX	13.71	5.73642	1.72354	3.32828	0.000873829	0.00556861
ARIH2OS	19.8624	2.1793	0.904137	2.41036	0.0159367	0.0585289
SYTL3	68.5076	3.15908	0.569453	5.54757	2.89668e-08	6.48947e-07
SYTL2	169.611	1.64052	0.420939	3.8973	9.72713e-05	0.000861432
ING1	588.763	1.43153	0.325546	4.39732	1.09593e-05	0.000132521
RHBG	20.5512	3.38537	0.984705	3.43795	0.000586128	0.0039888
TUBB3	5612.4	2.64292	0.334286	7.90617	2.65426e-15	2.00108e-13
STK32C	615.308	1.82126	0.352721	5.16345	2.42434e-07	4.42945e-06
INIP	401.448	1.19314	0.399508	2.98652	0.00282176	0.0145406
SCPEP1	849.103	1.34937	0.317458	4.25056	2.13239e-05	0.000234544
METTL20	46.5998	3.30125	0.687683	4.80054	1.58239e-06	2.38804e-05
TNNI3	35.8749	1.76865	0.665346	2.65825	0.00785484	0.033587
TNS1	44.7464	2.4659	0.631412	3.90537	9.40811e-05	0.000837457
EBF2	12.6442	5.62444	1.78896	3.14397	0.00166674	0.00953524
UBL7-AS1	57.6839	1.2054	0.564542	2.13517	0.0327469	0.101277
GSTT2B	521.022	1.16791	0.338945	3.44571	0.000569566	0.0038883
TMEM50B	305.358	1.18978	0.35598	3.34227	0.00083096	0.00535247
CIDEB	213.452	1.2081	0.411941	2.9327	0.00336023	0.0168352
TUBG2	448.919	1.01045	0.343933	2.93792	0.00330417	0.0166119
IL17RD	316.749	1.8397	0.431382	4.26467	2.00197e-05	0.000221816
RHOB	2318.7	1.42407	0.298168	4.77607	1.78756e-06	2.66521e-05
RHOV	88.2317	1.69277	0.623033	2.71698	0.00658812	0.0290534
R3HCC1	689.186	1.10945	0.336261	3.29938	0.000968985	0.00607235
LOC729083	50.0144	3.94782	0.721533	5.47143	4.46427e-08	9.5805e-07
ARHGAP39	658.934	1.45708	0.320527	4.54588	5.47061e-06	7.1431e-05
ARHGAP20	52.2285	2.10108	0.622159	3.37707	0.000732618	0.00482293
ARHGAP28	38.4559	1.49471	0.684404	2.18397	0.0289647	0.092461
ULBP2	627.298	1.38377	0.331034	4.18015	2.91313e-05	0.000307822
LOC100124334	9.26162	6.63065	1.84881	3.58644	0.000335222	0.00248302
TOB1	287.016	1.202	0.358101	3.35658	0.00078913	0.00513205
SSBP2	217.176	1.90589	0.377857	5.04394	4.56042e-07	7.81399e-06
SSBP3	673.573	1.2477	0.322941	3.86354	0.000111757	0.000972822
FAM185BP	27.2663	2.42469	0.817516	2.96593	0.0030177	0.0153872
KIAA0247	250.818	1.64842	0.372108	4.42995	9.42533e-06	0.000116159
ASPHD2	61.7624	2.87022	0.603271	4.75777	1.95748e-06	2.8912e-05
SAR1B	695.046	1.0218	0.335249	3.04788	0.00230466	0.0123867
MIR33B	3.80947	5.36396	2.57697	2.0815	0.0373881	0.111451
LOC101928329	3.18335	5.0863	2.41588	2.10536	0.0352601	0.107152
TEX37	18.7283	6.18124	1.66305	3.7168	0.000201759	0.00161444
PBX4	173.06	3.01595	0.533585	5.65224	1.58372e-08	3.74648e-07
PBX1	40.3577	3.76463	0.767013	4.90817	9.19298e-07	1.46783e-05
TEX14	63.9347	2.53868	0.571021	4.44587	8.75362e-06	0.000108808
TEX19	35.1701	2.75503	0.731896	3.76424	0.000167059	0.00137354
SNX30	336.334	1.40838	0.386274	3.64607	0.000266285	0.00204671
SNX29	337.705	1.30944	0.437178	2.99522	0.0027425	0.0142396
SNX22	57.7423	1.97298	0.565448	3.48924	0.00048439	0.00339383
SNX18	268.63	1.01351	0.445323	2.27591	0.0228513	0.0771799
CTNNBIP1	347.747	1.35266	0.361169	3.74524	0.000180225	0.00146512
LOC729654	2.98285	4.9907	2.46848	2.02177	0.0432005	0.123715
ARL8B	1677.08	1.0539	0.332482	3.16978	0.00152552	0.00883057
RP3-416J7.4	7.0595	3.67585	1.63205	2.25228	0.0243044	0.0808749
TRIM62	379.266	1.6126	0.339085	4.75575	1.97708e-06	2.91767e-05
ARL4D	536.417	2.23907	0.395961	5.65477	1.56059e-08	3.69681e-07
PCCA	110.312	1.58989	0.44471	3.57511	0.000350077	0.00257545
ZNF878	18.0016	2.62104	0.97937	2.67625	0.00744507	0.0321618
TRIM54	4.46607	5.5672	2.21095	2.51802	0.0118017	0.0463659
TRIM52	126.97	1.37493	0.451476	3.04542	0.00232355	0.01247
EFR3B	333.156	2.65728	0.394773	6.73115	1.68323e-11	6.90005e-10
CABLES2	640.03	1.74286	0.334627	5.20836	1.9052e-07	3.56378e-06
TRIM36	339.625	1.0563	0.373819	2.82569	0.00471784	0.0222121
ZNF852	38.4779	1.49604	0.658458	2.27204	0.0230844	0.0777853
TP63	36.7891	2.48795	0.69319	3.58914	0.000331772	0.00246062
TRIM23	211.64	1.04743	0.519178	2.01748	0.0436457	0.12462
ARL14	143.763	2.52324	0.594214	4.24635	2.17285e-05	0.000237977
ARL15	104.311	1.73431	0.519579	3.33792	0.000844083	0.00541487
TMEM170B	140.402	2.38861	0.555432	4.30045	1.70452e-05	0.000193053
TRIM15	6.19429	3.45322	1.7167	2.01154	0.0442683	0.125921
GIPR	79.6723	2.58549	0.533656	4.84487	1.26692e-06	1.94756e-05
SYNGR1	179.263	1.15153	0.397447	2.89732	0.00376371	0.0184933
LOC646797	24.3103	3.43065	0.936765	3.66223	0.000250029	0.00193809
PCK1	3.19156	5.09861	2.42019	2.1067	0.0351435	0.106929
HERPUD1	1627.9	1.34048	0.480483	2.78986	0.0052731	0.0242792
PCLO	193.382	1.09004	0.422713	2.57867	0.00991814	0.0403521
GIT1	2934.57	1.07806	0.307774	3.50275	0.000460476	0.00325373
NOXO1	63.9557	1.47654	0.54812	2.69382	0.00706389	0.0307913
LOC644172	14.1963	3.0468	1.08686	2.8033	0.00505819	0.0234704
SPINK2	5.16372	5.77841	2.11987	2.72584	0.00641388	0.0283933
PCP2	9.38537	2.68367	1.32314	2.02825	0.0425347	0.122456
FLJ25758	24.2849	6.55121	1.6367	4.0027	6.26232e-05	0.000592086
LOC100506127	60.935	2.24503	0.561226	4.00023	6.32815e-05	0.000597008
LOC100506124	17.4366	2.22413	0.983505	2.26143	0.0237324	0.0793981
MIR3064	14.6989	3.13875	1.17181	2.67854	0.00739438	0.0319805
SYNGR3	26.7797	1.81859	0.782732	2.32339	0.020158	0.0702028
SARDH	51.5967	1.54395	0.584209	2.64281	0.00822222	0.0348334
GJA3	196	2.86696	0.49344	5.81015	6.24178e-09	1.6106e-07
EVA1B	100.254	1.56137	0.461811	3.38098	0.000722284	0.00477302
ZMIZ2	3426.97	1.3764	0.29287	4.69971	2.60536e-06	3.72134e-05
ARMC9	326.243	1.28616	0.347188	3.7045	0.000211811	0.00168246
FAM86EP	117.337	1.07464	0.431728	2.48916	0.0128045	0.0494941
ARMC2	51.6238	2.01862	0.587651	3.43507	0.000592405	0.00402047
FAM86HP	41.1507	1.44649	0.717749	2.01532	0.0438711	0.125057
GJC2	48.0067	1.46709	0.600653	2.4425	0.014586	0.0546031
FDFT1	2801.69	1.04608	0.297082	3.52117	0.000429642	0.00305829
SPTY2D1	751.898	1.15594	0.382784	3.01981	0.00252933	0.0133593
SLC17A7	25.7514	3.98408	0.925642	4.30412	1.67649e-05	0.0001905
PCYOX1L	487.647	1.82405	0.334258	5.45701	4.84217e-08	1.02616e-06
TPMT	568.665	2.71028	0.328542	8.24942	1.59171e-16	1.37971e-14
SWAP70	1276.51	1.03987	0.340301	3.05574	0.00224505	0.0121298
TPPP	507.737	4.05556	0.388917	10.4278	1.85114e-25	6.41974e-23
ZNF782	80.519	1.19748	0.516071	2.32039	0.0203199	0.0705682
C18orf8	919.461	2.22755	0.320512	6.94996	3.65386e-12	1.65425e-10
ZNF778	185.479	1.94735	0.529101	3.68049	0.000232787	0.00182236
ZNF775	139.472	1.12061	0.471052	2.37895	0.0173623	0.0625518
CXADRP3	3.46358	5.19326	2.49358	2.08265	0.0372832	0.111303
ZNF765	148.853	1.03023	0.436753	2.35885	0.0183318	0.0651829
TPRN	1011.98	2.52618	0.339365	7.44385	9.77959e-14	5.69054e-12
WIPI1	617.99	1.322	0.325277	4.06422	4.81926e-05	0.000473998
LOC729732	21.8647	1.80612	0.824336	2.191	0.0284519	0.0913793
DYNLL1-AS1	188.899	1.36402	0.401606	3.3964	0.000682778	0.00454836
ZNF841	259.398	1.6386	0.390964	4.19117	2.77515e-05	0.000295222
PDK2	816.725	1.37256	0.321618	4.26766	1.97534e-05	0.000219285
STXBP1	1508.13	1.46839	0.308477	4.76013	1.93464e-06	2.86234e-05
GSKIP	519.092	1.78911	0.338013	5.29301	1.20318e-07	2.32329e-06
TMEM184B	3579.61	1.2318	0.312533	3.94133	8.10308e-05	0.000740682
ZCCHC12	283.47	5.76765	0.529304	10.8967	1.19564e-27	5.75901e-25
ZCCHC17	821.386	1.7241	0.327546	5.26369	1.41194e-07	2.70231e-06
ZCCHC14	1002.18	2.33539	0.373594	6.25114	4.0746e-10	1.2964e-08
ZCCHC24	1019.63	1.44552	0.347382	4.16118	3.16607e-05	0.000329332
IL9RP3	17.9001	2.57772	0.951856	2.7081	0.00676688	0.0297434
VWA1	526.683	2.00106	0.396329	5.049	4.44127e-07	7.62491e-06
VWA2	7.24723	4.78046	1.91842	2.49187	0.0127072	0.0492057
VWCE	47.4357	2.27015	0.650158	3.49169	0.000479974	0.00336817
MIR3153	7.18838	3.75308	1.69227	2.21778	0.02657	0.0867328
PDP1	427.452	1.53097	0.457681	3.34505	0.000822663	0.00530691
MPHOSPH8	590.705	1.00889	0.337272	2.99133	0.00277768	0.0143776
TSGA10	38.6657	1.39135	0.651014	2.1372	0.0325818	0.100923
IQCD	99.2117	3.33273	0.522499	6.37844	1.78897e-10	6.17944e-09
IQCG	105.523	1.15596	0.44823	2.57894	0.00991043	0.0403335
IQCH	103.993	1.72157	0.490623	3.50894	0.00044989	0.00318672
PDXP	997.955	1.12176	0.339011	3.30893	0.000936547	0.00589036
LOC101928403	15.2034	2.90306	1.04676	2.77337	0.00554792	0.0252987
MTMR7	30.2883	1.43413	0.708347	2.02462	0.0429062	0.123321
RAB11B-AS1	68.3598	2.42705	0.552517	4.39272	1.11943e-05	0.000134517
VWA5A	20.9043	4.7199	1.17689	4.01049	6.05927e-05	0.000575557
HIST2H2BA	32.4333	1.58567	0.703331	2.25452	0.0241637	0.0805566
HIST2H2BF	34.7498	2.08986	0.682762	3.06089	0.00220681	0.0119544
HIST2H2BE	170.461	3.41623	0.461239	7.40664	1.29542e-13	7.41337e-12
FSTL5	4.29841	5.53477	2.25351	2.45606	0.014047	0.0530202
CARNS1	12.7924	2.20242	1.08876	2.02287	0.0430864	0.123613
VWA3B	27.4526	4.36892	0.944695	4.62468	3.75168e-06	5.14262e-05
ACAP3	1746.55	1.66452	0.302017	5.51132	3.56145e-08	7.837e-07
NRARP	55.8791	3.67731	0.644208	5.70827	1.14132e-08	2.78346e-07
IQUB	33.9256	3.98879	0.848415	4.70146	2.58305e-06	3.69555e-05
ZNF641	84.7592	2.00665	0.533498	3.76131	0.000169028	0.0013871
OVGP1	93.2039	1.63896	0.623405	2.62904	0.00856263	0.0359071
C2orf81	131.959	1.87861	0.477585	3.93357	8.36926e-05	0.000759806
C2orf78	9.2909	5.13261	1.85395	2.76848	0.00563187	0.0255846
ZNF709	25.5756	1.65541	0.781102	2.11933	0.0340624	0.10439
ZNF703	167.283	1.0486	0.397637	2.63708	0.00836241	0.0353066
ZNF701	194.992	1.35376	0.39701	3.40988	0.00064991	0.00435357
TMEM150A	173.152	1.49066	0.468513	3.18169	0.00146418	0.00851404
COMMD6	634.832	1.00873	0.34643	2.9118	0.00359358	0.0178342
C2orf15	7.55655	3.81387	1.62263	2.35043	0.0187516	0.0663712
PER1	737.377	2.35132	0.39214	5.99613	2.02076e-09	5.75369e-08
PER3	24.7647	2.08036	0.868037	2.39663	0.0165468	0.0602293
ESYT3	61.1249	1.69413	0.541541	3.12835	0.00175792	0.00994207
ACAA1	1281.28	1.34743	0.347543	3.87703	0.000105738	0.000928826
TANC2	617.898	1.0679	0.398915	2.67701	0.00742824	0.0320971
FAM92B	2.88671	4.94728	2.49119	1.98591	0.0470431
LPHN1	857.646	1.22372	0.340304	3.59597	0.000323182	0.00240824
PEX3	344.429	1.31172	0.350075	3.74697	0.000178981	0.00145706
TPT1-AS1	79.9559	1.35527	0.517224	2.62027	0.00878611	0.0366229
IRGM	283.603	6.10334	0.59289	10.2942	7.48186e-25	2.19891e-22
LOC284454	135.143	1.05001	0.487614	2.15336	0.0312903	0.0978317
CREB3L3	91.6781	3.36028	0.513521	6.54361	6.00494e-11	2.21074e-09
GLCE	1266.62	1.9342	0.406259	4.76101	1.9263e-06	2.85243e-05
GLI1	44.0904	4.18147	0.759632	5.5046	3.69998e-08	8.11096e-07
TRNG	38.2918	2.32777	0.903633	2.57601	0.00999474	0.0405598
TRNR	10.4715	3.17299	1.40019	2.26611	0.0234446	0.0786587
SULF2	68.9394	5.03537	0.759085	6.63347	3.27879e-11	1.2863e-09
IRS2	497.612	1.16737	0.361648	3.2279	0.00124702	0.00746918
METRNL	535.859	4.06863	0.409192	9.9431	2.70293e-23	6.41793e-21
SLC15A2	8.73007	2.92337	1.43431	2.03817	0.0415327	0.12021
ZNF559	292.798	1.17146	0.356358	3.28732	0.00101145	0.00626824
ZNF557	197.092	1.34054	0.383579	3.49484	0.000474355	0.00333009
ZNF555	113.809	1.86343	0.46441	4.01247	6.00859e-05	0.000571525
PHLDB3	254.504	1.7144	0.377375	4.54295	5.54712e-06	7.23212e-05
ZNF554	43.7775	1.55118	0.610507	2.54081	0.0110597	0.0440277
LOC646708	35.9391	1.55412	0.656516	2.36722	0.0179222	0.063971
KIAA0319	78.5843	2.97268	0.526214	5.64919	1.61205e-08	3.8083e-07
SPIRE2	577.82	1.06621	0.340436	3.13189	0.00173687	0.00983907
GM2A	851.247	1.90521	0.331593	5.74565	9.15698e-09	2.28463e-07
ZNF526	466.234	1.07346	0.329985	3.25304	0.00114176	0.00691997
LCA5L	6.04424	4.5036	1.98401	2.26995	0.0232107	0.0780709
C19orf26	191.625	1.54624	0.412052	3.75254	0.000175049	0.00142975
ZNF607	106.793	1.1157	0.452315	2.46664	0.0136387	0.0518629
ZNF606	30.5886	3.30738	0.82936	3.98787	6.66685e-05	0.000625558
SS18L1	228.512	1.23725	0.401785	3.07937	0.00207438	0.0113901
C19orf57	11.6193	3.37842	1.27033	2.65948	0.00782611	0.0334991
LOC646665	6.84743	6.18385	1.99438	3.10064	0.00193103	0.0107355
ARNTL	436.757	2.43372	0.339185	7.17521	7.21976e-13	3.64987e-11
KRT19	9195.8	1.43153	0.34574	4.14049	3.46567e-05	0.000356364
ACBD7	252.867	2.29994	0.388215	5.9244	3.13447e-09	8.61358e-08
CA5B	82.4892	1.96768	0.527774	3.72826	0.000192806	0.00155251
SCYL2	914.759	1.14687	0.402877	2.84671	0.00441738	0.0210362
TUFT1	1797.92	3.12666	0.332944	9.39093	5.94705e-21	1.00144e-18
GMDS	548.102	1.08373	0.33466	3.23831	0.00120241	0.00724706
CMTM2	3.16694	5.06393	2.55153	1.98466	0.047182	0.132342
LOC101928783	416.116	6.41176	0.508001	12.6216	1.60626e-36	1.98947e-33
LOC101928794	10.612	2.56661	1.19294	2.1515	0.0314371	0.0981665
CYP4F2	7.46535	6.31797	1.92916	3.27498	0.00105669	0.00650072
ZNF491	26.5277	2.96968	0.907907	3.27091	0.00107201	0.0065731
ZNF488	173.699	1.51166	0.396826	3.80936	0.000139325	0.00118426
MED26	647.013	1.78701	0.364949	4.89661	9.75045e-07	1.54545e-05
PGM2L1	266.318	2.2753	0.440594	5.16416	2.41518e-07	4.42018e-06
MED20	688.644	1.43877	0.331647	4.33825	1.43625e-05	0.000167482
ZNF461	33.7835	2.26534	0.751827	3.01312	0.0025858	0.0136037
ZNF445	577.881	1.24119	0.36553	3.3956	0.000684772	0.00455814
ZNF440	114.986	1.48868	0.478188	3.11316	0.00185094	0.0103801
GMNC	12.2155	2.12866	1.0828	1.96588	0.049312	0.137162
GMPR	517.281	1.37286	0.352533	3.89428	9.8489e-05	0.000871326
ZNF420	119.595	1.13933	0.450192	2.53078	0.0113811	0.0449847
TMEM120B	782.696	2.04524	0.333909	6.12514	9.06055e-10	2.74668e-08
TMEM120A	464.78	1.05594	0.35069	3.01103	0.0026036	0.0136559
LOC100421121	8.78555	5.04608	1.90213	2.65285	0.00798143	0.0339877
MIPEP	261.519	1.02013	0.361605	2.8211	0.00478589	0.0224351
NKPD1	10.3786	2.51342	1.22765	2.04735	0.040624	0.118211
LOC100506603	106.97	1.16336	0.4522	2.57266	0.0100921	0.0408775
POLR2J3	140.251	1.19589	0.412386	2.89994	0.00373234	0.0184017
POLR2J4	318.947	1.32003	0.382054	3.45508	0.000550121	0.00377476
POLR2J2	167.81	1.24271	0.445684	2.78832	0.00529827	0.0243887
AC095067.1	14.2156	2.03846	1.0039	2.03054	0.0423014	0.121906
RP1-290I10.5	38.2154	7.22739	1.56191	4.62727	3.70523e-06	5.09474e-05
FAM76A	84.7902	1.02828	0.475611	2.16202	0.0306163	0.0962145
SEC14L5	57.7373	5.81474	0.951788	6.10928	1.00084e-09	3.00772e-08
EGR1	4834.07	1.52932	0.374603	4.08251	4.45517e-05	0.000443471
EGR2	110.434	3.10851	0.656045	4.73825	2.15568e-06	3.14378e-05
EGR3	17.9929	4.50776	1.27182	3.54434	0.000393591	0.00284488
TSPEAR-AS1	16.7655	3.58377	1.14096	3.14101	0.00168369	0.00960052
CALR	23412.3	1.29081	0.326108	3.95824	7.5504e-05	0.000697517
MAP1LC3B	1677.28	1.42089	0.322913	4.40022	1.08143e-05	0.000131042
NANS	2398.55	1.09143	0.35782	3.05022	0.00228676	0.0123106
TTC3	847.766	1.08531	0.36035	3.01184	0.00259673	0.0136323
CAPS	148.82	3.27183	0.52308	6.25493	3.97696e-10	1.27622e-08
NARF	1940.23	1.50233	0.309049	4.86114	1.16711e-06	1.81341e-05
AKR7A3	16.3149	2.78765	1.1295	2.46805	0.0135852	0.051739
TBC1D20	1031.94	1.0096	0.318412	3.17074	0.00152052	0.00880914
TBC1D24	710.466	1.46398	0.338305	4.32741	1.50874e-05	0.000174993
GNAZ	143.077	3.587	0.502298	7.14117	9.25424e-13	4.61116e-11
SNORD3A	36.3544	2.79305	0.725213	3.85134	0.000117471	0.00101695
RHPN1	1629.96	1.34834	0.317361	4.24861	2.15097e-05	0.000235926
SNORD31	136.188	2.57726	0.442783	5.82059	5.8639e-09	1.52068e-07
RHPN2	809.616	1.341	0.31385	4.27274	1.93089e-05	0.000215039
TBC1D17	943.082	1.2502	0.325976	3.83527	0.000125428	0.00107883
SNORD30	78.4736	2.93075	0.553436	5.29556	1.18654e-07	2.29627e-06
TBC1D16	2621.85	1.62795	0.38961	4.1784	2.93561e-05	0.000309563
SNORD28	50.3057	2.56539	0.655995	3.91069	9.20323e-05	0.000820905
SNORD29	57.7994	2.20052	0.586474	3.75211	0.000175349	0.00143085
NAT1	125.454	1.77554	0.433851	4.09252	4.26716e-05	0.000427703
SNORD26	44.4009	2.23691	0.68559	3.26275	0.00110335	0.00672244
SNORD27	41.8823	2.79191	0.688728	4.05373	5.04077e-05	0.000490932
SNORD25	113.464	2.46521	0.528261	4.66664	3.06158e-06	4.29513e-05
SNORD22	81.5376	2.1278	0.529116	4.02143	5.78468e-05	0.000551398
RND2	13.0109	3.2126	1.13939	2.81958	0.00480867	0.022515
RND1	602.656	3.98092	1.14769	3.46865	0.00052309	0.0036137
IDI2-AS1	16.6414	2.02795	0.940484	2.15628	0.0310614	0.0972387
MYO18B	37.3828	5.15458	0.951511	5.41726	6.05198e-08	1.2493e-06
FAM73B	1397.33	1.50987	0.302107	4.99779	5.79917e-07	9.69698e-06
PDPK1	1374.48	1.35158	0.410952	3.2889	0.00100581	0.00623555
SNORD47	82.852	1.26232	0.581838	2.16954	0.0300414	0.0949267
SNORD44	57.4259	1.49833	0.546258	2.7429	0.00608993	0.0272726
SNORD43	41.9827	2.73114	0.736679	3.70738	0.000209418	0.00166651
LOC101928755	17.2398	2.35252	0.949491	2.47766	0.0132245	0.0507219
SNORD79	20.5935	2.63824	0.97506	2.70573	0.00681553	0.0299193
GNG7	162.32	3.26836	0.521055	6.27258	3.55118e-10	1.15314e-08
SNORD77	17.6438	2.14392	0.96512	2.2214	0.026324	0.0860104
SNORD78	34.2112	2.0791	0.706168	2.9442	0.00323796	0.0163453
SNORD76	97.2184	1.41381	0.470185	3.00692	0.0026391	0.0138128
LOC101928767	26.1447	1.56098	0.784596	1.98954	0.046642	0.13112
LOC101928768	28.272	3.02838	0.824335	3.67372	0.000239045	0.00186546
RSPH1	18.5191	2.82109	0.936377	3.01277	0.00258872	0.0136058
MYO15A	46.6803	3.12637	0.662775	4.71709	2.39243e-06	3.44557e-05
ADARB1	692.661	2.81664	0.328364	8.57777	9.67268e-18	9.92452e-16
SNORD99	24.0103	2.29651	0.82793	2.7738	0.0055405	0.0252755
EHD1	5923.07	1.36	0.30757	4.42175	9.79065e-06	0.000119809
PHF1	1129.43	1.02516	0.32438	3.16036	0.00157573	0.0090865
TCTN3	1105.32	1.01946	0.316911	3.21686	0.00129602	0.00771936
ZNF365	29.9552	1.55333	0.710733	2.18553	0.0288501	0.0922309
TUBB2B	72.9407	2.11916	0.59266	3.57568	0.000349319	0.00257096
TUBB2A	2620.1	2.84657	0.365027	7.79825	6.27729e-15	4.47935e-13
ZNF350	133.728	1.25678	0.438904	2.86346	0.00419043	0.0201839
ZNF347	101.906	1.71591	0.553159	3.10202	0.00192207	0.0107005
TUBB4B	35969.1	1.35482	0.308224	4.39557	1.10483e-05	0.000133318
TUBB4A	615.899	3.57607	0.38711	9.23786	2.51483e-20	3.85905e-18
ZNF333	91.6132	1.15287	0.488012	2.36239	0.0181576	0.0646649
ZNF324	560.279	1.37146	0.339734	4.03688	5.41668e-05	0.000520649
FAM8A1	266.759	1.04242	0.433955	2.40214	0.0162994	0.0595888
TMEM132B	17.6482	4.0327	1.09633	3.67836	0.00023474	0.00183682
MIR616	7.75714	3.82348	1.58679	2.40956	0.0159717	0.0586259
MIR614	218.81	2.39775	0.480914	4.98582	6.16998e-07	1.02675e-05
MIR612	11.5454	3.36297	1.24505	2.70106	0.0069118	0.0302348
NBEA	189.004	1.90096	0.491566	3.86714	0.000110117	0.000961402
LOC644794	90.7947	1.20213	0.576614	2.08482	0.0370859	0.110836
HAUS3	417.656	1.82671	0.338326	5.39926	6.69168e-08	1.37318e-06
C1DP2	4.65836	5.62437	2.21885	2.53482	0.0112507	0.044581
FAM89B	920.181	2.07665	0.325992	6.37024	1.88737e-10	6.45504e-09
CBLB	116.595	1.28485	0.446492	2.87766	0.0040064	0.0194706
CYP2U1	95.3909	1.27943	0.472366	2.70857	0.00675747	0.0297171
KATNAL2	23.2054	2.86237	0.850816	3.36427	0.000767471	0.00502186
RAET1G	249.416	2.5529	0.449407	5.68059	1.34228e-08	3.2237e-07
CYP2S1	196.197	1.86048	0.403077	4.61569	3.91796e-06	5.3368e-05
ROBO1	715.912	1.21637	0.43148	2.81908	0.00481621	0.0225368
FAM86C2P	109.944	1.60632	0.442973	3.62623	0.000287594	0.00218723
RPS6P25	11.1363	5.43629	1.8024	3.01614	0.00256012	0.0134932
RNASEH1P1	16.4091	4.96105	1.34462	3.68957	0.000224637	0.00177243
LOC101928830	23.6498	1.9866	0.846434	2.34702	0.0189243	0.0667782
FAM83E	7.4688	3.73827	1.66685	2.24271	0.0249153	0.0825116
CBX4	1367.03	1.04344	0.333634	3.12748	0.00176309	0.00996479
NMUR2	9.3726	3.05767	1.32124	2.31425	0.0206542	0.0714429
LOC100421094	9.99795	6.72629	1.95083	3.44792	0.000564928	0.00386119
THBS1	9816.63	2.59813	0.367037	7.07866	1.45552e-12	7.06965e-11
LOC101928884	25.4629	2.4157	0.820481	2.94425	0.0032374	0.0163453
LPIN1	1180.36	1.40236	0.333193	4.20884	2.56682e-05	0.000275425
MEF2B	67.4128	1.69241	0.566541	2.98727	0.00281485	0.0145137
EID3	7.97526	4.91741	1.94013	2.53458	0.0112583	0.044591
ZNF277	268.22	1.70067	0.383981	4.42905	9.46503e-06	0.000116565
HHLA3	10.9801	2.61112	1.19373	2.18736	0.0287163	0.0919897
LRRC6	58.6772	1.3584	0.542678	2.50314	0.0123096	0.047955
PIGX	265.892	1.00003	0.366357	2.72966	0.00633999	0.0281309
LRRC1	183.88	1.17464	0.397479	2.95524	0.00312425	0.0158451
PIFO	17.8746	4.49281	1.17527	3.82278	0.000131953	0.00112741
PIGH	323.461	1.39302	0.352826	3.94819	7.87449e-05	0.000722072
ZNF225	100.955	1.01746	0.476203	2.13662	0.0326293	0.101052
ZNF212	476.766	1.00695	0.346143	2.90905	0.00362523	0.0179656
RORB	27.7106	2.67953	0.872063	3.07264	0.00212178	0.0115952
PIM2	202.703	1.29399	0.396854	3.26062	0.00111168	0.00676843
ZNF200	174.902	1.20177	0.392476	3.06202	0.00219846	0.0119166
C9orf85	202.549	1.01923	0.427541	2.38394	0.0171283	0.0618759
GOT1	2506.24	1.29465	0.326243	3.96835	7.23712e-05	0.000671797
C9orf96	18.1248	2.15455	0.913574	2.35838	0.0183549	0.0652309
RASGRF1	6.80399	3.60916	1.66984	2.16138	0.0306662	0.0962145
ARRB2	477.318	2.59719	0.352403	7.36993	1.70715e-13	9.54902e-12
HSP90AA2	238.303	1.92906	0.428298	4.50403	6.66773e-06	8.5114e-05
HSP90AA1	64300.7	1.99389	0.334448	5.96172	2.49594e-09	6.99187e-08
PARD6G	86.782	1.40663	0.487995	2.88247	0.00394566	0.0192402
PARD6B	48.5231	1.43051	0.593444	2.41051	0.0159301	0.058523
PARD6A	186.46	1.16408	0.404	2.88138	0.0039594	0.0192908
NDUFA2	1078.41	1.04502	0.349341	2.99141	0.00277695	0.0143776
FAM53C	2664.56	2.02411	0.297022	6.81469	9.44683e-12	4.05466e-10
CD1D	7.74557	6.36361	1.93272	3.29257	0.00099276	0.00616785
C9orf16	431.591	1.06921	0.396468	2.69685	0.00699991	0.0305816
FAM57B	8.98812	2.9735	1.31953	2.25346	0.0242301	0.0807205
MLK7-AS1	17.4121	2.72775	0.952918	2.86252	0.00420281	0.0202211
CREG1	939.981	1.29995	0.31137	4.17495	2.98056e-05	0.000312851
GPC2	232.107	4.45719	0.444212	10.0339	1.08133e-23	2.75738e-21
GPC5	26.7462	2.8286	0.807768	3.50175	0.000462214	0.00326202
CD74	7.41005	3.09613	1.55469	1.99148	0.046428	0.130649
GPAM	273.986	1.19113	0.444876	2.67744	0.00741863	0.0320636
PPFIA1	1834.58	1.21106	0.342996	3.53083	0.000414253	0.0029609
PPFIA3	376.038	3.0769	0.371561	8.28102	1.22124e-16	1.07494e-14
RUNDC3B	90.5928	2.45595	0.489139	5.02096	5.14142e-07	8.69778e-06
RUNDC3A	37.1656	2.49232	0.678288	3.67443	0.000238378	0.00186109
RASGRP2	83.3083	4.98236	0.659758	7.55181	4.29257e-14	2.63015e-12
H1FX	5054.13	1.81657	0.368354	4.93159	8.15613e-07	1.31683e-05
PACSIN1	14.1682	3.71188	1.18451	3.13368	0.00172626	0.00979495
H1F0	23911.6	2.38287	0.289624	8.22744	1.9125e-16	1.63363e-14
HSP90B2P	18.9289	2.54481	0.979404	2.59832	0.00936799	0.0386029
LOC101928505	3.98535	5.41566	2.25815	2.39827	0.0164726	0.0600832
LOC101928524	43.5592	2.06798	0.706425	2.92739	0.00341816	0.0170957
USP17L7	6.24594	6.04858	2.05902	2.9376	0.00330769	0.0166247
SLC19A3	51.0144	1.71311	0.582067	2.94314	0.00324899	0.0163819
GPN3	1072.63	1.55577	0.314669	4.94415	7.6476e-07	1.24166e-05
ZNF136	86.9893	1.25731	0.479879	2.62005	0.0087916	0.0366282
ZNF117	18.9853	2.40603	0.930295	2.5863	0.00970111	0.0396833
TYW1B	263.307	2.62304	0.411359	6.37651	1.81167e-10	6.22068e-09
GPR3	152.627	1.0835	0.430328	2.51785	0.0118075	0.0463659
USP17L2	17.2792	7.52208	1.70319	4.41647	1.00325e-05	0.000122165
WRAP53	1126.61	1.29977	0.332111	3.91365	9.09115e-05	0.000813839
GPX3	675.315	1.24622	0.339356	3.67233	0.000240353	0.00187397
PTPN13	294.479	1.50064	0.469664	3.19513	0.00139767	0.00819876
FOLR1	14.6869	1.9393	0.977803	1.98332	0.0473313	0.132696
CDON	379.176	1.70875	0.465655	3.66957	0.000242962	0.00188838
FAM64A	959.579	1.44681	0.324484	4.4588	8.24216e-06	0.000102819
CDS1	177.909	1.80012	0.399159	4.50977	6.48976e-06	8.30498e-05
GADD45B	1381.86	2.22348	0.409201	5.43371	5.51933e-08	1.15307e-06
GADD45G	168.791	3.40147	1.50583	2.25886	0.0238918	0.0797928
PTCHD2	25.1538	8.06721	1.62632	4.96042	7.03404e-07	1.15284e-05
GDF11	652.433	1.66797	0.367479	4.53895	5.65339e-06	7.34855e-05
GDF15	740.883	2.42475	0.511859	4.73715	2.16743e-06	3.15826e-05
APLP1	397.158	2.06769	0.396466	5.21529	1.83525e-07	3.44036e-06
PHOSPHO1	190.815	5.94566	0.56725	10.4816	1.05004e-25	3.75086e-23
KLF15	96.0195	1.63286	0.526392	3.10199	0.00192226	0.0107005
SSR4P1	28.0216	5.76206	1.23694	4.65831	3.18813e-06	4.46184e-05
TM2D2	711.448	1.54368	0.332365	4.64454	3.40828e-06	4.73554e-05
MARK2P11	4.75451	5.65249	2.23204	2.53243	0.0113273	0.0448234
FAM19A3	22.2219	3.77085	0.95712	3.93979	8.15525e-05	0.000744445
RDH12	11.9486	2.49383	1.13499	2.19723	0.0280043	0.090276
RDH13	560.747	1.3759	0.328074	4.19389	2.74215e-05	0.00029207
GSTM2	21.6551	2.62388	0.872556	3.00712	0.00263739	0.0138081
NEBL	67.0551	1.25313	0.588101	2.13081	0.0331045	0.102043
RP11-425I13.3	11.4608	2.6946	1.16696	2.30909	0.0209387	0.0722399
SYNPO2	35.4683	3.17488	0.752189	4.22085	2.43381e-05	0.000262943
KCNB1	7.11705	3.68616	1.6762	2.19911	0.0278699	0.0898928
KCNH3	119.522	6.5454	0.777315	8.42053	3.74797e-17	3.51296e-15
DGAT2	219.415	1.64002	0.410275	3.99738	6.40471e-05	0.000603246
DGAT1	761.594	1.1387	0.32807	3.4709	0.000518716	0.0035902
NEAT1	9852.76	2.6638	0.427644	6.22901	4.69386e-10	1.47716e-08
RASL10A	50.4922	1.83528	0.687626	2.669	0.00760769	0.0327501
NEK5	5.24224	4.28399	2.04608	2.09376	0.0362817	0.109204
TNFRSF9	345.749	1.32219	0.538498	2.45532	0.0140758	0.053071
PIWIL2	7.49343	3.75634	1.62125	2.31694	0.0205069	0.0710212
ALAS1	3408.43	1.48055	0.317181	4.66785	3.04371e-06	4.27599e-05
ONECUT2	107.057	1.23006	0.491745	2.50143	0.0123693	0.0481527
KCNK9	22.8725	3.16956	0.881877	3.59411	0.000325499	0.00242134
BCAS1	9.98576	2.46979	1.20284	2.0533	0.0400431	0.11711
LOC100505727	2.88671	4.94728	2.49119	1.98591	0.0470431
BCAS4	185.49	1.5643	0.398274	3.92771	8.57578e-05	0.0007745
CCDC183-AS1	35.2136	1.61161	0.672682	2.3958	0.0165843	0.0603127
COL26A1	89.804	5.63338	0.724239	7.77835	7.34787e-15	5.13758e-13
KCNJ8	131.185	2.41046	0.52411	4.59914	4.24238e-06	5.69371e-05
KCNJ9	3.6805	5.29543	2.3115	2.2909	0.021969	0.0748118
SLC23A2	1315.48	1.20377	0.378606	3.17947	0.00147545	0.00856811
KCNQ1	3.98535	5.41566	2.25815	2.39827	0.0164726	0.0600832
RRAD	65.2196	4.2183	0.825001	5.11308	3.16953e-07	5.64267e-06
RRAS	466.386	1.12665	0.352375	3.1973	0.0013872	0.00815671
NEU1	2863.11	3.35824	0.317293	10.5841	3.53322e-26	1.33187e-23
KCNN3	117.594	3.61345	0.534908	6.75527	1.42574e-11	5.95717e-10
NTNG2	28.0946	2.54513	0.788378	3.22832	0.00124521	0.00746266
KCNS3	337.224	1.00648	0.345385	2.91407	0.00356751	0.0177302
KLHL7	508.438	1.74338	0.356166	4.89484	9.83853e-07	1.55799e-05
ADAM11	129.542	3.02236	0.452314	6.682	2.35704e-11	9.48285e-10
GRK4	74.7596	1.14295	0.503526	2.2699	0.0232137	0.0780709
GRK6	2564.17	1.03691	0.308669	3.3593	0.000781406	0.00509
ZMYND19	890.052	1.29418	0.330721	3.9132	9.10808e-05	0.000814761
SPATA31C2	7.33637	6.28095	1.99025	3.15587	0.00160023	0.00921245
GFOD1	135.416	1.71966	0.448186	3.83693	0.000124581	0.00107261
ZMYND10	52.174	3.28345	0.649825	5.05282	4.35338e-07	7.49628e-06
RRM2	11204.9	2.5116	0.322052	7.79874	6.25268e-15	4.47935e-13
RRP9	2059.74	1.20946	0.37982	3.1843	0.00145104	0.00846033
ST3GAL5	456.754	1.90693	0.332229	5.73981	9.47821e-09	2.35601e-07
PLK3	630.975	1.95371	0.37545	5.20366	1.95404e-07	3.63552e-06
ELL2	1249.38	1.12456	0.338348	3.32366	0.000888429	0.00564299
EXOC8	407.101	1.62563	0.453688	3.58315	0.000339472	0.00251021
PLLP	64.3388	1.35615	0.622983	2.17687	0.0294903	0.0936218
FAM49A	298.925	2.50284	0.36632	6.8324	8.35046e-12	3.61993e-10
TOM1L2	1469.16	1.54567	0.30822	5.01483	5.30797e-07	8.92728e-06
FKBP7	167.882	1.60882	0.395879	4.06392	4.82558e-05	0.000474236
PGPEP1L	32.8426	4.11336	0.907321	4.53352	5.80088e-06	7.50651e-05
EVI5L	1600.16	1.90196	0.321076	5.92368	3.14806e-09	8.63725e-08
LOC102723775	38.247	1.82174	0.659316	2.76307	0.00572607	0.0259514
CEBPA	131.932	1.5644	0.468304	3.34056	0.0008361	0.0053756
HDAC5	951.444	1.90593	0.330676	5.76374	8.2272e-09	2.07354e-07
HDAC3	3030.06	1.25895	0.295506	4.26034	2.04115e-05	0.000225902
HECTD3	1518.02	1.27441	0.312493	4.0782	4.53848e-05	0.000450471
HECTD4	975.77	1.0242	0.344303	2.97471	0.00293269	0.0150274
C1orf116	34.1002	2.48202	0.789238	3.14483	0.00166186	0.00951985
RPS6KA2	941.921	1.49192	0.356004	4.19075	2.78038e-05	0.000295597
FAM43A	429.369	1.3636	0.40352	3.37927	0.000726792	0.00479368
C6orf99	8.94261	3.39136	1.45411	2.33226	0.0196872	0.0689231
TECPR1	1079.95	1.05108	0.314535	3.34171	0.000832647	0.00535935
LOC101060026	72.1725	2.20807	0.68292	3.23328	0.00122377	0.0073579
SUSD4	151.313	2.61517	0.44126	5.92659	3.09295e-09	8.51299e-08
SUSD3	288.794	1.10699	0.361299	3.06393	0.00218448	0.0118557
FAM46B	350.651	4.88679	0.421996	11.5802	5.19439e-31	3.75294e-28
FAM46C	650.74	2.00616	0.32509	6.1711	6.78186e-10	2.09621e-08
MEGF9	402.4	2.46094	0.449391	5.47616	4.34652e-08	9.37421e-07
ROGDI	625.158	2.50651	0.357116	7.01875	2.23854e-12	1.05767e-10
PAIP2B	286.922	2.50457	0.40026	6.25736	3.91549e-10	1.25964e-08
PMEL	216.361	3.63792	0.42562	8.54733	1.2597e-17	1.26996e-15
RPS6KB1	611.807	1.05103	0.357189	2.94251	0.00325559	0.0164057
LACTB	294.847	1.09114	0.353948	3.08277	0.00205081	0.0112892
EML1	147.179	1.54128	0.459234	3.3562	0.000790211	0.00513379
EML6	354.59	1.64281	0.376848	4.35935	1.30448e-05	0.00015377
CYP2E1	19.4498	2.41905	0.902509	2.68036	0.00735423	0.0318408
PRKAR2B	231.975	1.80592	0.433078	4.16996	3.04659e-05	0.000319395
RSU1	1035.26	1.20754	0.340513	3.54623	0.000390784	0.00282695
NGFR	66.8017	4.81884	0.705144	6.83384	8.26722e-12	3.59282e-10
PMM1	1059.42	1.41908	0.367165	3.86497	0.000111102	0.000968579
GRIN2C	21.1706	4.73533	1.13614	4.16791	3.074e-05	0.000322073
FAHD2B	271.959	1.07475	0.371887	2.88998	0.00385268	0.0188663
MYCT1	9.02829	6.58237	1.89347	3.47635	0.000508286	0.00353254
LOC102723446	3.78485	5.34011	2.2914	2.3305	0.0197797	0.0691452
SOCS2	54.8618	1.61628	0.597942	2.70307	0.00687023	0.0301213
GFPT2	4309.3	1.26023	0.301852	4.17501	2.97966e-05	0.000312851
TNFRSF10D	764.94	2.15671	0.431607	4.99692	5.82519e-07	9.7311e-06
DGCR9	10.8521	2.93789	1.35508	2.16805	0.0301545	0.0951728
DGCR6	74.1545	2.87526	0.562105	5.11517	3.13463e-07	5.58628e-06
DGCR2	2011.15	1.05005	0.325458	3.22639	0.00125365	0.00750111
PSMD5-AS1	129.391	1.10686	0.424378	2.6082	0.0091021	0.0377314
LOC339166	112.344	5.2817	0.635619	8.30953	9.60855e-17	8.58826e-15
RP5-1120P11.1	38.3549	1.7124	0.674064	2.54041	0.0110722	0.0440549
ST6GALNAC3	110.337	1.67146	0.458569	3.64495	0.000267446	0.0020529
C1orf233	40.4136	4.221	0.816936	5.16687	2.3805e-07	4.36803e-06
PTPRZ1	6.45344	4.60801	1.97435	2.33393	0.0195992	0.0686705
C1orf226	566.218	1.00106	0.328046	3.05158	0.00227643	0.0122664
LOC100419008	201.814	3.40569	0.482831	7.05359	1.74363e-12	8.37523e-11
BAIAP2	4506.26	2.61467	0.315719	8.28162	1.21508e-16	1.07494e-14
BAIAP3	1782.28	4.72635	0.337854	13.9893	1.81122e-44	1.04688e-40
ENTPD2	89.2579	6.44262	0.867572	7.42603	1.11906e-13	6.44667e-12
ENTPD3	59.7047	2.41774	0.560337	4.3148	1.59747e-05	0.000183081
ENTPD8	22.37	3.09819	1.01381	3.056	0.00224315	0.0121285
VWA5B2	451.369	4.78735	0.377323	12.6877	6.92263e-37	1.00032e-33
ASRGL1	70.6196	1.32437	0.533629	2.48181	0.0130716	0.0502908
LPPR2	1642.11	2.33752	0.330082	7.08162	1.42474e-12	6.95916e-11
RTF1	1386.65	1.27885	0.337354	3.79081	0.000150155	0.00126148
AATK	31.5502	3.86138	0.836754	4.61471	3.93641e-06	5.34932e-05
AASS	487.51	1.14353	0.391997	2.91719	0.00353199	0.0175687
NEDD9	386.524	1.20293	0.338803	3.55051	0.00038448	0.00279066
CRIP2	411.627	3.35673	0.350159	9.58629	9.13076e-22	1.72095e-19
ARVCF	519.968	2.11895	0.344535	6.15017	7.7398e-10	2.37117e-08
YIPF1	426.027	1.24751	0.334935	3.72462	0.000195608	0.00157176
CRIPT	351.798	1.45103	0.34825	4.16664	3.09123e-05	0.000323487
FAM171B	194.932	1.50587	0.446322	3.37395	0.000740988	0.00487433
RTL1	12.7599	2.87474	1.11938	2.56816	0.0102241	0.0412774
RTN2	708.2	2.93703	0.344565	8.52388	1.54291e-17	1.53759e-15
ENHO	17.18	2.05081	0.939483	2.18292	0.0290418	0.0925708
RFPL3	74.5569	2.83368	0.533084	5.31562	1.06292e-07	2.08025e-06
LOC101928991	3.09542	5.05815	2.45725	2.05846	0.0395464	0.11617
CHGA	9.05748	5.1058	1.94054	2.63112	0.00851028	0.0357481
LRWD1	2644.19	1.10411	0.321184	3.43762	0.000586849	0.00398901
ABAT	214.284	5.88195	0.564435	10.4209	1.98958e-25	6.76459e-23
RNF114	1652.21	1.22578	0.304535	4.02507	5.69577e-05	0.000544158
RNF128	19.6928	3.12509	0.95249	3.28096	0.00103453	0.00638617
RNF122	138.053	1.50104	0.455497	3.29538	0.000982884	0.00612426
CHKA	1239.6	1.89971	0.347389	5.46853	4.5379e-08	9.7009e-07
GPR137C	89.1136	1.79799	0.503027	3.57434	0.000351113	0.00258017
CYP1A1	218.44	1.66439	0.496177	3.35442	0.000795309	0.00516118
CPEB4	583.619	2.28813	0.458758	4.98766	6.11156e-07	1.01801e-05
RNF152	36.6641	1.34733	0.658869	2.04491	0.0408638	0.118729
CHP1	1984.17	1.64504	0.322567	5.09983	3.3996e-07	5.97861e-06
CHRD	29.6046	1.59971	0.723127	2.21221	0.0269522	0.0876668
LOC102723589	28.5179	1.5952	0.791362	2.01576	0.0438249	0.124987
TBXA2R	132.085	1.56532	0.480601	3.257	0.00112597	0.00684342
DNMT3B	279.096	1.09036	0.361451	3.01663	0.00255598	0.0134837
KCNAB1	34.3961	2.54233	0.739849	3.43628	0.000589768	0.00400728
MROH1	943.806	1.14189	0.315803	3.61582	0.000299399	0.00226114
RBBP5	531.193	1.37552	0.368086	3.73694	0.000186271	0.0015058
GOLGA4	934.748	1.05386	0.424611	2.48194	0.0130668	0.0502835
MTUS1	85.9894	1.30227	0.497599	2.6171	0.00886793	0.0369107
GMCL1	532.325	1.42874	0.470872	3.03425	0.00241132	0.0128332
C21orf91	202.184	1.72179	0.434032	3.96696	7.27948e-05	0.000675007
CCDC88B	147.719	2.51073	0.439137	5.71741	1.0816e-08	2.64528e-07
CCDC88A	959.331	1.15122	0.37566	3.06452	0.00218019	0.011839
GOLGB1	1106.86	1.49968	0.330717	4.53462	5.77068e-06	7.47859e-05
FAM182B	4.28199	5.51748	2.21132	2.4951	0.0125921	0.0488582
B3GNT7	13.8645	4.12007	1.28634	3.20295	0.00136027	0.00802281
C21orf67	101.914	1.32777	0.460789	2.88151	0.0039578	0.0192884
ALDOC	2678.41	1.38527	0.308394	4.49187	7.05997e-06	8.97506e-05
FAM184A	53.8533	1.77004	0.596321	2.96826	0.00299487	0.0152873
SHOC2	448.404	1.04781	0.35963	2.91359	0.003573	0.0177473
PCP4L1	7.19294	3.09776	1.57696	1.96439	0.0494853	0.1376
CIB2	18.9921	1.88199	0.869331	2.16487	0.0303979	0.095732
HSPA5	32451.9	1.20855	0.378696	3.19134	0.00141612	0.00829299
PTCH1	206.7	1.366	0.400957	3.40685	0.000657166	0.00439632
PTCH2	57.5961	3.9099	0.713228	5.48197	4.2061e-08	9.09398e-07
HSPA2	560.165	1.45216	0.387071	3.75166	0.000175665	0.00143275
POLB	324.219	1.86664	0.358461	5.20738	1.91527e-07	3.57595e-06
RNF208	25.0674	2.9987	0.86766	3.45608	0.000548091	0.00376392
LCAT	131.253	1.58861	0.453858	3.50023	0.000464858	0.00327668
ACAN	5.06757	5.75326	2.12246	2.71065	0.00671508	0.0295655
POLN	14.7369	3.74885	1.15374	3.2493	0.00115689	0.00699705
LCA5	65.6064	1.45525	0.594368	2.44839	0.0143494	0.0539037
MEIS3	143.904	2.83919	0.449506	6.31624	2.6801e-10	8.86888e-09
LOC653513	43.7812	5.80888	1.04035	5.58358	2.35621e-08	5.38297e-07
CILP	13.8613	5.72744	1.73765	3.29609	0.00098042	0.00611449
ACHE	129.754	3.21966	0.501141	6.42465	1.32177e-10	4.67744e-09
ACSBG1	364.298	4.39593	0.405865	10.831	2.45393e-27	1.11977e-24
TTC30A	75.2541	1.34512	0.566188	2.37574	0.0175136	0.0629374
YPEL4	36.3803	2.88451	0.754888	3.82111	0.000132852	0.00113369
YPEL3	205.162	1.26807	0.410392	3.08989	0.00200228	0.0110677
YPEL2	143.749	2.54701	0.540415	4.71306	2.44029e-06	3.50868e-05
SLC27A1	714.621	2.29257	0.32702	7.0105	2.37463e-12	1.11287e-10
CISH	53.8322	3.69948	0.745439	4.96283	6.9475e-07	1.14189e-05
LOC100652768	51.6007	1.63668	0.656621	2.49258	0.0126819	0.0491627
HSP90B1	17381.5	1.10172	0.365703	3.01261	0.00259011	0.0136058
IGSF22	10.1076	2.81711	1.25685	2.2414	0.0249999	0.0826933
IGSF11	35.5135	2.77119	0.717776	3.8608	0.000113018	0.00098331
NIT1	1009.88	1.1468	0.335588	3.41728	0.000632502	0.00424606
EIF5B	1700.08	1.04914	0.307553	3.41125	0.000646648	0.00433935
NTRK2	2.99927	5.01623	2.50641	2.00136	0.0453536	0.128352
KALRN	113.704	2.08437	0.493005	4.22789	2.35891e-05	0.000255807
XRRA1	368.649	1.18099	0.342336	3.44979	0.000561033	0.00383911
IFFO2	1137.61	1.42826	0.320449	4.45705	8.30945e-06	0.000103584
EPG5	535.77	1.61636	0.343878	4.70038	2.59681e-06	3.71218e-05
ANKRD20A7P	99.361	1.13331	0.514674	2.202	0.0276654	0.0894328
ANKRD20A9P	26.2203	4.64389	1.02119	4.5475	5.42857e-06	7.0989e-05
SCHLAP1	17.1772	7.52936	1.7133	4.39465	1.1095e-05	0.000133577
SCNN1D	189.678	1.52254	0.393077	3.87339	0.000107332	0.000939496
EMR4P	3.079	5.03292	2.45271	2.05199	0.0401711	0.117346
HHIPL1	3.58435	5.26037	2.32832	2.2593	0.0238648	0.0797332
C12orf5	319.408	1.05379	0.345611	3.04907	0.0022955	0.0123423
RP11-344E13.3	84.521	6.35194	0.877749	7.23663	4.59984e-13	2.40245e-11
EPOR	271.22	1.59597	0.378361	4.2181	2.46369e-05	0.000265839
ACKR2	5.70646	4.42116	2.02712	2.18101	0.0291829	0.0929181
ARHGEF26-AS1	11.1383	2.38495	1.14301	2.08654	0.0369297	0.110502
FAHD2CP	62.0591	2.06847	0.58776	3.51924	0.000432789	0.0030769
LDHD	62.4935	2.79019	0.567818	4.91388	8.92921e-07	1.43363e-05
C10orf54	573.661	2.96339	0.337665	8.77612	1.69208e-18	1.89295e-16
RASA4CP	60.8123	2.35934	0.564699	4.17805	2.94015e-05	0.000309563
RASA4DP	11.1773	3.30241	1.25484	2.63174	0.00849496	0.0357097
LOC102723328	13.4183	2.32523	1.15515	2.01293	0.044122	0.125566
TTC21A	144.4	3.12376	0.470565	6.63832	3.17282e-11	1.25038e-09
SLC26A2	384.39	1.23955	0.493595	2.51126	0.01203	0.0471083
SRGAP3	136.507	2.00774	0.426178	4.71103	2.46467e-06	3.53494e-05
MAFG-AS1	127.345	1.31506	0.444206	2.96047	0.00307172	0.0156336
WDR7	244.83	1.51832	0.433285	3.50421	0.000457956	0.00323856
TFDP2	658.243	1.30794	0.339679	3.85052	0.000117869	0.00101989
ZNF204P	40.7344	2.74162	0.67669	4.05151	5.08883e-05	0.000494344
MAPK8IP3	2844.03	1.2339	0.294901	4.18411	2.86289e-05	0.000303253
MAPK8IP1	1280.09	3.36199	0.333132	10.092	5.99069e-24	1.55043e-21
RFPL4AL1	34.421	5.4606	1.19967	4.55174	5.32029e-06	6.97308e-05
CNEP1R1	174.525	1.13563	0.411332	2.76085	0.00576509	0.0260601
NKD1	12.5657	7.07513	1.76501	4.00855	6.10939e-05	0.00057984
DCAF8L1	6.47927	6.11829	1.99404	3.06829	0.00215289	0.011732
UAP1L1	634.229	1.65673	0.321408	5.15461	2.54154e-07	4.61954e-06
RHBDD2	1718.48	1.09507	0.325825	3.36091	0.000776875	0.00506926
RHBDD1	391.277	1.00482	0.409441	2.45413	0.0141227	0.0531671
MCF2L	171.561	3.39209	0.470104	7.21562	5.36896e-13	2.77904e-11
PPP2R5B	605.622	2.10911	0.330689	6.37794	1.7949e-10	6.18757e-09
STOML1	498.93	1.32502	0.365238	3.62783	0.000285808	0.00217651
ETFDH	231.086	1.28556	0.405198	3.17267	0.00151043	0.00875655
PPP2R3A	403.049	1.04205	0.363683	2.86526	0.00416672	0.0200864
PPP2R2C	4.39455	5.56428	2.2215	2.50475	0.0122539	0.0477719
CCBE1	80.4336	1.05223	0.49009	2.14701	0.0317927	0.0990389
ETHE1	581.463	1.55889	0.447644	3.48242	0.000496899	0.00346322
NYAP1	60.6382	3.29169	0.609088	5.40429	6.50667e-08	1.3368e-06
LRRC32	57.2803	6.21167	0.99214	6.26088	3.82803e-10	1.23609e-08
CGNL1	186.908	1.64693	0.448321	3.67355	0.000239204	0.00186586
LRRC48	66.1458	2.17555	0.537601	4.04677	5.19285e-05	0.000503085
LRRC46	27.4227	2.62059	0.782602	3.34857	0.000812309	0.00525184
LRRC49	241.342	1.47464	0.383684	3.84339	0.000121348	0.00104842
VAMP1	370.452	2.73206	0.374994	7.28559	3.20254e-13	1.71395e-11
KANK2	2030.94	1.05798	0.341418	3.0988	0.00194307	0.0107817
LRRC15	105.982	4.54504	0.599064	7.5869	3.2765e-14	2.03636e-12
EXTL1	6.42882	4.58855	1.95639	2.34542	0.0190058	0.0669975
ANO10	900.139	1.32431	0.312263	4.241	2.22526e-05	0.000242832
PRAME	9.56163	4.15149	1.48967	2.78685	0.00532234	0.02448
LRRC23	71.7539	1.64328	0.524976	3.13021	0.00174681	0.0098857
LRRC20	785.794	1.21342	0.330129	3.67561	0.000237283	0.00185421
LRRC73	18.9931	3.79504	1.02932	3.68693	0.000226975	0.00178398
LRRC71	4.17764	5.47805	2.22841	2.45828	0.0139606	0.0527745
KANK3	203.995	3.0047	0.396945	7.56956	3.7448e-14	2.31085e-12
LRRC56	20.5406	1.71858	0.847656	2.02746	0.0426159	0.122608
SLC25A4	1670.87	1.68425	0.321321	5.24163	1.59161e-07	3.01623e-06
MBOAT2	158.777	1.009	0.402614	2.50613	0.0122062	0.047638
LOC100287046	7.26821	3.72671	1.5986	2.33123	0.0197411	0.0690701
USH1G	9.92514	5.26301	1.81399	2.90134	0.00371572	0.0183302
SMAP2	886.27	1.06613	0.316178	3.37192	0.000746451	0.00490468
IFI30	1600.66	1.43367	0.32808	4.36989	1.2431e-05	0.000147043
PGBD5	33.6869	5.44383	1.06656	5.10412	3.32338e-07	5.88035e-06
TSPAN9	601.16	1.80614	0.331828	5.44299	5.23931e-08	1.09722e-06
TSPAN2	63.7398	2.23601	0.559929	3.99337	6.514e-05	0.000612073
LYNX1	31.7927	3.24286	0.79674	4.07016	4.69806e-05	0.000464449
PDZRN3	5.05115	5.73974	2.20367	2.60463	0.00919747	0.0380449
TMPRSS9	104.858	4.22163	0.548469	7.69712	1.39171e-14	9.3536e-13
TMPRSS6	44.3247	2.86981	0.699337	4.10362	4.06738e-05	0.000410049
TMPRSS4	3.97714	5.40578	2.2619	2.38993	0.0168515	0.0610798
RFTN2	6.37007	3.51849	1.66183	2.11723	0.0342402	0.104824
AKR1C1	124.789	1.07388	0.470497	2.28244	0.0224633	0.0760916
AKR1C2	66.7782	1.9483	0.527233	3.69532	0.000219606	0.00173563
CLGN	146.937	1.07136	0.412222	2.59897	0.00935026	0.0385573
PRND	9.46212	6.662	1.84184	3.61704	0.000297989	0.00225397
ERN1	402.151	1.64046	0.36533	4.49036	7.11042e-06	9.03257e-05
PLA2G15	1011.27	2.03498	0.328317	6.19823	5.71033e-10	1.78088e-08
NPHP1	88.3805	2.39696	0.518529	4.62263	3.78907e-06	5.18977e-05
NPHP4	556.638	1.21615	0.337467	3.60374	0.000313667	0.00235047
PRPH	37.074	3.33268	0.769504	4.33094	1.48473e-05	0.000172555
PRR5	97.9306	5.98332	0.757572	7.89802	2.83364e-15	2.1179e-13
SSTR2	75.6103	2.48384	0.524799	4.73294	2.21287e-06	3.21367e-05
CLMN	261.765	1.88854	0.372392	5.07139	3.94924e-07	6.85483e-06
NPHS1	24.744	3.47322	0.881747	3.93902	8.18137e-05	0.00074575
ACOT7	4563.43	1.24096	0.329921	3.7614	0.000168964	0.0013871
RPL32P27	7.99494	3.26903	1.5107	2.16392	0.0304707	0.095884
C17orf51	861.575	1.03696	0.328708	3.15465	0.0016069	0.00924168
TTC3P1	13.068	2.44823	1.0659	2.29687	0.0216263	0.0739355
C17orf72	42.8012	1.31572	0.615885	2.1363	0.0326548	0.101094
RYBP	649.875	1.18612	0.335521	3.53517	0.00040751	0.00291898
LPCAT3	1387.16	1.68633	0.322443	5.22985	1.69645e-07	3.2044e-06
LPCAT2	123.293	1.65722	0.527351	3.14254	0.0016749	0.00955984
HSPA1B	3974.94	1.02389	0.330562	3.09744	0.00195202	0.0108244
HSPA1A	460.515	1.17761	0.392226	3.00239	0.00267869	0.0139905
ATP8A1	136.765	1.88896	0.522823	3.613	0.00030267	0.00228286
C17orf97	24.5243	2.68025	0.816972	3.28071	0.00103544	0.00638953
IGFBP5	3.79306	5.35024	2.30613	2.32001	0.0203403	0.070625
IGFBP3	785.819	1.07188	0.317354	3.37755	0.000731357	0.00481917
IGFBP2	36.3611	2.0875	0.690446	3.02341	0.00249945	0.0132378
LOC100131530	6.87662	4.69489	2.06668	2.27171	0.0231042	0.0778368
ATP8B1	28.0294	1.53869	0.757326	2.03174	0.04218	0.121625
WFS1	3152.85	2.28716	0.306815	7.45454	9.01796e-14	5.28282e-12
PSD2	23.7572	6.53583	1.61542	4.0459	5.21226e-05	0.000504637
RTN4RL2	125.984	2.01883	0.437841	4.61086	4.01001e-06	5.42808e-05
JAKMIP1	9.081	4.05236	1.54076	2.63011	0.00853583	0.0358294
JAKMIP2	41.6146	2.47988	0.660918	3.75217	0.000175313	0.00143085
SH3D21	175.649	1.48125	0.397972	3.722	0.000197653	0.00158452
LMAN1L	7.82401	4.90834	1.88461	2.60444	0.00920246	0.0380565
LLGL2	962.6	2.29888	0.31543	7.28806	3.14449e-13	1.69334e-11
MGST3	752.892	1.1041	0.338573	3.26103	0.00111009	0.00676112
SIGLEC16	5.06757	5.75326	2.12246	2.71065	0.00671508	0.0295655
RYR1	9.61217	5.19172	1.81117	2.8665	0.00415042	0.020019
NRN1L	13.9282	7.21611	1.73232	4.16559	3.10552e-05	0.000324395
NME7	619.619	1.01823	0.317459	3.20745	0.00133918	0.00791996
DNASE1L1	459.542	1.16183	0.348259	3.33611	0.000849609	0.00544026
LCMT1	659.861	1.27742	0.346154	3.69034	0.000223957	0.00176841
ESPN	287.68	5.10467	0.435084	11.7326	8.67395e-32	7.16221e-29
CMIP	581.498	1.13665	0.347563	3.27033	0.00107421	0.00658192
MYH14	8.20403	6.46811	1.96894	3.28508	0.00101954	0.0063064
MYH10	1147.73	1.19851	0.347869	3.44529	0.000570445	0.00389276
PDZD7	138.848	1.7134	0.436157	3.92841	8.55102e-05	0.000773472
PSAPL1	7.16049	6.25495	1.94927	3.20888	0.00133255	0.00789153
RASA4B	53.1161	2.62258	0.60678	4.32212	1.54534e-05	0.000178264
NCALD	68.7379	2.32795	0.531215	4.38231	1.17427e-05	0.000140329
ERBB3	204.622	2.7466	0.408019	6.73156	1.67855e-11	6.89715e-10
ERBB4	13.1822	3.5861	1.18842	3.01753	0.00254847	0.0134522
LGI3	12.0967	4.49939	1.44854	3.10615	0.00189539	0.0105917
NAP1L3	14.0787	2.57941	1.04538	2.46744	0.0136084	0.0518044
NAP1L5	169.994	1.02297	0.391856	2.61058	0.00903884	0.0375078
IFT172	429.142	1.57638	0.333623	4.72503	2.30087e-06	3.32198e-05
ZC3H12A	390.498	1.52474	0.368803	4.1343	3.56038e-05	0.00036517
LYPD3	66.3617	2.33861	0.541094	4.322	1.54619e-05	0.000178264
LYPD5	2.88671	4.94728	2.49119	1.98591	0.0470431
JAG2	378.84	3.70159	0.395285	9.36436	7.65127e-21	1.25163e-18
NMT2	459.577	2.15511	0.353515	6.09624	1.08594e-09	3.22988e-08
LGMN	2908.09	2.05421	0.301588	6.8113	9.67209e-12	4.13089e-10
JAK3	26.0602	2.54718	0.80093	3.18028	0.00147132	0.00854983
JAK1	1611.91	1.14049	0.357488	3.19028	0.00142134	0.00831234
FAM117A	537.345	3.11187	0.363496	8.56094	1.11953e-17	1.13524e-15
TP53I11	42.2414	4.11785	0.803425	5.12537	2.96953e-07	5.34146e-06
LGR5	11.5485	2.73906	1.18667	2.3082	0.0209881	0.0723384
LINC00984	279.464	1.17742	0.361604	3.25611	0.00112948	0.00685996
GZF1	645.889	1.44911	0.324726	4.46258	8.09791e-06	0.000101311
FAM118B	364.039	1.30256	0.351534	3.70535	0.000211096	0.00167832
PTEN	805.375	1.12674	0.349544	3.22346	0.0012665	0.00755717
ARL13B	225.023	1.27788	0.469447	2.7221	0.00648678	0.0286941
44451	6.92716	6.19547	2.11016	2.93602	0.00332453	0.0166804
GZMM	9.00573	3.43677	1.39749	2.45924	0.0139232	0.0526791
RNU5A-1	16.8098	2.44795	1.0682	2.29166	0.0219255	0.0747224
C6orf106	2208	1.00915	0.305376	3.3046	0.00095113	0.00596909
SNHG12	716.028	1.2915	0.490693	2.63199	0.00848861	0.035709
NDUFAF1	326.162	1.44314	0.353335	4.08433	4.42034e-05	0.00044051
SPATC1L	437.953	1.49516	0.369025	4.05165	5.08578e-05	0.000494324
PPP3CB	663.313	1.11675	0.370196	3.01665	0.00255589	0.0134837
ARHGEF3	305.163	1.36925	0.377139	3.63062	0.000282745	0.00215887
ARHGEF4	504.328	1.4518	0.325934	4.45427	8.41803e-06	0.000104787
COL6A4P2	6.51676	4.60238	1.96964	2.33666	0.0194569	0.0682684
CELSR2	1117.51	2.27716	0.421136	5.40718	6.40251e-08	1.31852e-06
LINC00936	21.7171	2.49884	0.880317	2.83857	0.00453168	0.0214874
SLFN12	152.651	1.49313	0.431456	3.46067	0.000538841	0.00370921
CNN1	24.7174	5.57577	1.2528	4.45064	8.56133e-06	0.000106495
C6orf165	10.5382	3.69778	1.35698	2.72501	0.00642997	0.0284573
LOC653924	5.32188	4.32478	2.04008	2.1199	0.0340141	0.104279
ETV7	82.2627	3.03823	0.544744	5.57734	2.44218e-08	5.57202e-07
PTK2B	316.426	1.28538	0.362149	3.5493	0.00038625	0.00279999
ERCC2	1514.65	1.08619	0.308784	3.51763	0.000435423	0.00309182
FAM122A	369.893	1.11418	0.341403	3.26352	0.00110036	0.00670893
CIRBP-AS1	28.2972	1.51693	0.740128	2.04955	0.0404085	0.117798
LINC00893	20.0867	1.90234	0.922676	2.06176	0.0392302	0.115532
LINC00883	101.396	1.58848	0.470904	3.37325	0.000742871	0.00488486
PI4K2A	1519.73	1.83204	0.307127	5.9651	2.44478e-09	6.85962e-08
LINC00884	5.58934	5.90917	2.07781	2.84394	0.00445588	0.0211917
ADAMTS7P3	10.7351	3.24234	1.31294	2.46953	0.0135292	0.051608
LOC100419984	6.93537	6.19845	2.03639	3.04385	0.00233572	0.0125137
FAM126B	202.261	2.17085	0.452289	4.79969	1.58909e-06	2.39399e-05
FAM126A	767.976	1.4889	0.402017	3.70358	0.000212577	0.00168777
PPP1R2	792.054	1.34388	0.328436	4.09175	4.28126e-05	0.000428621
TRAFD1	1022.98	1.77328	0.312099	5.6818	1.33284e-08	3.20547e-07
C20orf96	317.773	1.29157	0.401924	3.21346	0.00131147	0.00779065
UBR3	509.259	1.26442	0.423827	2.98335	0.00285116	0.014666
LHX4	24.0963	2.41059	0.839871	2.87019	0.00410221	0.0198251
PLA2G12A	277.689	1.67128	0.397111	4.20859	2.56969e-05	0.000275563
COBL	316.392	1.79025	0.365203	4.90207	9.48305e-07	1.50721e-05
C1QL4	20.5275	2.65102	0.894456	2.96384	0.00303829	0.0154816
C1QL1	121.323	3.68901	0.530885	6.94879	3.68424e-12	1.66367e-10
HMCN1	76.0939	1.30475	0.558807	2.33489	0.0195492	0.0685369
ARRDC4	237.488	3.71457	0.414366	8.96447	3.11775e-19	3.94612e-17
ARRDC1	1001.72	1.09875	0.332738	3.30215	0.000959464	0.00601703
PRAMEF20	5.47678	5.8724	2.07171	2.83457	0.00458872	0.0216985
MEOX1	5.5565	5.88186	2.09504	2.80751	0.00499262	0.0232096
ZDHHC11	188.402	1.2087	0.397763	3.03873	0.00237575	0.0126677
GDPD1	90.2339	1.86228	0.48529	3.83746	0.000124314	0.00107085
GDPD5	737.055	1.18956	0.322649	3.68683	0.000227061	0.00178398
COLQ	44.9933	2.29611	0.684125	3.35628	0.000789998	0.00513379
PUS3	221.041	1.33873	0.376192	3.55864	0.000372786	0.00271259
LIFR	492.88	2.03158	0.477191	4.25737	2.0685e-05	0.000228603
NOP9	1701.03	1.4746	0.355999	4.14214	3.44074e-05	0.000354712
ZSCAN2	217.004	1.38082	0.383675	3.59894	0.000319522	0.00238712
SLC40A1	71.6365	2.43954	0.530191	4.60126	4.1995e-06	5.64054e-05
NOS1	5.76521	5.94055	2.05201	2.89499	0.00379166	0.0186042
ATP1A3	1910.95	3.98154	0.305552	13.0306	8.19212e-39	1.77564e-35
LIPA	836.699	1.3809	0.336178	4.10765	3.99713e-05	0.000404142
TSEN54	957.521	1.3085	0.328221	3.98663	6.70173e-05	0.000628151
LIPE	134.462	2.11333	0.430442	4.90968	9.12249e-07	1.45978e-05
PREX1	84.5941	2.18686	0.518427	4.21825	2.46202e-05	0.000265825
SAMD14	17.4768	3.6876	1.06875	3.4504	0.000559762	0.00383193
LINS	147.678	1.04617	0.413279	2.53138	0.0113614	0.0449275
ATF7IP2	22.3365	2.65422	0.86089	3.08311	0.00204849	0.0112869
C7orf57	92.5188	8.50685	1.50595	5.64883	1.61542e-08	3.81108e-07
C7orf43	1092.87	1.15834	0.314032	3.68859	0.000225504	0.00177715
SLC25A42	458.712	2.82124	0.346981	8.13083	4.26362e-16	3.50384e-14
SLC25A44	1680.06	1.78898	0.315619	5.66817	1.44333e-08	3.44729e-07
CPA2	12.9319	2.66059	1.25845	2.11417	0.0345008	0.105455
MYLIP	258.642	1.38958	0.400443	3.4701	0.00052026	0.00359701
FOXO6	56.8433	3.68958	0.658266	5.60499	2.08268e-08	4.80873e-07
FOXO4	178.641	1.39435	0.409329	3.40643	0.000658185	0.00439974
FOXO1	173.946	1.44709	0.431183	3.3561	0.000790497	0.00513379
CLTCL1	476.388	2.32891	0.332396	7.00641	2.44515e-12	1.13976e-10
EVI5	642.807	1.24729	0.415033	3.00529	0.00265328	0.0138635
CPA4	48.2141	5.21982	0.87572	5.9606	2.51312e-09	7.02863e-08
C7orf63	61.1479	1.89699	0.541708	3.50186	0.000462021	0.00326199
CELF4	12.2803	3.12672	1.19243	2.62215	0.00873769	0.0364561
CELF5	12.1198	2.79308	1.15863	2.41067	0.0159233	0.0585103
SLC25A16	164.395	1.16817	0.43929	2.65923	0.00783191	0.0335156
NPC1	2318.4	2.09386	0.396009	5.28741	1.2406e-07	2.38757e-06
SLC25A10	1572.43	1.20056	0.339361	3.53771	0.00040362	0.00289924
SLC25A27	55.2124	1.9112	0.603123	3.16884	0.00153051	0.00885223
FLJ43315	7.87911	4.90007	1.93143	2.53702	0.0111801	0.0444232
SLC25A25	888.51	1.6214	0.341576	4.74681	2.06646e-06	3.03151e-05
FOXJ1	16.3101	3.0343	1.00871	3.00811	0.00262879	0.0137797
NELL2	162.329	1.75428	0.429409	4.08533	4.40133e-05	0.00043912
SLC25A30	306.223	1.21321	0.42573	2.84971	0.00437587	0.0208909
PVRL4	4.87528	5.7018	2.13543	2.6701	0.00758287	0.0326676
GOLGA6L10	71.1669	1.54172	0.532383	2.89589	0.00378086	0.0185565
FOXH1	88.2575	1.56822	0.526526	2.97843	0.00289727	0.0148631
CTXN1	103.293	1.23227	0.499244	2.46828	0.0135765	0.0517172
RIMKLA	120.689	1.69886	0.450803	3.76852	0.000164215	0.00135631
RBM11	31.5602	1.72696	0.708202	2.43851	0.014748	0.0550906
C20orf26	12.2908	2.33452	1.08259	2.15643	0.0310501	0.0972209
CCDC144NL	12.8493	4.60007	1.39635	3.29435	0.000986479	0.00613762
CYSTM1	1048.42	1.00638	0.326564	3.08172	0.00205811	0.0113222
ENGASE	630.766	1.53453	0.322029	4.7652	1.8867e-06	2.79619e-05
RPGRIP1L	100.317	1.0857	0.481576	2.25446	0.024167	0.0805566
HOMEZ	79.9393	1.14271	0.501784	2.2773	0.0227684	0.0769447
OR7E160P	11.681	2.24061	1.10661	2.02476	0.0428917	0.12332
LAMC3	24.1419	6.54904	1.61216	4.06228	4.85954e-05	0.000476608
ATP2A3	283.007	2.66483	0.456872	5.83277	5.45133e-09	1.42441e-07
SEC61A2	143.267	1.46401	0.413475	3.54075	0.000398994	0.00287197
RAB40B	173.067	2.89103	0.439187	6.58267	4.62067e-11	1.75707e-09
RBM38	654.267	1.01927	0.345563	2.9496	0.00318182	0.0160995
RAB3IP	545.182	1.45164	0.328747	4.41568	1.00695e-05	0.00012253
LOC100128398	4.18585	5.48744	2.22806	2.46288	0.0137825	0.0523066
FAM102A	1051.24	1.11173	0.32154	3.45753	0.00054516	0.00375122
ASAH1	658.945	1.03489	0.32811	3.1541	0.00160994	0.00925304
FAM105A	307.155	1.05524	0.386688	2.72891	0.00635441	0.0281804
FAM107B	757.689	1.21197	0.321855	3.76558	0.000166164	0.00136878
DISP2	482.111	1.74923	0.38169	4.58286	4.58658e-06	6.12026e-05
FAM109A	612.571	2.30851	0.327125	7.05696	1.70184e-12	8.19719e-11
GLB1L2	410.721	1.34493	0.345062	3.89765	9.71321e-05	0.000860639
CYP4F12	7.5697	6.34008	1.92394	3.29537	0.000982919	0.00612426
CNGA1	27.4732	2.74317	0.78405	3.49872	0.000467499	0.00329262
CNGB1	3.77664	5.3297	2.29919	2.31808	0.020445	0.070875
ACSS2	891.154	1.21448	0.329289	3.6882	0.000225845	0.00177845
KCNJ10	73.0761	5.8228	0.85724	6.7925	1.10209e-11	4.6497e-10
KCNJ11	52.3336	2.49673	0.596226	4.18755	2.81979e-05	0.000299236
ACSL1	468.808	2.59107	0.388724	6.66558	2.63625e-11	1.04845e-09
ACSL3	2865.21	1.94757	0.369877	5.26545	1.39843e-07	2.67942e-06
RABGAP1L	273.041	1.09626	0.395898	2.76903	0.00562227	0.0255544
PARP16	403.531	2.87706	0.434423	6.62272	3.52641e-11	1.3759e-09
RAB33B	70.6819	1.38155	0.555231	2.48824	0.0128377	0.0495782
AAMDC	607.399	2.41039	0.39341	6.12692	8.95984e-10	2.7209e-08
NQO2	1493.08	2.13135	0.318274	6.69661	2.13317e-11	8.64231e-10
CDK5R2	100.776	2.38364	0.475712	5.01067	5.42415e-07	9.08742e-06
CHCHD7	363.31	1.89442	0.371441	5.10018	3.39331e-07	5.97361e-06
LOC100419835	23.7771	1.76328	0.832024	2.11926	0.0340684	0.10439
AC104655.2	30.4241	1.50291	0.75784	1.98315	0.0473506	0.132707
CPLX3	6.45791	3.5691	1.70134	2.09782	0.0359214	0.108542
COL20A1	51.7865	2.90316	0.610632	4.75434	1.99092e-06	2.9331e-05
KLRG2	6.21181	4.55383	1.97381	2.30713	0.0210476	0.0724858
PKNOX2	113.994	6.80158	0.846565	8.03433	9.40909e-16	7.44993e-14
CRABP2	335.553	1.95829	0.363613	5.38564	7.2187e-08	1.46744e-06
MEF2BNB-MEF2B	233.309	1.28158	0.386822	3.31311	0.000922646	0.00581558
RNF223	26.405	2.66683	0.848211	3.14407	0.00166617	0.00953514
RNF224	39.9822	2.95678	0.696747	4.24369	2.19877e-05	0.000240395
METRN	304.17	1.37517	0.400756	3.43144	0.000600392	0.00406196
LOC90784	408.545	1.13167	0.372364	3.03914	0.00237255	0.0126623
WNT9A	23.3742	2.33728	0.850575	2.74788	0.00599811	0.0269239
PPARA	278.842	1.56239	0.478308	3.26648	0.00108892	0.00664852
PPARD	1879.9	2.03197	0.311286	6.52767	6.68007e-11	2.44372e-09
ETNK2	188.298	2.53064	0.417896	6.05565	1.39849e-09	4.08935e-08
CENPJ	339.004	1.00541	0.348202	2.88743	0.00388397	0.0189998
SIGLEC1	5.61852	4.40522	2.01545	2.18573	0.0288355	0.0922183
CRAT	523.289	1.09045	0.325332	3.3518	0.000802892	0.00520487
CRB3	12.4841	2.59531	1.13114	2.29441	0.0217668	0.0743424
UPK3BL	124.167	1.4051	0.48476	2.89854	0.00374902	0.0184525
SLC9A3R1	3295.92	2.34394	0.311	7.5368	4.81659e-14	2.92027e-12
MEIS1-AS3	23.2636	2.02649	0.827896	2.44776	0.0143747	0.0539709
ZNF887P	15.1924	1.99009	0.964513	2.06331	0.0390833	0.115197
SNAP23	581.205	1.59174	0.352925	4.51015	6.4783e-06	8.29644e-05
NRGN	483.798	2.68344	0.361066	7.43197	1.06991e-13	6.18405e-12
ALAD	1929.55	1.89647	0.310722	6.10343	1.03817e-09	3.1145e-08
SLC9A3P2	9.22879	6.61465	1.8809	3.51674	0.000436878	0.00309835
SNAP29	1471.55	1.66015	0.307503	5.39882	6.70818e-08	1.37494e-06
RP11-480I12.7	52.6145	3.39718	0.674999	5.03286	4.83204e-07	8.23061e-06
MYO1D	174.399	2.91748	0.418353	6.97373	3.08652e-12	1.42341e-10
CPNE4	73.7225	1.2511	0.499724	2.50359	0.0122941	0.0479057
CCDC96	127.812	3.14827	0.464675	6.77521	1.24223e-11	5.21557e-10
KCNK10	3.37564	5.16439	2.38919	2.16156	0.0306521	0.0962145
ALG2	827.776	1.06814	0.317508	3.36413	0.000767847	0.00502243
CCDC87	21.0862	5.34841	1.31997	4.05192	5.07998e-05	0.000494288
SLC45A4	763.138	1.2146	0.319979	3.79588	0.000147119	0.00124139
SLC45A1	101.425	3.37998	0.513355	6.58411	4.57625e-11	1.744e-09
RTBDN	76.8217	5.03114	0.681721	7.38006	1.58216e-13	8.93638e-12
OTUD7A	47.3759	5.94619	1.02196	5.81839	5.94167e-09	1.53545e-07
SREBF1	6237.43	2.00211	0.438384	4.56702	4.94702e-06	6.53822e-05
RIBC2	32.9388	1.6109	0.70107	2.29777	0.0215746	0.0738022
C1orf52	1301.93	1.21871	0.301576	4.04112	5.31959e-05	0.000512454
ACTG1	143285	1.57465	0.291853	5.39535	6.83904e-08	1.39516e-06
NRTN	47.7478	1.96357	0.619473	3.16974	0.00152574	0.00883057
COX6B2	18.0799	6.13792	1.65981	3.69796	0.000217341	0.00172022
MUC3A	42.9522	6.3941	1.18827	5.38103	7.40625e-08	1.50028e-06
GPRIN1	1167.12	1.37284	0.334714	4.10152	4.10453e-05	0.000413553
EEFSEC	728.081	1.12815	0.332523	3.3927	0.000692073	0.00459615
HOOK2	581.738	1.41957	0.350462	4.05058	5.10913e-05	0.000496037
HOOK1	152.034	1.0912	0.530358	2.05747	0.039641	0.116327
DNAL4	330.299	1.46597	0.362528	4.04374	5.26056e-05	0.000508179
DNAL1	264.167	1.92763	0.397668	4.84732	1.25138e-06	1.93052e-05
FAM154B	28.0295	4.39786	0.942093	4.66817	3.03888e-06	4.27599e-05
ALS2	571.162	1.23187	0.344835	3.57234	0.000353809	0.00259301
FAM153A	47.7407	2.46235	0.618738	3.97963	6.90217e-05	0.000645195
CRY2	341.424	1.48182	0.355143	4.17247	3.01314e-05	0.000316079
CRY1	662.659	1.06434	0.332885	3.19733	0.00138706	0.00815671
DNAH3	121.638	1.29708	0.43733	2.9659	0.00301798	0.0153872
DNAH7	30.6706	3.32757	0.792929	4.19655	2.71011e-05	0.000288834
DNAH6	34.8397	1.90846	0.681147	2.80183	0.00508139	0.0235466
ASAP3	651.784	2.19452	0.329915	6.65177	2.89594e-11	1.14386e-09
ASAP1	653.903	1.06373	0.360623	2.94971	0.00318077	0.0160988
CRYM	73.691	4.67055	0.654014	7.14137	9.24059e-13	4.61116e-11
DNAI1	30.874	4.25534	0.89541	4.75239	2.01028e-06	2.9591e-05
OTUD3	247.657	1.59288	0.382815	4.16097	3.16893e-05	0.000329432
LINC00417	3.16694	5.06393	2.55153	1.98466	0.047182	0.132342
CEP95	590.693	1.42812	0.35423	4.03163	5.53912e-05	0.000530654
CEP70	242.933	1.31117	0.367261	3.57013	0.000356803	0.00261164
AFAP1L2	258.138	1.3924	0.365431	3.81031	0.000138794	0.00118033
CSAD	163.896	1.65098	0.422885	3.90408	9.4583e-05	0.000841061
CEP68	291.091	1.15472	0.351457	3.28551	0.00101796	0.00630184
ALOX5	6.4041	4.59585	1.97098	2.33175	0.0197137	0.0690018
C18orf32	122.625	1.0157	0.441766	2.29919	0.0214942	0.0736433
CEP19	130.246	2.66171	0.454354	5.85823	4.67822e-09	1.23471e-07
LOC158960	12.7167	2.35582	1.15512	2.03945	0.0414048	0.11994
HMGN5	62.2073	1.13724	0.545084	2.08636	0.036946	0.110532
LAMP3	177.562	1.98032	0.426102	4.64753	3.35932e-06	4.67126e-05
LINC00494	9.43966	3.50259	1.37339	2.55033	0.0107621	0.0430584
VASH2	12.0446	2.53996	1.12093	2.26593	0.0234557	0.0786696
GOLGA8J	3.29592	5.14939	2.41388	2.13324	0.0329047	0.10154
GOLGA8O	9.22145	3.02839	1.40145	2.16089	0.0307039	0.0963106
GOLGA8N	13.8198	3.03689	1.22038	2.48847	0.0128293	0.0495678
GOLGA8Q	5.1378	4.28282	2.07519	2.06382	0.0390347	0.115122
GOLGA8I	4.29841	5.53477	2.25351	2.45606	0.014047	0.0530202
TRAPPC9	608.45	1.10213	0.358746	3.07219	0.00212495	0.0116021
GOLGA6B	3.59256	5.27116	2.34004	2.25259	0.0242849	0.0808408
IDH3A	2632.43	1.38021	0.300672	4.59041	4.42386e-06	5.9144e-05
CCDC39	30.4002	1.81812	0.8392	2.16649	0.0302739	0.0954219
CCDC40	49.6537	1.62716	0.586367	2.77499	0.00552028	0.0252098
THSD1	117.742	1.08251	0.450077	2.40516	0.0161654	0.0591865
CCDC64	343.684	3.73887	0.375426	9.959	2.30359e-23	5.54782e-21
LOC541473	17.4974	1.96836	0.903729	2.17804	0.0294028	0.0934334
C2CD4C	41.9015	2.53833	0.669306	3.79249	0.000149145	0.00125515
UGCG	638.103	1.11445	0.349386	3.18975	0.00142396	0.00832485
SLC44A4	3.07079	5.02115	2.51736	1.99461	0.0460852	0.129896
MAGT1	1115.16	1.02787	0.365781	2.81006	0.00495316	0.0230571
AMN1	135.434	1.72906	0.425995	4.05889	4.93068e-05	0.000482494
LMLN	387.171	1.02813	0.422239	2.43496	0.0148934	0.0555142
PYY2	31.2887	2.03804	0.782009	2.60616	0.00915635	0.0379381
AMOT	156.095	1.05517	0.468483	2.25231	0.0243027	0.0808749
CHRNB2	25.5735	2.75854	0.811523	3.39921	0.0006758	0.00451054
FAM161B	141.66	1.41965	0.414746	3.42293	0.000619504	0.00417111
WNT2B	28.8053	3.53888	0.845673	4.18469	2.85561e-05	0.000302666
FAM166A	372.94	1.67186	0.380428	4.39468	1.10935e-05	0.000133577
SNAPC1	2180.23	2.038	0.301968	6.74905	1.48813e-11	6.18805e-10
SNAPC4	1327.72	1.03611	0.32706	3.16795	0.00153519	0.00887338
PEAK1	629.763	1.03928	0.413819	2.51143	0.0120242	0.0470971
PPP4R4	63.9578	2.72783	0.576913	4.72833	2.26378e-06	3.27388e-05
CLDN3	77.6213	1.17815	0.517903	2.27485	0.0229151	0.0773351
KCNMB4	85.4991	1.74824	0.482476	3.62348	0.000290667	0.0022048
CADM4	538.962	3.35323	0.363809	9.21701	3.05513e-20	4.52787e-18
CADM2	11.5162	3.80754	1.30236	2.92356	0.00346049	0.0172626
KRTAP2-3	337.097	4.22769	0.510599	8.27986	1.23317e-16	1.07996e-14
SAT1	4845.39	2.30204	0.302517	7.60961	2.74929e-14	1.74625e-12
CTGF	28541.4	3.9892	0.294243	13.5575	7.15025e-42	2.47971e-38
DYDC2	10.8702	5.38086	1.7945	2.99853	0.00271281	0.0141304
CTIF	522.445	1.5301	0.335186	4.56491	4.99699e-06	6.59619e-05
TFPI2	7031.18	2.99261	0.291491	10.2666	9.96793e-25	2.88073e-22
MLXIPL	70.4095	3.26335	0.570658	5.71858	1.07419e-08	2.63086e-07
GDPGP1	94.1588	1.09108	0.466925	2.33672	0.0194536	0.0682684
NTN5	10.8673	2.64464	1.22073	2.16644	0.0302773	0.0954219
PTPN1	1817.23	1.32536	0.317125	4.1793	2.92406e-05	0.000308601
SPATA13	369.464	1.4725	0.43735	3.36686	0.000760287	0.00498238
ALPK2	17.6987	4.48262	1.18216	3.79188	0.000149509	0.00125726
CTR9	2161.93	1.15155	0.358324	3.21371	0.00131032	0.00778645
IFITM10	59.3865	1.9775	0.564986	3.50008	0.000465114	0.00327716
CTRC	3.6805	5.29543	2.3115	2.2909	0.021969	0.0748118
PTPRU	402.094	1.90385	0.365951	5.20246	1.96668e-07	3.65121e-06
CTSW	6.36186	3.51138	1.68725	2.08113	0.0374217	0.111513
CTSV	291.885	3.19669	0.373321	8.56283	1.10132e-17	1.12335e-15
PTPRH	202.025	2.66045	0.4068	6.53994	6.15422e-11	2.26089e-09
CTSH	170.268	1.62359	0.397288	4.08668	4.37583e-05	0.000436827
CTSG	3.56793	5.23916	2.38904	2.193	0.0283075	0.0910166
GXYLT2	41.7838	1.44097	0.624444	2.30761	0.0210209	0.0724082
SCARA5	14.2513	3.05486	1.08271	2.82148	0.00478022	0.0224267
RTDR1	8.74807	6.54257	1.87463	3.49006	0.000482921	0.00338611
WNT4	32.2004	6.97568	1.57628	4.4254	9.62649e-06	0.000118301
HBG2	2.8785	4.93367	2.51466	1.96196	0.0497667
BUD31	1195.28	1.16879	0.321962	3.63021	0.000283196	0.00216041
FAM90A25P	2.8785	4.93367	2.51466	1.96196	0.0497667
KDELC1	85.3409	1.77007	0.482191	3.67089	0.000241706	0.00188283
SPATA2L	447.71	1.44733	0.384308	3.76606	0.000165846	0.00136681
CLCN5	57.2397	1.90053	0.579215	3.28122	0.0010336	0.0063827
SBK1	61.4247	3.04799	0.615439	4.95254	7.32519e-07	1.19266e-05
FAM131C	65.94	1.82206	0.532203	3.42362	0.000617933	0.00416276
SPATA33	118.499	1.15755	0.431627	2.68184	0.00732186	0.0317323
CYFIP2	951.991	2.99557	0.35845	8.357	6.43347e-17	5.81023e-15
RPLP0P2	131.147	3.73473	0.512317	7.28988	3.10235e-13	1.68109e-11
ROPN1L	78.7388	5.06851	0.679176	7.46274	8.47401e-14	4.98099e-12
LINC00641	163.18	1.51408	0.404301	3.74493	0.000180443	0.00146552
SBSN	39.3898	2.93108	0.881439	3.32533	0.000883131	0.00561551
SC5D	409.521	1.18789	0.34055	3.48816	0.000486361	0.0034006
AOC1	25.0165	2.4779	0.796984	3.1091	0.00187656	0.0104966
CCL22	7.56149	6.33495	1.92497	3.29093	0.000998563	0.00619946
PRSS35	11.7986	2.74069	1.14878	2.38573	0.0170453	0.0616445
LINC00624	438.958	5.73186	0.431277	13.2905	2.62959e-40	7.59953e-37
RP11-85F14.5	28.2945	2.27787	0.753713	3.0222	0.00250948	0.0132747
SCART1	78.1753	2.21035	0.519505	4.25473	2.09301e-05	0.00023087
VSIG2	25.3138	2.29548	0.844446	2.71833	0.00656121	0.028963
ALG1L8P	31.4599	1.76231	0.707824	2.48975	0.0127831	0.0494334
SMIM4	105.889	1.08896	0.518222	2.10133	0.0356116	0.107889
SMIM1	49.1507	3.7842	0.693478	5.45684	4.84676e-08	1.02616e-06
SMIM8	68.613	1.41729	0.531214	2.66803	0.00762985	0.0328373
SCAI	145.895	1.08769	0.435854	2.49553	0.0125768	0.0488097
HTR7P1	100.011	2.37818	0.536997	4.42867	9.48146e-06	0.000116685
TMCC2	328.273	2.20299	0.358602	6.14326	8.08454e-10	2.47241e-08
TSC22D2	529.357	1.14483	0.382899	2.98991	0.00279058	0.0144271
RASIP1	13.2746	3.25097	1.16505	2.79041	0.00526407	0.0242441
CEACAMP10	10.5053	3.70369	1.38657	2.67113	0.00755972	0.0325759
SCG2	82.2757	4.48257	0.668614	6.70427	2.02418e-11	8.25865e-10
WSCD1	26.8104	5.69547	1.23969	4.59426	4.34281e-06	5.824e-05
USP37	242.543	1.04945	0.478928	2.19125	0.0284339	0.0913552
USP49	213.748	1.35438	0.397568	3.40666	0.00065764	0.0043978
CAMK1G	13.6955	2.72574	1.1149	2.44483	0.0144919	0.0543041
CAMK2B	12.087	2.7769	1.14263	2.43027	0.0150875	0.0560193
USP20	1634.62	2.11389	0.30611	6.90565	4.9974e-12	2.22192e-10
NEURL1	37.8787	2.85816	0.704266	4.05836	4.94191e-05	0.000483048
SCOC	396.065	1.24375	0.350323	3.55031	0.000384784	0.0027917
PRKACA	1680.53	1.42584	0.324509	4.39384	1.11365e-05	0.000133916
ZNF10	136.206	1.73671	0.459754	3.77748	0.000158423	0.00131564
ZNF14	91.8054	1.57979	0.489365	3.22825	0.0012455	0.00746266
ZNF28	145.721	1.29068	0.451226	2.86038	0.00423134	0.0203358
NPRL2	1016.24	1.21855	0.3436	3.54643	0.00039049	0.00282634
ZNF23	269.017	1.10983	0.393398	2.82114	0.00478526	0.0224351
ZNF30	81.2053	1.27991	0.484349	2.64253	0.00822882	0.0348529
FXYD1	7.79938	4.89218	1.88769	2.59162	0.00955245	0.0392418
FRG2B	5.51417	4.3736	2.02924	2.15529	0.0311391	0.097429
ZNF57	112.415	1.69981	0.489597	3.47185	0.000516879	0.00358364
CCM2L	13.6607	5.71926	1.72643	3.31276	0.0009238	0.00582074
ZNF77	159.011	2.11616	0.415077	5.09824	3.4282e-07	6.02279e-06
ZNF79	184.869	1.3388	0.415053	3.22562	0.00125702	0.00751612
IL1RAP	203.655	1.43703	0.472329	3.04242	0.00234682	0.0125521
TSNAXIP1	70.2354	2.92776	0.551292	5.31072	1.09194e-07	2.13e-06
API5	1535.29	1.02239	0.387024	2.64168	0.00824971	0.0349328
CES4A	19.6839	6.26356	1.64773	3.80132	0.000143927	0.00121564
SMPD4P1	32.2532	6.9703	1.64993	4.2246	2.39365e-05	0.000259088
PEG10	14692.5	3.06137	0.479272	6.38755	1.6856e-10	5.834e-09
FBXO3	582.918	1.14661	0.405845	2.82524	0.00472452	0.0222315
FBXO2	28.8826	1.53436	0.725148	2.11592	0.0343514	0.105054
FLYWCH2	441.108	1.57656	0.379399	4.15542	3.24693e-05	0.000336733
FBXL7	5.77342	5.9473	2.04493	2.90832	0.0036338	0.0179926
SDE2	509.676	1.41259	0.437212	3.23091	0.00123398	0.00740902
C14orf1	393.18	1.12087	0.340618	3.2907	0.000999375	0.00620228
SELPLG	83.5182	2.37003	0.610531	3.88191	0.000103637	0.000912682
SORT1	2866	1.45118	0.3475	4.17604	2.96622e-05	0.000311912
IGFLR1	137.57	1.12383	0.45148	2.48922	0.0128024	0.0494941
DNAJB11	1845.73	1.33501	0.308297	4.33026	1.48934e-05	0.000172975
FGF22	7.82746	3.19489	1.4568	2.19309	0.028301	0.0910125
LDHAP2	3.77664	5.3297	2.29919	2.31808	0.020445	0.070875
IFT52	368.697	1.55778	0.339722	4.58547	4.52974e-06	6.05129e-05
IFT57	526.33	1.04275	0.325328	3.20522	0.0013496	0.00796804
IFT43	229.119	1.01282	0.395857	2.55855	0.0105111	0.0422588
PRKCG	59.1906	4.20578	0.66396	6.3344	2.3827e-10	7.96068e-09
AFAP1	914.484	1.2493	0.330489	3.78017	0.000156723	0.00130554
DAAM1	224.528	2.83048	0.482289	5.86885	4.38838e-09	1.16531e-07
FREM2	131.223	1.74344	0.593694	2.9366	0.00331828	0.016655
PRKCZ	541.642	1.03295	0.330905	3.12158	0.0017988	0.0101303
ZSCAN16	174.496	1.16812	0.469654	2.48719	0.0128755	0.0497019
MEX3B	122.134	1.37983	0.441956	3.1221	0.00179568	0.010116
ANGPTL4	1707.51	1.04548	0.404353	2.58557	0.00972181	0.0397322
PAPSS1	666.305	1.01194	0.320228	3.16006	0.00157739	0.00909304
GTF2B	1227.92	1.60611	0.326617	4.91741	8.76959e-07	1.40931e-05
MAP2K3	3662.35	1.86249	0.326966	5.69627	1.22459e-08	2.97401e-07
RALGAPA2	760.728	2.56542	0.396589	6.46871	9.88436e-11	3.55591e-09
MAP2K6	68.1574	2.20373	0.560042	3.93494	8.32177e-05	0.00075589
TCP10L	32.534	1.82167	0.705908	2.58061	0.0098626	0.0401921
GAL3ST1	38.6824	3.68837	0.751645	4.90707	9.24484e-07	1.4734e-05
GAL3ST4	27.8515	5.7454	1.23862	4.63855	3.50866e-06	4.85944e-05
DGCR11	71.7009	1.70584	0.512718	3.32706	0.000877678	0.00558362
DGCR14	842.519	1.42097	0.339965	4.17976	2.91811e-05	0.000308161
ABLIM2	252.752	4.86136	0.475082	10.2327	1.41558e-24	3.95905e-22
RP11-844P9.2	721.021	1.99815	0.333546	5.99063	2.09027e-09	5.93213e-08
HDAC11	428.784	1.36675	0.352603	3.87617	0.000106113	0.000931173
AQP3	1054.79	1.66565	0.361964	4.60169	4.19069e-06	5.63671e-05
HECA	251.982	1.03861	0.422277	2.45954	0.0139115	0.0526694
[truncated: 563 more rows]

## Sheet: DEG Results
id	baseMean	log2FoldChange	lfcSE	stat	pvalue	padj
SNORD121B	0
HTR4	0.400997	2.13002	4.91449	0.433417	0.664712
SNORD121A	0.400997	2.13002	4.91449	0.433417	0.664712
HTR6	0
HTR7	148.055	-1.52039	0.409246	-3.71511	0.000203117	0.00162348
LOC100132330	0
BBX	566.471	-1.65098	0.413216	-3.99545	6.45712e-05	0.000607852
RP11-48F14.1	0
LOC100421505	0
WDR83OS	1643.92	-0.37167	0.334784	-1.11018	0.266922	0.459078
LOC100421508	0
LOC100421509	0
DHDH	30.7319	3.81105	0.867223	4.39454	1.11006e-05	0.000133577
LOC100421504	0
LOC100421503	0
BCR	1811.39	0.279887	0.302223	0.926094	0.354397	0.554625
VOPP1	1019.51	-0.297691	0.306391	-0.971605	0.331247	0.531295
LOC100421517	0
LOC402715	0
LOC100421518	0.446598	-0.123183	4.98109	-0.02473	0.98027
COL13A1	1655.55	-2.0019	0.299447	-6.68532	2.30414e-11	9.29158e-10
TARSL2	209.961	1.7967	0.379796	4.73071	2.23732e-06	3.23832e-05
LOC100421511	0.400997	2.13002	4.91449	0.433417	0.664712
LOC100421510	0
LOC100421513	0
FAM187B2P	0.893197	-0.257384	3.88467	-0.0662565	0.947174
LOC100421512	0
HCGVIII-2	0
T	0
LOC100132352	137.398	0.214617	0.416062	0.51583	0.605973	0.769418
LOC100132354	1.43268	2.20816	3.34027	0.661072	0.508566
LOC100132356	4.56784	-2.30436	1.73542	-1.32784	0.18423	0.355563
GTF2IRD2B	25.3605	-3.66449	0.888029	-4.12655	3.68253e-05	0.000376283
SRP72P2	0.738299	-3.04403	4.61046	-0.660245	0.509097
LOC100335030	2.23467	2.97153	2.60652	1.14004	0.25427
SRP72P1	0
LOC100421527	0
LOC100421523	0.593288	2.64321	4.87611	0.542073	0.587768
SPAG5-AS1	3.97287	-0.434587	1.69523	-0.256359	0.797674	0.893099
LOC100421525	0
DHFR	260.733	-0.055579	0.424197	-0.131022	0.895758	0.948778
STRC	4.65836	5.62437	2.21885	2.53482	0.0112507	0.044581
STRN	727.829	0.940747	0.460347	2.04356	0.0409968	0.119001
LOC100288181	51.7304	-1.88293	0.633216	-2.97359	0.00294336	0.0150687
BBC3	256.797	0.537723	0.528457	1.01753	0.308899	0.507996
MYBPC3	0
MYBPC1	0.200499	1.30585	4.98348	0.262035	0.793294
MYBPC2	0
FLJ20021	80.2344	1.37802	0.517924	2.66066	0.00779885	0.0334071
BGN	1.98857	4.40568	2.83321	1.55501	0.119943
LOC100288192	0
TMEFF1	35.6582	-0.251908	0.663558	-0.379633	0.704218	0.835007
TMEFF2	0.296644	1.59224	4.96656	0.320593	0.748519
TRDD2	0
LOC100132306	4.12441	0.789179	1.71468	0.460249	0.645338	0.795794
TRDD3	0
TRDD1	0
RPS7P11	67.6143	-0.100385	0.513253	-0.195585	0.844935	0.919134
RPS7P12	0
RPS7P10	38.1908	-0.205721	0.64151	-0.320683	0.748451	0.863425
LOC642423	37.0542	1.43451	0.716814	2.00123	0.0453672	0.128352
PAXBP1-AS1	12.5974	1.34763	1.02313	1.31716	0.187785	0.360437
FLJ44006	0.200499	1.30585	4.98348	0.262035	0.793294
STX6	626.067	0.97061	0.320756	3.02601	0.00247804	0.0131404
STX5	1393.86	1.01824	0.356934	2.85275	0.00433424	0.0207369
STX4	662.688	-0.855536	0.321258	-2.66308	0.00774284	0.0332246
STX3	535.452	1.00847	0.345385	2.91986	0.00350191	0.0174382
BID	661.817	-2.0223	0.369081	-5.4793	4.27015e-08	9.22098e-07
STX2	488.804	0.148515	0.345593	0.429739	0.667385	0.811058
RPS7P15	0
RPS7P13	0
SPDEF	40.6118	-1.06039	0.641857	-1.65207	0.0985211	0.228879
RPS7P14	0
MBD3	1685	-1.65249	0.322458	-5.12465	2.98094e-07	5.35642e-06
MBD4	451.864	0.443094	0.337285	1.31371	0.188945	0.362183
MBD5	101.455	-0.487859	0.542577	-0.899153	0.368571	0.569154
GATSL3	102.938	1.56561	0.463131	3.38049	0.000723556	0.00477664
MBD6	660.965	-0.22238	0.334071	-0.665668	0.505624	0.692888
BIK	50.1795	2.98075	0.651957	4.572	4.83085e-06	6.41401e-05
MBD1	1382.05	0.449502	0.300325	1.49672	0.134466	0.285007
MBD2	402.721	-0.0610247	0.334451	-0.182462	0.85522	0.925052
RP11-600K15.1	0
LOC642414	0
PRKRIR	608.456	-0.28734	0.341965	-0.840263	0.400761	0.600466
LOC257358	25.1721	-1.43173	0.763559	-1.87507	0.0607831	0.160657
FBXO27	532.737	-2.17024	0.348664	-6.22445	4.83236e-10	1.51799e-08
FBXO28	494.165	-0.48533	0.414553	-1.17073	0.241707	0.430028
FBXO25	261.578	1.34025	0.374217	3.58149	0.000341643	0.00252304
LOC100421574	0.497142	2.40525	4.89227	0.491643	0.622972
FBXO24	7.51925	4.82267	1.89788	2.54107	0.0110513	0.0440121
MCHR2-AS1	0
FBXO21	798.488	0.346865	0.359355	0.965243	0.334423	0.534608
FBXO22	763.392	-0.10005	0.311797	-0.320883	0.748299	0.863365
FADS3	699.995	1.60258	0.350137	4.577	4.71701e-06	6.28693e-05
FADS2	2331.62	-1.80353	0.313478	-5.75327	8.75313e-09	2.19018e-07
MYBPHL	0.559255	0.112744	4.82376	0.0233727	0.981353
FNTA	487.57	-0.766352	0.331646	-2.31076	0.0208463	0.0719556
FADS6	0.296644	1.59224	4.96656	0.320593	0.748519
LOC100288146	0
FNTB	129.46	-0.807729	0.428378	-1.88555	0.0593553	0.158123
RP11-767I20.1	0
FADS1	1355.91	-1.63898	0.345385	-4.74537	2.08126e-06	3.04806e-05
FBXO18	1840.59	1.07336	0.302892	3.54372	0.000394525	0.00285044
STX8	240.893	0.463281	0.375005	1.2354	0.216682	0.398775
FBXO16	49.6014	1.49142	0.584338	2.55231	0.010701	0.0428732
FBXO17	261.61	-1.59671	0.369944	-4.31608	1.58826e-05	0.000182445
STX7	837.621	1.21916	0.357713	3.40821	0.000653917	0.00437627
FGD5P1	0.497142	2.40525	4.89227	0.491643	0.622972
FBXO15	3.65914	2.64708	2.1782	1.21526	0.224267	0.408533
LOC100288152	103.275	2.5602	0.468588	5.46364	4.66473e-08	9.92472e-07
LOC100421587	0.4922	-2.46009	4.8955	-0.50252	0.615302
LOC100288151	0
FBXO10	305.114	-0.0597683	0.361471	-0.165347	0.868671	0.933133
FBXO11	436.701	-0.595889	0.373811	-1.59409	0.110916	0.249033
MINPP1	931.042	0.756632	0.351654	2.15164	0.0314259	0.0981665
LOC100421580	0
LOC642441	22.9668	-1.28657	0.78048	-1.64844	0.0992626	0.230078
LOC100421583	0
BLK	6.47006	0.433382	1.40153	0.309221	0.757154	0.869128
BLM	578.099	1.0067	0.351888	2.86085	0.00422507	0.0203169
IREB2	803.953	0.0467514	0.441417	0.105912	0.915652	0.958598
LOC100421597	0
FBXO47	0
FBXO48	60.1748	1.6067	0.569657	2.82048	0.00479524	0.0224668
AC007040.7	23.1384	-2.07047	0.857777	-2.41377	0.0157885	0.0581751
FBXO45	615.108	0.529537	0.355542	1.48938	0.136387	0.287712
FBXO46	427.234	0.0915874	0.340658	0.268855	0.788041	0.888515
LOC100288162	25.6171	0.067716	0.760191	0.0890776	0.92902	0.966224
FBXO43	57.9244	-0.905846	0.54283	-1.66875	0.0951678	0.223364
FBXO44	291.42	2.08347	0.400373	5.20381	1.95242e-07	3.63552e-06
FBXO41	586.692	-1.3942	0.333005	-4.18671	2.83021e-05	0.000300158
FBXO42	381.38	0.32401	0.335593	0.965486	0.334301	0.534608
GRAMD4P3	0
FBXO40	0.200499	1.30585	4.98348	0.262035	0.793294
LOC100421591	0
GRAMD4P1	0
GRAMD4P2	0
GRAMD4P7	0.296644	1.59224	4.96656	0.320593	0.748519
LOC642474	0
LOC100421593	0
GRAMD4P8	0
LOC100421595	0
GRAMD4P5	0
GRAMD4P6	0
LOC100421594	0
MBIP	283.909	0.14058	0.360392	0.390076	0.69648	0.830146
BMF	144.391	4.44793	0.50058	8.88556	6.36001e-19	7.6057e-17
KIR2DL5B	0
TACC1P1	0
HTR1E	0
HTR1F	0
FBXO38	620.938	0.116718	0.339333	0.343964	0.730874	0.853471
OR3A5P	0
HTR1D	21.3349	-1.12024	0.840791	-1.33237	0.18274	0.353691
FBXO39	5.12114	-4.25343	2.02002	-2.10564	0.0352356	0.107115
STYX	493.679	1.12245	0.390331	2.87563	0.00403223	0.0195468
HTR1A	0.497142	2.40525	4.89227	0.491643	0.622972
FBXO36	70.4501	0.602183	0.530531	1.13506	0.256352	0.447107
LOC100288175	494.538	2.68204	0.400186	6.70199	2.05598e-11	8.36872e-10
HTR1B	0
FBXO34	869.964	0.106168	0.326422	0.325249	0.744993	0.861777
RGMB-AS1	10.3539	-0.766007	1.18433	-0.646784	0.517772	0.701709
FBXO32	134.543	0.129342	0.451698	0.286347	0.774612	0.879801
LOC100288172	4.95525	-1.77058	1.62707	-1.0882	0.276509	0.470019
BMX	0
FBXO33	856.435	2.15694	0.342458	6.2984	3.00725e-10	9.8761e-09
LOC100288170	0
FBXO30	230.461	-0.813513	0.42986	-1.89251	0.0584232	0.156336
FAM90A1	4.62433	4.07449	2.15966	1.88664	0.059209	0.157879
FBXO31	725.825	1.13576	0.324833	3.49645	0.000471488	0.00331264
LOC642461	0
AGAP1-IT1	3.78989	-0.183723	1.768	-0.103916	0.917236	0.959512
LOC284933	0
RP5-988G17.1	0
LRRC37BP1	63.3659	-0.371964	0.519159	-0.716475	0.473698	0.66583
HTR2B	2.65554	1.27158	2.13543	0.595468	0.55153
LOC102724971	0
PPWD1	210.334	-0.677223	0.3738	-1.81173	0.0700281	0.178362
LOC102724970	5.44937	1.73059	1.52692	1.13339	0.257052	0.447607
HTR2C	4.23054	-1.34562	1.6822	-0.799914	0.423761	0.621817
LOC102724973	0.200499	1.30585	4.98348	0.262035	0.793294
LOC102724972	0
HTR2A	0
LOC100421537	0
LOC100421536	1.88422	4.3192	2.92169	1.47832	0.139322
LOC102724979	0
LOC102724978	0
LOC642496	0
LOC102724975	0
LOC100288102	8.10659	0.372203	1.22884	0.302889	0.761974	0.872121
LOC102724974	0
LOC102724977	0
BOC	56.6098	-1.22863	0.558164	-2.20119	0.0277224	0.0895838
LOC102724976	0
SPDL1	584.081	-0.300803	0.337127	-0.892254	0.372257	0.573415
LOC642490	0
MBL2	0
BOK	283.656	-0.621251	0.399935	-1.55338	0.120332	0.26309
SLC36A1	596.745	1.58144	0.364727	4.33595	1.45129e-05	0.000169008
LOC100421549	0
SLC36A3	0.200499	1.30585	4.98348	0.262035	0.793294
SLC36A2	9.35777	6.64435	1.84509	3.6011	0.000316874	0.00237143
HTR3E	1.88983	-1.19298	2.6626	-0.448051	0.654116
VPS13C	293.317	0.5089	0.459043	1.10861	0.267598	0.45987
VPS13D	445.956	1.03825	0.365952	2.83712	0.00455227	0.0215732
DHPS	967.573	-0.336618	0.325292	-1.03482	0.300754	0.498955
VPS13A	457.251	0.987149	0.488742	2.01978	0.0434065	0.124223
HTR3C	2.31992	-0.978395	2.21855	-0.441006	0.659209
LOC102724982	0
HTR3D	0
VPS13B	533.098	0.497031	0.403365	1.23221	0.217871	0.400114
LOC100421541	1.01742	-3.50319	3.66354	-0.956232	0.338955
LOC102724981	0
HTR3A	3.08721	5.04571	2.43836	2.06931	0.0385174	0.114014
LOC102724984	0
HTR3B	0
LOC102724983	0
RABGGTB	1772.03	0.00849693	0.319055	0.0266315	0.978754	0.990554
CD24P3	0
RABGGTA	840.455	-0.774395	0.343646	-2.25347	0.0242295	0.0807205
CD24P4	1.03989	1.63708	3.4487	0.474695	0.635005
CD24P1	0
LOC100421548	0
LOC102724980	0
CD24P2	0.200499	1.30585	4.98348	0.262035	0.793294
LOC102724989	0
LOC100288115	0
LOC102724986	0
LOC102724985	0
LOC642487	0
LOC102724988	0
C1D	153.402	0.231126	0.40813	0.566305	0.571186	0.744242
LOC100288111	0
LOC102724987	0
RP11-157E21.1	0
LOC257396	126.64	0.280115	0.419029	0.668487	0.503823	0.691436
BPI	0
CYP51A1P1	0.839387	1.20278	4.07027	0.295504	0.767609
C1S	65.2191	1.02346	0.579698	1.7655	0.0774792	0.192505
C1R	98.063	0.216739	0.453156	0.478289	0.632445	0.787365
LOC102724993	0
LOC100421552	2.49133	-0.112345	2.14327	-0.0524178	0.958196
KCNQ5-IT1	12.9192	-1.71384	1.02616	-1.67014	0.0948912	0.222926
LOC102724992	0
LOC102724995	0
LOC102724994	0
CYP51A1P3	0
IL2RG	1.18658	3.64615	3.82348	0.95362	0.340276
CYP51A1P2	2.35294	-1.00354	2.26423	-0.443215	0.65761
LOC100421559	0
LOC102724991	0
LOC100421558	0
LOC102724990	0
LOC100288129	0
CYP1D1P	0
LOC100288125	0
LOC102724997	0
LOC102724996	0
LOC100288123	21.6203	0.599895	0.798401	0.751371	0.45243	0.647842
LOC102724999	0
LOC100421550	0.2461	-1.48898	4.99511	-0.298088	0.765636
LOC102724998	0
LOC727884	0
SLC36A4	216.242	-0.99498	0.425771	-2.33689	0.0194449	0.0682541
RP5-1043L13.1	0
OR7E55P	0
OR7E53P	0
GPKOW	221.567	-0.134962	0.384489	-0.351016	0.725576	0.850158
TRDJ2	0
TRDJ3	0
TRDJ1	0
HTR5A	0
LOC100421569	0
BRE	320.259	-0.527936	0.366814	-1.43925	0.15008	0.308012
IL2RA	0
ANKRD62P1-PARP4P3	0
TRDJ4	0
LOC100421561	14.1752	1.06767	1.00102	1.06658	0.286161	0.481722
IL2RB	23.4034	2.61253	0.907362	2.87926	0.00398609	0.019399
LOC727896	12.0628	0.151555	1.15493	0.131225	0.895598	0.948666
CDRT15	5.45014	-0.391182	1.50158	-0.260513	0.794468	0.891655
LGALSL	80.2995	-0.236793	0.477278	-0.496133	0.619801	0.778342
OR2AH1P	0
PEX26	653.314	-0.924603	0.332423	-2.78141	0.00541239	0.0247889
LOC102724935	13.1624	-0.464429	0.994844	-0.466836	0.640617	0.792036
LGALS4	3.15436	-1.42054	2.12136	-0.669636	0.50309	0.690703
C4B	2.59232	1.23072	2.53615	0.485272	0.627484
C4A	7.73459	0.106525	1.32169	0.0805976	0.935762	0.96971
LOC102724934	0
LGALS3	834.603	-0.675293	0.379934	-1.7774	0.0755029	0.188955
LGALS2	2.21221	0.232492	2.21727	0.104855	0.916491
LOC101805489	1.29093	3.77788	3.34186	1.13047	0.258277
LOC102724937	0
IL36A	0
LGALS1	15439.6	-0.0375164	0.337499	-0.11116	0.911489	0.956617
HMGN2P46	7.61573	-0.254717	1.3027	-0.195531	0.844977	0.919134
LOC102724936	0
MCIDAS	30.7899	-1.56673	0.729299	-2.14826	0.0316931	0.0988059
IL36B	0
HMGN2P45	0
LOC102724931	0
LOC102724930	1.87826	0.452529	2.64632	0.171003	0.864221
HMGN2P44	0
LOC102724933	0
HMGN2P43	0
LOC102724932	0
BSG	14640.7	0.405628	0.314499	1.28976	0.197134	0.372814
HMGN2P42	0
LOC100506985	16.3209	-0.672037	0.926339	-0.725476	0.46816	0.661983
HMGN2P41	390.859	-1.20816	0.352833	-3.42417	0.00061669	0.00415755
HMGN2P40	0.296644	1.59224	4.96656	0.320593	0.748519
AC002480.3	14.8607	-3.06292	1.11107	-2.75673	0.00583824	0.0263359
LGALS9	28.1099	0.806668	0.796023	1.01337	0.310882	0.510241
LGALS8	600.448	-0.670912	0.33082	-2.02803	0.0425572	0.1225
BSN	169.25	3.95766	0.500371	7.90945	2.58533e-15	1.95762e-13
LOC102724939	1.05145	-1.47754	3.41352	-0.432849	0.665124
LGALS7	0
INHBA-AS1	0
LOC102724938	3.11203	-1.97751	2.12437	-0.930868	0.351922	0.552228
OR7E43P	0
BSX	0.400997	2.13002	4.91449	0.433417	0.664712
RNU7-8P	0
LOC102724940	0
LOC102724946	0.70921	-1.1329	3.97925	-0.284703	0.775872
BTC	16.2401	-3.59206	1.07604	-3.33822	0.000843183	0.00541387
LOC102724945	0
LOC102724948	0
BTD	202.326	0.249107	0.414739	0.600636	0.548083	0.726532
LOC102724947	0
CFDP1	538.445	0.170257	0.322954	0.527186	0.598064	0.763824
LOC102724942	0
CRISPLD1	17.7827	-1.88159	0.892036	-2.10933	0.0349164	0.106406
LOC102724941	0.2461	-1.48898	4.99511	-0.298088	0.765636
CRISPLD2	811.85	5.73565	0.415774	13.7951	2.72736e-43	1.18231e-39
SUB1	1435.53	0.156143	0.299784	0.520852	0.60247	0.766965
LOC102724944	0.2461	-1.48898	4.99511	-0.298088	0.765636
LOC102724943	11.328	-2.00753	1.15893	-1.73223	0.0832323	0.202998
LOC100506974	24.0304	0.337073	0.904732	0.372567	0.709471	0.838993
BTK	10.0347	0.144966	1.13854	0.127326	0.898682	0.950061
OR5G5P	0
LOC102724949	0
LOC727874	0
DHX8	2062.64	0.0407451	0.318354	0.127987	0.898159	0.950061
DHX9	4264.7	-0.18848	0.321685	-0.585915	0.557933	0.734423
LOC727838	0
RP4-684O24.5	0
LOC102724951	1.49704	-2.47128	3.00829	-0.821489	0.411368
LOC102724950	0
NKAIN2	3.09047	2.39784	2.20187	1.089	0.276153	0.469736
LOC102724957	3.57614	5.2494	2.34119	2.24219	0.0249492	0.0825452
NKAIN1	1.29093	3.77788	3.34186	1.13047	0.258277
LOC102724956	0
LOC102724959	0
LOC390282	0
MC2R	0
NKAIN4	1.67777	0.145236	3.01183	0.0482218	0.961539
LOC102724958	0
LOC100288203	29.5711	-1.3116	0.703181	-1.86524	0.0621483	0.16333
NKAIN3	0.200499	1.30585	4.98348	0.262035	0.793294
LOC102724953	0
RACGAP1	2259.38	-0.75813	0.298455	-2.54018	0.0110795	0.0440738
LOC102724952	0
LOC102724955	0
LOC102724954	0.200499	1.30585	4.98348	0.262035	0.793294
OR5G4P	0
OR7E47P	4.08149	5.44719	2.24135	2.43032	0.0150856	0.0560193
RP11-94H18.1	0.793786	3.07331	4.07815	0.753603	0.451088
SLC10A4	0.296644	1.59224	4.96656	0.320593	0.748519
BBS2	284.114	0.0780422	0.392819	0.198672	0.842519	0.917842
SLC10A5	7.89462	0.655418	1.30215	0.503335	0.614729	0.774895
BBS1	196.464	0.35969	0.37802	0.951511	0.341345	0.541629
XBP1	1309.03	-2.35086	0.400368	-5.87175	4.31214e-09	1.15035e-07
SLC10A6	0.296644	1.59224	4.96656	0.320593	0.748519
SLC10A7	78.8282	0.255385	0.487373	0.524002	0.600277	0.765409
HSD17B1P1	63.9136	-0.865312	0.556079	-1.55609	0.119686	0.262343
TRDV2	0
TRDV3	0
SLC10A1	1.78975	-2.49717	2.83296	-0.881469	0.378064
SPDYC	1.09043	3.52843	3.60258	0.979419	0.327373
RP11-173B14.5	5.7379	1.78161	1.58742	1.12233	0.261724	0.452835
SLC10A2	0
SLC10A3	816.004	-0.130446	0.361278	-0.361069	0.718048	0.84492
TRDV1	0
LOC102724960	0
SUCO	541.948	0.398936	0.397852	1.00272	0.315994	0.515315
IL36G	1.02236	-0.0807877	3.40521	-0.0237248	0.981072
LOC102724962	0
LOC102724961	0
LOC102724968	0
LOC102724967	44.0485	-1.01372	0.59762	-1.69626	0.0898375	0.214069
PEX5L	2.91321	-0.174956	2.01891	-0.0866589	0.930943
LOC100506990	60.4729	1.22087	0.546103	2.23561	0.0253776	0.0836322
LOC102724969	0.4922	-2.46009	4.8955	-0.50252	0.615302
MC1R	65.8599	-0.885868	0.61842	-1.43247	0.152009	0.31083
LOC102724964	6.08826	1.59521	1.44558	1.10351	0.269806	0.462434
LOC102724963	0
LOC102724966	0
LOC100288211	0
LOC102724965	2.74405	-3.43658	2.41374	-1.42376	0.154516
LOC390298	0
SPDYA	1.33159	-0.367572	3.3057	-0.111193	0.911463
LOC101805491	0
LOC100506999	0
OR7E46P	0
LOC101927803	3.10439	-0.441473	1.95633	-0.225664	0.821463	0.906618
LOC101927800	0
LOC101927801	0
OR3A4P	0
C8B	0
C8A	0
MC4R	4.20078	1.64192	1.71177	0.959196	0.33746	0.537975
C8G	17.185	1.14132	0.887714	1.28569	0.198553	0.374759
SUFU	633.04	1.28888	0.325765	3.95646	7.60694e-05	0.000702366
LOC101927806	5.59011	1.07549	1.49115	0.721252	0.470755	0.664121
BBS9	121.374	2.07626	0.468012	4.43635	9.14983e-06	0.000112924
LOC101927807	0
LOC101927804	19.6211	0.612948	0.872269	0.702705	0.482239	0.672923
LOC101927805	0
BBS7	184.27	0.894817	0.395161	2.26444	0.0235472	0.0789461
BBS5	156.423	0.850018	0.403806	2.10502	0.03529	0.107224
LOC400043	2.98127	0.949711	2.07542	0.4576	0.64724
BBS4	339.488	0.928155	0.347218	2.67312	0.00751497	0.0323992
LOC101927809	7.90945	-0.0795445	1.26015	-0.063123	0.949669	0.976937
LOC101927810	0.262611	-1.53626	4.99181	-0.307756	0.758268
ZHX2	137.85	-2.38416	0.436729	-5.45914	4.78447e-08	1.0167e-06
PCYT1B	0.200499	1.30585	4.98348	0.262035	0.793294
PCYT1A	653.792	0.921957	0.335363	2.74913	0.00597541	0.0268499
ZHX3	469.251	0.778856	0.358561	2.17217	0.0298426	0.0944649
LOC101927814	0
LOC101927811	1.08448	-1.51887	3.66526	-0.414395	0.678585
CACYBP	2253.52	-0.263671	0.300048	-0.878764	0.379529	0.579725
ZHX1	479.681	-0.3326	0.433553	-0.76715	0.442993	0.639644
RNF144A	0
LOC102724902	0
RNF144B	150.457	-0.599225	0.441483	-1.3573	0.174686	0.342925
LOC102724901	0.697641	2.90264	4.28591	0.677252	0.498246
MC3R	0.296644	1.59224	4.96656	0.320593	0.748519
LOC102724904	0
LOC102724903	0
LOC102724900	0
TAX1BP1	1082.14	0.167931	0.339842	0.494144	0.621204	0.779089
LOC101927818	0
LOC102724909	0.262611	-1.53626	4.99181	-0.307756	0.758268
TAX1BP3	730.844	-0.733641	0.337014	-2.17689	0.029489	0.0936218
LOC101927816	0
LOC102724906	0
LOC102724905	34.4906	1.33225	0.872367	1.52717	0.126719	0.273251
LOC102724908	0
LOC102724907	0
LOC101927820	0
AMDP1	0
LOC101927824	5.81542	1.11734	1.64409	0.679608	0.496753	0.685367
LOC101927825	0.771322	-3.10231	4.12008	-0.752975	0.451465
LOC101927823	0
RNU7-7P	0
LOC102724913	0
PSMC6P3	0
LOC400061	0
LOC102724912	0
LOC102724915	0
LOC102724914	1.2651	1.98109	3.46211	0.572221	0.567172
LOC102724911	16.3496	0.26712	0.899291	0.297034	0.766441	0.875192
LOC102724910	0.296644	1.59224	4.96656	0.320593	0.748519
LOC101927826	14.806	-1.55264	1.00216	-1.54929	0.121311	0.264511
LOC727803	0
RP11-252C15.1	0
LOC102724917	14.1482	-0.189352	0.971487	-0.194909	0.845464	0.91949
LOC102724916	0
LOC102724919	0.446598	-0.123183	4.98109	-0.02473	0.98027
LOC102724918	3.42451	1.84594	2.0324	0.908257	0.363743	0.56431
LOC101927831	0
PEX16	1251.5	0.727044	0.350653	2.0734	0.0381353	0.113037
PEX19	1099.67	-0.293211	0.342599	-0.855842	0.392085	0.592587
LOC101927835	0
LOC101927834	0
MT2P1	1.68372	4.15296	3.08425	1.34651	0.178139
RNU7-6P	0
PEX10	454.958	-0.445501	0.353629	-1.2598	0.207742	0.387173
PEX12	149.202	-0.602619	0.407587	-1.4785	0.139273	0.291983
PEX13	313.956	1.12801	0.367143	3.07239	0.00212352	0.0116011
PEX14	407.087	-1.45681	0.358739	-4.06092	4.88807e-05	0.000478865
PSMC6P2	0
PSMC6P1	52.2624	0.0225999	0.556489	0.0406115	0.967606	0.985161
LOC102724924	0
LOC102724923	0.508711	-2.50318	4.89228	-0.51166	0.608889
LOC102724926	0
LOC102724925	0
LOC102724920	0
LOC102724922	0.296644	1.59224	4.96656	0.320593	0.748519
LOC102724921	2.60173	1.97219	2.60781	0.756262	0.449492
MC5R	14.4253	7.26665	1.7241	4.21476	2.5004e-05	0.00026921
LOC101927839	0.593288	2.64321	4.87611	0.542073	0.587768
LOC101927837	9.51713	-0.747242	1.19895	-0.623249	0.533121	0.713902
LOC101927838	28.567	0.110498	0.736184	0.150096	0.880689	0.939994
LOC102724928	0
LOC102724927	6.26044	-2.97625	1.55673	-1.91186	0.0558935	0.151318
LOC102724929	0
LOC101927842	0
LOC101927840	0
LOC101927841	42.2659	-2.37618	0.661709	-3.59097	0.000329447	0.00244547
LOC101927846	2.09292	4.48749	2.78147	1.61335	0.106668
LOC101927844	0
INPPL1	1927.54	-2.47196	0.311982	-7.92339	2.31122e-15	1.76549e-13
RBM22P2	2.37315	4.64785	2.99409	1.55234	0.12058
RBM22P1	0
IGF1R	871.437	-0.467807	0.352093	-1.32865	0.183964	0.355212
PPIP5K1	166.489	0.198645	0.391173	0.50782	0.61158	0.772734
PPIP5K2	462.699	-0.325925	0.457769	-0.711986	0.476474	0.668073
MIR6129	0
MIR6127	0
ENPP2	151.289	4.64926	0.539837	8.61235	7.15752e-18	7.47659e-16
ENPP1	1141.27	-0.0872006	0.328234	-0.265666	0.790496	0.889732
MIR6128	0
LOC101927848	46.5837	-0.625626	0.65132	-0.960551	0.336778	0.537234
ENPP4	192.563	0.76742	0.449492	1.7073	0.0877655	0.210259
MIR6125	0
ENPP3	2.67868	-1.0702	2.25766	-0.474031	0.635478
MIR6126	9.13457	-0.495372	1.15691	-0.428184	0.668517	0.811544
ENPP6	0.738299	-3.04403	4.61046	-0.660245	0.509097
ENPP5	36.7406	3.00394	0.753083	3.98886	6.63923e-05	0.000623304
MIR6124	0
ENPP7	0
LOC101927853	0.697641	2.90264	4.28591	0.677252	0.498246
LOC101927854	0.262611	-1.53626	4.99181	-0.307756	0.758268
SNORA59A	0.542744	0.160854	4.88039	0.0329593	0.973707
LOC101927852	0
SNORA59B	0.821866	-0.916358	4.08719	-0.224202	0.8226
LOC101927857	0
CPSF1P1	59.8277	1.30003	0.53663	2.42257	0.0154111	0.0569805
LOC101927858	30.2626	3.45511	0.816545	4.23138	2.32261e-05	0.00025266
LOC389249	0
LOC101927855	0.296644	1.59224	4.96656	0.320593	0.748519
LOC101927856	0.525222	-2.54525	4.88922	-0.520584	0.602657
LOC101927850	15.2745	0.483991	0.940772	0.514461	0.60693	0.769985
NDFIP2-AS1	0
DHDDS	741.7	0.699683	0.334293	2.09302	0.036347	0.109268
LOC101927859	0.692698	-1.09323	4.36264	-0.250588	0.802133
RBMS2P1	4.17831	0.419823	1.65922	0.253025	0.800249	0.894438
LOC101927864	0.725721	-1.17558	4.28459	-0.274375	0.783797
LOC101927863	2.77976	0.159495	2.28819	0.0697034	0.94443
LOC101927866	0
HTRA3	65.5627	0.987985	0.525646	1.87957	0.0601673	0.1595
LOC101927867	0
HTRA4	0
HTRA1	238.471	0.00977933	0.381721	0.0256191	0.979561	0.990818
HTRA2	873.045	0.0542504	0.335838	0.161537	0.87167	0.93516
DAPP1	0.200499	1.30585	4.98348	0.262035	0.793294
RNU7-3P	0
LOC101927861	0.788843	-0.832443	4.15157	-0.200513	0.841079
AP000472.2	2.48639	-1.34522	2.1548	-0.624291	0.532437
LOC101927875	0
LOC101927874	0.89814	3.27153	3.86594	0.846244	0.397416
LOC101927879	2.54356	-4.82514	2.59891	-1.8566	0.0633674
HULC	0
LOC101927877	0
LOC101927878	0
CHCHD10	238.095	-0.859541	0.424886	-2.02299	0.0430738	0.123613
LOC101927871	0
RNU7-2P	0
LOC101927872	0.4922	-2.46009	4.8955	-0.50252	0.615302
IGF2R	3369.44	0.522204	0.383771	1.36072	0.173603	0.341332
BSPRY	9.48267	1.63653	1.18851	1.37696	0.168525	0.334645
LOC101927870	0.46311	-0.170475	4.97778	-0.0342472	0.97268
RBM22P6	0
RBM22P5	0
RBM22P4	0
RBM22P3	0
OR7M1P	3.29433	1.19862	1.90847	0.628054	0.529968	0.711383
LOC101927886	5.21988	-1.06543	1.51984	-0.701013	0.483295	0.673444
LOC101927885	0
LOC101927888	0.200499	1.30585	4.98348	0.262035	0.793294
LOC101927882	0.525222	-2.54525	4.88922	-0.520584	0.602657
LOC101927880	3.34891	-3.56968	2.26962	-1.57281	0.115762	0.25633
LOC101927881	0
CA1	0
CA3	8.48061	-1.49724	1.38025	-1.08476	0.278028	0.471909
ZIC2	201.639	-2.90079	0.406472	-7.13651	9.57278e-13	4.74263e-11
CA2	208.732	0.211307	0.424255	0.498067	0.618437	0.77753
ZIC3	0
ZIC1	0
CA4	0
CA7	1.28498	-0.668715	3.11058	-0.214981	0.829782
MIR103A2	0.262611	-1.53626	4.99181	-0.307756	0.758268
MIR103A1	0
CA6	1.76561	0.360548	2.47894	0.145444	0.88436
CA9	16.8723	-3.17054	1.03102	-3.07515	0.00210394	0.0115159
CA8	1.77223	-4.30443	2.95414	-1.45708	0.145093
TMEM189-UBE2V1	732.201	-0.0102464	0.313981	-0.0326337	0.973967	0.98781
MIR6165	0
SUN3	2.83617	3.35997	2.41681	1.39025	0.164452
LOC101927897	0
SUN2	1894.64	-0.593094	0.309766	-1.91465	0.055537	0.150659
LOC101927898	2.05889	2.81332	2.68597	1.04741	0.29491
LOC101927895	7.19026	1.34956	1.32539	1.01823	0.308566	0.507756
SUN1	2810.13	0.931928	0.350792	2.65664	0.00789235	0.0336715
LOC101927896	3.71688	-2.10024	1.86297	-1.12736	0.259589	0.450749
LOC100132260	0
ATP6AP1	1883.85	0.477871	0.307435	1.55438	0.120094	0.262833
LOC101927899	0
CAD	3277.71	-1.13137	0.33594	-3.36777	0.000757787	0.00496787
LOC100132261	4.16122	5.46048	2.30003	2.37409	0.0175923	0.063092
ATP6AP2	706.54	1.10423	0.360037	3.067	0.00216218	0.0117678
HUNK	1.09043	3.52843	3.60258	0.979419	0.327373
LOC101927890	0
LOC101927894	0.793786	3.07331	4.07815	0.753603	0.451088
SUN5	0
LOC101927892	0.601496	2.70594	4.87227	0.555375	0.578638
RBM48P1	0
CAT	1208.67	0.380444	0.316527	1.20193	0.22939	0.414897
MIR103B2	0.262611	-1.53626	4.99181	-0.307756	0.758268
MIR103B1	0
LOC100132268	0
SHANK3	312.964	1.19829	0.396733	3.02039	0.00252449	0.0133388
SHANK2	51.4312	0.399716	0.583508	0.685023	0.493329	0.682545
SHANK1	158.685	-2.44282	0.415303	-5.88203	4.05265e-09	1.08652e-07
OR5G1P	0
DAPL1	0.697641	2.90264	4.28591	0.677252	0.498246
FLJ44087	0.296644	1.59224	4.96656	0.320593	0.748519
CBL	843.017	0.877201	0.416108	2.10811	0.0350215	0.106633
SV2C	0.601496	2.70594	4.87227	0.555375	0.578638
SV2B	5.45095	4.34993	2.03866	2.13372	0.0328654	0.10154
SV2A	2.00835	1.58176	2.44245	0.647614	0.517235
TBX22	0
CBS	0
TBX21	0
TBX20	3.47842	-5.27939	2.41659	-2.18465	0.0289145	0.0923859
CLVS2	0
CASP3P1	0
CLVS1	0.2461	-1.48898	4.99511	-0.298088	0.765636
MIR6130	0
MIR6131	0
LOC100132280	0
CCK	0.889931	3.23058	4.2839	0.754123	0.450775
ZIC4	0
ZIC5	0
SUOX	557.42	1.42038	0.330216	4.30136	1.69753e-05	0.000192639
TBX19	44.1849	0.0942971	0.60038	0.157062	0.875196	0.937015
TBX18	1.64474	0.191112	2.79685	0.0683311	0.945522
CD2	0
TBX15	13.057	-1.95895	1.03173	-1.8987	0.0576036	0.154836
CD4	0.697641	2.90264	4.28591	0.677252	0.498246
CCS	651.629	1.72544	0.384543	4.48697	7.22416e-06	9.16364e-05
LOC390250	0
RPS16P10	0
CD6	1.39864	0.768377	3.0243	0.254067	0.799444
LOC390251	0
CD5	4.17989	2.12996	1.89604	1.12337	0.26128	0.452516
TBX10	22.3706	1.26044	0.803996	1.56771	0.116948	0.258394
CD7	0.821866	-0.916358	4.08719	-0.224202	0.8226
LOC390255	0
CD9	1747.89	0.471589	0.297205	1.58675	0.11257	0.251283
LOC389273	0
MIR6134	0
MIR6132	0
MNX1-AS1	52.2705	0.72933	0.565645	1.28938	0.197267	0.373022
MIR6133	0
RPL36AP13	0
CDA	27.5853	-0.245261	0.795281	-0.308396	0.757781	0.869217
RPL36AP14	0
RPL36AP11	0
RPL36AP12	0
RPL36AP17	0
RPL36AP18	0
RPL36AP15	0.200499	1.30585	4.98348	0.262035	0.793294
CLEC10A	0
RPL36AP16	0
RPL36AP19	0
AC004053.1	1.17232	-0.878624	3.19329	-0.275147	0.783203
SCN11A	1.74583	2.49772	3.12567	0.799098	0.424234
RPL36AP20	0
RPL36AP21	0.262611	-1.53626	4.99181	-0.307756	0.758268
RPL36AP24	0
RPL36AP25	0
RPL36AP23	0
SSTR5-AS1	0.89814	3.27153	3.86594	0.846244	0.397416
RP4-760C5.5	0
RPL36AP28	0
RPL36AP29	0
RPL36AP26	0
CLEC11A	9.55217	-0.38801	1.17193	-0.331087	0.740579	0.85903
RPL36AP27	0
HUS1	145.375	0.474996	0.411453	1.15444	0.248322	0.437784
FLJ34503	0.542744	0.160854	4.88039	0.0329593	0.973707
CEL	52.585	1.02653	0.565995	1.81368	0.069727	0.177804
NUP93	1968.75	0.682522	0.300489	2.27137	0.0231248	0.0778912
BCAN	86.3719	0.0134988	0.476896	0.0283056	0.977418	0.98969
SCN10A	0.296644	1.59224	4.96656	0.320593	0.748519
BCAM	920.854	2.32818	0.332659	6.99872	2.58317e-12	1.19765e-10
LOC100132229	0
HECW2	15.8138	-0.219717	0.945097	-0.232481	0.816165	0.904132
HECW1	168.623	-0.507474	0.39827	-1.2742	0.202594	0.380069
SRFBP1	198.578	0.417359	0.40178	1.03878	0.298909	0.49673
NUP98	3131.51	0.614286	0.31907	1.92524	0.054199	0.147916
RPL36AP31	0
LOC100132223	0
RPL36AP32	0
CFB	107.45	-1.37279	1.39985	-0.980671	0.326755	0.526476
RPL36AP30	1.78639	-0.26113	2.90203	-0.0899819	0.928302
CFD	0.943741	1.47388	3.56251	0.413719	0.67908
CFH	222.053	-0.271302	0.382231	-0.709786	0.477837	0.669334
CFI	2.53794	0.0258717	2.13262	0.0121314	0.990321
LOC642502	10.2531	-0.427586	1.1009	-0.388396	0.697723	0.830826
CFP	62.4078	-1.30139	0.532349	-2.44462	0.0145005	0.0543183
RRP7A	3448.04	0.441839	0.311219	1.4197	0.155694	0.316364
LOC100132239	0
RRP7B	259.861	0.20274	0.365042	0.555389	0.578628	0.749339
NUP85	1220.3	-0.280268	0.310833	-0.901666	0.367234	0.567594
NUP88	1520.28	-0.00708027	0.306024	-0.0231363	0.981542	0.991722
CGA	0
CGB	2.27432	-0.374026	2.19943	-0.170056	0.864966
C3orf18	316.815	0.133075	0.353337	0.376622	0.706455	0.836936
LOC100421409	0.446598	-0.123183	4.98109	-0.02473	0.98027
C3orf17	330.041	-0.289578	0.343038	-0.844156	0.398582	0.598495
MCAM	1717.45	-0.662018	0.300215	-2.20514	0.027444	0.0889659
LOC100421401	86.1146	1.88751	0.525316	3.59308	0.000326789	0.0024299
LOC100421400	0
CGN	645.53	3.59531	0.333261	10.7883	3.91111e-27	1.71006e-24
C3orf14	166.173	0.222515	0.393942	0.564841	0.572182	0.744879
LOC100421402	15.8422	-0.935761	0.93101	-1.0051	0.314847	0.51417
MCAT	473.995	0.502917	0.343701	1.46324	0.143402	0.298545
LOC100421404	3.74328	-0.278516	1.74855	-0.159284	0.873445	0.935754
LOC100132249	4.93077	0.877949	1.61862	0.542407	0.587538	0.755774
ZNF559-ZNF177	7.52971	2.64698	1.50239	1.76184	0.0780958	0.193516
OR10AH1P	0
LOC100132242	0
RPL36AP10	0
MOCS2	487.421	0.467032	0.345796	1.3506	0.176823	0.346258
MOCS3	240.164	0.261999	0.409846	0.639262	0.522652	0.705715
TMEM110-MUSTN1	110.146	1.48676	0.44185	3.36484	0.000765881	0.00501336
STON1	42.8094	0.234441	0.612649	0.382667	0.701966	0.833363
CHM	258.548	-0.783205	0.453453	-1.7272	0.0841311	0.204305
STON2	158.152	0.914092	0.413129	2.21261	0.0269248	0.0876319
MCEE	38.0677	-0.287699	0.630549	-0.456268	0.648197	0.797484
FGD5-AS1	1145.77	-0.992842	0.367498	-2.70162	0.00690017	0.0302108
RRP12	3161.31	-0.668053	0.305518	-2.18662	0.02877	0.0920769
CIC	1186.74	0.0522774	0.328417	0.15918	0.873527	0.935754
RP11-397C12.1	0
RRP15	318.504	0.27246	0.346924	0.785358	0.432244	0.629894
ZIK1	1.67877	1.23023	3.0379	0.404961	0.685506
EDARADD	0
MIR4659A	0
MIR4659B	0
LOC642513	0
CIT	1055.96	-0.43204	0.348989	-1.23798	0.215725	0.397668
SLC9B1P3	0
SLC9B1P2	0
SLC9B1P5	0
SLC9B1P4	0
PLIN4	321.424	3.09822	0.410626	7.54512	4.51876e-14	2.74931e-12
PLIN3	3514.63	0.397745	0.31072	1.28008	0.200518	0.377523
PLIN2	1309.68	-1.01119	0.416445	-2.42814	0.0151764	0.0562906
PLIN1	12.0543	0.312879	1.03003	0.303759	0.761312	0.871708
RCCD1	682.16	-1.39153	0.324896	-4.28299	1.84394e-05	0.000206818
MOCS1	1060.55	0.354139	0.312229	1.13423	0.256698	0.447486
PLIN5	364.44	7.14896	0.577284	12.3838	3.19866e-35	3.46655e-32
TRBV12-1	0
DCAF12L2	0
DCAF12L1	0
RP11-1072A3.2	20.6696	0.256641	0.80247	0.319813	0.74911	0.863898
TRBV12-2	0
TRBV12-3	0
TRBV12-4	0.593288	2.64321	4.87611	0.542073	0.587768
SLC9B1P1	0
TRBV12-5	0
RASSF10	8.49544	2.51819	1.35538	1.85792	0.0631798	0.165246
MINOS1	572.019	-0.508523	0.347659	-1.46271	0.143548	0.298748
LOC642550	0
RRP36	687.945	-0.582399	0.350506	-1.6616	0.0965935	0.225519
CKB	175.037	-1.1084	0.425725	-2.60357	0.00922597	0.0381264
PAIP2	2376.27	0.193232	0.306532	0.630382	0.528445	0.71057
ZIM2	0
PAIP1	863.877	-0.659804	0.315013	-2.09453	0.0362127	0.109091
ZIM3	0.296644	1.59224	4.96656	0.320593	0.748519
BCHE	248.928	-0.587026	0.408658	-1.43647	0.150868	0.309116
HIPK4	12.9487	3.56542	1.19916	2.97328	0.00294636	0.0150797
AC020571.3	2.08539	-2.76754	2.64291	-1.04716	0.295027
CKM	3.83708	1.05094	1.7823	0.589656	0.555421	0.732284
MCF2	1.74415	-1.34628	2.5726	-0.523314	0.600756
MOCOS	440.166	-2.0229	0.342259	-5.91043	3.41216e-09	9.27381e-08
G0S2	1594.41	-1.12464	1.51492	-0.742376	0.457859	0.653009
RRP1B	1389.62	0.729776	0.363236	2.0091	0.0445267	0.126524
HIPK1	1267.8	0.124203	0.449547	0.276285	0.782329	0.884674
HIPK3	226.817	-1.64713	0.48857	-3.37134	0.000748048	0.00491332
HIPK2	694.072	-2.42901	0.425623	-5.70695	1.15016e-08	2.8011e-07
HERC2P10	1.78639	-0.26113	2.90203	-0.0899819	0.928302
LOC100134868	9.67338	-0.583489	1.14021	-0.511736	0.608836	0.771141
FOSB	214.268	3.70751	0.512966	7.22758	4.91671e-13	2.56023e-11
CLC	2.48571	4.72764	2.62115	1.80365	0.0712856
TMEM229A	0
LOC100132202	0.200499	1.30585	4.98348	0.262035	0.793294
RNASEH2CP1	0
RBMS1P1	9.08907	-2.37013	1.24695	-1.90075	0.0573353	0.154368
MSX2P1	0
TMEM229B	32.814	-1.16135	0.67128	-1.73006	0.0836197	0.203533
LOC100506908	0.593288	2.64321	4.87611	0.542073	0.587768
LOC100506901	29.5274	-0.591887	0.694013	-0.852848	0.393744	0.594259
LOC100421455	0
DNM3OS	1.09043	3.52843	3.60258	0.979419	0.327373
CLU	3776.48	3.01464	0.345784	8.71829	2.82445e-18	3.09974e-16
MT1DP	3.6887	5.30609	2.31293	2.2941	0.0217848	0.07436
LOC100288268	0
OIP5	181.361	-0.730714	0.384334	-1.90124	0.0572701	0.154274
IFNA11P	0
DIO1	1.92982	2.71607	2.80795	0.967277	0.333405
LOC100421465	0
DIO2	8.72906	0.365121	1.27842	0.285603	0.775182	0.880209
LOC642554	3.9266	3.86	2.20361	1.75167	0.0798297	0.196514
DIO3	0.296644	1.59224	4.96656	0.320593	0.748519
FAM91A1	1896.64	1.06145	0.452023	2.34823	0.0188629	0.0666582
LOC100421468	1.56511	0.018066	2.63595	0.0068537	0.994532
MTNR1A	0.296644	1.59224	4.96656	0.320593	0.748519
MT1CP	0.296644	1.59224	4.96656	0.320593	0.748519
MTNR1B	0.2461	-1.48898	4.99511	-0.298088	0.765636
TBCAP1	0.446598	-0.123183	4.98109	-0.02473	0.98027
TBCAP2	0
TBCAP3	0.70921	-1.1329	3.97925	-0.284703	0.775872
LOC100421462	0
IFNA12P	0
PMM2P2	0
LOC100506929	0
OR7E62P	1.64474	0.191112	2.79685	0.0683311	0.945522
CNP	2331.19	0.201046	0.301469	0.666889	0.504843	0.69243
PMM2P1	0
LOC100421476	0
LOC100421478	0
EDRF1-AS1	1.15581	-0.852341	3.20909	-0.265602	0.790546
RP11-72L22.1	2.08203	-0.619239	2.47418	-0.25028	0.802371
LOC642590	26.4906	-0.945331	0.75397	-1.25381	0.209913	0.390044
LOC100421472	0
LOC100421471	0
LOC100421474	0.296644	1.59224	4.96656	0.320593	0.748519
CD300LB	0
CD300LD	0
LOC100506922	16.2312	-0.128119	0.998421	-0.128321	0.897895	0.950061
CD300LF	0.296644	1.59224	4.96656	0.320593	0.748519
CD300LG	0
MCL1	5635.64	-0.131016	0.298945	-0.438261	0.661197	0.806982
LOC400026	0
SRSF10P1	0
TCEANC	12.9994	3.99186	1.26915	3.1453	0.00165918	0.00950763
SRSF10P2	0.200499	1.30585	4.98348	0.262035	0.793294
LOC642579	0
BCL9	354.963	0.323468	0.366614	0.88231	0.377609	0.577759
UBOX5	250.704	0.330983	0.372985	0.887388	0.37487	0.575395
OR6C64P	0
BCL6	417.847	0.363469	0.337981	1.07541	0.282189	0.477195
LOC100421483	0
LOC100421482	0
CPD	1460.25	1.17008	0.459639	2.54564	0.0109077	0.0435105
BCL3	199.583	-1.42942	0.430994	-3.31657	0.000911286	0.00576074
GLUD1P3	23.577	-1.27882	0.774732	-1.65066	0.0988074	0.229237
BCL2	55.0821	-0.769825	0.576491	-1.33536	0.181757	0.352654
LOC400036	0.296644	1.59224	4.96656	0.320593	0.748519
GLUD1P4	0
CPE	89.9894	0.185781	0.467849	0.397096	0.691297	0.826182
GLUD1P5	0
LOC100506911	0
GLUD1P7	3.10046	-0.839826	1.96118	-0.428225	0.668487	0.811544
OR51H2P	0
LOC100134822	12.683	0.510327	1.09224	0.467232	0.640334	0.791868
GLUD1P8	0
GLUD1P9	0
OSCP1	43.9221	1.7363	0.623059	2.78673	0.00532431	0.0244825
CPM	1.3481	-0.404465	3.02925	-0.13352	0.893782
LOC100421417	0
RPL36AP55	0
CPP	0
LOC100421419	1.80785	1.37361	2.53	0.54293	0.587178
CPO	1.64474	0.191112	2.79685	0.0683311	0.945522
MCM7	10369.1	-1.08591	0.296762	-3.65921	0.000252994	0.00195582
LOC100506946	0
CPQ	53.7748	-0.849972	0.557666	-1.52416	0.127469	0.274334
COL14A1	2.33408	1.10972	2.37418	0.467414	0.640204
MCM8	836.074	-0.0733909	0.344008	-0.213341	0.831061	0.912446
MCM9	74.8543	-1.40232	0.517148	-2.71165	0.00669495	0.0294945
LOC100421411	0
LOC100421414	0
CPZ	31.0615	-0.448156	0.688723	-0.650706	0.515236	0.699733
KBTBD13	1.79964	1.32882	2.51502	0.528353	0.597254
KBTBD12	0
OR51H1P	0
SRIP1	0
SRIP2	0
SRIP3	0
CEP170B	1338.04	1.18363	0.312684	3.7854	0.000153464	0.00128554
LOC100506943	0
LOC100506944	0
TCEB3C	0
OIT3	0.943741	1.47388	3.56251	0.413719	0.67908
TCEB3B	0
DPRXP5	0
DPRXP4	0.525222	-2.54525	4.88922	-0.520584	0.602657
CR2	16.3117	2.00625	0.981791	2.04346	0.0410067	0.119005
DPRXP3	0.296644	1.59224	4.96656	0.320593	0.748519
CR1	0
DPRXP2	0
GGPS1	116.53	0.317295	0.438231	0.724036	0.469044	0.662692
DPRXP1	0
SGIP1	0.497142	2.40525	4.89227	0.491643	0.622972
DIS3	911.086	0.501457	0.377899	1.32696	0.184522	0.356026
LOC100506937	0
HMGN2P19	0
HMGN2P18	0
DPRXP7	0
HMGN2P17	0.46311	-0.170475	4.97778	-0.0342472	0.97268
DPRXP6	0
HMGN2P16	0
OR6C66P	0
HMGN2P15	0.525222	-2.54525	4.88922	-0.520584	0.602657
HMGN2P14	0
HMGN2P13	0
SAPCD2	2045.5	0.697973	0.301571	2.31445	0.0206429	0.0714182
HMGN2P11	0
SAPCD1	41.8404	1.87969	0.697353	2.69547	0.007029	0.0306701
HMGN2P10	0
LOC100288233	0
XCL2	0
MCM3	4027.84	-0.901728	0.291386	-3.09461	0.0019707	0.0109176
ST20-MTHFS	41.9937	-2.32991	0.652438	-3.57108	0.000355509	0.00260326
CRH	0
XCL1	0.559255	0.112744	4.82376	0.0233727	0.981353
MCM4	2987.84	-0.400492	0.325151	-1.23171	0.218058	0.400288
MCM5	3392.03	-1.22742	0.306057	-4.01043	6.06095e-05	0.000575557
IGKV3D-7	0
MCM6	1349.42	-0.711025	0.326663	-2.17663	0.0295082	0.093655
CRK	1909.55	0.582164	0.363287	1.60249	0.109048	0.246049
MCM2	3987.43	-1.12958	0.320107	-3.52876	0.000417519	0.00297705
RPL36AP35	0
CRP	0
RPL36AP36	0
RPL36AP33	0
RPL36AP34	0
RPL36AP39	0
LOC402634	0.400997	2.13002	4.91449	0.433417	0.664712
RPL36AP37	1655.11	-0.262492	0.32919	-0.797386	0.425227	0.622967
RP11-64I17.1	0
RPL36AP38	0
CRX	0
LOC100288241	0
C1RL-AS1	47.613	-3.32352	0.685967	-4.84501	1.26607e-06	1.94756e-05
LOC100421438	2.533	-1.17169	2.2049	-0.531404	0.595139
HMGN2P29	0
LOC100421437	0
HMGN2P28	0
HMGN2P27	0
HMGN2P26	0
STOX2	59.7709	1.30012	0.619981	2.09703	0.0359909	0.108611
HMGN2P25	0
HMGN2P24	0
HMGN2P23	0
HMGN2P22	0
HMGN2P21	0
HMGN2P20	0
IL21R	17.3774	4.45047	1.18219	3.7646	0.000166814	0.00137218
LOC402641	0
CSK	2416.52	-0.815929	0.30907	-2.63994	0.00829197	0.0350775
BCO2	15.3566	2.33668	0.987064	2.36731	0.017918	0.0639692
RPL36AP42	907.586	0.49214	0.349748	1.40713	0.159389	0.321547
DKFZp434L192	0
RPL36AP43	0.89814	3.27153	3.86594	0.846244	0.397416
STOX1	19.0469	3.52153	0.989625	3.55845	0.000373052	0.00271339
RPL36AP40	0
RPL36AP41	0
RPL36AP46	0
SLC35A2	576.306	0.328453	0.327667	1.0024	0.316152	0.51533
SLC35A1	202.605	0.522972	0.391413	1.33611	0.181512	0.352257
RPL36AP47	0
SLC35A4	1630.14	-0.720222	0.310306	-2.32101	0.0202864	0.0705037
RPL36AP44	2.07382	-0.720435	2.32712	-0.309582	0.756879
SLC35A3	410.585	0.434226	0.387839	1.1196	0.262883	0.45425
RPL36AP45	0
PEX12P1	0
RPL36AP48	0
LOC402644	0
RPL36AP49	0
LOC100421444	0
OR6C69P	0
LOC100421446	0
KBTBD11	25.8608	1.72032	0.791244	2.17419	0.0296909	0.0941034
CPPED1	0.801995	3.11937	4.44551	0.70169	0.482873
HMGN2P39	0
MAB21L3	0.771322	-3.10231	4.12008	-0.752975	0.451465
HMGN2P38	0
ASXL1	2049.15	-1.58735	0.326785	-4.85747	1.18895e-06	1.83911e-05
HMGN2P37	0
HMGN2P36	0
HMGN2P35	0
HMGN2P34	0
HMGN2P33	0
HMGN2P32	0
CTH	220.725	0.235934	0.378641	0.623108	0.533214	0.713971
ASXL3	1.7491	0.384978	2.48649	0.154828	0.876957
MAB21L1	0.2461	-1.48898	4.99511	-0.298088	0.765636
HMGN2P31	0
LIFR-AS1	15.6271	1.14499	0.933865	1.22608	0.220169	0.403267
ASXL2	611.754	-0.503913	0.511858	-0.984477	0.324881	0.524638
MAB21L2	1.15254	1.75252	3.60845	0.485671	0.6272
HMGN2P30	0
RPL36AP50	0
BCOR	385.793	-0.952989	0.360391	-2.64432	0.00818548	0.0347117
LOC100506955	0
RPL36AP53	0
RPL36AP54	0
RPL36AP51	0
OR7E66P	0.296644	1.59224	4.96656	0.320593	0.748519
RPL36AP52	0
SLC35B3	150.006	0.0679583	0.402918	0.168665	0.86606	0.931171
SLC35B2	1139.27	-0.448705	0.326592	-1.3739	0.169472	0.335774
IL1RN	2.1583	0.925317	2.50371	0.369579	0.711696
SLC35B4	482.662	-0.407622	0.419384	-0.971955	0.331073	0.531212
OR5H8P	0.262611	-1.53626	4.99181	-0.307756	0.758268
LOC100506869	0
IL23R	0.296644	1.59224	4.96656	0.320593	0.748519
SLC35B1	677.594	-0.233233	0.358307	-0.650931	0.515091	0.699646
OSBPL9P6	0.771322	-3.10231	4.12008	-0.752975	0.451465
CALR4P	0
OSBPL9P1	0
OSBPL9P2	0
OSBPL9P3	0
OSBPL9P4	0
MGC45922	0.994285	3.40555	3.69805	0.920903	0.357101
LOC727980	8.62586	-0.351287	1.18602	-0.29619	0.767085	0.875488
ARFIP2	2258.41	0.354918	0.307048	1.15591	0.24772	0.437197
ARFIP1	609.887	1.28844	0.372856	3.45559	0.000549086	0.00376926
LOC100506860	10.3363	0.502326	1.11752	0.449499	0.653071	0.801056
SLC35A5	194.746	0.233166	0.428391	0.544283	0.586247	0.755014
NDUFS5P7	0
TANGO6	266.769	-0.91025	0.390849	-2.3289	0.0198641	0.0693873
OR5H7P	0
LOC100506858	0
IL1R1	56.7768	-1.18532	0.551497	-2.14928	0.0316123	0.0986073
IL1R2	4.41284	0.918807	1.62915	0.56398	0.572767	0.745182
TANGO2	967.367	1.03352	0.309154	3.34307	0.00082856	0.00533899
LOC100506859	0.89814	3.27153	3.86594	0.846244	0.397416
SLC35C2	727.289	-0.702634	0.35327	-1.98895	0.0467072	0.131243
SLC35C1	607.758	-0.789899	0.333495	-2.36855	0.0178579	0.0638467
IL23A	55.0157	1.17877	0.727519	1.62026	0.105177	0.240254
NDUFS5P1	0
NDUFS5P2	0
OR3B1P	0
NDUFS5P3	0
NDUFS5P4	0
LOC100506851	0
NDUFS5P5	0
SLC35D1	137.301	-1.50838	0.419676	-3.59416	0.00032544	0.00242134
AC079145.4	2.32486	0.307296	2.21265	0.138881	0.889544
LOC101927902	6.18598	3.48279	1.66277	2.09456	0.0362097	0.109091
SH2D2A	47.6219	-0.83348	0.659644	-1.26353	0.206398	0.385372
SLC35D3	0
SLC35D2	136.145	-1.61935	0.446722	-3.62495	0.000289018	0.00219613
UBA6-AS1	117.34	-1.5028	0.44837	-3.3517	0.000803183	0.00520487
OR2AI1P	0
MT1JP	0
RP11-494M8.4	0
LOC101927906	0.738299	-3.04403	4.61046	-0.660245	0.509097
LOC101927903	5.53304	-0.8471	1.46898	-0.576657	0.564171	0.739431
LOC727967	1612.41	0.366885	0.347728	1.05509	0.291383	0.487842
LOC101927904	0
OR7E59P	0
LOC100506882	0
LOC101927908	0
LOC100506885	4.15023	1.18879	1.6918	0.702679	0.482256	0.672923
LOC727964	0
XCR1	0.200499	1.30585	4.98348	0.262035	0.793294
SLC35E2	57.6153	-0.164942	0.534432	-0.30863	0.757603	0.869217
SLC35E1	1532.32	0.513807	0.327099	1.5708	0.116229	0.257134
LOC101927913	0
SLC35E4	423.101	1.64754	0.398817	4.13106	3.61098e-05	0.000369406
LOC101927910	16.8304	-0.525815	0.90734	-0.579513	0.562243	0.737922
SLC35E3	181.896	-0.634761	0.408454	-1.55406	0.120171	0.262926
LOC101927911	1.49704	-2.47128	3.00829	-0.821489	0.411368
SH2D1A	0
SH2D1B	8.68673	0.195354	1.2242	0.159577	0.873214	0.935754
LOC100288337	0
LOC100506870	23.69	2.39742	0.911044	2.63151	0.00850072	0.0357253
MT1IP	0
LOC101927916	0
OR5H5P	0
LOC727978	1.14424	1.84382	3.31292	0.556554	0.577832
LOC101927915	0
LOC389199	2.74665	0.287432	2.08918	0.137581	0.890572
LOC101927918	0
LOC101927919	9.50601	-2.92574	1.40189	-2.087	0.0368884	0.110454
SLC35F6	1074.13	0.346788	0.331243	1.04693	0.295131	0.492075
MRPS31P1	0
LOC101927920	0
TRIM49D2P	1.88422	4.3192	2.92169	1.47832	0.139322
SLC35F3	117.241	-1.03837	0.443692	-2.34029	0.0192689	0.0677322
LOC101927923	0.200499	1.30585	4.98348	0.262035	0.793294
SLC35F2	513.905	-2.18262	0.360044	-6.06208	1.34371e-09	3.93581e-08
CAB39L	76.0239	-1.06559	0.496326	-2.14696	0.0317964	0.0990389
SLC35F5	363.41	0.533445	0.401506	1.32861	0.183977	0.355212
LOC101927921	0
LOC101927922	0
SLC35F4	2.93567	1.50407	2.06748	0.72749	0.466926
SLC35F1	0
LOC100421499	0
SIPA1L2	228.453	2.52206	0.396392	6.36253	1.98457e-10	6.74752e-09
MRPS31P4	47.243	0.900951	0.579614	1.5544	0.120089	0.262833
SIPA1L3	1022.53	0.627845	0.376831	1.66612	0.0956902	0.224286
MRPS31P5	67.4501	0.444876	0.519963	0.855591	0.392224	0.592659
MRPS31P2	0.759754	0.931611	3.89787	0.239005	0.811102
LOC100421490	4.04094	0.363113	1.70995	0.212353	0.831832	0.912824
RP4-777D9.2	1.09043	3.52843	3.60258	0.979419	0.327373
SIPA1L1	566.593	-2.10825	0.327746	-6.43257	1.25466e-10	4.4673e-09
LOC100421494	0.4922	-2.46009	4.8955	-0.50252	0.615302
LOC100421493	0
IGHD2-21	0
LOC727944	0
RNA5-8SP3	0
RNA5-8SP2	0
RNA5-8SP5	0
RNA5-8SP4	0
LOC101927929	31.3973	1.64073	0.694636	2.362	0.0181768	0.0647065
RNA5-8SP7	0
RNA5-8SP6	0
LOC101927931	0.889931	3.23058	4.2839	0.754123	0.450775
LOC101927934	7.63067	-6.41012	1.92091	-3.33703	0.0008468	0.00542587
LOC727947	0
SLC35G4	0
LOC101927935	0
SLC35G3	0
SLC35G6	0.2461	-1.48898	4.99511	-0.298088	0.765636
LOC101927932	4.88517	1.18668	1.62778	0.729019	0.46599	0.660476
LOC101927933	0
SLC35G5	0.508711	-2.50318	4.89228	-0.51166	0.608889
MT1P3	3.15259	1.68015	1.995	0.842181	0.399687	0.599561
SLC35G2	338.988	-2.21349	0.349082	-6.34089	2.28443e-10	7.66189e-09
SLC35G1	125.517	-0.368364	0.434606	-0.847582	0.396671	0.59671
GLTSCR2	2040.95	-0.995972	0.333139	-2.98966	0.00279287	0.0144304
MT1P1	0
GLTSCR1	313.236	0.0590765	0.346367	0.170561	0.864569	0.93029
MIR105-2	0
MIR105-1	0
LOC101927939	1.08549	0.222256	3.60062	0.0617271	0.95078
LOC101927936	0
MPRIPP1	15.438	-0.89172	0.958387	-0.930439	0.352144	0.552395
RPS3AP9	0
LOC101927941	0
AMER1	113.376	-1.49307	0.456383	-3.27153	0.00106967	0.00656105
LOC727919	4.70454	0.405628	1.57422	0.257669	0.796663	0.89273
LOC101927942	0
AMER2	0
AMER3	0.400997	2.13002	4.91449	0.433417	0.664712
LOC101927940	0
RPS3AP5	2.1584	0.82117	2.34022	0.350894	0.725668
LOC101927946	0
RPS3AP6	174.683	-0.467718	0.400008	-1.16927	0.242294	0.43069
RPS3AP7	0
ZNRD1-AS1	31.6745	0.436603	0.671526	0.650166	0.515585	0.700043
LOC101927943	0
RPS3AP8	0
RGPD6	0.446598	-0.123183	4.98109	-0.02473	0.98027
RPS3AP1	0
RGPD5	4.33431	1.25383	1.74956	0.716652	0.473589	0.66583
RPS3AP2	0
RGPD8	23.1541	-0.428415	0.807977	-0.530232	0.595951	0.762248
RPS3AP3	0
RPS3AP4	0
RGPD2	0.200499	1.30585	4.98348	0.262035	0.793294
RGPD1	0.400997	2.13002	4.91449	0.433417	0.664712
AGAP2-AS1	252.853	-2.30485	0.424378	-5.43112	5.60009e-08	1.16714e-06
RGPD4	6.7114	-0.200388	1.48496	-0.134945	0.892655	0.94717
RGPD3	5.09724	0.640757	1.56719	0.408858	0.682644	0.820448
BEGAIN	24.8885	-1.73782	0.81916	-2.12147	0.0338824	0.103986
TCEAL8	240.196	-1.38465	0.366312	-3.77996	0.000156854	0.00130554
TCEAL7	0
TCEAL6	0.787834	-3.13099	4.49169	-0.697063	0.485763
TCEAL5	0.262611	-1.53626	4.99181	-0.307756	0.758268
TCEAL4	365.136	-0.542619	0.339004	-1.60063	0.10946	0.246584
TCEAL3	264.953	0.631709	0.363776	1.73653	0.0824701	0.201555
TCEAL2	0
TCEAL1	132.86	-1.70949	0.422768	-4.04357	5.26437e-05	0.000508264
LOC101927949	0
LOC101927952	1.3854	-1.24079	3.25255	-0.381483	0.702845
LOC101927953	0
SVIL	1352.65	-1.53765	0.338923	-4.53685	5.71e-06	7.4055e-05
LOC101927956	0.2461	-1.48898	4.99511	-0.298088	0.765636
LOC101927957	3.04338	0.456643	2.18099	0.209374	0.834156	0.913898
LOC101927954	0
LOC101927955	0.593288	2.64321	4.87611	0.542073	0.587768
SVIP	19.2814	3.82882	1.02439	3.73765	0.000185752	0.0015023
SPCS3	771.363	-0.232574	0.334034	-0.696259	0.486267	0.676335
SPCS2	465.45	-0.848958	0.340814	-2.49097	0.0127396	0.0492869
SPCS1	1217.6	-0.115637	0.319513	-0.361915	0.717415	0.844419
QPCT	132.782	-0.545848	0.42073	-1.29738	0.194499	0.369723
LOC101927958	0
AP1B1P2	3.47179	5.20212	2.38511	2.18108	0.0291775	0.0929179
AP1B1P1	15.0347	4.23874	1.28649	3.29482	0.000984865	0.00612978
LOC101927959	1.14424	1.84382	3.31292	0.556554	0.577832
IGHD2-15	0
NUPL2	167.077	-0.857545	0.410076	-2.09119	0.0365115	0.109623
NUPL1	937.815	0.1644	0.444701	0.369686	0.711616	0.840389
LOC727930	0.262611	-1.53626	4.99181	-0.307756	0.758268
SIPA1	1716.65	0.748222	0.322803	2.31789	0.0204553	0.0708966
LOC101927963	14.5169	-0.816619	1.00938	-0.809027	0.4185	0.616864
SOCS2P2	0.296644	1.59224	4.96656	0.320593	0.748519
RP11-234B24.2	0
LOC101927961	0
LOC101927962	0
APOOP5	0
LOC101927967	3.58344	-1.86056	1.87945	-0.989946	0.322201	0.52195
LOC100132172	0
APOOP4	0
APOOP3	0
APOOP2	1.38707	3.87413	3.29912	1.17429	0.240278
LOC100132174	0
APOOP1	0
LOC101927966	0.593288	2.64321	4.87611	0.542073	0.587768
C3orf65	0.593288	2.64321	4.87611	0.542073	0.587768
CLEC18C	0.725721	-1.17558	4.28459	-0.274375	0.783797
CLEC18B	6.95572	1.02898	1.32727	0.775259	0.438187	0.635315
LOC101927960	0.2461	-1.48898	4.99511	-0.298088	0.765636
SOCS2P1	0
C3orf67	10.9425	-1.683	1.10153	-1.52787	0.126544	0.273022
CLEC18A	7.22506	0.00882182	1.39888	0.00630633	0.994968	0.997918
LOC159007	0
OR5H15	0
OR5H14	0
C3orf62	115.036	0.199229	0.467739	0.425942	0.67015	0.812332
FPGT	213.716	1.08353	0.422411	2.56511	0.0103144	0.0415356
FPGS	1472.56	-0.970511	0.337088	-2.87911	0.00398805	0.0194031
LOC390101	0.200499	1.30585	4.98348	0.262035	0.793294
GATSL2	74.5682	2.67076	0.596558	4.47695	7.57166e-06	9.53468e-05
LOC100132179	0
LOC101927974	23.7548	-1.38259	0.797872	-1.73284	0.0831239	0.202781
LOC101927975	0.593288	2.64321	4.87611	0.542073	0.587768
IGHVII-33-1	0
LOC101927973	0
FLJ46552	0
LOC101927978	11.4773	0.215787	1.24036	0.173971	0.861888	0.92872
LOC101927971	0.296644	1.59224	4.96656	0.320593	0.748519
C3orf79	0
CLEC19A	0
C3orf72	0
C3orf70	0.847596	1.28619	4.02801	0.319312	0.74949
SPECC1L	1015.73	0.190249	0.313413	0.607025	0.543834	0.723
TIMELESS	1120.62	-0.925588	0.329004	-2.8133	0.00490358	0.0228878
LOC149684	0
NUPR1	14.4048	-3.46581	1.10866	-3.12612	0.00177129	0.0100046
LOC101927986	3.38092	-5.23325	2.43937	-2.14533	0.0319266	0.099373
LOC101927984	0
LOC101927989	8.02676	2.78066	1.42299	1.95409	0.0506901	0.140387
RP11-363G15.2	0
LOC101927988	0
CLEC16A	1253.72	1.70558	0.333959	5.10717	3.27027e-07	5.79821e-06
LOC101927982	0
CAMSAP1	1221.93	0.570377	0.337219	1.69142	0.0907573	0.215639
CAMSAP2	348.062	-0.0323415	0.485694	-0.0665882	0.94691	0.975372
C3orf80	10.2849	-1.30689	1.13258	-1.15391	0.248539	0.437929
C3orf83	2.18413	1.76517	2.46588	0.715838	0.474092
C3orf84	0.200499	1.30585	4.98348	0.262035	0.793294
NPC1L1	10.6228	5.36291	1.7933	2.99053	0.00278496	0.0144024
NAGPA-AS1	5.02668	-1.77028	1.75917	-1.00632	0.314263	0.513458
AMELX	0.200499	1.30585	4.98348	0.262035	0.793294
AMELY	0
LOC101927996	0
LOC101927997	0
RWDD4P1	10.9682	-0.0635012	1.06236	-0.0597739	0.952336	0.978346
LOC353194	0.771322	-3.10231	4.12008	-0.752975	0.451465
PNPT1	851.742	-0.55231	0.33952	-1.62674	0.103793	0.237782
LOC101927995	0
RWDD4P2	42.1892	-0.171275	0.600046	-0.285437	0.77531	0.880295
LOC101927998	0
LOC101927999	3.09878	2.35143	2.05807	1.14254	0.25323	0.443089
CLEC17A	0.788843	-0.832443	4.15157	-0.200513	0.841079
LDLRAD4-AS1	0
LOC101927993	0
LOC101927991	0
DAK	425.28	-0.827899	0.343269	-2.41181	0.0158737	0.0583454
CAMSAP3	100.12	6.28533	0.789883	7.95729	1.75851e-15	1.36128e-13
DAP	2703.82	-0.337978	0.305954	-1.10467	0.269303	0.461799
DAO	0
SKIV2L	1965.02	0.0015698	0.303132	0.0051786	0.995868	0.998228
DNAJC3-AS1	8.71135	0.235098	1.21867	0.192913	0.847027	0.920279
C3orf27	0
C3orf22	0
DBI	1277.18	0.23627	0.313699	0.753175	0.451345	0.646964
CLEC14A	0
DBH	3.63826	3.70802	2.26424	1.63764	0.101496	0.233786
C3orf20	1.70349	1.23255	2.55514	0.482378	0.629537
PEG3-AS1	0
DBP	69.7246	2.33639	0.570842	4.09289	4.26027e-05	0.000427259
DBT	590.414	0.397552	0.35317	1.12567	0.260307	0.451417
LOC102388891	11.4298	-2.14426	1.1126	-1.92724	0.0539491	0.147459
OR5H4P	0
STPG1	228.594	0.447943	0.37663	1.18935	0.234304	0.420804
C3orf38	206.89	-0.225812	0.373758	-0.604166	0.545733	0.724691
SVOP	4.09791	5.46553	2.27959	2.3976	0.016503	0.0601181
STPG2	1.43493	-1.29246	2.95143	-0.437911	0.661451
DCD	0
DCC	1.48322	3.96856	3.51725	1.12831	0.259187
TAF9BP1	0
C3orf33	54.9901	-1.18221	0.560504	-2.10919	0.0349282	0.106423
C3orf30	0
C3orf36	0
DCK	312.71	-0.594369	0.420534	-1.41337	0.157548	0.318922
DCN	0
C1QTNF9B	20.1567	2.6357	0.917977	2.87121	0.00408904	0.0197779
TAF9BP2	0
C3orf35	4.98703	-0.396642	1.5833	-0.250516	0.802188	0.895336
ZAP70	4.55459	0.637725	1.60733	0.396759	0.691545	0.826288
DCT	6.60854	0.689197	1.34856	0.511063	0.609307	0.771421
OR5H3P	0
DCX	0.593288	2.64321	4.87611	0.542073	0.587768
DNASE2	670.526	0.0534647	0.342582	0.156064	0.875983	0.937413
DNASE1	165.513	-0.383877	0.402271	-0.954275	0.339944	0.540328
LOC100132146	0
MIR1289-1	0.200499	1.30585	4.98348	0.262035	0.793294
MIR1289-2	0
C3orf49	0.989342	-0.00352889	3.44671	-0.00102384	0.999183
DDC	4.12215	2.17897	1.89337	1.15084	0.249797	0.439299
LOC147004	0
CLEC12A	0
CLEC12B	0.497142	2.40525	4.89227	0.491643	0.622972
C3orf43	0
DDO	27.2228	-1.80649	0.742052	-2.43446	0.0149142	0.0555676
DDN	65.0396	-0.669623	0.534483	-1.25284	0.210262	0.390401
SNORA18	25.4127	-0.279294	0.758128	-0.368399	0.712576	0.840949
SNORA19	0
DDT	890.749	-0.336566	0.327817	-1.02669	0.304567	0.503034
SNORA17	4.76339	0.711927	1.62088	0.439223	0.6605	0.80644
LOC100132154	0
SNORA15	0.889931	3.23058	4.2839	0.754123	0.450775
SNORA12	1.02236	-0.0807877	3.40521	-0.0237248	0.981072
SNORA13	4.20515	1.24563	1.90009	0.655564	0.512105	0.697611
LOC392787	16.5343	4.38328	1.24463	3.52174	0.000428726	0.00305302
SNORA10	38.244	0.405447	0.678263	0.597773	0.549991	0.727948
SNORA11	0.400997	2.13002	4.91449	0.433417	0.664712
LOC91450	2.17817	-0.488971	2.2545	-0.216887	0.828296
SNAPC5P1	0
C3orf55	42.6092	-0.130037	0.613692	-0.211892	0.832191	0.912966
C3orf52	85.7946	1.03301	0.485043	2.12972	0.0331948	0.102256
DEK	1828.33	-0.938613	0.339856	-2.7618	0.00574845	0.0260053
C3orf58	174.493	-1.54864	0.474279	-3.26526	0.00109364	0.00667266
C3orf56	0
DES	63.3163	1.80888	0.556485	3.25055	0.00115181	0.00697116
RPL31P49	1.18883	-0.914433	3.45739	-0.264486	0.791405
MDC1	853.935	-0.509306	0.334022	-1.52477	0.127317	0.274114
RPL31P48	0
LOC101927689	0
SNORA40	56.116	-0.288444	0.548813	-0.525577	0.599182	0.76463
LOC101927686	0.988332	-1.75835	3.79176	-0.46373	0.642841
LOC101927687	0.2461	-1.48898	4.99511	-0.298088	0.765636
LOC100132570	3.56525	0.826397	1.80997	0.456579	0.647973	0.797421
LOC101927680	1.09043	3.52843	3.60258	0.979419	0.327373
RPL31P41	0
RPL31P40	0
LOC101927681	1.102	0.17507	3.31417	0.0528248	0.957872
RPL31P43	3.22895	3.5556	2.32891	1.52672	0.12683	0.273332
RPL31P42	0
RPL31P45	0
LOC101927684	0
MIR4666A	0
RPL31P44	0.200499	1.30585	4.98348	0.262035	0.793294
LOC101927685	2.20726	-1.10464	2.26455	-0.487795	0.625695
RPL31P47	0
MIR4666B	1.45144	-1.32283	3.19974	-0.413417	0.679301
RPL31P46	1.98924	-2.93312	2.68447	-1.09263	0.274558
KRTAP3-4P	0
IL4I1	8.92812	-1.12581	1.19117	-0.945125	0.344595	0.54519
SNORA38	0
RPL31P50	0
SNORA39	1.8102	-1.40957	2.74941	-0.51268	0.608175
LOC100132571	0
SNORA37	0
SNORA34	1.31306	-3.86811	3.66706	-1.05483	0.291505
TGIF2P1	1.48648	0.995864	2.88112	0.345651	0.729605
SNORA35	0
SNORA32	5.34838	0.998981	1.50961	0.661748	0.508133	0.694985
SNORA33	25.1498	2.06811	0.842256	2.45544	0.0140711	0.053071
SNORA30	0.296644	1.59224	4.96656	0.320593	0.748519
SNORA31	7.33032	3.08899	1.48566	2.07921	0.0375982	0.111885
LOC101927699	3.33657	1.81712	2.08987	0.869487	0.384581	0.584917
RPL31P38	0
RPL31P37	0
LOC101927697	0.296644	1.59224	4.96656	0.320593	0.748519
RPL31P39	0
RPL31P30	1.36461	-0.431232	3.01669	-0.142949	0.88633
LOC101927691	0
RPL31P32	0
RPL31P31	0
LOC101927690	2.45168	3.08822	2.52702	1.22208	0.221679
RPL31P34	0
SNORA2A	0
LOC101927695	0
RPL31P33	0
SNORA2B	0.647097	0.706456	4.49648	0.157113	0.875156
LOC101927696	36.9123	-0.339654	0.633226	-0.536386	0.591692	0.758674
LOC101927693	0
RPL31P36	0.296644	1.59224	4.96656	0.320593	0.748519
RPL31P35	0
AR	26.0638	0.839441	0.741966	1.13137	0.257898	0.448676
SNORA29	1.0564	1.60041	3.42954	0.466654	0.640747
SNORA27	5.39959	-0.694012	1.49954	-0.462817	0.643496	0.794469
SNORA28	0.4922	-2.46009	4.8955	-0.50252	0.615302
SNORA25	3.34329	-0.174423	1.87839	-0.0928574	0.926017	0.964452
SNORA26	3.18739	-1.44013	2.10458	-0.684285	0.493795	0.682916
SNORA23	1.00091	-3.48164	3.71159	-0.938047	0.34822
SNORA24	2.19075	-1.09139	2.31278	-0.471897	0.637
SNORA21	4.83707	-0.206157	1.66689	-0.123677	0.901571	0.951679
SNORA22	1.06461	1.65928	3.68903	0.449786	0.652865
RWDD1P3	0.296644	1.59224	4.96656	0.320593	0.748519
CGGBP1	579.056	0.00077484	0.352685	0.00219698	0.998247	0.999111
PHC1P1	80.3502	-0.583589	0.575985	-1.0132	0.310964	0.510258
GRID2IP	1.40349	3.92587	3.56272	1.10193	0.270492
SNORA20	1.14424	1.84382	3.31292	0.556554	0.577832
RWDD1P1	0
SNORA61	77.1375	1.52749	0.52878	2.8887	0.00386834	0.0189322
SNORA62	18.6669	-0.272482	0.84215	-0.323555	0.746275	0.862407
SNORA60	1.73753	2.557	2.8363	0.901526	0.367309
DHH	29.3619	2.24038	0.766081	2.92446	0.00345051	0.0172228
ACTL7A	0
ACTL7B	0
FPR1	2.27701	4.58788	2.80083	1.63804	0.101413
RPL31P63	0
RPL31P62	0
FPR3	0
FPR2	1.92982	2.71607	2.80795	0.967277	0.333405
SNORA5B	4.169	0.0580359	1.76019	0.0329715	0.973697	0.98781
SNORA5C	10.6051	0.111768	1.0958	0.101997	0.918759	0.960121
C2	12.4389	0.382382	1.02894	0.371627	0.71017	0.839539
DYNC2LI1	73.3033	0.636411	0.504084	1.26251	0.206766	0.385767
C3	43.6434	-0.686785	0.687681	-0.998697	0.317942	0.517177
SNORA5A	2.25185	-3.12843	2.5797	-1.21271	0.22524
C5	25.876	-0.355068	0.784628	-0.45253	0.650887	0.799545
C6	0
C7	0
C9	0.89814	3.27153	3.86594	0.846244	0.397416
SNORA58	0.2461	-1.48898	4.99511	-0.298088	0.765636
SNORA56	0
SNORA57	6.06411	2.76271	1.64772	1.67669	0.0936036	0.220738
SNORA54	0.2461	-1.48898	4.99511	-0.298088	0.765636
SNORA55	3.58267	1.40484	2.01743	0.696352	0.486208	0.676327
SNORA52	36.411	1.01931	0.683041	1.49231	0.135617	0.286603
LOC100132599	0
SNORA53	1.6097	-2.28127	3.17851	-0.717718	0.472931
SNORA50	0.446598	-0.123183	4.98109	-0.02473	0.98027
RPL31P59	0
SNORA51	21.2574	0.679542	0.81316	0.835681	0.403335	0.602593
PES1P1	0
PES1P2	0
RPL31P52	0.759754	0.931611	3.89787	0.239005	0.811102
RPL31P51	0.200499	1.30585	4.98348	0.262035	0.793294
RPL31P54	0
RPL31P53	0
RPL31P56	0
CP	82.2985	0.221612	0.484386	0.457511	0.647304	0.797097
RPL31P55	0
RPL31P58	0
RPL31P57	0
CS	3568.06	0.1772	0.309615	0.572323	0.567103	0.740919
RPL31P61	0
SNORA49	0.725721	-1.17558	4.28459	-0.274375	0.783797
RPL31P60	0
SNORA47	0.4922	-2.46009	4.8955	-0.50252	0.615302
SNORA48	15.1655	1.69913	0.981056	1.73194	0.0832845	0.203001
SNORA45	6.87777	-0.295328	1.31771	-0.224123	0.822662	0.907508
SNORA46	0.2461	-1.48898	4.99511	-0.298088	0.765636
SNORA43	0.296644	1.59224	4.96656	0.320593	0.748519
SNORA44	18.4075	3.02039	0.981402	3.07762	0.00208659	0.011443
SNORA41	2.10785	0.0677118	2.31263	0.0292792	0.976642
DMRTC1B	0.296644	1.59224	4.96656	0.320593	0.748519
SNORA42	0.400997	2.13002	4.91449	0.433417	0.664712
SNORA84	0.754811	-3.07385	4.15442	-0.739898	0.459362
LRSAM1	328.925	-1.02487	0.354174	-2.89368	0.00380757	0.0186665
SNORA81	53.714	2.68374	0.701454	3.82597	0.000130256	0.00111593
DCAF13P3	1.04809	1.69816	3.71066	0.457643	0.647209
DCAF13P2	0
SNORA80	0
RPLP1	28793.3	0.014389	0.361464	0.0398075	0.968247	0.985598
RPLP0	47416.6	-0.0607564	0.327929	-0.185273	0.853015	0.923647
QPRT	2.2039	0.300308	2.45926	0.122113	0.902809
DCAF13P1	0
ECSIT	757.744	-0.351046	0.344137	-1.02008	0.307692	0.50684
SNORA7B	0.296644	1.59224	4.96656	0.320593	0.748519
IGLV2-33	0
SNORA7A	2.98353	-0.580435	1.94077	-0.299074	0.764884	0.874109
IGLV2-34	0
RPLP2	15866.8	0.00736317	0.359095	0.0205048	0.983641	0.992859
SNORA78	22.6574	2.30345	0.863434	2.66777	0.00763556	0.0328538
SNORA79	0.200499	1.30585	4.98348	0.262035	0.793294
SNORA76	18.6693	-1.41238	0.883456	-1.5987	0.109886	0.247202
SNORA77	0.542744	0.160854	4.88039	0.0329593	0.973707
SNORA75	0
SNORA72	2.88513	0.884477	2.04523	0.432459	0.665408
SNORA70	105.475	0.463497	0.504177	0.919313	0.357932	0.557992
ACTL6B	0
ACTL6A	1751.58	-0.321898	0.324195	-0.992914	0.320752	0.520381
SIRT4	74.7812	4.01751	0.631841	6.35842	2.03846e-10	6.90369e-09
SIRT5	168.659	-1.56554	0.396686	-3.94654	7.92891e-05	0.000726677
SIRT6	796.332	-0.0117222	0.357125	-0.0328239	0.973815	0.98781
SIRT7	1340.73	1.29511	0.332099	3.89978	9.62785e-05	0.000853949
F2	6.30705	0.0785884	1.43275	0.0548515	0.956257	0.980052
F3	1575.97	1.83837	0.343458	5.35252	8.67363e-08	1.72676e-06
SIRT1	252.469	0.136729	0.392512	0.348344	0.727582	0.851358
BIVM-ERCC5	232.527	-0.238087	0.370878	-0.641955	0.520903	0.704175
SIRT2	762.236	1.75378	0.348185	5.03692	4.73073e-07	8.0739e-06
F5	2.53458	1.28221	2.30145	0.557129	0.577439
SIRT3	312.054	0.677436	0.346513	1.95501	0.050582	0.140145
F7	0.200499	1.30585	4.98348	0.262035	0.793294
F8	42.1013	-0.181204	0.599633	-0.302191	0.762506	0.872442
BDH2	145.321	-0.14015	0.421437	-0.332553	0.739472	0.858398
F9	0
BDH1	292.52	-1.42936	0.400433	-3.56954	0.000357614	0.00261536
CDC42EP5	1.49143	3.99059	3.1516	1.26621	0.205438
CDC42EP4	1138.7	-0.828104	0.311451	-2.65886	0.00784062	0.0335363
TGIF2LX	26.8592	0.291251	0.828816	0.351406	0.725284	0.850045
CDC42EP3	2798.64	-0.592565	0.294047	-2.01521	0.0438828	0.12507
OR10AK1P	0
TGIF2LY	0
CDC42EP2	976.894	0.0802157	0.386857	0.207352	0.835735	0.914761
SNORA69	4.3706	0.514718	1.64543	0.312817	0.75442	0.867195
CDC42EP1	699.782	-1.99733	0.387638	-5.15256	2.5695e-07	4.66057e-06
FLJ22447	1.46896	-0.133189	2.69054	-0.0495029	0.960519
LOC100132541	0.296644	1.59224	4.96656	0.320593	0.748519
SNORA67	85.0679	0.181771	0.483853	0.375674	0.707159	0.837237
SNORA68	15.7948	0.185474	0.925694	0.200362	0.841198	0.91713
SNORA65	7.15857	0.390972	1.32397	0.295304	0.767762	0.876028
LOC100132543	0
SNORA66	8.74716	1.08	1.22041	0.884946	0.376186	0.576344
DLD	1148.32	0.477715	0.355005	1.34566	0.178414	0.348193
SNORA63	55.5841	2.56909	0.64841	3.96214	7.42813e-05	0.00068732
MDFI	76.0933	-1.19139	0.566017	-2.10487	0.0353024	0.107224
SNORA64	40.9891	0.566164	0.608415	0.930555	0.352084	0.552392
RPL31P27	0
RPL31P26	0
NARSP1	2.97791	2.31326	2.19815	1.05237	0.292631
FH	1649	0.520788	0.299485	1.73894	0.0820448	0.200703
RPL31P29	0
RPL31P28	0
ARL14EPL	1.76225	2.55868	2.86118	0.894274	0.371175
RPL31P21	0
RPL31P20	0
RPL31P23	0
CCNDBP1	829.528	-0.023878	0.316107	-0.0755377	0.939787	0.971586
RPL31P22	0
RPL31P25	0
RPL31P24	0
HLA-DMA	35.7081	2.26608	0.728985	3.10855	0.00188011	0.0105131
HLA-DMB	70.5172	4.74007	0.669451	7.08053	1.43606e-12	6.99476e-11
OR6C71P	0
DMD	0
CSMD3	3.90255	-0.130282	1.75303	-0.074318	0.940757	0.972211
CSMD2	0.593288	2.64321	4.87611	0.542073	0.587768
GC	0.559255	0.112744	4.82376	0.0233727	0.981353
CSMD1	0
RPL31P16	0.200499	1.30585	4.98348	0.262035	0.793294
RPL31P15	0.400997	2.13002	4.91449	0.433417	0.664712
RPL31P18	0
RPL31P17	0
MDH1	2918.18	0.188953	0.300605	0.628575	0.529628	0.711201
GK	40.0409	1.33108	0.639576	2.0812	0.0374158	0.111513
RPL31P19	0
MDH2	6152.24	0.0689723	0.313736	0.219842	0.825995	0.909526
RPL31P10	0
HNRNPUL2-BSCL2	1359.31	0.476579	0.29972	1.59008	0.111816	0.250114
RPL31P12	0
RPL31P11	0
RPL31P14	0
RPL31P13	0
TTLL7	266.366	1.92294	0.416774	4.61386	3.95249e-06	5.36697e-05
TTLL6	32.1172	2.68369	0.728566	3.68353	0.000230029	0.00180321
LPGAT1P1	0
TTLL5	476.617	0.541451	0.332164	1.63007	0.103087	0.23657
TTLL4	401.66	-0.201255	0.338031	-0.595374	0.551593	0.729182
TTLL3	164.59	0.337034	0.391498	0.860883	0.389303	0.589719
OR6C72P	0
TTLL2	0.593288	2.64321	4.87611	0.542073	0.587768
TTLL1	129.933	2.73355	0.476252	5.73971	9.48384e-09	2.35601e-07
OR9R1P	0
GGT3P	1.73258	0.412451	2.68891	0.15339	0.878091
LOC100132562	0.296644	1.59224	4.96656	0.320593	0.748519
TTLL9	6.52487	4.63605	1.95173	2.37535	0.0175322	0.0629511
TTLL8	0
IFNA22P	0
LOC102724773	0
HP	0
LOC100421332	0
LOC102724772	0
HR	282.471	-2.43638	0.366211	-6.65295	2.87277e-11	1.13991e-09
LOC102724775	0
LOC102724774	0.497142	2.40525	4.89227	0.491643	0.622972
LOC100421336	0
LOC102724771	0.296644	1.59224	4.96656	0.320593	0.748519
LOC102724770	0
HPGDS	0
LOC102724777	0
ABCB10P1	0
OR6C73P	0
LOC102724776	0
LOC102724779	0
ABCB10P4	0
LOC102724778	0
LOC100421330	0
ABCB10P3	0
PABPC4L	27.5775	-0.919535	0.766336	-1.19991	0.230174	0.415751
GGT4P	1.18658	3.64615	3.82348	0.95362	0.340276
HLA-DOA	0
HLA-DOB	8.9071	-0.0886154	1.2434	-0.0712684	0.943184	0.973462
IK	2826.31	0.580089	0.305056	1.90158	0.0572259	0.154194
VPS33A	447.041	-0.614656	0.334405	-1.83806	0.0660535	0.171001
VPS33B	918.711	0.204306	0.336174	0.607738	0.543361	0.722648
LOC100421344	0
LOC102724784	0
LOC100421343	0
LOC102724783	6.04424	4.5036	1.98401	2.26995	0.0232107	0.0780709
LOC102724786	0.542744	0.160854	4.88039	0.0329593	0.973707
LOC102724785	0
LOC102724780	0.938798	-1.67483	3.86307	-0.43355	0.664615
LOC100421347	0
LOC102724782	18.0291	-1.05829	0.864298	-1.22445	0.220783	0.403907
LOC102724781	1.64138	2.47158	2.89291	0.854357	0.392907
LOC100421349	0.296644	1.59224	4.96656	0.320593	0.748519
LOC102724788	0
LOC102724787	0
LONRF2P2	0
LOC102724789	0
LONRF2P1	0
RP11-10N16.2	0.593288	2.64321	4.87611	0.542073	0.587768
NSMAF	382.536	-2.94267	0.380247	-7.73885	1.00321e-14	6.90303e-13
ECSCR	4.08711	1.11866	1.74425	0.641338	0.521303	0.704661
LOC102724795	6.59966	2.9607	1.615	1.83325	0.066765	0.172226
DPT	0
LOC102724794	0
LOC102724797	0
LOC102724796	0
LOC102724791	20.9646	0.718158	0.809059	0.887646	0.374731	0.575285
LOC100421358	0.697641	2.90264	4.28591	0.677252	0.498246
LOC102724790	0
LOC102724793	0
LOC102724792	10.144	2.22264	1.17964	1.88417	0.0595419	0.158474
IGLV2-11	0
LOC102724799	0
IGLV2-14	0
LOC102724798	0
LOC644893	0
LOC727681	0
IGLV2-18	0
MDN1	624.745	0.311382	0.334169	0.93181	0.351435	0.551732
KL	0
DR1	2370.9	0.319951	0.331671	0.964663	0.334714	0.534974
BDNF	243.646	-0.256273	0.380067	-0.674285	0.50013	0.688332
LOC100421368	0
KY	0.787834	-3.13099	4.49169	-0.697063	0.485763
ZC3HC1	333.2	-1.2675	0.369208	-3.43303	0.000596877	0.00404449
LOC100132524	0
LOC100421362	0
LOC100421361	0
LOC100421364	0
IGLV2-23	0
MDM2	481.391	-0.569582	0.392303	-1.4519	0.146531	0.302878
HLA-DRA	8.05863	6.42669	1.90014	3.38222	0.000719029	0.00475876
MDM4	199.059	-0.448443	0.393437	-1.13981	0.254366	0.444494
IGLV2-28	0
LOC100132520	0
SNORA80B	7.0044	3.68894	1.64994	2.2358	0.0253649	0.0836174
MDM1	192.815	1.22406	0.406511	3.01113	0.00260278	0.0136559
RP11-154D17.1	1.48648	0.995864	2.88112	0.345651	0.729605
SH2D4A	247.583	-2.59626	0.384204	-6.75749	1.40406e-11	5.88078e-10
SH2D4B	15.6616	2.34776	1.02129	2.29881	0.0215156	0.073673
GGT8P	2.71204	-2.17718	2.40938	-0.903628	0.366193
LOC100506827	4.23054	-1.34562	1.6822	-0.799914	0.423761	0.621817
MIR4662A	0
LOC102724731	0
WHSC1L2P	0
MIR4662B	0
LOC642249	0
LOC102724730	4.28108	-0.916877	1.6542	-0.554271	0.579393	0.749868
LOC102724737	0
LOC102724736	0
LOC102724739	0.793786	3.07331	4.07815	0.753603	0.451088
LOC102724738	0
LOC102724733	14.2108	-0.903625	0.977831	-0.924112	0.355428	0.555482
MB	3.97186	-0.872312	1.73192	-0.503669	0.614494	0.774755
LOC102724732	0
LOC102724735	0
DSE	253.387	0.0455725	0.408638	0.111523	0.911202	0.956489
LOC102724734	1.08549	0.222256	3.60062	0.0617271	0.95078
MDP1	228.558	-0.610149	0.438588	-1.39117	0.164175	0.328691
SPG11	483.071	-0.604732	0.35928	-1.68318	0.0923412	0.218325
LOC100421308	0
DSP	1413.55	-1.10203	0.373979	-2.94676	0.00321121	0.0162322
LOC100421307	0
LOC100421309	0.296644	1.59224	4.96656	0.320593	0.748519
DST	1335.7	-0.440414	0.332336	-1.3252	0.185103	0.35691
SH2D3A	669.447	0.64927	0.360623	1.80041	0.0717953	0.181768
SH2D3C	95.0207	6.5314	0.851675	7.66889	1.73488e-14	1.1395e-12
LOC642236	43.9521	0.762622	0.647726	1.17738	0.239043	0.426748
LOC100421300	0
VPS37C	553.507	0.180212	0.332551	0.541909	0.587881	0.75594
CALM2P4	0
LOC102724740	2.39293	1.86948	2.28787	0.817128	0.413855
VPS37D	71.0905	0.224181	0.530785	0.422357	0.672764	0.814362
CALM2P3	0.525222	-2.54525	4.88922	-0.520584	0.602657
LOC102724742	0
CALM2P2	17.1921	1.04677	0.894152	1.17069	0.241723	0.430028
VPS37A	328.392	0.801911	0.35182	2.27932	0.022648	0.0766128
LOC102724741	0
VPS37B	1305.54	0.111705	0.309803	0.360568	0.718423	0.845019
CALM2P1	0
LOC100421303	0
LOC100421306	1.55354	2.31188	2.96013	0.781006	0.434799
LOC102724748	6.91282	0.176696	1.38546	0.127536	0.898516	0.950061
LOC102724747	3.37531	-0.708352	1.93485	-0.366102	0.714289	0.842169
LOC102724749	0.262611	-1.53626	4.99181	-0.307756	0.758268
LOC102724744	4.66657	5.6319	2.17821	2.58557	0.00972185	0.0397322
LOC102724743	0
VPS26BP1	0
LOC102724746	0
LOC102724745	0
IL6RP1	0
LOC100506811	0
BDP1	317.12	0.0272886	0.546448	0.0499381	0.960172	0.98157
DTL	533.282	0.45718	0.366661	1.24687	0.212445	0.393315
OSTM1-AS1	0
RNFT2	94.1815	1.52625	0.498919	3.05911	0.00221993	0.0120217
IFNA20P	0
COL15A1	23.4332	-0.157535	0.838308	-0.187921	0.850939	0.922551
LOC100421311	2.68453	0.800881	2.28321	0.35077	0.725761
LOC102724751	0
HSD17B14	13.9554	1.6787	0.993162	1.69026	0.0909786	0.215957
LOC102724750	0
HSD17B13	1.89804	-1.04253	2.61923	-0.398028	0.690609
LOC102724753	0
LOC102724752	1.1393	-0.833319	3.512	-0.237278	0.812441
HSD17B12	1172.27	0.298255	0.312891	0.953223	0.340477	0.540747
HSD17B11	460.113	-0.685959	0.335188	-2.04649	0.040708	0.118376
HSD17B10	1024.87	0.248178	0.348182	0.712782	0.475981	0.667559
CRHR1-IT1	37.2352	-0.144765	0.636229	-0.227536	0.820007	0.90578
RNFT1	153.961	0.696066	0.40334	1.72576	0.0843914	0.204637
LOC102724759	2.28521	4.60386	2.70271	1.70342	0.0884888
LOC102724758	0
SLITRK2	0.697641	2.90264	4.28591	0.677252	0.498246
LOC102724755	0
LOC102724754	0
SLITRK1	0
SLITRK4	19.0374	0.19691	0.832077	0.236649	0.812929	0.901867
LOC102724757	6.54801	2.06824	1.43182	1.44448	0.148604	0.305741
SLITRK3	0
LOC102724756	0
SLITRK6	5.73186	-1.83928	1.637	-1.12357	0.261195	0.45246
SLITRK5	72.9333	-1.8414	0.525752	-3.5024	0.000461079	0.00325666
LINGO2	6.96043	-3.5812	1.65075	-2.16944	0.0300492	0.0949267
LINGO1	4.09642	1.58565	1.74123	0.910653	0.362478	0.563076
LINGO4	0.2461	-1.48898	4.99511	-0.298088	0.765636
DUT	1690.62	-0.495058	0.298227	-1.66	0.0969142	0.226025
LINGO3	0
LOC400347	0
LOC102724762	0
LOC102724761	0
LOC102724764	0.559255	0.112744	4.82376	0.0233727	0.981353
LOC102724763	0
LOC102724760	0
MAGOH3P	0
LOC102724769	0
LOC642262	0
PC	1224.06	1.44681	0.321843	4.49538	6.94471e-06	8.83502e-05
LOC102724766	0
SLAMF6P1	0
LOC102724765	0
LOC102724768	0.296644	1.59224	4.96656	0.320593	0.748519
LOC102724767	0
PABPC1L	556.031	-0.108765	0.432218	-0.251644	0.801316	0.895169
MDGA2	0
MDGA1	61.0575	0.0684195	0.524701	0.130397	0.896252	0.949128
SPG21	1288.77	-0.545162	0.302844	-1.80014	0.0718385	0.181851
SPG20	417.105	-1.29073	0.380403	-3.39307	0.000691134	0.00459167
LOC100506747	2.06787	-4.52451	2.82261	-1.60295	0.108945
RGSL1	0
TXNDC11	358.975	-0.265707	0.354033	-0.750515	0.452945	0.648166
TXNDC12	1249.09	0.468554	0.310361	1.50971	0.131118	0.27986
TXNDC15	308.41	-2.07798	0.359222	-5.78468	7.26522e-09	1.8472e-07
TXNDC16	305.798	2.22854	0.385054	5.78759	7.14019e-09	1.81934e-07
TXNDC17	1441.21	0.788914	0.353341	2.23273	0.0255667	0.0841227
MGC45800	0
LOC100506746	8.17768	-1.14173	1.25009	-0.91332	0.361074	0.561578
SLC34A3	41.3536	2.6931	0.770316	3.4961	0.000472107	0.00331565
HNRNPCP10	0
SLC34A2	0.296644	1.59224	4.96656	0.320593	0.748519
CAPNS1P1	0.4922	-2.46009	4.8955	-0.50252	0.615302
LOC100506737	3.28948	0.197045	2.11048	0.0933649	0.925614	0.964295
SLC34A1	3.47145	-0.621489	1.95822	-0.317375	0.750959	0.864861
TIMD4	0
DLEC1P1	0
LOC102724704	0
LOC102724703	0
MDS2	0.2461	-1.48898	4.99511	-0.298088	0.765636
LOC102724706	0
LOC102724705	8.8158	0.24199	1.1794	0.20518	0.837432	0.915463
LOC102724700	0
LOC102724702	0.2461	-1.48898	4.99511	-0.298088	0.765636
LOC102724701	0
OR5E1P	0
DXO	111.289	-0.617363	0.443699	-1.3914	0.164104	0.328663
LOC100506734	0
LOC102724708	5.09465	-0.855517	1.53409	-0.557669	0.57707	0.748058
LOC102724707	0
LOC100506730	36.4809	2.0231	0.705657	2.86698	0.00414409	0.019994
TMEM72-AS1	2.58354	-0.494095	2.16601	-0.228113	0.819559
LOC100506731	0
LOC102724709	7.16218	1.91069	1.40213	1.3627	0.172976	0.340378
RNF11P1	0
EPHA10	67.8275	1.55769	0.552075	2.82153	0.00477958	0.0224267
RNF11P2	0
RP4-753M9.1	0
KIF9-AS1	24.0015	0.00651437	0.785944	0.00828859	0.993387	0.997221
MST1R	973.61	-0.403714	0.319126	-1.26506	0.20585	0.38463
MST1L	2.42101	0.39715	2.22518	0.178479	0.858346
OSGEP	1269.8	-0.00245174	0.32873	-0.00745822	0.994049	0.997568
LOC102724715	0
LOC102724714	0.262611	-1.53626	4.99181	-0.307756	0.758268
LOC102724717	0
LOC102724716	0
LOC102724711	2.80549	0.799874	2.01516	0.396928	0.69142
LOC102724710	0
RP11-756H20.1	0
SI	0
LOC102724713	0
SWI5	470.113	1.11963	0.340388	3.28927	0.00100449	0.00622955
LOC102724712	0
DYM	198.626	0.693367	0.384804	1.80187	0.0715657	0.181346
LOC102724719	1.51951	0.924377	2.85713	0.323533	0.746292
LOC102724718	0.296644	1.59224	4.96656	0.320593	0.748519
LOC102724720	0.2461	-1.48898	4.99511	-0.298088	0.765636
LOC102724726	0
LOC102724725	0
TF	4.49483	-0.11353	1.6689	-0.0680272	0.945764	0.974751
LOC102724728	0
TG	4.68644	2.98923	1.9487	1.53396	0.125039	0.270785
LOC102724727	0
LOC102724722	0
TH	1.09043	3.52843	3.60258	0.979419	0.327373
LOC102724721	0
LOC102724724	0
LOC102724723	0
AC016629.8	37.4591	-1.57773	0.650139	-2.42676	0.0152344	0.0564575
LOC102724729	0
LOC100506753	8.58036	-2.26956	1.2723	-1.78382	0.0744536	0.186997
PCSK2	1.44919	2.17229	3.3266	0.653006	0.513752
PCSK1	0.738299	-3.04403	4.61046	-0.660245	0.509097
SLC7A14	0
PCSK9	0
SLC7A13	0
PCSK7	861.713	0.307458	0.316154	0.972495	0.330804	0.530879
SLC7A11	391.663	-2.1079	0.480703	-4.38503	1.15972e-05	0.000138878
SLC7A10	4.03925	3.87497	2.19099	1.7686	0.076961	0.191546
PCSK6	219.673	-1.70608	0.373868	-4.56332	5.03521e-06	6.63959e-05
PCSK5	81.903	0.611386	0.491039	1.24509	0.2131	0.394361
PCSK4	80.9365	1.92043	0.520823	3.6873	0.00022665	0.00178317
CLYBL	20.1017	-0.325569	0.830087	-0.39221	0.694903	0.828698
VDAC1P12	0
VDAC1P11	1.00249	3.44099	4.05918	0.847707	0.396601
GNGT1	1.92982	2.71607	2.80795	0.967277	0.333405
VDAC1P10	0
GNGT2	3.84211	1.97608	1.90908	1.0351	0.300624	0.498834
LOC100421372	14.1423	-0.510287	0.978706	-0.521389	0.602095	0.766829
HYAL1	32.5914	2.1963	0.704126	3.11919	0.00181352	0.0101966
HYAL2	1187.46	0.274888	0.327837	0.83849	0.401755	0.601426
HYAL3	211.423	0.424861	0.399916	1.06238	0.288065	0.484063
HYAL4	7.49094	-3.26386	1.48393	-2.19947	0.0278447	0.0898283
MCCD1P2	0.4922	-2.46009	4.8955	-0.50252	0.615302
SSSCA1	1205.3	0.732956	0.360366	2.03392	0.0419595	0.121126
L3HYPDH	92.5043	-0.823504	0.503399	-1.63589	0.101863	0.234476
MCCD1P1	0
THUMPD3-AS1	129.24	-0.226681	0.457892	-0.495052	0.620563	0.778735
LOC100421387	0
LOC100421386	0
LOC100421385	0
G2E3	268.523	-0.453582	0.396931	-1.14272	0.253153	0.443089
RP11-420A23.1	1.68372	4.15296	3.08425	1.34651	0.178139
IGHMBP2	453.015	-0.684383	0.328574	-2.08289	0.0372617	0.111265
OR4H12P	0
LOC100421391	0
RP11-367N14.2	4.94469	-0.685739	1.53704	-0.446142	0.655494	0.802816
LOC100421390	0
ALS2CL	385.488	0.733357	0.356161	2.05906	0.0394888	0.11615
PLK1S1	179.719	0.795962	0.394235	2.01901	0.0434867	0.124308
PLEKHG4B	8.00919	-1.53674	1.3099	-1.17317	0.240726	0.429046
RP5-921G16.2	0
LOC497256	1.09043	3.52843	3.60258	0.979419	0.327373
RNY5P10	0
XG	0
LOC100506790	0
LOC100506791	196.943	7.00288	0.762563	9.18334	4.17918e-20	5.98901e-18
XK	0
THEMIS2	454.525	1.07502	0.350458	3.06746	0.00215883	0.0117533
GLB1L	129.621	0.106279	0.418261	0.254098	0.79942	0.894133
LBX2-AS1	75.2037	-2.00564	0.564538	-3.55271	0.000381281	0.00276976
LOC100506797	4.69701	-2.19185	1.813	-1.20896	0.226677	0.411579
LOC101927600	0
TRBV11-1	0
TRBV11-2	0
LOC101927605	0
LOC101927602	0.400997	2.13002	4.91449	0.433417	0.664712
LOC101927603	3.5712	2.61633	2.06992	1.26397	0.206239	0.385157
TRBV11-3	0
LOC101927608	0
LOC101927609	4.06801	-0.798124	1.71194	-0.46621	0.641065	0.792145
LOC101927606	0
AC003958.2	0
PAMR1	0.593288	2.64321	4.87611	0.542073	0.587768
LOC101927611	0
RBPMSLP	0.296644	1.59224	4.96656	0.320593	0.748519
LOC101927610	0.989342	-0.00352889	3.44671	-0.00102384	0.999183
LOC101927615	15.9575	4.31616	1.21854	3.54207	0.000396993	0.00286351
LOC101927613	0
IGHVIII-76-1	0
DKC1	1939.86	-0.634514	0.299033	-2.12189	0.033847	0.103933
LOC101927617	1.50962	-4.07382	3.145	-1.29533	0.195205
AC079610.2	0.994285	3.40555	3.69805	0.920903	0.357101
LOC101927623	0.793786	3.07331	4.07815	0.753603	0.451088
LOC101927627	0
RPL18P10	0.200499	1.30585	4.98348	0.262035	0.793294
RPL18P11	0.601496	2.70594	4.87227	0.555375	0.578638
RPL18P12	0
RPL18P13	0
HCAR2	3.47832	1.33855	2.01246	0.665132	0.505966	0.69306
TRGC1	0
HCAR3	0.200499	1.30585	4.98348	0.262035	0.793294
EBP	438.022	0.080588	0.374468	0.215207	0.829606	0.911839
HCAR1	23.2848	-1.06175	0.78949	-1.34485	0.178673	0.348502
CASP1P1	0
LOC389465	0.793786	3.07331	4.07815	0.753603	0.451088
LOC101927628	0
CASP1P3	0
CASP1P2	0
LOC101927629	0
TRGC2	0
LOC101927633	1.23443	-2.14744	3.21454	-0.66804	0.504108
LOC101927634	0
PBX2P1	1.26352	-3.81655	3.36238	-1.13507	0.256345
LOC101927632	10.9125	-1.82049	1.17944	-1.54352	0.122704	0.266862
LOC101927638	0
LOC101927635	3.41035	0.277691	1.85864	0.149406	0.881233	0.940344
ECD	517.265	-0.113793	0.324151	-0.351048	0.725553	0.850158
PHOX2B	0
PHOX2A	0
FERP1	13.2508	-0.105331	0.975724	-0.107952	0.914034	0.957838
RHPN2P1	0.593288	2.64321	4.87611	0.542073	0.587768
STT3A	1793.25	-1.0148	0.30298	-3.34941	0.000809844	0.00523786
IGHV3OR16-6	9.03281	0.298213	1.16127	0.256798	0.797335	0.892908
IGHV3OR16-7	0
LOC389473	1.24038	1.97247	3.20384	0.615657	0.538121
IGHV3OR16-8	0
STT3B	1833.5	-0.0786575	0.342551	-0.229623	0.818385	0.904939
ACTL10	14.9782	-1.60214	1.14736	-1.39637	0.162603	0.326412
RP11-85B7.2	0
LOC101927644	0
LOC101927645	3.22627	0.185611	1.91664	0.0968423	0.922852	0.962899
EDA	292.805	2.19915	0.388598	5.65918	1.52099e-08	3.62279e-07
LOC101927649	0
LOC101927646	0
LOC101927647	0
MEA1	1555.09	-0.264932	0.336543	-0.787216	0.431155	0.628941
RGPD4-AS1	0
FYTTD1P1	0
LOC100132498	0
LOC101927656	0.559255	0.112744	4.82376	0.0233727	0.981353
LOC101927654	0
EED	425.045	-0.259027	0.338185	-0.765932	0.443717	0.640264
DARS2	543.045	-1.67091	0.381764	-4.37682	1.20422e-05	0.00014312
LOC101927651	0
LOC101927652	0
SGK223	746.967	0.187801	0.326227	0.575675	0.564835	0.739789
AKR1B1P6	0
AKR1B1P7	0
HP09025	0
LOC101927664	0
AKR1B1P4	0
LOC101927665	0.296644	1.59224	4.96656	0.320593	0.748519
AKR1B1P5	0
LOC150776	316.936	-0.616499	0.357624	-1.72388	0.0847302	0.205141
AKR1B1P2	0
AKR1B1P3	0
IGHV1OR16-1	0
AKR1B1P1	0
LOC101927669	0
STSP1	0
LOC101927662	0
ACVR1B	341.708	-0.402022	0.356434	-1.1279	0.259362	0.450533
LOC101927663	76.6734	0.0988937	0.485578	0.203662	0.838618	0.916104
LOC101927660	0
LOC101927661	0
ACVR1C	22.54	2.43382	0.854738	2.84745	0.00440715	0.021006
EFS	0
RP11-257I8.2	0
APOPT1	169.649	0.261504	0.404643	0.646259	0.518111	0.701789
MDH1B	18.4927	2.21433	0.911171	2.4302	0.0150903	0.0560193
LOC101927675	0.296644	1.59224	4.96656	0.320593	0.748519
LOC101927676	0
EGF	29.8118	-1.33647	0.722556	-1.84965	0.0643646	0.167479
SWT1	44.2468	0.0751025	0.589271	0.12745	0.898584	0.950061
LOC101927670	1.05044	-3.54611	3.99774	-0.887029	0.375063
LOC101927673	90.1177	-0.771184	0.479339	-1.60885	0.10765	0.243942
LOC101927674	0.559255	0.112744	4.82376	0.0233727	0.981353
ACVR2B	121.426	-1.60811	0.502245	-3.20183	0.00136556	0.00804853
ACVR2A	127.137	0.816631	0.430066	1.89885	0.0575839	0.154807
OR7K1P	0
[truncated: 39,767 more rows]

## Sheet: CMap filted 150+150
CMap 150 UP-regulated genes	CMap 150 DOWN-regulated genes
NRXN2	IFI44L
NOVA2	HOXC8
STMN4	S1PR4
SLC7A8	SLCO4A1
SYT11	OAS2
DNALI1	XAF1
SLC5A5	PLAU
ABCD2	ROBO4
MC5R	MX1
HLA-DPB1	CLCF1
FTCD	APOL6
WNT4	LIF
DTX4	SOX21
PKNOX2	SERPINH1
PRND	TNS4
MYCT1	KIAA1644
LAMC3	PDCD1LG2
SH2D3C	PRDM8
CASC1	IGFBP1
MYH14	THBD
ENTPD2	NRP1
HLA-DRA	ITPKB
MUC3A	TNFSF15
SLC2A4	MALL
CD1D	ZBTB32
TRPV4	RIN2
CYP4F12	OAS1
CCL22	NMI
CYP4F2	HOXC4
SCN1A	PKP3
ARC	PRRX1
LRRC32	ZNF710
TENM3	F2RL3
CDH15	ZNF804A
SLC6A3	VEGFC
TFEC	TRIM8
PRR5	BTC
FBXL7	ARMCX4
NOS1	AMIGO2
ABAT	CDH11
MEOX1	FAIM
MSLN	HNF4G
CDH18	PDE4B
KCNJ10	HMGA2
SEC14L5	FOXF2
GPRC5B	SLC6A9
SPINK2	DUOX1
ACAN	MUC5AC
GAL3ST4	IL6
TFR2	NUPR1
PDZRN3	JADE2
PAOX	ZNF532
CRISPLD2	PHF2
CILP	LPXN
WSCD1	SDPR
CACNA1G	PDE7B
LILRB5	PATZ1
PIK3R5	ARSJ
CHRM4	HDAC7
EBF2	LRFN4
GREM2	CEACAM1
PDE6B	SH3TC2
MAN1C1	HYAL4
CNN1	STC2
CHST1	NCOA2
SLCO2B1	NRG1
GABRB3	CXCL11
GPR50	BHLHE40
NR4A1	ATN1
TPO	SORBS2
PGBD5	AIM1
AZU1	LAMB1
KCNQ1	ESRP1
FCGRT	NCF2
TMPRSS4	PTGS2
GCK	MX2
RGS9	CA9
TJP3	TGFB1I1
REM1	HOXC6
NPC1L1	ADAMTSL3
IGFBP5	LRRK1
CEACAM6	BCAR3
CNGB1	SHC3
KCNJ9	PTH1R
CTRC	TLR4
HLA-DQB2	IFI16
CTSG	MMP14
CXCR1	EREG
FMO1	HOXB3
CPA4	CFLAR
RYR1	PRDM5
MAP1A	TFAP4
FLRT3	ADIRF
KCNK10	TLR3
CNTN5	FST
CYP46A1	FBLN1
CRYBA4	PLXNA2
LRP3	TFF1
FSD1	PLEKHA2
HLA-DQB1	TYMS
GNAT1	LMNB1
CHGA	LTBR
ESPN	NKX2-1
PCK1	FAM57A
PRODH	ITGB4
TENM1	MBP
SPEF1	FERMT1
FZD9	PBX2
COL5A3	CCND1
HTR3A	PIK3CG
BDKRB1	SPRY1
SLC44A4	TACSTD2
NTRK2	SYDE1
CDH13	NPAS3
CHI3L1	ZMYND8
PAH	TP53
PSD	CASD1
RASGRP2	NSD1
LMOD1	TFPI
PAGE4	GATA3
TAC3	EVI2A
AREG	NSMAF
LMAN1L	GBP1
FXYD1	SEMA3A
FBXO24	GSAP
NGFR	RIN3
RARB	KCNQ4
HPCAL4	PAPPA2
HLA-DMB	HERC6
GRIN2C	OBSL1
BAIAP3	HOXB9
CORO1A	TYMP
VWA5A	ABCC9
DNAAF1	NR2F1
CRYM	ZEB2
PLCL1	GLTSCR1L
ENPP2	LAMA4
CACNA1A	MISP
PTPRZ1	PTPN9
ALOX5	ZFX
EXTL1	GGT5
LRRC15	SLC2A10
SLC8A2	KCNN4
RAB3A	STAT6
EGR3	TGFB2
SCG2	GPR17
IL21R	SEMA4C
USP2	RCN1
ACKR2	TPM2
DPYSL4	OAS3
