# Supplementary material for: Metformin sensitizes triple-negative breast cancer to histone deacetylase inhibitors by targeting FGFR4
Source: J Biomed Sci. 2025 Mar 17;32:36. doi: 10.1186/s12929-025-01129-7 (PMC11912690; doi:10.1186/s12929-025-01129-7)
Supplement: Supplementary file 2 — Supplementary Material 2: Table S1. Acronym and Full Name. Table S2. SgRNA Sequences of Genes in the CDTSL Library. Table S3. MAGeCK negative P-values for Day 14 CDTSL vs. Day 0, Day 14 CDTSL(+Met) vs. Day 0, Day 14 CDTSL(+Met) vs. Day 14 CDTSL, and the list of 67 metformin-sensitizing genes identified through the three-step screening strategy. Table S4. RNA-seq counts for SAHA vs Ctrl, Metformin vs Ctrl, and Combination vs SAHA. Table S5. Differential analysis results of SAHA vs Control. Table S6. Differential analysis results of Metformin vs Control. Table S7. Differential analysis results of SAHA combined with Metformin vs SAHA alone. Table S8. List of Primers Used for ChIP-qPCR, qPCR, Overexpression, and siRNA Experiments. Table S9. CMap analysis of the gene expression profile in metformin-treated cells assessed whether SAHA (Vorinostat) is a highly sensitive drug after metformin treatment. Table S10. 129 intersection genes between upregulated genes after SAHA treatment and downregulated genes after Metformin treatment. [file 12929_2025_1129_MOESM2_ESM.zip › Supplementary Table S6.xlsx]

## Sheet: Volcano Plot
id	log2FoldChange	pvalue
SNORD121B
HTR4
SNORD121A	1.46581	0.76885
HTR6
HTR7	0.736485	0.0219408
LOC100132330
BBX	0.195579	0.598261
RP11-48F14.1
LOC100421505
WDR83OS	-0.029997	0.922269
LOC100421508
LOC100421509
DHDH	-1.19924	0.556531
LOC100421504
LOC100421503
BCR	-0.120235	0.649322
VOPP1	-0.31614	0.23368
LOC100421517
LOC402715
LOC100421518	0.0356861	0.994068
COL13A1	-0.862344	0.00117689
TARSL2	0.0112933	0.978277
LOC100421511
LOC100421510
LOC100421513
FAM187B2P	-2.32758	0.634439
LOC100421512
HCGVIII-2
T
LOC100132352	0.395747	0.282731
LOC100132354	0.0356861	0.994068
LOC100132356	1.76575	0.0433831
GTF2IRD2B	-0.439762	0.436244
SRP72P2	0.533223	0.830119
LOC100335030	2.01104	0.508397
SRP72P1
LOC100421527
LOC100421523
SPAG5-AS1	1.07108	0.387938
LOC100421525
DHFR	-0.635043	0.0875651
STRC	3.53021	0.294345
STRN	0.092449	0.807382
LOC100288181	-0.648222	0.210137
BBC3	0.806199	0.0164421
MYBPC3	1.66212	0.73833
MYBPC1
MYBPC2
FLJ20021	-0.225985	0.699057
BGN	1.46581	0.76885
LOC100288192
TMEFF1	0.112089	0.854803
TMEFF2
TRDD2
LOC100132306	-3.95077	0.17989
TRDD3
TRDD1
RPS7P11	0.0207308	0.964318
RPS7P12
RPS7P10	-0.189888	0.74314
LOC642423	-0.080061	0.918004
PAXBP1-AS1	0.556083	0.618792
FLJ44006
STX6	0.191719	0.510146
STX5	-0.102318	0.722689
STX4	-0.0743775	0.802762
STX3	0.760954	0.0127587
BID	-0.0755414	0.796911
STX2	-0.492626	0.109579
RPS7P15
RPS7P13
SPDEF	-0.365317	0.509909
RPS7P14
MBD3	-0.210217	0.488852
MBD4	0.0995137	0.733887
MBD5	-0.212848	0.617631
GATSL3	-0.285993	0.601254
MBD6	-0.00622879	0.981721
BIK	0.502878	0.591514
MBD1	0.409377	0.115921
MBD2	-0.0463842	0.873756
RP11-600K15.1
LOC642414
PRKRIR	0.0445315	0.885621
LOC257358	-0.109308	0.857261
FBXO27	-0.0153184	0.95713
FBXO28	0.360341	0.308617
FBXO25	0.0652202	0.86168
LOC100421574
FBXO24	2.2879	0.424031
MCHR2-AS1
FBXO21	0.169584	0.57789
FBXO22	-0.0833821	0.757757
FADS3	-0.19093	0.567344
FADS2	-1.22284	5.92835e-06
MYBPHL	-1.39523	0.779885
FNTA	0.0472729	0.867979
FADS6
LOC100288146
FNTB	-0.637413	0.0954867
RP11-767I20.1
FADS1	-0.690669	0.0119425
FBXO18	-0.197565	0.474812
STX8	-0.112312	0.743142
FBXO16	-0.508767	0.512823
FBXO17	-0.11433	0.703865
STX7	-0.181978	0.582671
FGD5P1
FBXO15	-2.32758	0.634439
LOC100288152	0.331121	0.594578
LOC100421587	-0.937882	0.815688
LOC100288151
FBXO10	-0.0565014	0.855896
FBXO11	0.14898	0.673955
MINPP1	-0.189085	0.51421
LOC100421580
LOC642441	0.163504	0.796352
LOC100421583
BLK	0.298457	0.819896
BLM	-0.283553	0.364663
IREB2	0.226199	0.530113
LOC100421597
FBXO47
FBXO48	0.243768	0.71077
AC007040.7	0.804329	0.121538
FBXO45	0.200301	0.525867
FBXO46	0.0236416	0.938213
LOC100288162	0.370473	0.580197
FBXO43	-0.284687	0.544413
FBXO44	-1.04229	0.0292698
FBXO41	-0.52978	0.0533063
FBXO42	0.0205946	0.945437
GRAMD4P3	1.46581	0.76885
FBXO40
LOC100421591
GRAMD4P1
GRAMD4P2
GRAMD4P7
LOC642474
LOC100421593
GRAMD4P8
LOC100421595
GRAMD4P5
GRAMD4P6
LOC100421594
MBIP	-0.00489738	0.98779
BMF	-1.22975	0.276289
KIR2DL5B
TACC1P1
HTR1E
HTR1F
FBXO38	0.0766557	0.79434
OR3A5P
HTR1D	0.256401	0.696033
FBXO39	0.798904	0.38854
STYX	0.238341	0.530226
HTR1A
FBXO36	-1.2891	0.0441702
LOC100288175	-0.0365264	0.927038
HTR1B
FBXO34	-0.386281	0.178745
RGMB-AS1	1.46666	0.0631469
FBXO32	0.561901	0.133875
LOC100288172	-0.388441	0.75928
BMX
FBXO33	-0.14379	0.6576
LOC100288170
FBXO30	0.37224	0.340386
FAM90A1	3.14724	0.1929
FBXO31	0.0896538	0.766654
LOC642461
AGAP1-IT1	0.423292	0.779295
LOC284933
RP5-988G17.1
LRRC37BP1	-0.0202691	0.965836
HTR2B	2.3248	0.155478
LOC102724971
PPWD1	0.109415	0.734717
LOC102724970	-0.798794	0.738816
HTR2C	0.0901329	0.944548
LOC102724973	1.66212	0.73833
LOC102724972	1.46581	0.76885
HTR2A
LOC100421537
LOC100421536	4.94174	0.0378157
LOC102724979
LOC102724978
LOC642496
LOC102724975
LOC100288102	0.962622	0.355645
LOC102724974
LOC102724977
BOC	-0.749658	0.121805
LOC102724976
SPDL1	0.110394	0.720557
LOC642490
MBL2
BOK	-0.49975	0.151077
SLC36A1	0.690468	0.0220648
LOC100421549
SLC36A3
SLC36A2
HTR3E	-0.33413	0.875172
VPS13C	0.590652	0.139074
VPS13D	0.325633	0.305542
DHPS	-0.55955	0.0544862
VPS13A	0.416311	0.346771
HTR3C	-2.54854	0.338919
LOC102724982
HTR3D
VPS13B	0.538898	0.124492
LOC100421541	-1.96737	0.513187
LOC102724981
HTR3A
LOC102724984
HTR3B	1.46581	0.76885
LOC102724983
RABGGTB	0.237391	0.357706
CD24P3
RABGGTA	-0.306341	0.363376
CD24P4	0.222414	0.96102
CD24P1
LOC100421548
LOC102724980
CD24P2
LOC102724989
LOC100288115
LOC102724986
LOC102724985
LOC642487
LOC102724988
C1D	-0.164183	0.68374
LOC100288111
LOC102724987
RP11-157E21.1
LOC257396	0.289656	0.442587
BPI
CYP51A1P1	0.0356861	0.994068
C1S	-1.16252	0.0780398
C1R	-1.11703	0.0210257
LOC102724993
LOC100421552	0.0952746	0.961572
KCNQ5-IT1	0.144886	0.846027
LOC102724992
LOC102724995
LOC102724994
CYP51A1P3	1.46581	0.76885
IL2RG	3.88633	0.204852
CYP51A1P2	0.304396	0.877541
LOC100421559
LOC102724991
LOC100421558	1.46581	0.76885
LOC102724990
LOC100288129
CYP1D1P
LOC100288125
LOC102724997
LOC102724996
LOC100288123	1.04682	0.137767
LOC102724999
LOC100421550	-1.35324	0.786469
LOC102724998
LOC727884	1.46581	0.76885
SLC36A4	-0.335706	0.320876
RP5-1043L13.1
OR7E55P
OR7E53P
GPKOW	-0.187909	0.592586
TRDJ2
TRDJ3
TRDJ1
HTR5A
LOC100421569	2.69644	0.563613
BRE	-0.161342	0.609122
IL2RA
ANKRD62P1-PARP4P3
TRDJ4
LOC100421561	0.260097	0.805096
IL2RB	0.401768	0.734931
LOC727896	0.945342	0.281109
CDRT15	0.41215	0.737099
LGALSL	-0.716274	0.134448
OR2AH1P
PEX26	-0.0518824	0.848525
LOC102724935	0.270291	0.74384
LGALS4	-0.288729	0.855526
C4B	0.886874	0.704031
C4A	0.756073	0.490672
LOC102724934
LGALS3	0.314184	0.283275
LGALS2	-1.06255	0.695864
LOC101805489
LOC102724937
IL36A
LGALS1	-0.552455	0.0710838
HMGN2P46	0.745065	0.476333
LOC102724936
MCIDAS	0.566574	0.283763
IL36B	2.53012	0.572635
HMGN2P45
LOC102724931
LOC102724930	-1.43845	0.67668
HMGN2P44
LOC102724933
HMGN2P43
LOC102724932
BSG	-0.319105	0.258402
HMGN2P42
LOC100506985	-0.381203	0.647406
HMGN2P41	-0.318207	0.303103
HMGN2P40
AC002480.3	0.568513	0.364985
LGALS9	-1.86768	0.0627933
LGALS8	-0.203393	0.496569
BSN	0.813959	0.259955
LOC102724939	0.144428	0.9534
LGALS7
INHBA-AS1	1.66212	0.73833
LOC102724938	-0.0372617	0.979692
OR7E43P
BSX
RNU7-8P
LOC102724940
LOC102724946	-2.36579	0.606757
BTC	-0.228267	0.729969
LOC102724945
LOC102724948
BTD	-0.115529	0.739038
LOC102724947
CFDP1	-0.365641	0.203003
LOC102724942
CRISPLD1	-0.333652	0.637358
LOC102724941	0.923504	0.820112
CRISPLD2	-0.613554	0.379803
SUB1	0.111797	0.664854
LOC102724944	1.50438	0.678762
LOC102724943	-0.677178	0.469154
LOC100506974	-0.389116	0.636087
BTK	0.464723	0.648304
OR5G5P
LOC102724949
LOC727874
DHX8	-0.0094608	0.97039
DHX9	-0.497658	0.0486945
LOC727838	1.66212	0.73833
RP4-684O24.5
LOC102724951	0.529043	0.772894
LOC102724950
NKAIN2	0.648291	0.824141
LOC102724957
NKAIN1	1.66212	0.73833
LOC102724956
LOC102724959
LOC390282
MC2R	2.69644	0.563613
NKAIN4	0.950942	0.704361
LOC102724958
LOC100288203	-0.441243	0.465503
NKAIN3
LOC102724953
RACGAP1	-0.315663	0.239964
LOC102724952
LOC102724955
LOC102724954
OR5G4P
OR7E47P	1.66212	0.73833
RP11-94H18.1	2.53012	0.572635
SLC10A4
BBS2	-0.148342	0.638386
SLC10A5	-1.32104	0.446932
BBS1	-0.212204	0.576567
XBP1	0.533839	0.0407756
SLC10A6	4.87467	0.0468318
SLC10A7	0.639509	0.150612
HSD17B1P1	0.202993	0.652249
TRDV2
TRDV3
SLC10A1	-3.92547	0.193483
SPDYC
RP11-173B14.5	-0.614289	0.77814
SLC10A2
SLC10A3	0.286065	0.363415
TRDV1
LOC102724960
SUCO	0.47135	0.168309
IL36G	0.0518512	0.986925
LOC102724962
LOC102724961
LOC102724968	2.53012	0.572635
LOC102724967	-0.124139	0.814246
PEX5L	-0.501736	0.797738
LOC100506990	-0.106294	0.865038
LOC102724969	-2.32758	0.634439
MC1R	0.382734	0.3574
LOC102724964	0.145752	0.935515
LOC102724963
LOC102724966
LOC100288211
LOC102724965	-1.38313	0.462119
LOC390298
SPDYA	0.611901	0.805321
LOC101805491
LOC100506999
OR7E46P
LOC101927803	1.18368	0.392504
LOC101927800
LOC101927801
OR3A4P
C8B	1.46581	0.76885
C8A
MC4R	-1.96737	0.513187
C8G	0.440825	0.64985
SUFU	-0.406965	0.180148
LOC101927806	-0.668645	0.726607
BBS9	-0.145234	0.797939
LOC101927807
LOC101927804	-0.482256	0.614448
LOC101927805
BBS7	0.0534851	0.890597
BBS5	-0.198568	0.623815
LOC400043	1.14048	0.53331
BBS4	-0.0576678	0.860983
LOC101927809	1.14209	0.228545
LOC101927810	2.65718	0.311681
ZHX2	0.573684	0.0779222
PCYT1B
PCYT1A	0.154254	0.611984
ZHX3	0.00424753	0.988733
LOC101927814
LOC101927811	-2.98842	0.47768
CACYBP	-0.141222	0.575882
ZHX1	0.0517718	0.882875
RNF144A
LOC102724902
RNF144B	0.725539	0.0594699
LOC102724901
MC3R
LOC102724904
LOC102724903	1.66212	0.73833
LOC102724900
TAX1BP1	0.232726	0.435765
LOC101927818
LOC102724909	-1.39523	0.779885
TAX1BP3	-0.136164	0.651492
LOC101927816
LOC102724906
LOC102724905	-0.0320994	0.967151
LOC102724908	2.34556	0.632633
LOC102724907	2.34556	0.632633
LOC101927820
AMDP1
LOC101927824	-0.758645	0.717522
LOC101927825	0.0227166	0.992751
LOC101927823
RNU7-7P
LOC102724913
PSMC6P3
LOC400061
LOC102724912
LOC102724915
LOC102724914	-1.39523	0.779885
LOC102724911	-0.217714	0.809482
LOC102724910
LOC101927826	-0.832408	0.318395
LOC727803
RP11-252C15.1
LOC102724917	0.217663	0.798703
LOC102724916
LOC102724919	1.25487	0.740803
LOC102724918	-1.51995	0.672007
LOC101927831
PEX16	0.041983	0.895886
PEX19	-0.312222	0.23521
LOC101927835
LOC101927834
MT2P1	1.46581	0.76885
RNU7-6P
PEX10	-0.396574	0.245681
PEX12	0.228886	0.499966
PEX13	0.148142	0.676167
PEX14	-0.478139	0.12151
PSMC6P2
PSMC6P1	-0.27791	0.600635
LOC102724924
LOC102724923	1.08537	0.663725
LOC102724926
LOC102724925
LOC102724920
LOC102724922	3.53021	0.294345
LOC102724921	1.84319	0.414388
MC5R	4.05641	0.167231
LOC101927839
LOC101927837	-0.285492	0.786573
LOC101927838	1.27588	0.021609
LOC102724928
LOC102724927	-1.82885	0.156483
LOC102724929
LOC101927842
LOC101927840
LOC101927841	0.0140632	0.976718
LOC101927846
LOC101927844
INPPL1	-0.366709	0.149089
RBM22P2	5.48232	0.0157321
RBM22P1
IGF1R	0.137508	0.6386
PPIP5K1	-0.155572	0.673836
PPIP5K2	0.129137	0.753272
MIR6129
MIR6127
ENPP2	0.300035	0.75224
ENPP1	-1.24742	1.56919e-05
MIR6128
LOC101927848	0.397972	0.43841
ENPP4	0.00277185	0.994881
MIR6125
ENPP3	-4.17851	0.133358
MIR6126	-0.0710754	0.947099
ENPP6	-0.0483909	0.98704
ENPP5	-0.771554	0.551047
MIR6124
ENPP7
LOC101927853
LOC101927854	3.55179	0.110347
SNORA59A	-1.35324	0.786469
LOC101927852
SNORA59B	-2.40322	0.623073
LOC101927857
CPSF1P1	-0.669756	0.321079
LOC101927858	1.56591	0.179719
LOC389249
LOC101927855
LOC101927856	-2.40322	0.623073
LOC101927850	-0.0248019	0.979004
NDFIP2-AS1
DHDDS	-0.117766	0.689425
LOC101927859	-2.32758	0.634439
RBMS2P1	0.884969	0.547985
LOC101927864	1.34602	0.589904
LOC101927863	-1.40159	0.587242
LOC101927866
HTRA3	-1.09398	0.105127
LOC101927867
HTRA4
HTRA1	-1.31281	0.00048294
HTRA2	-0.0667535	0.823008
DAPP1	1.66212	0.73833
RNU7-3P
LOC101927861	-0.0468174	0.989447
AP000472.2	0.776478	0.603817
LOC101927875
LOC101927874
LOC101927879	-2.35777	0.255747
HULC
LOC101927877
LOC101927878
CHCHD10	-0.658785	0.06874
LOC101927871
RNU7-2P
LOC101927872	-0.937882	0.815688
IGF2R	0.448783	0.104914
BSPRY	-3.14147	0.186569
LOC101927870	-1.39523	0.779885
RBM22P6
RBM22P5
RBM22P4
RBM22P3
OR7M1P	-0.266391	0.909021
LOC101927886	0.225025	0.851293
LOC101927885
LOC101927888	2.53012	0.572635
LOC101927882	-1.00929	0.799045
LOC101927880	-2.5075	0.17915
LOC101927881
CA1
CA3	0.433155	0.642323
ZIC2	-0.470388	0.12668
CA2	-0.29601	0.401633
ZIC3
ZIC1
CA4
CA7	-0.535359	0.853599
MIR103A2	1.70518	0.593064
MIR103A1
CA6	-2.96317	0.443634
CA9	-3.12792	0.00406101
CA8	0.43468	0.781704
TMEM189-UBE2V1	-0.0566574	0.835856
MIR6165
SUN3	4.13541	0.0424963
LOC101927897
SUN2	-0.285863	0.277732
LOC101927898	1.06304	0.768343
LOC101927895	-0.674875	0.707535
SUN1	-0.147402	0.588568
LOC101927896	-2.49524	0.184888
LOC100132260
ATP6AP1	-0.322515	0.237337
LOC101927899
CAD	-0.34833	0.166297
LOC100132261
ATP6AP2	-0.00249643	0.993725
HUNK	1.46581	0.76885
LOC101927890
LOC101927894
SUN5
LOC101927892
RBM48P1
CAT	-0.764806	0.0043343
MIR103B2	1.70518	0.593064
MIR103B1
LOC100132268
SHANK3	-0.412586	0.241634
SHANK2	1.9514	4.17937e-05
SHANK1	0.699926	0.0212773
OR5G1P
DAPL1
FLJ44087
CBL	0.435565	0.24242
SV2C
SV2B	1.59545	0.624476
SV2A	1.00406	0.694491
TBX22
CBS	2.53012	0.572635
TBX21
TBX20	0.301916	0.813228
CLVS2
CASP3P1
CLVS1	1.50438	0.678762
MIR6130
MIR6131
LOC100132280
CCK
ZIC4
ZIC5
SUOX	-0.559335	0.0965475
TBX19	-0.125624	0.823217
TBX18	1.62469	0.388747
CD2
TBX15	0.32534	0.648796
CD4	3.44113	0.322129
CCS	-0.275262	0.460034
LOC390250
RPS16P10
CD6	-2.36579	0.606757
LOC390251
CD5	-0.535359	0.853599
TBX10	-1.22224	0.270349
CD7	-0.115252	0.973726
LOC390255
CD9	-0.293255	0.258662
LOC389273
MIR6134
MIR6132
MNX1-AS1	-0.886664	0.169698
MIR6133
RPL36AP13
CDA	0.886201	0.13494
RPL36AP14
RPL36AP11
RPL36AP12
RPL36AP17
RPL36AP18
RPL36AP15
CLEC10A
RPL36AP16
RPL36AP19
AC004053.1	0.964706	0.655676
SCN11A	1.59545	0.624476
RPL36AP20
RPL36AP21	-1.39523	0.779885
RPL36AP24
RPL36AP25
RPL36AP23
SSTR5-AS1
RP4-760C5.5	1.66212	0.73833
RPL36AP28
RPL36AP29
RPL36AP26
CLEC11A	0.924727	0.291242
RPL36AP27
HUS1	0.469112	0.198004
FLJ34503	-1.35324	0.786469
CEL	-0.115222	0.85184
NUP93	-0.0991922	0.707212
BCAN	1.78094	2.67489e-07
SCN10A
BCAM	-0.773552	0.0226199
LOC100132229
HECW2	0.826906	0.294208
HECW1	-0.304107	0.398923
SRFBP1	0.519154	0.195594
NUP98	0.0316711	0.903095
RPL36AP31
LOC100132223
RPL36AP32
CFB	0.39605	0.282473
RPL36AP30	-0.881032	0.748578
CFD	2.8456	0.309335
CFH	-0.522726	0.134386
CFI	-3.66503	0.2543
LOC642502	0.257729	0.782426
CFP	-0.600142	0.191315
RRP7A	0.0076701	0.978693
LOC100132239
RRP7B	-0.1981	0.554452
NUP85	-0.287438	0.290152
NUP88	-0.0981288	0.709403
CGA
CGB	0.341406	0.854542
C3orf18	-0.705621	0.033189
LOC100421409	0.923504	0.820112
C3orf17	0.186924	0.52487
MCAM	-0.6482	0.014884
LOC100421401	0.913078	0.0751011
LOC100421400	2.34556	0.632633
CGN	-0.777489	0.0977907
C3orf14	-0.106599	0.769846
LOC100421402	-0.0105531	0.988919
MCAT	-0.0942894	0.764433
LOC100421404	0.367398	0.805646
LOC100132249	-0.772538	0.698673
ZNF559-ZNF177	1.30989	0.485078
OR10AH1P
LOC100132242
RPL36AP10
MOCS2	-0.178992	0.543092
MOCS3	-0.108228	0.754864
TMEM110-MUSTN1	-0.576266	0.277356
STON1	-1.06845	0.110172
CHM	0.157105	0.704367
STON2	0.217322	0.617307
MCEE	0.116326	0.835021
FGD5-AS1	-0.327175	0.240274
RRP12	0.312728	0.231561
CIC	-0.307766	0.261835
RP11-397C12.1
RRP15	0.414606	0.179519
ZIK1	-0.768766	0.843094
EDARADD
MIR4659A
MIR4659B
LOC642513
CIT	-0.286338	0.332013
SLC9B1P3
SLC9B1P2
SLC9B1P5
SLC9B1P4
PLIN4	-0.266279	0.607338
PLIN3	-0.517687	0.0509694
PLIN2	-0.323691	0.215271
PLIN1	-0.708113	0.535098
RCCD1	-0.410595	0.146692
MOCS1	-0.318542	0.252726
PLIN5	0.413997	0.758886
TRBV12-1
DCAF12L2	1.46581	0.76885
DCAF12L1	2.92779	0.505221
RP11-1072A3.2	-0.425772	0.610112
TRBV12-2
TRBV12-3
TRBV12-4
SLC9B1P1
TRBV12-5
RASSF10	-1.08381	0.667534
MINOS1	-0.288441	0.337248
LOC642550
RRP36	-0.136801	0.633539
CKB	-1.18404	0.00246505
PAIP2	-0.0714176	0.779925
ZIM2
PAIP1	-0.0845499	0.750556
ZIM3
BCHE	0.268134	0.429066
HIPK4	0.100667	0.963282
AC020571.3	0.747289	0.62594
CKM	-0.586027	0.792286
MCF2	-2.26595	0.428997
MOCOS	0.720652	0.0139485
G0S2	1.25667	1.71829e-05
RRP1B	-0.0268902	0.925446
HIPK1	0.403595	0.295263
HIPK3	0.811666	0.382598
HIPK2	0.764668	0.0377028
HERC2P10	0.341696	0.882349
LOC100134868	-0.740238	0.500717
FOSB	1.78569	0.000232134
CLC
TMEM229A
LOC100132202
RNASEH2CP1
RBMS1P1	0.604749	0.450617
MSX2P1
TMEM229B	-1.06426	0.0890087
LOC100506908	3.05649	0.428026
LOC100506901	0.341907	0.556929
LOC100421455
DNM3OS
CLU	-0.0401148	0.899407
MT1DP
LOC100288268
OIP5	-0.138153	0.67911
IFNA11P
DIO1	1.25487	0.740803
LOC100421465
DIO2	1.77638	0.0493298
LOC642554	1.09668	0.762718
DIO3
FAM91A1	0.471058	0.226525
LOC100421468	-0.5131	0.849743
MTNR1A
MT1CP
MTNR1B	-1.35324	0.786469
TBCAP1	1.09668	0.762718
TBCAP2
TBCAP3	-2.36579	0.606757
LOC100421462
IFNA12P
PMM2P2
LOC100506929
OR7E62P	-1.54287	0.640008
CNP	-0.79335	0.00273008
PMM2P1
LOC100421476
LOC100421478
EDRF1-AS1	1.24705	0.539776
RP11-72L22.1	2.21639	0.0929407
LOC642590	-0.21256	0.733971
LOC100421472
LOC100421471
LOC100421474
CD300LB
CD300LD
LOC100506922	0.379321	0.652552
CD300LF	1.66212	0.73833
CD300LG
MCL1	0.428173	0.114216
LOC400026
SRSF10P1
TCEANC	0.122908	0.960224
SRSF10P2	1.46581	0.76885
LOC642579
BCL9	-0.072652	0.822692
UBOX5	-0.579982	0.110331
OR6C64P
BCL6	0.594555	0.0537682
LOC100421483
LOC100421482
CPD	0.148622	0.676553
BCL3	-0.162716	0.652733
GLUD1P3	0.157187	0.793016
BCL2	0.308199	0.540465
LOC400036
GLUD1P4
CPE	-0.333639	0.453497
GLUD1P5
LOC100506911
GLUD1P7	-1.04995	0.606976
OR51H2P
LOC100134822	1.37998	0.121303
GLUD1P8
GLUD1P9
OSCP1	-0.0874109	0.910929
CPM	0.800497	0.715458
LOC100421417
RPL36AP55
CPP
LOC100421419	2.30508	0.251883
CPO	0.24587	0.925129
MCM7	-0.640557	0.018415
LOC100506946
CPQ	-0.425388	0.391475
COL14A1	-0.466186	0.873746
MCM8	0.284004	0.365688
MCM9	0.363425	0.359202
LOC100421411
LOC100421414	1.66212	0.73833
CPZ	-0.0108793	0.9861
KBTBD13	-0.814716	0.819883
KBTBD12
OR51H1P
SRIP1
SRIP2
SRIP3
CEP170B	0.266467	0.318197
LOC100506943
LOC100506944
TCEB3C
OIT3	-1.35324	0.786469
TCEB3B
DPRXP5
DPRXP4	-2.40322	0.623073
CR2	-1.01371	0.503824
DPRXP3
CR1
DPRXP2
GGPS1	-0.29475	0.477678
DPRXP1	1.46581	0.76885
SGIP1
DIS3	0.255972	0.433127
LOC100506937
HMGN2P19
HMGN2P18
DPRXP7
HMGN2P17	-0.00498978	0.999161
DPRXP6
HMGN2P16
OR6C66P
HMGN2P15	0.203901	0.951083
HMGN2P14
HMGN2P13
SAPCD2	-0.797906	0.00330568
HMGN2P11
SAPCD1	-0.369821	0.668987
HMGN2P10
LOC100288233
XCL2
MCM3	-0.362218	0.151215
ST20-MTHFS	0.394716	0.372207
CRH
XCL1	1.06304	0.768343
MCM4	-0.631157	0.0134159
MCM5	-0.626522	0.0227954
IGKV3D-7	1.66212	0.73833
MCM6	-0.434945	0.0939492
CRK	0.15539	0.603322
MCM2	-0.849839	0.00111871
RPL36AP35
CRP
RPL36AP36
RPL36AP33
RPL36AP34
RPL36AP39
LOC402634
RPL36AP37	-0.125055	0.658092
RP11-64I17.1
RPL36AP38
CRX
LOC100288241
C1RL-AS1	0.705932	0.0931132
LOC100421438	0.0864959	0.960342
HMGN2P29
LOC100421437
HMGN2P28	3.05649	0.428026
HMGN2P27
HMGN2P26
STOX2	0.304468	0.649332
HMGN2P25
HMGN2P24
HMGN2P23
HMGN2P22
HMGN2P21
HMGN2P20
IL21R	0.510235	0.825219
LOC402641
CSK	0.0183334	0.946151
BCO2	-0.646954	0.682854
RPL36AP42	0.00762425	0.980567
DKFZp434L192
RPL36AP43	2.53012	0.572635
STOX1	1.61536	0.233454
RPL36AP40
RPL36AP41
RPL36AP46
SLC35A2	0.0814808	0.772304
SLC35A1	0.556557	0.103478
RPL36AP47
SLC35A4	-0.029602	0.912965
RPL36AP44	0.909672	0.588743
SLC35A3	0.316318	0.41291
RPL36AP45
PEX12P1
RPL36AP48
LOC402644
RPL36AP49
LOC100421444
OR6C69P
LOC100421446
KBTBD11	0.89672	0.304371
CPPED1
HMGN2P39
MAB21L3	-0.0889726	0.97401
HMGN2P38
ASXL1	-0.132043	0.601153
HMGN2P37
HMGN2P36
HMGN2P35
HMGN2P34
HMGN2P33
HMGN2P32
CTH	1.93404	1.79366e-09
ASXL3	0.144428	0.9534
MAB21L1	-1.35324	0.786469
HMGN2P31
LIFR-AS1	-1.38722	0.286268
ASXL2	0.516786	0.229433
MAB21L2	-1.39523	0.779885
HMGN2P30
RPL36AP50
BCOR	-0.118478	0.714889
LOC100506955
RPL36AP53
RPL36AP54	2.34556	0.632633
RPL36AP51
OR7E66P
RPL36AP52
SLC35B3	0.154794	0.663975
SLC35B2	-0.141225	0.626806
IL1RN	1.38585	0.486885
SLC35B4	-0.0488841	0.876147
OR5H8P	-0.00498978	0.999161
LOC100506869
IL23R
SLC35B1	0.266782	0.352547
OSBPL9P6	-2.96317	0.443634
CALR4P	1.46581	0.76885
OSBPL9P1
OSBPL9P2
OSBPL9P3
OSBPL9P4
MGC45922
LOC727980	-0.950671	0.443666
ARFIP2	-0.277715	0.344526
ARFIP1	0.0473308	0.892225
LOC100506860	-0.598555	0.6366
SLC35A5	0.455498	0.213364
NDUFS5P7
TANGO6	-0.166407	0.59232
OR5H7P
LOC100506858
IL1R1	0.201958	0.662977
IL1R2	-0.501736	0.797738
TANGO2	0.182863	0.526904
LOC100506859
SLC35C2	0.111567	0.70581
SLC35C1	0.038625	0.892122
IL23A	0.779269	0.149096
NDUFS5P1
NDUFS5P2
OR3B1P
NDUFS5P3
NDUFS5P4
LOC100506851
NDUFS5P5
SLC35D1	0.417921	0.209697
AC079145.4	-0.397385	0.865681
LOC101927902	-2.36579	0.606757
SH2D2A	1.32727	0.00156999
SLC35D3	2.92779	0.505221
SLC35D2	0.335322	0.312387
UBA6-AS1	0.832808	0.0129348
OR2AI1P
MT1JP	1.66212	0.73833
RP11-494M8.4
LOC101927906	-2.91212	0.498791
LOC101927903	0.0689079	0.95716
LOC727967	-0.382373	0.235489
LOC101927904
OR7E59P
LOC100506882
LOC101927908
LOC100506885	-1.23366	0.603607
LOC727964
XCR1
SLC35E2	0.0638689	0.894318
SLC35E1	0.174154	0.521077
LOC101927913
SLC35E4	0.114137	0.751892
LOC101927910	0.717178	0.297418
SLC35E3	-0.267165	0.42383
LOC101927911	1.30418	0.412741
SH2D1A
SH2D1B	0.303433	0.785606
LOC100288337
LOC100506870	0.628259	0.575427
MT1IP
LOC101927916
OR5H5P
LOC727978	3.00807	0.226978
LOC101927915
LOC389199	-0.681289	0.762035
LOC101927918
LOC101927919	-0.247657	0.777683
SLC35F6	0.0213761	0.935894
MRPS31P1
LOC101927920
TRIM49D2P
SLC35F3	0.319673	0.359629
LOC101927923	1.46581	0.76885
SLC35F2	0.371037	0.167823
CAB39L	0.00606229	0.988441
SLC35F5	0.40012	0.286556
LOC101927921
LOC101927922	2.69644	0.563613
SLC35F4	0.431074	0.855318
SLC35F1
LOC100421499
SIPA1L2	0.691917	0.111235
MRPS31P4	0.491436	0.409427
SIPA1L3	0.2566	0.337701
MRPS31P5	0.888199	0.05807
MRPS31P2	2.35871	0.397715
LOC100421490	1.65678	0.202627
RP4-777D9.2	2.53012	0.572635
SIPA1L1	0.16223	0.544774
LOC100421494	-2.32758	0.634439
LOC100421493
IGHD2-21
LOC727944
RNA5-8SP3
RNA5-8SP2
RNA5-8SP5
RNA5-8SP4
LOC101927929	-0.42106	0.647101
RNA5-8SP7
RNA5-8SP6
LOC101927931
LOC101927934	-0.669718	0.47978
LOC727947
SLC35G4
LOC101927935
SLC35G3
SLC35G6	0.923504	0.820112
LOC101927932	-0.847764	0.692134
LOC101927933	1.46581	0.76885
SLC35G5	-2.36579	0.606757
MT1P3	-0.490816	0.856693
SLC35G2	0.0885579	0.751081
SLC35G1	0.414374	0.261278
GLTSCR2	-0.083621	0.776491
MT1P1	2.53012	0.572635
GLTSCR1	0.170276	0.574549
MIR105-2
MIR105-1
LOC101927939	-0.937882	0.815688
LOC101927936
MPRIPP1	-0.469396	0.569385
RPS3AP9
LOC101927941	3.8172	0.221017
AMER1	-0.121916	0.74696
LOC727919	-0.165853	0.919915
LOC101927942
AMER2
AMER3
LOC101927940
RPS3AP5	0.410121	0.861923
LOC101927946
RPS3AP6	0.0819405	0.815997
RPS3AP7
ZNRD1-AS1	0.577816	0.344388
LOC101927943
RPS3AP8	1.66212	0.73833
RGPD6	2.62359	0.326022
RPS3AP1
RGPD5	0.808778	0.640462
RPS3AP2
RGPD8	0.702971	0.299594
RPS3AP3
RPS3AP4
RGPD2
RGPD1	4.11522	0.153754
AGAP2-AS1	-0.920416	0.012439
RGPD4	-1.18088	0.419044
RGPD3	0.0224321	0.989056
BEGAIN	-0.228328	0.703981
TCEAL8	-0.313139	0.304228
TCEAL7
TCEAL6	-2.98842	0.47768
TCEAL5	-1.39523	0.779885
TCEAL4	0.13276	0.643572
TCEAL3	-0.367406	0.297887
TCEAL2
TCEAL1	-0.564031	0.108084
LOC101927949	3.28194	0.406739
LOC101927952	0.472627	0.832029
LOC101927953
SVIL	-0.318385	0.232292
LOC101927956	-1.35324	0.786469
LOC101927957	0.598983	0.738053
LOC101927954
LOC101927955	1.66212	0.73833
SVIP	-0.306756	0.883708
SPCS3	0.22	0.454876
SPCS2	-0.00822891	0.976557
SPCS1	-0.0496088	0.861673
QPCT	0.478311	0.164942
LOC101927958
AP1B1P2
AP1B1P1	0.886747	0.704004
LOC101927959	-1.35324	0.786469
IGHD2-15
NUPL2	0.136691	0.677494
NUPL1	0.155678	0.672326
LOC727930	-1.39523	0.779885
SIPA1	-0.925022	0.00330356
LOC101927963	0.0829572	0.917121
SOCS2P2
RP11-234B24.2	3.05649	0.428026
LOC101927961
LOC101927962
APOOP5
LOC101927967	-0.0501396	0.970957
LOC100132172
APOOP4
APOOP3
APOOP2
LOC100132174
APOOP1
LOC101927966	1.46581	0.76885
C3orf65
CLEC18C	1.13568	0.666041
CLEC18B	1.17577	0.335198
LOC101927960	-1.35324	0.786469
SOCS2P1
C3orf67	-0.464399	0.600689
CLEC18A	0.0127694	0.991723
LOC159007
OR5H15
OR5H14
C3orf62	0.918651	0.0119632
FPGT	-0.187981	0.656449
FPGS	-0.412795	0.186597
LOC390101
GATSL2	-0.406497	0.641043
LOC100132179
LOC101927974	0.800075	0.159269
LOC101927975
IGHVII-33-1
LOC101927973
FLJ46552	2.53012	0.572635
LOC101927978	0.0118295	0.990822
LOC101927971
C3orf79
CLEC19A
C3orf72
C3orf70	1.50438	0.678762
SPECC1L	0.193485	0.464553
TIMELESS	-0.383486	0.148094
LOC149684
NUPR1	2.32209	9.13777e-07
LOC101927986	0.80527	0.499856
LOC101927984
LOC101927989	2.07395	0.168904
RP11-363G15.2
LOC101927988
CLEC16A	0.0244239	0.932187
LOC101927982
CAMSAP1	-0.0242925	0.929793
CAMSAP2	0.553526	0.201834
C3orf80	-0.0983171	0.91352
C3orf83	2.43295	0.230631
C3orf84
NPC1L1	2.82871	0.271259
NAGPA-AS1	-1.43274	0.340676
AMELX
AMELY
LOC101927996
LOC101927997
RWDD4P1	0.0563934	0.954088
LOC353194	0.905193	0.679058
PNPT1	-0.34915	0.232278
LOC101927995
RWDD4P2	0.163827	0.760643
LOC101927998
LOC101927999	2.16139	0.29422
CLEC17A	0.531192	0.869331
LDLRAD4-AS1
LOC101927993
LOC101927991
DAK	-0.422059	0.207112
CAMSAP3	0.687632	0.708361
DAP	-0.68152	0.0101966
DAO
SKIV2L	-0.275838	0.293489
DNAJC3-AS1	-0.237777	0.844793
C3orf27
C3orf22	2.53012	0.572635
DBI	-0.296225	0.285206
CLEC14A
DBH	3.58218	0.107023
C3orf20	2.16139	0.29422
PEG3-AS1
DBP	-2.04665	0.0362193
DBT	0.332827	0.314016
LOC102388891	-0.439697	0.603217
OR5H4P
STPG1	-0.244431	0.489781
C3orf38	0.172065	0.600637
SVOP
STPG2	0.545101	0.79095
DCD
DCC
TAF9BP1
C3orf33	0.123298	0.777704
C3orf30
C3orf36
DCK	-0.437293	0.215592
DCN	1.66212	0.73833
C1QTNF9B	1.29833	0.237831
TAF9BP2	3.17156	0.395373
C3orf35	-0.551232	0.711664
ZAP70	-0.133617	0.93828
DCT	1.03966	0.412029
OR5H3P
DCX	1.46581	0.76885
DNASE2	0.480524	0.108976
DNASE1	0.12619	0.70774
LOC100132146
MIR1289-1
MIR1289-2
C3orf49	-0.937882	0.815688
DDC	-0.624987	0.846198
LOC147004
CLEC12A
CLEC12B
C3orf43
DDO	-0.74964	0.233837
DDN	-1.56102	0.00340554
SNORA18	-0.243006	0.72592
SNORA19
DDT	-0.369407	0.229999
SNORA17	0.626641	0.680817
LOC100132154
SNORA15	2.92779	0.505221
SNORA12	-2.40322	0.623073
SNORA13	1.95062	0.208481
LOC392787	-0.624987	0.846198
SNORA10	-1.14302	0.127517
SNORA11	3.69743	0.29636
LOC91450	-3.6952	0.241261
SNAPC5P1
C3orf55	-0.492048	0.416515
C3orf52	1.15289	0.00718082
DEK	0.0491926	0.877172
C3orf58	0.0827636	0.844317
C3orf56
DES	-0.905307	0.241828
RPL31P49	-1.5927	0.652337
MDC1	0.190159	0.486216
RPL31P48
LOC101927689
SNORA40	-0.0897848	0.858143
LOC101927686	-2.98842	0.47768
LOC101927687	-1.35324	0.786469
LOC100132570	-3.6952	0.241261
LOC101927680
RPL31P41
RPL31P40
LOC101927681	0.232353	0.940357
RPL31P43	-1.35324	0.786469
RPL31P42
RPL31P45
LOC101927684
MIR4666A
RPL31P44
LOC101927685	-0.329348	0.875749
RPL31P47
MIR4666B	-1.10615	0.708529
RPL31P46	0.986773	0.487214
KRTAP3-4P
IL4I1	0.985265	0.233774
SNORA38	1.66212	0.73833
RPL31P50
SNORA39	-1.42403	0.610073
LOC100132571
SNORA37
SNORA34	0.144918	0.946304
TGIF2P1	1.64328	0.493384
SNORA35
SNORA32	1.77231	0.150159
SNORA33	0.949602	0.297785
SNORA30
SNORA31	1.57182	0.414177
LOC101927699	2.05634	0.264507
RPL31P38
RPL31P37
LOC101927697
RPL31P39
RPL31P30	-1.42406	0.657006
LOC101927691	2.69644	0.563613
RPL31P32
RPL31P31
LOC101927690	2.65718	0.311681
RPL31P34
SNORA2A
LOC101927695
RPL31P33
SNORA2B	-1.35324	0.786469
LOC101927696	-0.499392	0.445857
LOC101927693
RPL31P36
RPL31P35
AR	-0.197425	0.809426
SNORA29	-1.39523	0.779885
SNORA27	-0.619784	0.655337
SNORA28	-2.32758	0.634439
SNORA25	0.956298	0.522695
SNORA26	0.233151	0.871531
SNORA23	-0.900543	0.723491
SNORA24	1.0249	0.51852
SNORA21	0.393392	0.772729
SNORA22	-1.39523	0.779885
RWDD1P3
CGGBP1	0.0461784	0.88274
PHC1P1	-0.536535	0.218899
GRID2IP	1.46581	0.76885
SNORA20	1.25487	0.740803
RWDD1P1
SNORA61	-0.14418	0.803709
SNORA62	0.730337	0.278842
SNORA60	1.62593	0.619597
DHH	0.0399192	0.969749
ACTL7A
ACTL7B
FPR1	3.28194	0.406739
RPL31P63
RPL31P62
FPR3
FPR2	-1.35324	0.786469
SNORA5B	0.224524	0.899578
SNORA5C	0.419823	0.667937
C2	-0.273911	0.797485
DYNC2LI1	-0.33528	0.521598
C3	0.578574	0.22819
SNORA5A	0.119346	0.941736
C5	-1.65033	0.058343
C6
C7
C9
SNORA58	-1.35324	0.786469
SNORA56
SNORA57	-1.43845	0.67668
SNORA54	-1.35324	0.786469
SNORA55	-0.459109	0.869665
SNORA52	0.765947	0.236489
LOC100132599
SNORA53	0.992776	0.593379
SNORA50	-1.35324	0.786469
RPL31P59
SNORA51	0.0340753	0.967251
PES1P1
PES1P2
RPL31P52	0.18187	0.967805
RPL31P51
RPL31P54
RPL31P53
RPL31P56
CP	-0.523333	0.271191
RPL31P55
RPL31P58
RPL31P57
CS	-0.263716	0.296619
RPL31P61
SNORA49	0.0518512	0.986925
RPL31P60
SNORA47	0.648291	0.824141
SNORA48	0.714028	0.511595
SNORA45	0.67707	0.555906
SNORA46	-1.35324	0.786469
SNORA43	1.66212	0.73833
SNORA44	1.28917	0.31959
SNORA41	0.773207	0.695916
DMRTC1B
SNORA42	1.46581	0.76885
SNORA84	1.24705	0.539776
LRSAM1	-0.0996506	0.743096
SNORA81	0.188234	0.843006
DCAF13P3	0.0356861	0.994068
DCAF13P2	1.66212	0.73833
SNORA80
RPLP1	0.0101499	0.973015
RPLP0	-0.17058	0.537396
QPRT	0.737754	0.708913
DCAF13P1
ECSIT	-0.151988	0.626778
SNORA7B	4.17181	0.144414
IGLV2-33
SNORA7A	-0.801197	0.67686
IGLV2-34
RPLP2	-0.0275605	0.930861
SNORA78	0.491144	0.663572
SNORA79
SNORA76	-0.606021	0.406665
SNORA77	-1.35324	0.786469
SNORA75	3.17156	0.395373
SNORA72	0.391459	0.851025
SNORA70	0.000804908	0.998619
ACTL6B
ACTL6A	-0.44166	0.0864138
SIRT4	0.197973	0.85521
SIRT5	-0.493215	0.141147
SIRT6	0.135238	0.662258
SIRT7	0.388796	0.182392
F2	0.115718	0.928992
F3	1.05369	0.000430338
SIRT1	0.339279	0.369218
BIVM-ERCC5	0.236647	0.473023
SIRT2	-0.287451	0.388336
F5	1.21593	0.587746
SIRT3	-0.356719	0.312253
F7	2.92779	0.505221
F8	0.503019	0.318801
BDH2	-0.318194	0.413406
F9
BDH1	-0.107776	0.742476
CDC42EP5
CDC42EP4	-0.528688	0.0496867
TGIF2LX	0.568776	0.426898
CDC42EP3	-0.0474946	0.854171
OR10AK1P
TGIF2LY
CDC42EP2	-0.0976151	0.748776
SNORA69	-1.73244	0.423275
CDC42EP1	0.509538	0.0819232
FLJ22447	-0.665398	0.821364
LOC100132541
SNORA67	0.0767164	0.864393
SNORA68	0.348481	0.69607
SNORA65	0.695459	0.559275
LOC100132543
SNORA66	0.0452811	0.973416
DLD	-0.233331	0.405869
SNORA63	1.0213	0.180622
MDFI	1.01826	0.00823951
SNORA64	-0.66047	0.330133
RPL31P27
RPL31P26
NARSP1	-2.32758	0.634439
FH	-0.438507	0.103558
RPL31P29
RPL31P28
ARL14EPL	2.59987	0.329072
RPL31P21	1.66212	0.73833
RPL31P20
RPL31P23
CCNDBP1	-0.0409809	0.880476
RPL31P22	1.46581	0.76885
RPL31P25
RPL31P24
HLA-DMA	0.425833	0.635436
HLA-DMB	-0.945328	0.565673
OR6C71P
DMD	1.46581	0.76885
CSMD3	1.22391	0.362313
CSMD2
GC	-1.39523	0.779885
CSMD1
RPL31P16
RPL31P15
RPL31P18
RPL31P17
MDH1	-0.448757	0.0942468
GK	0.48098	0.473341
RPL31P19
MDH2	-0.347835	0.2149
RPL31P10
HNRNPUL2-BSCL2	-0.374837	0.161197
RPL31P12
RPL31P11
RPL31P14
RPL31P13
TTLL7	-0.000880817	0.998576
TTLL6	0.633598	0.531832
LPGAT1P1
TTLL5	-0.0467716	0.877419
TTLL4	0.124601	0.682522
TTLL3	-0.421492	0.269094
OR6C72P
TTLL2	4.36213	0.108399
TTLL1	-0.914206	0.191813
OR9R1P
GGT3P	-2.91212	0.498791
LOC100132562	1.66212	0.73833
TTLL9	3.67885	0.0920417
TTLL8
IFNA22P
LOC102724773	2.34556	0.632633
HP
LOC100421332
LOC102724772
HR	-1.23544	0.000634692
LOC102724775
LOC102724774
LOC100421336	2.34556	0.632633
LOC102724771
LOC102724770
HPGDS
LOC102724777
ABCB10P1
OR6C73P
LOC102724776	1.46581	0.76885
LOC102724779
ABCB10P4
LOC102724778
LOC100421330
ABCB10P3
PABPC4L	0.200974	0.765543
GGT4P	3.3425	0.392482
HLA-DOA	1.66212	0.73833
HLA-DOB	0.396431	0.700293
IK	0.025975	0.918257
VPS33A	-0.0551156	0.851212
VPS33B	-0.0172679	0.95151
LOC100421344
LOC102724784
LOC100421343
LOC102724783	1.06304	0.768343
LOC102724786	1.09668	0.762718
LOC102724785
LOC102724780	-2.91212	0.498791
LOC100421347
LOC102724782	0.713702	0.2559
LOC102724781	0.0356861	0.994068
LOC100421349
LOC102724788
LOC102724787
LONRF2P2
LOC102724789
LONRF2P1
RP11-10N16.2
NSMAF	0.0795694	0.77466
ECSCR	-2.18789	0.434347
LOC102724795	0.611901	0.805321
DPT
LOC102724794
LOC102724797
LOC102724796
LOC102724791	1.20089	0.0874421
LOC100421358	5.17206	0.0234725
LOC102724790
LOC102724793
LOC102724792	0.858773	0.554119
IGLV2-11
LOC102724799
IGLV2-14
LOC102724798
LOC644893
LOC727681
IGLV2-18
MDN1	0.983092	0.000514944
KL	1.46581	0.76885
DR1	0.379268	0.220392
BDNF	-0.319406	0.321653
LOC100421368
KY	-2.98842	0.47768
ZC3HC1	-0.107191	0.728991
LOC100132524
LOC100421362
LOC100421361
LOC100421364
IGLV2-23
MDM2	0.311144	0.392156
HLA-DRA
MDM4	0.640439	0.038939
IGLV2-28
LOC100132520
SNORA80B	-0.814716	0.819883
MDM1	0.349417	0.377707
RP11-154D17.1	-2.32758	0.634439
SH2D4A	0.230738	0.423061
SH2D4B	-0.896761	0.585137
GGT8P	1.78406	0.159428
LOC100506827	0.485788	0.700736
MIR4662A
LOC102724731
WHSC1L2P
MIR4662B
LOC642249
LOC102724730	-0.335821	0.817261
LOC102724737
LOC102724736
LOC102724739
LOC102724738
LOC102724733	-0.186342	0.823579
MB	-0.847318	0.615087
LOC102724732
LOC102724735
DSE	0.604405	0.0806814
LOC102724734	-2.32758	0.634439
MDP1	-0.31088	0.378389
SPG11	0.340338	0.250281
LOC100421308
DSP	0.181023	0.532767
LOC100421307
LOC100421309
DST	0.828975	0.00614617
SH2D3A	0.141962	0.67203
SH2D3C	-0.283683	0.901843
LOC642236	0.43353	0.480683
LOC100421300
VPS37C	0.0273759	0.926383
CALM2P4
LOC102724740	-0.972302	0.792482
VPS37D	-1.38953	0.013696
CALM2P3	-0.841042	0.826301
LOC102724742
CALM2P2	0.688851	0.436318
VPS37A	0.351881	0.26737
LOC102724741
VPS37B	0.291498	0.281582
CALM2P1
LOC100421303
LOC100421306	2.75352	0.295612
LOC102724748	0.650575	0.604025
LOC102724747	-0.0679254	0.968118
LOC102724749	1.06304	0.768343
LOC102724744
LOC102724743
VPS26BP1
LOC102724746
LOC102724745
IL6RP1
LOC100506811
BDP1	0.810091	0.420997
DTL	0.221406	0.486305
OSTM1-AS1
RNFT2	-0.876883	0.139392
IFNA20P
COL15A1	-0.270418	0.706912
LOC100421311	0.80348	0.708806
LOC102724751
HSD17B14	-0.570206	0.694699
LOC102724750
HSD17B13	-0.72233	0.746732
LOC102724753
LOC102724752	0.275026	0.922748
HSD17B12	0.215391	0.465602
HSD17B11	-0.0822195	0.771961
HSD17B10	-0.0855281	0.780722
CRHR1-IT1	-0.426666	0.481025
RNFT1	0.363544	0.369572
LOC102724759	1.46581	0.76885
LOC102724758
SLITRK2
LOC102724755
LOC102724754
SLITRK1
SLITRK4	0.388912	0.613029
LOC102724757	0.354143	0.849366
SLITRK3
LOC102724756
SLITRK6	-0.889627	0.481454
SLITRK5	-0.684975	0.115766
LINGO2	-0.337047	0.731426
LINGO1	-3.3658	0.328347
LINGO4	-1.35324	0.786469
DUT	-0.476467	0.0762328
LINGO3
LOC400347
LOC102724762
LOC102724761
LOC102724764	0.18187	0.967805
LOC102724763
LOC102724760
MAGOH3P	1.46581	0.76885
LOC102724769
LOC642262
PC	-0.49693	0.106971
LOC102724766
SLAMF6P1
LOC102724765
LOC102724768
LOC102724767
PABPC1L	0.908449	0.0032225
MDGA2
MDGA1	0.00993457	0.983911
SPG21	-0.0393725	0.881526
SPG20	0.0256056	0.932928
LOC100506747	0.292793	0.851943
RGSL1
TXNDC11	-0.217862	0.469751
TXNDC12	0.365766	0.171952
TXNDC15	-0.380396	0.187207
TXNDC16	-0.0916322	0.827034
TXNDC17	-0.145871	0.636648
MGC45800
LOC100506746	0.731806	0.410217
SLC34A3	1.05477	0.204253
HNRNPCP10
SLC34A2	1.46581	0.76885
CAPNS1P1	-2.32758	0.634439
LOC100506737	0.145752	0.935515
SLC34A1	-1.09669	0.598045
TIMD4
DLEC1P1
LOC102724704
LOC102724703
MDS2	-1.35324	0.786469
LOC102724706
LOC102724705	-0.121672	0.917739
LOC102724700
LOC102724702	1.50438	0.678762
LOC102724701
OR5E1P
DXO	0.787301	0.0256838
LOC100506734
LOC102724708	-0.650861	0.641563
LOC102724707
LOC100506730	0.191862	0.832385
TMEM72-AS1	-1.34827	0.576761
LOC100506731	1.46581	0.76885
LOC102724709	-1.34827	0.576761
RNF11P1
EPHA10	-1.29298	0.0819128
RNF11P2
RP4-753M9.1
KIF9-AS1	0.820559	0.202999
MST1R	-0.37143	0.186154
MST1L	-3.38442	0.326944
OSGEP	0.0148907	0.955603
LOC102724715
LOC102724714	-1.39523	0.779885
LOC102724717
LOC102724716
LOC102724711	-1.06255	0.695864
LOC102724710
RP11-756H20.1
SI
LOC102724713
SWI5	-0.114443	0.75033
LOC102724712
DYM	0.174173	0.621799
LOC102724719	-0.841042	0.826301
LOC102724718
LOC102724720	1.25487	0.740803
LOC102724726
LOC102724725
TF	0.02166	0.988549
LOC102724728
TG	-2.40322	0.623073
LOC102724727
LOC102724722
TH	3.53021	0.294345
LOC102724721
LOC102724724
LOC102724723
AC016629.8	0.771929	0.087453
LOC102724729
LOC100506753	-0.870976	0.399138
PCSK2	-1.39523	0.779885
PCSK1	0.75424	0.755577
SLC7A14
PCSK9
SLC7A13
PCSK7	0.166464	0.550762
SLC7A11	1.79897	1.45061e-05
SLC7A10	-1.39523	0.779885
PCSK6	-0.0291427	0.922999
PCSK5	-0.458823	0.372161
PCSK4	-0.7578	0.29858
CLYBL	-0.98713	0.248331
VDAC1P12
VDAC1P11
GNGT1	0.0356861	0.994068
VDAC1P10
GNGT2	2.25701	0.178914
LOC100421372	0.519858	0.49789
HYAL1	0.39611	0.667595
HYAL2	-0.732394	0.0204339
HYAL3	0.00874017	0.981304
HYAL4	0.00564723	0.99544
MCCD1P2	-0.937882	0.815688
SSSCA1	0.0727641	0.814682
L3HYPDH	1.0003	0.0038974
MCCD1P1	2.69644	0.563613
THUMPD3-AS1	0.0352069	0.926119
LOC100421387
LOC100421386
LOC100421385
G2E3	0.709073	0.0752069
RP11-420A23.1	3.05649	0.428026
IGHMBP2	0.160656	0.563822
OR4H12P
LOC100421391
RP11-367N14.2	0.114239	0.930745
LOC100421390
ALS2CL	1.22017	7.09396e-05
PLK1S1	0.053963	0.886872
PLEKHG4B	-0.396052	0.716406
RP5-921G16.2
LOC497256
RNY5P10
XG	1.46581	0.76885
LOC100506790
LOC100506791	-2.4247	0.359477
XK
THEMIS2	-0.530187	0.1111
GLB1L	-0.234393	0.554086
LBX2-AS1	-0.213816	0.637787
LOC100506797	0.180134	0.875276
LOC101927600
TRBV11-1
TRBV11-2
LOC101927605
LOC101927602
LOC101927603	-2.32758	0.634439
TRBV11-3
LOC101927608
LOC101927609	-0.554558	0.732702
LOC101927606
AC003958.2
PAMR1
LOC101927611
RBPMSLP
LOC101927610	2.49936	0.217759
LOC101927615	0.431074	0.855318
LOC101927613
IGHVIII-76-1
DKC1	0.191073	0.447232
LOC101927617	-1.05342	0.645121
AC079610.2	2.53012	0.572635
LOC101927623
LOC101927627
RPL18P10	1.46581	0.76885
RPL18P11
RPL18P12
RPL18P13
HCAR2	-3.32708	0.385662
TRGC1
HCAR3	1.66212	0.73833
EBP	-0.479707	0.135325
HCAR1	-0.948873	0.202723
CASP1P1
LOC389465	1.66212	0.73833
LOC101927628
CASP1P3
CASP1P2
LOC101927629
TRGC2
LOC101927633	-1.08081	0.692874
LOC101927634
PBX2P1	-0.694779	0.753071
LOC101927632	-0.47883	0.595986
LOC101927638
LOC101927635	-0.430261	0.826986
ECD	0.023142	0.934323
PHOX2B
PHOX2A
FERP1	0.751865	0.344771
RHPN2P1	1.66212	0.73833
STT3A	-0.0558585	0.824789
IGHV3OR16-6	1.07958	0.255827
IGHV3OR16-7
LOC389473	1.25487	0.740803
IGHV3OR16-8
STT3B	-0.0178332	0.952828
ACTL10	-1.47947	0.177648
RP11-85B7.2
LOC101927644
LOC101927645	1.13896	0.448243
EDA	-0.890619	0.0514781
LOC101927649
LOC101927646
LOC101927647	1.46581	0.76885
MEA1	-0.24123	0.453321
RGPD4-AS1
FYTTD1P1	2.92779	0.505221
LOC100132498
LOC101927656	-1.39523	0.779885
LOC101927654
EED	-0.312143	0.283158
DARS2	-0.189421	0.54638
LOC101927651
LOC101927652
SGK223	-0.528712	0.0603025
AKR1B1P6
AKR1B1P7
HP09025
LOC101927664
AKR1B1P4
LOC101927665
AKR1B1P5
LOC150776	0.0391692	0.89857
AKR1B1P2
AKR1B1P3
IGHV1OR16-1
AKR1B1P1	1.46581	0.76885
LOC101927669
STSP1
LOC101927662
ACVR1B	-0.127945	0.678215
LOC101927663	0.337497	0.433801
LOC101927660
LOC101927661
ACVR1C	0.735928	0.513765
EFS
RP11-257I8.2
APOPT1	0.562278	0.100009
MDH1B	-0.492418	0.739584
LOC101927675	2.92779	0.505221
LOC101927676
EGF	0.222255	0.693806
SWT1	0.0797037	0.883672
LOC101927670	-1.86314	0.559602
LOC101927673	-0.271114	0.514446
LOC101927674	1.06304	0.768343
ACVR2B	0.42911	0.313096
ACVR2A	0.722193	0.0717368
OR7K1P
[truncated: 39,767 more rows]

## Sheet: I log2FoldChange I>0.8 p<0.05
id	baseMean	log2FoldChange	lfcSE	stat	pvalue	padj
COL13A1	1962.19	-0.862344	0.265793	-3.24442	0.00117689	0.0508264
LOC100132356	15.9005	1.76575	0.874131	2.02	0.0433831	0.433737
BBC3	274.466	0.806199	0.336063	2.39895	0.0164421	0.265431
FADS2	2472.61	-1.22284	0.270006	-4.52893	5.92835e-06	0.00113337
FBXO44	78.9879	-1.04229	0.478149	-2.17983	0.0292698	0.368944
FBXO36	37.9199	-1.2891	0.640555	-2.01247	0.0441702	0.436941
LOC100421536	2.74079	4.94174	2.37944	2.07685	0.0378157
C1R	63.1527	-1.11703	0.484083	-2.30752	0.0210257	0.308557
SLC10A6	2.60257	4.87467	2.45227	1.98782	0.0468318
LOC101927838	44.8206	1.27588	0.555413	2.29717	0.021609	0.312913
RBM22P2	4.03489	5.48232	2.27004	2.41507	0.0157321
ENPP1	798.912	-1.24742	0.288839	-4.31875	1.56919e-05	0.00231823
HTRA1	159.552	-1.31281	0.376159	-3.49004	0.00048294	0.0267195
CA9	16.2427	-3.12792	1.08858	-2.87338	0.00406101	0.114121
SUN3	4.51161	4.13541	2.03853	2.02863	0.0424963
SHANK2	103.255	1.9514	0.47626	4.09733	4.17937e-05	0.00483658
BCAN	181.927	1.78094	0.346148	5.14502	2.67489e-07	9.28656e-05
CKB	164.403	-1.18404	0.391082	-3.0276	0.00246505	0.0845238
G0S2	3537.81	1.25667	0.292339	4.29867	1.71829e-05	0.00243488
FOSB	64.7062	1.78569	0.485082	3.68121	0.000232134	0.0165315
DIO2	15.9339	1.77638	0.903672	1.96573	0.0493298	0.456285
MCM2	4064.46	-0.849839	0.26078	-3.25883	0.00111871	0.0491631
CTH	466.265	1.93404	0.32151	6.01547	1.79366e-09	1.38381e-06
SH2D2A	101.829	1.32727	0.419832	3.16143	0.00156999	0.062471
UBA6-AS1	229.889	0.832808	0.335058	2.48556	0.0129348	0.231774
AGAP2-AS1	306.72	-0.920416	0.368249	-2.49944	0.012439	0.228636
SIPA1	934.192	-0.925022	0.314849	-2.93798	0.00330356	0.101636
C3orf62	147.633	0.918651	0.365526	2.51323	0.0119632	0.2224
NUPR1	75.8552	2.32209	0.472994	4.90935	9.13777e-07	0.000253792
DBP	13.7079	-2.04665	0.977173	-2.09446	0.0362193	0.401739
DDN	50.9522	-1.56102	0.533037	-2.92854	0.00340554	0.103263
C3orf52	86.5975	1.15289	0.42885	2.68834	0.00718082	0.165099
F3	1012.25	1.05369	0.29928	3.52074	0.000430338	0.0246165
MDFI	152.332	1.01826	0.385398	2.64209	0.00823951	0.179387
HR	325.018	-1.23544	0.361626	-3.41634	0.000634692	0.0325239
LOC100421358	3.24127	5.17206	2.28281	2.26565	0.0234725
MDN1	793.47	0.983092	0.283078	3.47286	0.000514944	0.027825
DST	2041.4	0.828975	0.302559	2.73988	0.00614617	0.149478
VPS37D	43.1551	-1.38953	0.563671	-2.46514	0.013696	0.240146
PABPC1L	792.97	0.908449	0.308401	2.94568	0.0032225	0.100633
SLC7A11	1361.11	1.79897	0.414885	4.33606	1.45061e-05	0.00216609
L3HYPDH	169.881	1.0003	0.346563	2.88635	0.0038974	0.111365
ALS2CL	460.295	1.22017	0.307108	3.97311	7.09396e-05	0.00691153
TMEM200B	212.555	-0.800571	0.36697	-2.18157	0.0291411	0.368492
GPR179	7.65684	2.77343	1.32257	2.097	0.0359935
GPR162	60.7262	-1.744	0.520416	-3.35116	0.000804729	0.038803
SLC16A12	33.121	1.34168	0.657113	2.04177	0.041174	0.423413
KRT8P12	106.452	1.08651	0.405579	2.6789	0.00738643	0.168156
GPR153	497.764	-1.32887	0.344494	-3.85746	0.000114573	0.00976123
GAPDHS	110.051	0.839211	0.405759	2.06825	0.0386164	0.412497
ABHD6	188.349	-0.934547	0.337835	-2.76628	0.00566995	0.14112
EVL	95.3258	-1.24492	0.439614	-2.83184	0.00462811	0.123124
AKAP9	529.811	0.803544	0.328304	2.44756	0.0143826	0.247192
BEX2	125.085	1.42991	0.391087	3.65624	0.000255945	0.0172539
ANKRD9	123.446	-1.60324	0.462033	-3.46996	0.000520538	0.0279101
TNFAIP8L1	167.269	-1.4982	0.36077	-4.15279	3.28452e-05	0.00403647
IGFN1	9.22582	3.55549	1.47749	2.40644	0.0161088
AKAP2	1732.6	0.959522	0.349073	2.74877	0.00598191	0.146789
NCR3LG1	41.8062	1.35839	0.645384	2.10477	0.0353113	0.398674
FES	47.1308	1.10791	0.557657	1.98672	0.046953	0.447213
CHMP6	683.668	-0.889232	0.324859	-2.73729	0.00619484	0.150398
RGS16	61.4695	1.31433	0.493148	2.66518	0.00769478	0.172908
LOC101927789	98.2035	-0.936695	0.462176	-2.02671	0.0426924	0.430197
IGFBPL1	96.178	-1.36993	0.429743	-3.1878	0.00143361	0.0580425
SPHK1	719.689	1.04652	0.320472	3.26555	0.00109251	0.0484717
SLC7A5	10263.8	1.06444	0.255098	4.17268	3.01036e-05	0.00373257
SLC7A1	3503.17	0.856108	0.291152	2.94041	0.00327779	0.101636
BNIP3L	650.993	-1.38351	0.291971	-4.73851	2.15296e-06	0.000474575
IL6ST	1619.04	1.07446	0.40287	2.66701	0.00765287	0.172525
COL17A1	273.566	1.08177	0.318749	3.39379	0.000689334	0.0345407
LOC652276	84.3043	1.17235	0.436662	2.68479	0.00725755	0.166087
TRIB3	1882.16	1.56003	0.278323	5.60508	2.08155e-08	9.32469e-06
TRIB2	377.76	-0.936611	0.308804	-3.03302	0.00242116	0.0833086
BMS1P6	40.8017	1.46878	0.602178	2.43912	0.0147233	0.251182
SLC2A4RG	441.469	-0.996892	0.307244	-3.24463	0.00117603	0.0508264
ZNF585A	136.662	0.801038	0.387093	2.06937	0.0385115	0.412343
SYT1	203.548	1.40651	0.35187	3.99725	6.40815e-05	0.00662425
SPOCK1	211.212	1.70676	0.403916	4.22554	2.38372e-05	0.0031229
GLS	876.475	0.929946	0.377507	2.46339	0.0137631	0.240595
DMPK	755.623	0.846204	0.287168	2.94672	0.00321164	0.100633
YJEFN3	392.16	1.0328	0.311724	3.31318	0.000922409	0.0432251
SGMS2	183.149	0.88062	0.414615	2.12395	0.0336747	0.390677
RAB3A	22.7408	-2.5475	0.819308	-3.10933	0.0018751	0.0707597
RAB3D	153.945	-0.805384	0.359239	-2.24192	0.0249667	0.338917
RAB6B	222.056	-1.14426	0.349133	-3.27744	0.00104752	0.0469948
CSPG5	57.9775	-1.57606	0.513919	-3.06675	0.00216402	0.0772538
RAB20	189.381	-0.92777	0.351643	-2.63838	0.00833023	0.17991
PSAT1	2438.33	1.21555	0.28265	4.30054	1.70383e-05	0.00243488
LUCAT1	128.062	1.47597	0.396051	3.72673	0.000193981	0.0144054
MYL12A	1393.9	-1.05822	0.281804	-3.75517	0.000173223	0.0132173
USP32P2	109.48	0.940929	0.427217	2.20246	0.0276328	0.358819
ZFAS1	1030.65	0.852083	0.26571	3.20681	0.00134215	0.0556372
FAM189A2	48.5765	1.18238	0.526054	2.24763	0.0245996	0.336052
FLJ22184	24.8668	-1.65082	0.727954	-2.26776	0.0233441	0.326793
EPB41L4A-AS1	375.273	1.10833	0.305585	3.62692	0.000286818	0.0186997
LOC102724390	45.7225	1.83454	0.569696	3.2202	0.001281	0.053582
GPR17	45.5695	1.1536	0.546485	2.11094	0.0347773	0.396188
GPR15	8.04823	3.33673	1.35358	2.46512	0.0136969
GPR56	601.541	-0.913072	0.346466	-2.63539	0.00840409	0.180662
GPR63	89.7327	0.985216	0.456241	2.15942	0.0308176	0.377717
SLC38A1	5612.41	0.891231	0.350418	2.54334	0.0109799	0.212957
GPR83	26.6102	1.9908	0.74761	2.66289	0.00774727	0.173711
SLC38A2	4739.29	0.92926	0.35135	2.64483	0.00817325	0.179387
SH2B2	76.377	-1.09042	0.496332	-2.19696	0.028023	0.359663
RP4-694A7.4	3.03393	5.08613	2.30477	2.20678	0.0273292
PAQR6	109.563	1.20007	0.421467	2.84737	0.00440822	0.119749
PAQR4	468.592	-1.18655	0.325373	-3.64674	0.000265589	0.0177319
PPP1R1C	86.5331	0.830289	0.423394	1.96103	0.0498753	0.457778
MMEL1	99.9117	-1.03256	0.4575	-2.25696	0.0240108	0.331778
G6PD	1378.56	-1.15118	0.286477	-4.01841	5.85933e-05	0.00630763
FUT1	103.848	1.03471	0.407656	2.53819	0.0111429	0.214887
IL6	75.6249	0.974465	0.452502	2.1535	0.0312791	0.377946
LOC102724297	58.5971	1.36871	0.50533	2.70855	0.00675772	0.160693
SEPT5-GP1BB	32.6682	-1.67746	0.637357	-2.6319	0.00849088	0.181404
TAS1R3	47.4907	1.0707	0.534912	2.00163	0.0453243	0.440212
SERPINE1	3002.75	1.11258	0.250684	4.43818	9.07242e-06	0.00151859
ITK	3.5678	5.3289	2.22998	2.38966	0.0168638
SPIN3	169.089	0.8167	0.380343	2.14727	0.0317719	0.380457
SERPINA5	53.455	-1.17679	0.519565	-2.26495	0.0235156	0.328202
SERPINB7	12.4449	3.19966	1.09132	2.93193	0.00336863
SERPINB5	72.8349	1.25821	0.469887	2.67769	0.00741326	0.168332
NAPRT1	570.415	-0.871429	0.306452	-2.84361	0.00446061	0.12028
SEMA6B	400.247	-2.72774	0.328512	-8.30331	1.01251e-16	7.03038e-13
SEMA7A	532.279	1.12527	0.303271	3.71044	0.000206901	0.0150431
LOC102724441	70.0645	1.21577	0.478646	2.54003	0.0110843	0.214479
SLC37A4	741.994	-0.873846	0.29449	-2.96732	0.00300406	0.0956822
NIPSNAP1	621.429	-0.969564	0.283501	-3.41997	0.000626278	0.0322115
PTP4A3	129.31	-0.888957	0.396006	-2.24481	0.0247803	0.337332
SEMA3B	173.913	-0.979507	0.402609	-2.4329	0.0149785	0.252742
SEMA3G	46.9898	-1.17292	0.530204	-2.21221	0.0269524	0.353436
DPF3	48.0854	1.11354	0.554394	2.00858	0.0445821	0.436941
SESTD1	111.545	-0.821401	0.412162	-1.99291	0.0462715	0.444379
HILPDA	154.413	-0.827297	0.392707	-2.10665	0.0351479	0.397475
JMY	127.465	1.24195	0.487567	2.54724	0.0108577	0.211682
S1PR5	112.94	-1.09121	0.430335	-2.53572	0.0112216	0.215538
LOC102724147	161.351	0.884479	0.353632	2.50113	0.0123797	0.228529
MTHFD2	1411.53	1.14079	0.29169	3.91097	9.19258e-05	0.00813104
JUP	1385.87	-1.26845	0.287981	-4.40462	1.05969e-05	0.00169149
DUSP9	22.3327	-1.68139	0.769589	-2.18479	0.0289039	0.3669
DUSP6	4245.02	-0.823132	0.255881	-3.21685	0.00129606	0.054049
LOC102724129	7466.79	-0.977091	0.305328	-3.20014	0.00137363	0.0564368
KMT2D	2308.02	0.913606	0.274365	3.32989	0.000868806	0.0413189
E2F7	870.446	0.912595	0.351237	2.59823	0.00937058	0.191648
E2F8	308.678	-0.865308	0.322312	-2.68469	0.00725964	0.166087
STYK1	70.4579	1.028	0.467552	2.19868	0.0279005	0.358819
KHK	152.368	-1.03307	0.407082	-2.53775	0.0111567	0.214887
WDR54	724.325	-1.11286	0.336843	-3.30379	0.000953884	0.0439176
WDR31	31.7767	-1.97422	0.716411	-2.75571	0.00585644	0.144712
WDR34	1795.9	-0.874242	0.310058	-2.8196	0.00480828	0.126463
KIFC2	369.887	-0.96969	0.307986	-3.14849	0.00164118	0.0647475
ADTRP	21.3476	1.57988	0.762251	2.07264	0.0382054	0.410377
OSBPL6	188	0.834544	0.376762	2.21504	0.0267571	0.352828
LCK	18.9021	-1.66488	0.80021	-2.08056	0.0374746	0.40657
DNAJB2	507.945	0.909088	0.302301	3.00722	0.00263645	0.0877994
IFITM1	461.524	-1.63942	0.333858	-4.91054	9.08248e-07	0.000253792
HS6ST3	224	0.835599	0.394007	2.12077	0.0339409	0.390716
SRRM3	70.6227	-1.12789	0.462799	-2.43711	0.0148052	0.251652
HELZ2	1483.39	-1.05053	0.265903	-3.95081	7.78875e-05	0.00721083
HSD3BP5	20.2055	3.9859	1.00731	3.95697	7.5908e-05	0.00712253
HSD3BP4	4.51634	5.66124	2.06636	2.73972	0.00614915
PARP9	354.107	-1.15024	0.310623	-3.70301	0.000213055	0.0154099
AMIGO2	2081.44	0.984467	0.256031	3.84512	0.000120495	0.0100802
DDAH2	617.084	-0.912588	0.325047	-2.80756	0.00499189	0.129575
CDH11	2514.76	-0.894696	0.276575	-3.23492	0.00121679	0.0519925
GABARAPL1	513.645	0.96316	0.291024	3.30955	0.000934459	0.0432561
PRKXP1	58.986	1.58793	0.562474	2.82311	0.00475602	0.125564
SH3RF3-AS1	55.7059	-1.06123	0.494873	-2.14445	0.0319971	0.381083
GVINP1	29.8979	2.3072	0.751331	3.07082	0.00213473	0.076602
CXCL11	244.709	0.922391	0.3201	2.88157	0.00395694	0.111915
MKX	95.6022	1.27244	0.45553	2.79332	0.00521705	0.134165
MPI	1038.44	-1.09856	0.313611	-3.50294	0.000460152	0.0259456
ZFHX3	411.644	0.980786	0.406483	2.41286	0.0158279	0.260121
ZFHX2	129.222	1.1071	0.401379	2.75823	0.00581161	0.143861
ZFHX4	5.76023	3.45071	1.63065	2.11616	0.0343315
CDHR5	8.04349	2.87148	1.30423	2.20167	0.0276885
MVD	509.82	-1.00465	0.32827	-3.06044	0.00221015	0.078297
MX2	474.734	-0.855401	0.284288	-3.00893	0.00262171	0.0875462
MX1	795.813	-2.86677	0.281752	-10.1748	2.56853e-24	3.56692e-20
MYC	1666.05	1.09039	0.266317	4.09431	4.23421e-05	0.00485954
NKX2-1	729.5	-0.885409	0.275992	-3.20809	0.00133618	0.0555555
DNAH11	144.337	0.877217	0.406378	2.15862	0.0308794	0.377717
FZD2	279.493	-1.02241	0.355084	-2.87935	0.00398501	0.112479
CIDECP	187.43	0.831797	0.363915	2.28569	0.0222724	0.317879
MALAT1	433.879	1.31629	0.411871	3.19588	0.00139405	0.0569388
ND5	5467.05	1.23974	0.399234	3.10531	0.00190082	0.0711501
ND4	28249.1	1.041	0.395358	2.63305	0.00846217	0.181077
ND6	651.286	1.31878	0.396417	3.32674	0.000878695	0.0416466
NF1	273.058	0.877067	0.429562	2.04177	0.0411745	0.423413
NES	197.308	-1.25249	0.344985	-3.63055	0.000282813	0.0185256
VSTM2L	89.3686	-1.18326	0.474725	-2.49253	0.0126838	0.230238
RP11-384K6.6	239.559	0.93428	0.353624	2.64201	0.00824146	0.179387
TRNL2	16.501	2.07483	1.03392	2.00676	0.0447752	0.437212
NMU	97.7391	-0.884313	0.435507	-2.03054	0.0423019	0.428866
LOC100129637	308.996	0.86973	0.307374	2.82955	0.00466134	0.123534
KREMEN1	177.178	-1.26423	0.352248	-3.58902	0.000331925	0.0212242
NRM	289.836	-1.24929	0.346137	-3.60923	0.00030711	0.0198365
NRL	43.8753	1.3811	0.554102	2.49251	0.0126845	0.230238
TRNS2	45.7119	1.83389	0.680605	2.6945	0.00704934	0.163074
LOC100996760	22.3691	1.93216	0.773106	2.49922	0.0124468	0.228636
IL31RA	85.5874	1.50676	0.460774	3.27007	0.00107521	0.0478573
NEURL1B	61.9945	-2.51061	0.515947	-4.86603	1.13865e-06	0.000304085
INO80D	221.633	1.46829	0.443312	3.31208	0.000926053	0.0432251
SMIM13	524.18	1.04628	0.356877	2.93176	0.00337048	0.103097
TBX2	6.00598	3.52183	1.64182	2.14507	0.0319472
KIF6	5.98821	-3.31206	1.64371	-2.01499	0.043906
HSD17B7	175.385	-0.989929	0.350576	-2.82372	0.00474701	0.125564
LOC100130938	83.3826	1.10012	0.436625	2.5196	0.0117487	0.220345
TCEA3	234.055	-0.851674	0.327654	-2.59931	0.00934121	0.191614
TCEA2	211.637	-1.01667	0.374625	-2.71384	0.00665088	0.158969
EEF1A2	1577.46	-0.849699	0.280815	-3.02584	0.00247947	0.0848087
SGK494	145.936	0.800802	0.369966	2.16453	0.0304239	0.375552
GABRG1	10.9283	2.67484	1.22394	2.18544	0.028857
FLRT2	319.515	1.04361	0.331033	3.15259	0.00161829	0.064026
MB21D2	168.718	0.848349	0.356118	2.38221	0.0172091	0.273436
PGF	593.85	-1.03515	0.305214	-3.39156	0.00069495	0.0345906
PGP	410.141	-0.837486	0.389964	-2.1476	0.0317455	0.380457
FLJ46906	70.1356	1.50089	0.474455	3.16341	0.00155934	0.0622256
ADAMTS6	51.9339	2.69551	0.626662	4.30138	1.69735e-05	0.00243488
POLR3G	167.824	0.829858	0.370598	2.23924	0.0251404	0.340319
NPIPB3	36.7951	1.23032	0.612296	2.00935	0.0445003	0.436941
NPIPB5	183.745	0.831664	0.39393	2.11119	0.0347556	0.396188
KLHDC7B	14.1425	2.66706	1.04142	2.56099	0.0104373	0.206178
MPND	112.712	-0.898739	0.419772	-2.14102	0.0322728	0.382074
MPP2	273.428	-1.30165	0.319072	-4.0795	4.51318e-05	0.00513726
MPP4	197.913	1.01388	0.34016	2.98061	0.00287675	0.0933397
KBTBD8	27.25	1.75384	0.730232	2.40175	0.0163166	0.263783
IDH2	196.968	-1.22041	0.348914	-3.49775	0.000469202	0.0260632
TRPV3	16.8808	2.42889	0.921426	2.63602	0.00838858	0.180608
TRPV6	10.8839	2.42419	1.15866	2.09223	0.0364178
44444	26.9429	-1.53001	0.683286	-2.23919	0.0251435	0.340319
EHMT2	1562.9	-0.916608	0.276591	-3.31394	0.000919899	0.0432251
TMEM53	72.0286	-1.06713	0.458827	-2.32577	0.0200309	0.299751
SESN2	1069.14	1.80561	0.27143	6.65219	2.8876e-11	4.01001e-08
TMEM25	85.0783	-0.959328	0.444172	-2.15981	0.0307871	0.377717
KIF21A	393.597	0.860452	0.430268	1.99981	0.045521	0.440979
KIF21B	135.933	1.00998	0.374754	2.69504	0.00703797	0.163074
SCN1B	56.0819	-1.13291	0.54188	-2.0907	0.0365548	0.403848
RSAD2	170.623	1.60549	0.35066	4.57847	4.68386e-06	0.00092921
CAMK2N2	71.3862	-1.20014	0.50953	-2.35539	0.0185032	0.285505
NKX2-1-AS1	110.2	-1.1943	0.392735	-3.04099	0.00235803	0.0818651
SCN9A	51.614	1.38424	0.529744	2.61303	0.00897438	0.186508
CALHM2	85.5917	0.928122	0.430302	2.15691	0.0310129	0.377717
INHBA	131.942	1.98414	0.387387	5.12185	3.02552e-07	9.77103e-05
INHBE	104.271	1.53694	0.418787	3.66999	0.000242562	0.0167795
COL5A1	181.818	0.96004	0.349957	2.74331	0.00608237	0.148599
BCL2A1	211.407	0.852472	0.332374	2.5648	0.0103236	0.204223
ATAD2B	142.308	1.21401	0.489973	2.4777	0.0132233	0.234824
COL12A1	466.946	1.22413	0.363499	3.36763	0.000758176	0.0372042
SPCS2P4	86.8299	1.64729	0.580056	2.83989	0.00451293	0.121099
CHST11	407.756	0.862396	0.297285	2.9009	0.00372088	0.108554
TET3	379.434	1.01988	0.366899	2.77974	0.00544026	0.137112
AGBL5	218.788	-0.804673	0.336475	-2.39148	0.0167807	0.268472
AGBL3	30.8332	-1.55382	0.662846	-2.34417	0.0190697	0.289738
ATHL1	480.57	-0.878484	0.308228	-2.85012	0.00437032	0.119235
CACNB3	191.548	-1.2144	0.383865	-3.16362	0.00155821	0.0622256
DUSP10	177.856	1.57889	0.348704	4.52788	5.95781e-06	0.00113337
C4orf48	252.037	-1.04006	0.470843	-2.20893	0.0271798	0.355746
KLF4	2749.39	1.00398	0.251666	3.98932	6.6263e-05	0.00666808
KLF7	108.719	1.90113	0.424932	4.47397	7.67813e-06	0.0013497
IFI6	1482.74	-1.06354	0.291045	-3.65422	0.000257961	0.0173058
ARAP2	175.483	0.979728	0.476006	2.05822	0.0395686	0.417863
AGAP9	228.394	0.855021	0.369912	2.31142	0.0208098	0.306454
SLFN5	386.169	0.85726	0.358167	2.39346	0.0166902	0.26764
SCD	2913.71	-0.923689	0.298621	-3.09318	0.00198021	0.072942
SPRY1	299.205	-1.54589	0.318091	-4.85991	1.1744e-06	0.00030691
UNC5B	97.0521	1.38214	0.411028	3.36265	0.000771973	0.0376154
DDIT3	824.8	1.7612	0.271556	6.48558	8.83934e-11	9.44246e-08
ADAMTS16	30.9869	1.29584	0.63233	2.04931	0.0404313	0.420691
BRE-AS1	12.0867	2.15851	1.03714	2.08122	0.0374137
SNN	51.7465	-2.26417	0.558698	-4.05257	5.06571e-05	0.0056278
MT1X	426.109	0.885722	0.302568	2.92735	0.00341865	0.103263
MT1E	2368.27	0.905847	0.283887	3.19088	0.00141842	0.0577643
TNFSF15	49.5047	1.7489	0.541912	3.22729	0.00124971	0.0527498
BST2	47.413	-2.39316	0.583498	-4.10139	4.10668e-05	0.0047924
DMBX1	8.57624	-2.53295	1.21631	-2.08248	0.0372986
RAC3	289.961	-1.35473	0.379345	-3.57124	0.000355291	0.0223255
CNKSR1	62.0257	1.32041	0.487296	2.70966	0.00673519	0.160589
DENND6B	36.7467	-1.41207	0.673638	-2.09618	0.0360659	0.401642
GALT	336.428	-0.808141	0.333072	-2.42632	0.0152527	0.255505
GAMT	577.764	-1.21323	0.366329	-3.31186	0.000926785	0.0432251
HOMER1	175.082	0.861817	0.42256	2.03951	0.0413989	0.424286
CDKN1C	92.2813	-0.984904	0.434773	-2.26533	0.0234923	0.328202
CDKN1A	2455.41	0.87066	0.297203	2.92951	0.00339496	0.103263
BTG1	1303.74	0.948355	0.26702	3.55163	0.000382857	0.023304
MTF1	467.111	0.957019	0.319763	2.9929	0.00276344	0.0907233
GARS	3715.5	0.810903	0.250039	3.24311	0.00118234	0.0508333
GAS5	5791.27	1.10263	0.260758	4.22855	2.35199e-05	0.00311067
CDKN2D	374.583	-0.965231	0.311527	-3.09838	0.00194579	0.0722492
TNC	3150.62	1.03899	0.273336	3.80113	0.000144036	0.0113007
INSIG1	323.031	-1.05253	0.318001	-3.30983	0.000933541	0.0432561
SYNE2	556.751	1.18144	0.292067	4.04509	5.23024e-05	0.00576447
SYNE1	518.358	1.15948	0.315671	3.67308	0.000239649	0.0167795
PPAP2C	521.197	-0.903645	0.323702	-2.79159	0.0052449	0.134632
ALOXE3	81.1415	1.89172	0.459828	4.11398	3.88889e-05	0.00461582
C12orf79	15.2963	1.92138	0.918594	2.09166	0.036469	0.403226
C12orf39	41.5481	2.07677	0.597859	3.47368	0.000513379	0.027825
AD000090.2	105.103	0.920724	0.418171	2.20179	0.0276803	0.358819
RNU86	83.0977	0.883422	0.437865	2.01757	0.0436363	0.435389
CCL4L1	40.6447	1.43837	0.570597	2.52082	0.0117082	0.220345
THRA	133.652	-1.34771	0.372537	-3.61766	0.000297278	0.0192911
ZFYVE28	505.002	-0.938444	0.289034	-3.24683	0.00116697	0.0508015
MIEF2	139.625	-0.841361	0.385781	-2.18093	0.0291885	0.368492
PPP1R15A	6385.32	1.02003	0.255173	3.99739	6.40439e-05	0.00662425
PEX11B	99.5513	-0.816521	0.405093	-2.01564	0.0438377	0.436085
TAF13	457.421	0.860095	0.342308	2.51264	0.0119833	0.222476
RAPH1	506.02	0.879142	0.38135	2.30534	0.0211473	0.308889
TMEM160	265.995	-0.974762	0.421198	-2.31426	0.0206535	0.306249
TMEM163	46.1019	-1.70563	0.548915	-3.10727	0.00188822	0.0710614
TMEM154	323.833	0.891835	0.377799	2.36061	0.018245	0.283409
LINC00265	185.601	0.910606	0.378839	2.40368	0.0162311	0.263315
HMBOX1	266.316	0.894152	0.312913	2.85751	0.0042698	0.117882
ESRP1	58.8099	1.40153	0.600656	2.33334	0.0196305	0.296006
TXNRD1	5786.34	1.35531	0.290116	4.67161	2.98848e-06	0.000628804
LINC00174	61.8971	1.78797	0.499913	3.57655	0.000348152	0.0219763
TMEM145	62.1725	-1.30152	0.501735	-2.59404	0.00948561	0.192583
SEL1L3	543.517	1.18588	0.295797	4.00908	6.09552e-05	0.00646172
TMEM121	11.2422	-2.98066	1.11703	-2.66838	0.0076218
TMEM107	148.867	-1.08177	0.368704	-2.93399	0.00334637	0.102585
PDE4B	269.645	-1.02504	0.336103	-3.04978	0.00229008	0.0805122
IER5L	210.315	-1.20094	0.395061	-3.03989	0.00236666	0.0819596
PDE7B	118.476	-2.08194	0.434228	-4.79458	1.6302e-06	0.000391019
LOC730234	43.6493	1.4058	0.579898	2.42422	0.0153415	0.256375
GATA6	209.91	1.13453	0.332971	3.40728	0.000656132	0.0332544
PDGFA	102.356	0.860867	0.41284	2.08523	0.0370484	0.40642
HOXC10	20.4473	-1.60916	0.78276	-2.05575	0.0398065	0.418418
WRB	114.169	-0.840215	0.398188	-2.1101	0.0348499	0.396277
SAMD1	448.687	-1.09828	0.326075	-3.36818	0.000756665	0.0372042
PBXIP1	313.741	-0.981315	0.321306	-3.05415	0.00225702	0.0795515
MARCKSL1	847.733	-0.909606	0.331683	-2.74239	0.00609934	0.148599
KIAA1549L	26.3061	2.54468	0.749248	3.39631	0.000682998	0.0343652
SYT17	55.1205	-0.996758	0.505408	-1.97219	0.0485883	0.454987
LPAR2	48.9673	1.26408	0.532715	2.37289	0.0176493	0.277887
OSGIN1	160.815	1.12278	0.361521	3.10571	0.00189823	0.0711501
IL24	14.4876	3.79461	1.09338	3.47052	0.000519454	0.0279101
IL1A	57.7325	1.73394	0.497881	3.48264	0.000496495	0.0272523
IL32	270.453	0.850408	0.385786	2.20435	0.0274995	0.357905
VEGFB	331.473	-1.10002	0.340487	-3.23072	0.00123478	0.0524386
VEGFC	602.965	1.07705	0.2839	3.79375	0.000148386	0.0115766
IL6R	111.511	1.24505	0.41627	2.99097	0.00278092	0.0910817
IL7R	514.58	1.64005	0.295278	5.55426	2.78785e-08	1.20984e-05
MXD1	596.46	1.37352	0.302168	4.54556	5.47885e-06	0.00107162
SNTA1	165.508	-1.19068	0.378692	-3.14418	0.00166553	0.0654666
MXI1	166.056	-1.08718	0.352059	-3.08805	0.00201477	0.0740188
NYNRIN	104.759	-1.24004	0.427387	-2.90144	0.00371452	0.108554
FAM213B	420.39	-1.04301	0.328754	-3.17261	0.00151073	0.0609869
TXNL4B	364.348	0.816765	0.299792	2.72444	0.00644104	0.15502
PLXND1	2707.11	-1.54582	0.262481	-5.88926	3.87928e-09	2.69358e-06
SALL2	59.0901	-1.48154	0.49105	-3.01709	0.00255212	0.0866536
TLE2	23.1345	-1.50613	0.744342	-2.02343	0.0430285	0.432059
TLE6	12.1643	-2.37407	1.0322	-2.30001	0.0214476
FAM114A1	355.603	-0.906549	0.301239	-3.0094	0.00261762	0.0875462
PLXNA4	96.6515	1.76175	0.448646	3.92683	8.60745e-05	0.00773032
GFAP	51.841	-1.17144	0.533469	-2.19589	0.0281	0.360002
LRFN1	26.9307	-1.49566	0.675628	-2.21373	0.0268473	0.352828
PLEKHH3	282.878	-0.884598	0.321391	-2.7524	0.00591596	0.145665
TLL2	57.9432	-1.63705	0.499693	-3.27612	0.00105245	0.0469948
FUT11	215.507	-1.26905	0.335915	-3.7779	0.00015816	0.012202
SH3PXD2B	218.169	-1.11898	0.330656	-3.38412	0.000714079	0.0354158
TLR6	167.198	1.1444	0.401179	2.85258	0.00433657	0.119132
LIMA1	1582.39	1.15537	0.314266	3.67641	0.000236542	0.0167595
APBB1	166.368	-1.03257	0.383685	-2.6912	0.00711961	0.163964
FLJ42627	49.4435	1.18381	0.525501	2.25273	0.0242762	0.333604
SORBS2	30.7199	-1.33704	0.642462	-2.08111	0.0374234	0.40642
HCFC1R1	217.218	-0.901313	0.362017	-2.4897	0.0127852	0.230581
EFNA4	102.239	-0.808798	0.408504	-1.9799	0.0477148	0.450683
EFNA3	89.9857	-1.6114	0.465309	-3.46307	0.000534046	0.0283065
RFX2	111.9	-0.861913	0.408099	-2.11202	0.0346849	0.396188
MYRF	382.11	-1.03203	0.316485	-3.26091	0.00111053	0.0489587
UCKL1-AS1	37.7835	2.85214	0.640788	4.45099	8.5475e-06	0.00146542
B3GALT4	20.5005	-1.55615	0.772258	-2.01507	0.0438977	0.436135
B3GALT5	33.2703	1.72586	0.716246	2.40959	0.0159706	0.2612
B3GALTL	136.397	-0.803881	0.37096	-2.16703	0.0302325	0.374575
TMEM194B	79.6579	0.96825	0.481251	2.01194	0.0442258	0.436941
FHOD1	928.264	-0.802548	0.296993	-2.70224	0.00688734	0.161835
RGS2	106.84	0.851584	0.397866	2.14038	0.0323244	0.382157
PALM	28.2259	-2.63327	0.72287	-3.6428	0.000269692	0.0179129
NXPH4	278.475	-1.30575	0.35004	-3.73028	0.00019127	0.0142805
CCL3L3	27.8925	2.42489	0.722283	3.35725	0.000787214	0.0380907
GGT5	317.799	-1.79676	0.375569	-4.7841	1.71759e-06	0.000391019
TMEM45B	98.8034	1.04569	0.414538	2.52254	0.011651	0.220345
ATOH8	34.5695	-1.74515	0.646878	-2.69781	0.00697967	0.162608
PAWR	812.101	0.859322	0.332606	2.5836	0.0097774	0.197066
METTL7A	24.9326	-2.70416	0.753662	-3.58803	0.00033318	0.0212242
TUBB3	1094.63	-1.05871	0.306464	-3.4546	0.000551109	0.0288802
STK32A	142.056	1.63756	0.391428	4.18356	2.86974e-05	0.0036661
RP11-418J17.1	105.043	1.10784	0.439736	2.51934	0.0117575	0.220345
INSC	58.5929	2.32576	0.529526	4.39215	1.12234e-05	0.00175123
RUNX2	117.596	1.19126	0.395287	3.01367	0.00258109	0.0872108
LOC152225	258.599	0.837605	0.322589	2.59651	0.0094177	0.192329
EPB41L4A	120.801	0.880435	0.380799	2.31207	0.0207738	0.306249
RHOB	922.157	-0.906356	0.269135	-3.36766	0.0007581	0.0372042
RHOJ	10.6313	-2.83887	1.15021	-2.46813	0.0135821
TNXB	96.5793	1.79009	0.446273	4.0112	6.04118e-05	0.00645338
MTSS1L	485.237	-0.842567	0.285076	-2.95558	0.00312077	0.0982725
TUBE1	353.334	1.3344	0.319011	4.18295	2.87755e-05	0.0036661
LRIF1	274.929	0.95416	0.359713	2.65256	0.00798844	0.17769
LOC730069	36.7352	1.29212	0.592234	2.18178	0.0291261	0.368492
ARHGAP33	117.141	-1.40347	0.408693	-3.43403	0.000594671	0.0309296
NT5DC2	722.825	-1.09698	0.30972	-3.54184	0.000397345	0.0236821
SSBP2	62.3266	-1.24285	0.493316	-2.51939	0.0117558	0.220345
ALKBH7	258.185	-0.870185	0.3805	-2.28695	0.0221987	0.317481
FAM185BP	18.934	1.85383	0.811038	2.28575	0.0222688	0.317879
KIAA0247	159.601	0.809359	0.351604	2.3019	0.0213407	0.310648
NOXA1	145.464	-1.15146	0.402933	-2.85769	0.00426731	0.117882
TRIM62	136.182	-0.932114	0.369079	-2.52551	0.011553	0.219777
TRIM54	3.98248	5.47152	2.14553	2.5502	0.0107662
CABLES2	217.368	-0.879915	0.33442	-2.63117	0.00850913	0.181515
DBNDD1	150.696	-1.45928	0.392127	-3.72144	0.000198091	0.014555
TRIM34	70.1416	-1.19609	0.456469	-2.62032	0.00878483	0.184885
TRIM29	9.14647	2.39753	1.15605	2.0739	0.0380884
ARL14	90.7734	1.79164	0.443372	4.04093	5.3239e-05	0.0058215
TRIM14	1506.3	-1.13091	0.260445	-4.34223	1.41043e-05	0.00212899
SYNGR1	71.2778	-1.56547	0.505963	-3.09403	0.00197456	0.0729274
B4GALNT4	354.11	-1.86204	0.32769	-5.68232	1.32883e-08	6.83461e-06
PCK2	1825.74	0.835295	0.272485	3.06548	0.00217324	0.077384
PCLO	173.125	0.946965	0.372184	2.54435	0.0109483	0.212939
TOX2	194.781	-1.00314	0.347993	-2.88263	0.00394365	0.111766
SPINK1	19.5403	3.39631	0.921472	3.68575	0.00022803	0.0163229
TNFAIP3	1342.09	1.05228	0.274597	3.83209	0.000127057	0.0104405
SHROOM2	203.649	-0.800591	0.356677	-2.24458	0.0247951	0.337332
TPBG	1295.14	0.871001	0.261291	3.33346	0.000857744	0.040933
LOC100506060	20.9628	1.90073	0.812884	2.33826	0.019374	0.293079
GJB3	37.4423	1.17456	0.598408	1.9628	0.0496695	0.456953
LOC101928464	70.0965	1.07676	0.455734	2.3627	0.0181425	0.28291
LOC101928485	36.3396	1.55718	0.596096	2.6123	0.00899365	0.186508
PCYOX1L	149.054	-1.15105	0.387646	-2.96933	0.0029845	0.0954902
LOC729737	166.213	0.817148	0.403625	2.02452	0.0429164	0.43149
PDK3	150.977	-0.935444	0.369409	-2.53227	0.0113326	0.21737
ZNF841	168.889	0.849778	0.38118	2.22934	0.0257916	0.345388
PDK2	308.831	-1.2527	0.328106	-3.81797	0.000134552	0.0108921
PDK1	263.041	-0.927185	0.321607	-2.88298	0.00393938	0.111766
ZNF800	209.337	0.826147	0.385849	2.14111	0.0322648	0.382074
VWA1	133.313	-1.6278	0.50275	-3.2378	0.00120457	0.051629
RP11-395P17.3	57.4989	1.1142	0.533294	2.08927	0.0366832	0.404944
F2RL3	43.7906	1.89169	0.601797	3.1434	0.00166997	0.0654666
SLC16A1	84.6886	3.89865	0.563453	6.9192	4.54191e-12	9.01049e-09
P2RY11	329.143	1.13361	0.309354	3.66442	0.000247896	0.0168449
ZNF697	1355.17	1.04457	0.305287	3.4216	0.000622541	0.0321384
SLC16A8	43.3915	1.53644	0.558193	2.75253	0.00591369	0.145665
SLC16A3	8378.2	-1.09314	0.310424	-3.52144	0.000429209	0.0246165
LOC101928143	7.94525	2.46071	1.24738	1.9727	0.04853
LOC646626	155.879	0.830277	0.383151	2.16697	0.0302368	0.374575
ACADS	288.103	-0.812496	0.324208	-2.50609	0.0122074	0.226032
H1FX-AS1	28.8977	-2.42639	0.702575	-3.45357	0.000553228	0.0288822
FAM95C	94.0905	2.03767	0.597526	3.41018	0.000649208	0.033024
TREH	3.24127	5.17206	2.28281	2.26565	0.0234725
BCKDHB	95.8514	-0.816788	0.407428	-2.00474	0.0449907	0.438139
IRF7	776.442	-2.13279	0.324933	-6.56378	5.24594e-11	6.62276e-08
IRF9	742.951	-2.0773	0.302203	-6.87384	6.24953e-12	1.08484e-08
FAM98C	240.301	-0.947703	0.388759	-2.43776	0.0147784	0.251504
LOC284454	151.593	1.38254	0.39995	3.45678	0.000546666	0.0287559
TRNG	48.0595	2.78937	0.761366	3.66363	0.000248664	0.0168449
TRNH	52.234	2.13016	0.681502	3.12568	0.00177395	0.06843
ZNF594	94.6552	0.954721	0.468633	2.03725	0.0416253	0.42535
ZNF580	302.502	-0.961787	0.355639	-2.70439	0.00684304	0.16134
TRNR	11.1552	3.35481	1.28545	2.60983	0.00905862
ZNF566	49.202	1.08544	0.518791	2.09225	0.0364163	0.403226
ZNF562	361.505	0.832082	0.314882	2.64252	0.0082292	0.179387
LOC101928262	102.348	0.90557	0.434619	2.08359	0.0371971	0.40642
PHLDB2	544.913	0.877504	0.376173	2.33271	0.0196634	0.296006
C19orf66	98.9929	-2.28127	0.430079	-5.30429	1.1311e-07	4.13357e-05
KRT34	11.6794	2.32424	1.05315	2.20693	0.0273187
CA12	363.473	-1.13469	0.301578	-3.76251	0.000168215	0.0129061
CA11	55.3488	-1.12615	0.541941	-2.07799	0.0377101	0.408168
KRT19	3686.22	-0.856646	0.295836	-2.89568	0.00378336	0.109387
KRT17	156.405	2.14316	0.461102	4.6479	3.35326e-06	0.000695027
KRT14	127.801	1.4724	0.559202	2.63304	0.00846253	0.181077
CMTR2	179.876	0.884884	0.382705	2.31218	0.0207676	0.306249
CA13	171.121	1.11782	0.396667	2.81804	0.00483182	0.126595
ACBD4	90.8293	-1.06276	0.424815	-2.50171	0.0123594	0.228529
TUFT1	601.071	1.26661	0.286634	4.41891	9.92019e-06	0.00160188
CTAGE5	547.564	1.12654	0.302884	3.7194	0.0001997	0.014596
TSLP	9.92423	3.23618	1.29116	2.50642	0.012196
ANXA8L1	24.9218	2.0289	0.779571	2.60259	0.00925233	0.190634
EGFR	2894.76	0.815853	0.403033	2.02429	0.0429408	0.43149
ZNF467	49.1899	-1.97154	0.562947	-3.50217	0.000461479	0.0259456
ZNF462	476.128	0.829849	0.329295	2.52008	0.0117328	0.220345
NUDT18	63.2635	-1.13437	0.511105	-2.21944	0.0264567	0.350577
ZNF441	94.6648	1.04613	0.441828	2.36774	0.0178973	0.281153
PGM1	1608.54	-0.908798	0.267499	-3.39738	0.000680334	0.0343556
CCDC102A	195.561	-0.832283	0.375639	-2.21564	0.0267159	0.352665
EGR1	3692.4	1.07569	0.250707	4.29064	1.78162e-05	0.002476
MAP1LC3B	1332.68	1.0422	0.265445	3.92625	8.62821e-05	0.00773032
CAPS	43.3669	1.17162	0.558254	2.09873	0.0358408	0.401064
NAT6	107.116	-1.33423	0.435487	-3.06377	0.00218566	0.0776272
RND3	599.288	1.18169	0.30949	3.81819	0.000134436	0.0108921
RND1	123.876	1.38366	0.395548	3.49807	0.000468632	0.0260632
NAV2	1103.64	0.982451	0.309844	3.1708	0.00152022	0.0611923
NAV3	519.409	1.43355	0.324365	4.41955	9.89061e-06	0.00160188
GNG3	8.68219	2.98961	1.32759	2.25191	0.024328
GNG7	18.7591	-1.82964	0.80982	-2.25932	0.0238636	0.330587
ZNF395	584.618	-0.913822	0.27888	-3.27675	0.00105008	0.0469948
NTHL1	306.727	-0.882373	0.375083	-2.35247	0.018649	0.28614
RBPMS2	42.2539	-1.21499	0.567687	-2.14025	0.0323349	0.382157
JARID2	670.849	0.960719	0.312503	3.07427	0.00211016	0.0761138
TUBB4A	57.0967	-1.97381	0.542381	-3.63915	0.000273538	0.0180029
NRBP2	157.25	-1.08319	0.365558	-2.96313	0.00304531	0.0963332
ZNF300	137.501	1.03458	0.398697	2.5949	0.00946173	0.192583
RNR2	5285.71	1.32194	0.316313	4.17922	2.92506e-05	0.00369275
RNR1	1284.47	1.09721	0.301292	3.64167	0.00027088	0.0179129
LOC644794	76.7847	0.946482	0.450484	2.10103	0.0356381	0.400444
CEACAM19	62.6051	1.53522	0.499027	3.07643	0.00209495	0.0757619
RAET1L	169.749	0.994362	0.35763	2.78042	0.00542887	0.137074
ROBO4	335.01	1.21462	0.319419	3.80258	0.000143195	0.0112985
LOC113230	19.8007	-1.71589	0.848303	-2.02273	0.0431012	0.432475
LRP1B	15.6158	2.47801	1.05113	2.35748	0.0183996	0.28446
VIM-AS1	28.5981	1.47933	0.665161	2.22402	0.0261472	0.34844
PID1	199.337	1.49249	0.357461	4.17527	2.97637e-05	0.00372368
PIDD	557.422	-0.810019	0.314327	-2.57699	0.00996638	0.199141
GRPEL2	424.908	0.972516	0.335811	2.89602	0.00377923	0.109387
ZNF264	165.333	0.807494	0.374757	2.15472	0.031184	0.377946
RP11-426L16.8	28.7371	1.96196	0.693195	2.83031	0.00465032	0.123478
NCF2	666.966	2.04731	0.293931	6.9653	3.27715e-12	9.01049e-09
THEM6	443.404	-1.23295	0.346467	-3.55864	0.000372787	0.0232148
C9orf91	341.522	1.06444	0.305589	3.48324	0.000495383	0.0272523
PIN1	1095.32	-0.805934	0.304896	-2.64331	0.00821002	0.179387
LOC729839	37.1541	1.54933	0.58958	2.62786	0.00859249	0.182732
ARRB1	1011.67	-1.09147	0.272394	-4.00696	6.15052e-05	0.00647063
ARRB2	95.335	-1.07944	0.429159	-2.51524	0.0118953	0.222029
BIRC3	489.341	1.26132	0.311077	4.05468	5.02034e-05	0.00562238
CCL3	40.5243	2.96674	0.628248	4.72224	2.33256e-06	0.000498343
SLAMF7	250.627	1.34727	0.341309	3.94738	7.90126e-05	0.00726654
IQSEC2	190.361	-1.05008	0.35634	-2.94685	0.0032103	0.100633
CICP16	10.2293	2.92637	1.24728	2.34619	0.0189664
GPC1	988.277	-0.843769	0.35665	-2.36582	0.0179901	0.281974
PPFIA4	116.769	-3.3233	0.485161	-6.8499	7.39036e-12	1.14033e-08
PPFIA3	56.8011	-1.03232	0.52615	-1.96203	0.0497589	0.457011
RASGRP3	66.7472	0.92553	0.467682	1.97898	0.0478188	0.450683
PACSIN3	670.608	-0.834563	0.328721	-2.53882	0.0111228	0.21483
LOC149351	61.1779	-0.986605	0.4812	-2.0503	0.0403353	0.420691
CREB5	261.847	1.76114	0.372043	4.7337	2.20458e-06	0.00047836
SLC19A2	270.157	0.886478	0.394272	2.24839	0.0245513	0.336052
GPR1	53.4634	1.85412	0.536312	3.45717	0.000545873	0.0287559
CDK6	1419.41	1.25789	0.32751	3.84077	0.000122648	0.0101988
LOC284837	21.8521	2.02258	0.802123	2.52153	0.0116844	0.220345
GADD45A	741.552	1.58029	0.272091	5.80794	6.32471e-09	4.18244e-06
CILP2	88.3502	1.76861	0.44278	3.99434	6.48734e-05	0.00662425
GDF15	503.434	1.82049	0.314745	5.78403	7.29326e-09	4.40355e-06
APLP1	92.5763	-1.91646	0.512995	-3.73584	0.000187093	0.0140441
ZFP36L1	1494.39	0.91982	0.273901	3.35822	0.000784461	0.0380902
KLF15	66.1878	0.977528	0.464789	2.10317	0.0354512	0.399279
LURAP1L	133.852	0.887766	0.374338	2.37156	0.0177131	0.278574
KCND1	40.8279	1.78294	0.579311	3.07769	0.00208615	0.0757619
RASL11A	110.306	-1.2665	0.437977	-2.89171	0.00383156	0.109936
PIAS3	420.778	-0.859765	0.289852	-2.96622	0.00301484	0.0958058
PIWIL2	6.94682	3.7178	1.56788	2.37122	0.0177296
KCNK6	6.00329	3.49262	1.63739	2.13304	0.0329211
BCAT1	1391.13	1.05812	0.328252	3.2235	0.00126633	0.0531286
KCNQ3	265.968	0.902755	0.317711	2.84143	0.00449114	0.120869
PITPNM1	1371.96	-0.830228	0.286826	-2.89454	0.00379717	0.109387
NEXN	150.708	0.800758	0.390656	2.04978	0.0403858	0.420691
FAM196B	42.551	1.63951	0.647928	2.53039	0.0113936	0.217639
KCNS3	167.569	-0.827669	0.351747	-2.35302	0.0186214	0.28614
CARD14	90.5235	1.14366	0.464677	2.46119	0.0138476	0.241191
ELF3	55.3327	-2.16849	0.543949	-3.98657	6.70368e-05	0.00669741
FRMPD3	59.0644	-1.0161	0.495818	-2.04934	0.0404292	0.420691
ELK4	344.916	0.837324	0.379195	2.20816	0.0272329	0.356105
ST3GAL5	138.064	-0.98889	0.370254	-2.67084	0.00756615	0.170847
ELL2	1101.46	0.950961	0.327693	2.90198	0.00370808	0.108554
PLLP	21.7755	-1.95606	0.852875	-2.29349	0.0218195	0.314572
LOC102723773	97.7476	1.22295	0.40976	2.98455	0.00283994	0.0925781
CEBPG	950.244	1.16068	0.27718	4.18744	2.82116e-05	0.00366144
HDAC9	166.507	1.69155	0.476561	3.5495	0.000385967	0.023304
EVI2A	207.388	0.857324	0.384716	2.22846	0.0258497	0.345833
C1orf116	20.5951	1.67507	0.84872	1.97364	0.0484225	0.454354
DCAF4L1	13.944	2.08045	0.9483	2.19388	0.0282443	0.361054
FLG-AS1	194.692	0.819879	0.343107	2.38957	0.016868	0.269358
OBSL1	1166.4	-1.15937	0.328365	-3.53074	0.000414398	0.0242439
SPRR2D	16.8833	2.95916	0.975745	3.03272	0.00242361	0.0833086
TYMS	1009.06	-0.957337	0.276084	-3.46756	0.000525213	0.0280524
SUSD3	130.328	-1.0285	0.379612	-2.70934	0.00674182	0.160589
FAM46A	253.679	0.82872	0.375914	2.20455	0.027486	0.357905
ROGDI	130.583	-1.12107	0.416203	-2.69357	0.00706923	0.163074
ISYNA1	109.299	1.24565	0.408836	3.04681	0.00231284	0.081107
PXMP4	117.951	-0.871108	0.383313	-2.27258	0.0230517	0.324335
CGB8	82.4096	1.47643	0.485228	3.04276	0.00234422	0.0817076
CGB5	42.669	1.56418	0.593011	2.6377	0.00834702	0.179992
EML1	50.0304	-1.35789	0.52735	-2.57494	0.0100257	0.199752
PRKAR2B	74.8856	-0.944004	0.472872	-1.99632	0.0458992	0.442641
FAM13B	612.178	0.81422	0.327908	2.48307	0.0130254	0.2322
LOC339192	77.4315	0.918884	0.46436	1.97882	0.0478366	0.450683
SOCS2	49.8372	1.52588	0.523584	2.91431	0.00356479	0.106018
GFPT1	1818.2	1.47001	0.34667	4.24036	2.23158e-05	0.00300874
RP5-1120P11.1	10.2463	-2.29727	1.10682	-2.07556	0.0379348
LOC643576	73.0137	-1.28926	0.452967	-2.84626	0.00442365	0.119749
ST6GALNAC3	79.266	1.10461	0.489877	2.25488	0.0241411	0.333248
ST6GALNAC5	37.0202	2.04225	0.623109	3.27751	0.00104726	0.0469948
CECR5	692.827	-0.832439	0.307567	-2.70653	0.00679913	0.160851
LOC100419008	53.1031	1.13454	0.523489	2.16727	0.030214	0.374575
UBE2L6	413.263	-0.933654	0.326033	-2.86368	0.00418754	0.117243
ENTPD7	267.76	0.938075	0.405099	2.31567	0.0205764	0.305936
WARS	4924.53	0.951198	0.251127	3.78772	0.000152034	0.0117949
NEDD9	167.706	-1.00267	0.350842	-2.85789	0.00426466	0.117882
RTN2	114.27	-1.11587	0.413084	-2.70132	0.00690639	0.162008
CHD2	2090.85	1.33909	0.273235	4.90087	9.54128e-07	0.000259804
LEPREL2	255.553	-0.967558	0.373492	-2.59057	0.00958158	0.193964
DPY19L2P2	44.2279	-1.33649	0.552108	-2.4207	0.0154909	0.256986
ENO2	1325.56	-1.75087	0.307966	-5.68525	1.30619e-08	6.83461e-06
CYP1B1	197.201	1.73718	0.387458	4.48354	7.34136e-06	0.00132402
RNF122	49.4512	-1.18967	0.527035	-2.25729	0.0239901	0.331778
CPEB3	76.5004	1.89208	0.614781	3.07765	0.00208638	0.0757619
CPEB2	88.0725	1.43576	0.513274	2.79725	0.00515388	0.132787
CPEB4	311.139	1.18883	0.466478	2.54852	0.0108182	0.211296
FAM24B	57.8004	1.01969	0.503123	2.02672	0.0426911	0.430197
ABL2	1762.04	1.62104	0.338677	4.78639	1.69812e-06	0.000391019
GOLGB1	779.588	0.864191	0.303616	2.84633	0.00442264	0.119749
FAM20C	86.0387	-1.39323	0.435044	-3.20251	0.00136235	0.0561515
ALDOC	928.121	-1.68926	0.328628	-5.14036	2.74217e-07	9.28794e-05
B3GNT1	268.379	-0.887635	0.339376	-2.61549	0.00890995	0.186064
FAM186B	14.6608	2.16167	0.914277	2.36435	0.0180616	0.282563
HSPA5	26255	0.851155	0.25086	3.39294	0.00069146	0.0345407
HSPA2	201.965	-1.29289	0.33869	-3.81733	0.000134906	0.0108921
HSPB8	192.883	0.835314	0.33721	2.47713	0.0132443	0.234895
RP11-402G3.3	21.6667	2.07728	0.769601	2.69917	0.00695136	0.162606
ACSBG1	20.7494	-1.68676	0.768277	-2.19551	0.0281272	0.360002
GAPDHP33	5.22416	5.85889	2.03643	2.87704	0.00401431
SLC27A1	166.199	-1.19976	0.363282	-3.30256	0.000958062	0.0439176
SLC27A5	3.55111	5.31272	2.20178	2.41292	0.0158251
EPG5	415.883	1.20317	0.30752	3.9125	9.13443e-05	0.00813104
LOC101926980	16.1219	1.78286	0.858929	2.07568	0.0379237	0.409523
NCKIPSD	1084.7	-0.906198	0.290011	-3.1247	0.00177984	0.0684673
RP11-93B14.5	248.825	-1.49063	0.359789	-4.14307	3.42686e-05	0.00413816
C10orf10	28.5436	-2.0724	0.711753	-2.91168	0.00359486	0.106443
EPOR	99.3213	-0.882859	0.416188	-2.1213	0.0338969	0.390716
LDHA	14266.8	-1.03287	0.251611	-4.10504	4.04236e-05	0.00475731
C10orf54	85.5609	-1.43021	0.447259	-3.19772	0.00138517	0.056743
LOC653650	69.6285	1.3541	0.47745	2.8361	0.00456677	0.121959
ADM2	589.803	1.90175	0.292556	6.50048	8.00637e-11	9.26537e-08
BRSK2	148.669	-1.43073	0.389961	-3.66891	0.00024359	0.0167795
SRGAP1	396.166	1.00091	0.345365	2.89812	0.0037541	0.109065
LOC102723356	79.7624	0.914504	0.442142	2.06835	0.0386072	0.412497
ZMIZ1-AS1	34.9933	1.43459	0.610302	2.35062	0.0187422	0.286645
MAPK8IP1	150.061	-1.38316	0.389207	-3.5538	0.000379714	0.0232965
LOC100287489	19.5815	1.59943	0.776345	2.0602	0.0393793	0.41618
FBLN7	29.3496	-1.37105	0.673335	-2.03621	0.041729	0.425782
RP11-15A1.7	58.3202	1.05104	0.487992	2.1538	0.0312559	0.377946
UAP1L1	211.571	-1.15301	0.332632	-3.46632	0.000527644	0.0280743
CCBE1	93.6044	1.4622	0.438302	3.33606	0.000849737	0.0408315
LRRC39	36.6897	1.24971	0.608735	2.05297	0.0400757	0.419391
LETM2	411.719	0.975877	0.29755	3.2797	0.00103917	0.0469948
LRRC45	529.836	-0.871218	0.296423	-2.93911	0.00329161	0.101636
PGAM1	3961.94	-0.830872	0.263492	-3.15331	0.00161432	0.064026
LRRC49	186.363	1.03828	0.356095	2.91573	0.00354854	0.105975
PGAM2	26.8162	1.35546	0.672334	2.01605	0.0437945	0.436085
PTGS2	601.422	0.994681	0.34934	2.84732	0.00440894	0.119749
LRRC26	26.5563	-2.80208	0.895677	-3.12845	0.00175733	0.0681676
N4BP2L2-IT2	8.72423	2.95661	1.38926	2.1282	0.0333207
KANK3	30.3835	-1.30345	0.639695	-2.03761	0.0415892	0.42535
SLC25A1	1447.07	-1.22842	0.312415	-3.93201	8.42372e-05	0.00769606
SH3BP1	318.077	-1.17543	0.332565	-3.53443	0.000408659	0.0241492
BEND3	356.297	-0.828806	0.297246	-2.78828	0.0052989	0.135517
VLDLR-AS1	50.4348	1.5442	0.521082	2.96344	0.00304218	0.0963332
IFI35	447.517	-1.18682	0.317319	-3.74014	0.000183917	0.0138807
IFI27	233.97	-1.42116	0.399497	-3.55737	0.000374582	0.0232224
IFI44	3347.75	0.802078	0.255563	3.13848	0.00169829	0.0662477
AKR1C1	173.747	1.82039	0.395506	4.60268	4.17083e-06	0.000839425
AKR1C4	6.08642	3.4914	1.69566	2.05902	0.0394923
PRLR	47.7784	1.20598	0.603485	1.99836	0.0456773	0.441811
ERN1	346.678	1.44128	0.369895	3.89645	9.76138e-05	0.00847227
PRR7	257.019	-0.993676	0.38041	-2.61212	0.00899835	0.186508
BACH1	370.952	1.36361	0.415113	3.2849	0.00102017	0.0466023
LFNG	201.98	-1.56512	0.36479	-4.29047	1.78296e-05	0.002476
C17orf51	846.742	1.0968	0.299081	3.66722	0.000245197	0.0167795
ATP8A1	34.5938	-2.02258	0.698764	-2.89451	0.00379748	0.109387
GYG2	13.8795	-1.89614	0.949796	-1.99636	0.0458946	0.442641
IGFBP4	16163.1	-1.12091	0.291361	-3.84716	0.000119496	0.0100572
RTN4RL2	32.6772	-1.4221	0.619182	-2.29674	0.0216339	0.312948
UNC93B1	626.133	-1.14531	0.322251	-3.55411	0.000379264	0.0232965
SH3D21	65.9171	-1.03665	0.475757	-2.17895	0.0293355	0.36934
LOC101926902	7.16611	3.13289	1.39955	2.2385	0.0251885
LLGL1	1015.95	-0.843014	0.276904	-3.04442	0.00233127	0.0815473
PTGES	370.062	-1.77604	0.331753	-5.3535	8.62704e-08	3.32788e-05
PTGFR	75.7118	1.91808	0.584331	3.28252	0.00102883	0.046844
SIGLEC16	3.82756	5.4105	2.19103	2.46938	0.0135346
GYS2	55.5545	2.84705	0.554413	5.13526	2.8176e-07	9.31621e-05
ESM1	17.7067	3.46639	0.979878	3.53757	0.000403833	0.0239659
NME3	255.706	-0.94612	0.395962	-2.38942	0.0168749	0.269358
NME4	394.724	-0.864724	0.333523	-2.59269	0.00952274	0.193054
PSPH	738.142	1.05135	0.295901	3.55304	0.00038081	0.0232965
ZC3H12C	244.086	0.944586	0.456419	2.06956	0.0384936	0.412343
LYPD1	61.2462	1.39344	0.514683	2.70738	0.00678169	0.160712
FAM115C	85.0608	-1.1946	0.45189	-2.64355	0.0082041	0.179387
LGR6	67.2357	1.77841	0.502003	3.54264	0.000396147	0.0236821
LGR4	509.845	-1.08025	0.36059	-2.99577	0.0027375	0.0900846
SNHG15	1103.37	0.849838	0.291613	2.91427	0.00356524	0.106018
SPATC1L	164.318	-1.00155	0.381659	-2.62419	0.00868547	0.183306
NEK10	26.1881	1.5262	0.703947	2.16806	0.0301539	0.374575
CELSR2	266.503	-1.1271	0.324043	-3.47826	0.000504687	0.0275929
ETS1	2106.83	0.864285	0.294	2.93975	0.00328482	0.101636
ETS2	949.526	0.86351	0.267818	3.22424	0.00126308	0.0531286
UBA7	181.268	-1.10755	0.37602	-2.94546	0.00322472	0.100633
CNN1	7.07103	3.76143	1.52167	2.4719	0.0134397
ETV7	10.2016	-2.39155	1.16079	-2.06027	0.0393726
ACOX2	461.889	-1.60047	0.354841	-4.51039	6.47072e-06	0.00118235
BNIP3	865.394	-1.17967	0.270539	-4.36043	1.29809e-05	0.00198095
LINC00899	46.6681	1.25531	0.542703	2.31307	0.0207187	0.306249
LHPP	70.8324	-0.992186	0.476458	-2.08242	0.0373039	0.40642
RAET1E-AS1	18.1354	-1.61766	0.823367	-1.96469	0.0494497	0.456285
FAM126B	105.46	1.00235	0.479205	2.0917	0.0364652	0.403226
FAM129A	1667.3	1.28685	0.330913	3.88878	0.00010075	0.00869012
UBN2	237.129	1.54481	0.414996	3.72247	0.000197284	0.014555
UBR4	3833.01	0.822912	0.248492	3.31162	0.000927564	0.0432251
LHX6	25.3721	-1.462	0.71437	-2.04655	0.0407019	0.422656
C1QL1	8.96019	-3.96096	1.49468	-2.65003	0.00804835
BCKDK	913.584	-1.05849	0.302575	-3.49827	0.000468281	0.0260632
YOD1	232.71	0.867191	0.39983	2.1689	0.0300903	0.374575
MACF1	2682.09	0.883029	0.271782	3.24903	0.00115798	0.0505686
ZDHHC11	228.328	1.6795	0.328671	5.10997	3.22217e-07	0.000101696
GDPD3	19.4266	-1.98463	0.819641	-2.42134	0.0154633	0.256986
OTOP2	2.51676	4.8172	2.44244	1.97229	0.0485762
LIG1	964.205	-1.21464	0.302228	-4.01895	5.84572e-05	0.00630763
AIM2	20.9054	2.37312	0.796607	2.97903	0.00289162	0.0936034
SAMD11	16.5507	-1.80456	0.869023	-2.07654	0.0378444	0.409303
COX2	14331.6	0.820258	0.338828	2.42087	0.0154836	0.256986
NOX5	75.8903	-1.32324	0.464244	-2.85032	0.00436758	0.119235
UCN2	178.886	-1.87115	0.376165	-4.97428	6.54913e-07	0.000189475
LOC100420851	17.4998	1.81746	0.856386	2.12225	0.0338168	0.390716
UCP2	727.773	-1.06046	0.321107	-3.30251	0.000958237	0.0439176
SAMD4A	1129.89	0.891336	0.320392	2.78202	0.00540223	0.137071
FOXQ1	115.069	-1.39789	0.4096	-3.41283	0.00064293	0.0328249
SLC25A42	79.7122	-1.10821	0.472472	-2.34556	0.0189986	0.289292
RNASEH2A	746.009	-0.975992	0.324181	-3.01064	0.00260697	0.0875462
FOXO3	494.896	0.98708	0.370254	2.66595	0.00767705	0.17279
SLC25A10	623.688	-1.43568	0.362016	-3.9658	7.31501e-05	0.00705442
SLC25A23	500.713	-1.03314	0.292569	-3.53129	0.000413545	0.0242439
SLC25A34	16.6343	1.71877	0.855341	2.00945	0.044489	0.436941
CTXN1	37.3354	-1.91185	0.653004	-2.92778	0.00341389	0.103263
RIMKLA	29.5632	-3.5526	0.769826	-4.61481	3.93457e-06	0.000803521
FOXA2	595.127	-0.847588	0.292395	-2.89878	0.00374622	0.109065
IFI44L	180.525	-1.70362	0.356664	-4.77654	1.78341e-06	0.000399456
LAMC2	3465.27	1.26816	0.253934	4.99406	5.91223e-07	0.000174687
LAMA1	50.5266	1.58329	0.561783	2.81832	0.0048275	0.126595
LAMA4	478.51	-0.868767	0.290807	-2.98743	0.00281334	0.0919266
ATP2C2	71.2328	1.17283	0.471554	2.48715	0.0128771	0.231639
JDP2	117.018	1.41429	0.401732	3.52049	0.000430748	0.0246165
TRIM16L	467.343	0.997444	0.296488	3.3642	0.00076766	0.037537
LOC100419752	8.21716	3.35717	1.34783	2.4908	0.0127456
FAM105A	131.061	-1.41867	0.378927	-3.74392	0.000181174	0.0137484
FAM107B	657.082	1.00802	0.327598	3.077	0.00209098	0.0757619
GLB1L2	173.604	-0.822843	0.345968	-2.37838	0.0173888	0.275032
WEE2-AS1	38.4336	1.65618	0.589173	2.81103	0.00493835	0.128425
ACSS1	99.4354	-1.41192	0.411851	-3.42824	0.000607513	0.0314796
KCNJ14	167.445	1.34088	0.351832	3.81114	0.000138329	0.010977
PARP10	1288.47	-1.18495	0.310878	-3.81161	0.000138065	0.010977
MIR137HG	33.1875	1.2149	0.615491	1.97387	0.0483962	0.454354
ACSF2	250.628	-0.85974	0.325687	-2.63978	0.00829605	0.179629
COL20A1	37.8943	2.46148	0.616522	3.99253	6.53727e-05	0.0066265
RNF215	227.261	-0.966708	0.331219	-2.91863	0.00351569	0.105448
TREML2	8.97237	3.48074	1.36177	2.55605	0.0105868
SFTA3	136.638	-0.829181	0.373188	-2.22189	0.0262911	0.348714
PEAR1	166.5	1.25848	0.358366	3.51171	0.000445239	0.0253403
METRN	114.343	-1.27451	0.457708	-2.78454	0.00536033	0.136585
SLC39A10	467.304	-0.823255	0.363095	-2.26733	0.0233702	0.32683
PPARG	961.904	-0.861892	0.266896	-3.22932	0.00124086	0.0525359
ETNK2	37.7146	-1.26895	0.611582	-2.07487	0.0379987	0.410014
MUC5AC	253.206	-2.37078	0.490412	-4.83426	1.3364e-06	0.000331828
LINC00565	9.95884	2.82959	1.1828	2.39228	0.0167439
CPNE7	16.8342	2.12128	0.899874	2.35731	0.0184079	0.28446
CCDC80	366.681	0.94238	0.29782	3.16426	0.00155479	0.0622256
ADCYAP1R1	10.9771	2.71444	1.09889	2.47016	0.0135054
RTEL1-TNFRSF6B	294.27	-0.800461	0.323326	-2.47571	0.0132973	0.235235
NRP2	315.068	0.984949	0.316393	3.11306	0.00185158	0.0701192
EEFSEC	337.668	-0.873181	0.361307	-2.41673	0.0156606	0.258391
NABP1	303.145	0.810025	0.340325	2.38015	0.0173057	0.274343
DNAH1	124.02	0.874959	0.379465	2.30577	0.0211233	0.308889
ASAP3	165.475	-1.05011	0.360419	-2.91358	0.00357316	0.106027
FGFRL1	1901	-1.04654	0.27308	-3.83235	0.000126926	0.0104405
NFATC1	137.923	-0.883922	0.376478	-2.34787	0.0188811	0.288134
NFATC4	149.485	-1.11048	0.373982	-2.96934	0.00298442	0.0954902
CSF2	489.443	1.12453	0.345643	3.25343	0.0011402	0.0499494
LAMP3	98.7547	0.908889	0.412001	2.20604	0.0273814	0.35771
TSSK6	108.18	0.951795	0.39289	2.42255	0.015412	0.256935
GOLGA7B	207.455	-0.995509	0.387791	-2.56713	0.0102545	0.203144
FRAS1	190.304	1.24002	0.407591	3.04232	0.00234762	0.0817076
CLDN20	2.79321	4.95335	2.42333	2.04403	0.0409509
CST4	316.9	0.929148	0.34609	2.6847	0.00725954	0.166087
HADH	245.791	-0.860664	0.329186	-2.61452	0.00893533	0.186314
HMHA1	693.687	-0.891704	0.305041	-2.92323	0.00346426	0.10413
CT83	116.303	0.896636	0.386854	2.31776	0.0204623	0.304565
PAPPA2	169.919	2.06952	0.380559	5.43811	5.38482e-08	2.19938e-05
CLDN1	307.939	1.76741	0.329286	5.36741	7.98739e-08	3.16917e-05
DICER1	338.319	0.881632	0.402431	2.19076	0.0284689	0.363037
IL20RB	61.5258	1.71769	0.486592	3.53004	0.000415501	0.0242439
CADM4	67.8832	-1.06486	0.478874	-2.22368	0.02617	0.34844
KRTAP2-3	128.092	2.77892	0.4009	6.93171	4.15795e-12	9.01049e-09
NTN4	1195.6	0.922704	0.289422	3.18809	0.00143216	0.0580425
PTPN7	15.2352	1.94358	0.895238	2.17102	0.0299296	0.374444
ANK2	343.129	0.838527	0.367986	2.27869	0.0226855	0.320808
KDELR3	191.614	-0.924835	0.352263	-2.62541	0.00865453	0.183306
WNK4	141.851	2.14305	0.379773	5.64298	1.67135e-08	8.21221e-06
PTPRU	116.923	-1.18508	0.421215	-2.81347	0.00490097	0.127692
PTPRS	399.751	-1.20112	0.305644	-3.92982	8.50084e-05	0.00771576
CTSV	40.0212	-1.1213	0.565059	-1.9844	0.0472113	0.448406
CTSG	5.41247	5.92527	1.9847	2.98547	0.00283139
ANO8	298.74	-1.15726	0.322371	-3.58984	0.000330877	0.0212242
ANO7	33.7566	-1.23023	0.620596	-1.98234	0.047441	0.449088
ANO3	11.2892	2.28427	1.07827	2.11846	0.0341365
CLCN5	39.8887	1.28869	0.58433	2.20542	0.0274247	0.357905
FAM131C	17.2435	-2.0229	0.877522	-2.30524	0.0211531	0.308889
RPLP0P2	78.4999	2.99576	0.483904	6.19081	5.98551e-10	5.54138e-07
ANXA8	20.3256	2.56511	0.850145	3.01727	0.00255066	0.0866536
C11orf86	51.1766	-1.59423	0.609168	-2.61706	0.00886911	0.185649
AOC3	197.017	1.937	0.344507	5.62251	1.88203e-08	8.71193e-06
AOC2	244.809	1.73524	0.325586	5.3296	9.84306e-08	3.69434e-05
LINC00622	25.8597	2.60555	0.742831	3.50759	0.000452179	0.0256302
C11orf35	153.991	-1.01585	0.377045	-2.69423	0.00705522	0.163074
VSIG1	47.5118	-1.38978	0.545674	-2.5469	0.0108684	0.211682
TMCC2	85.4658	-0.929807	0.434149	-2.14168	0.0322194	0.382074
TSC22D3	351.904	1.3196	0.306498	4.3054	1.66684e-05	0.00243488
RASIP1	9.41633	2.77591	1.20532	2.30306	0.0212756
SCD5	171.848	-0.889999	0.356912	-2.49361	0.0126452	0.230238
PRSS53	61.3593	-0.950125	0.484668	-1.96036	0.0499534	0.45789
AOX1	116.819	1.8111	0.453403	3.99446	6.4842e-05	0.00662425
USP30	111.369	-0.983681	0.394493	-2.49353	0.0126478	0.230238
HKDC1	20.4958	2.3406	0.820609	2.85227	0.00434082	0.119132
EPSTI1	99.7138	-1.16093	0.405778	-2.86099	0.00422317	0.117765
PRKACA	673.904	-0.868612	0.28033	-3.09853	0.00194484	0.0722492
SIGIRR	89.1539	-1.06299	0.441919	-2.40539	0.0161554	0.263315
EGLN3	137.24	-1.21012	0.38638	-3.13193	0.0017366	0.0675522
CERS4	61.2125	-1.02188	0.505812	-2.02029	0.0433536	0.433737
RPL15P2	2.85989	-4.92538	2.39793	-2.05401	0.0399747
PRKCE	329.978	0.802417	0.399155	2.01029	0.044401	0.436941
DAAM1	86.0311	1.17166	0.486676	2.40748	0.0160632	0.262126
SDPR	1506.32	-1.06206	0.297749	-3.56697	0.000361136	0.0225905
ASH1L	446.152	0.817836	0.36418	2.24569	0.0247238	0.337269
ANGPTL6	35.7467	-1.56063	0.626237	-2.49208	0.0126998	0.230238
ANGPTL2	139.218	-1.01784	0.40213	-2.53111	0.0113702	0.21749
PRKG2	36.8437	1.26915	0.634683	1.99967	0.0455364	0.440979
HDAC11	179.111	-0.82566	0.364918	-2.26259	0.0236612	0.328583
AQP3	331.372	-1.43054	0.325371	-4.39665	1.09935e-05	0.00173486
IFRD1	1222.34	0.858059	0.289005	2.96901	0.00298765	0.0954902
CPT1C	106.413	-1.25739	0.423189	-2.97122	0.00296619	0.0954902
OCEL1	89.6786	-1.06418	0.468675	-2.27061	0.0231708	0.325352
BAMBI	274.527	0.822326	0.328948	2.49987	0.0124239	0.228636
CRYL1	130.496	-1.12311	0.398877	-2.81568	0.00486735	0.127054
FGFR4	266.478	-0.850889	0.324168	-2.62484	0.00866895	0.183306
RNASE4	126.016	-1.44361	0.390418	-3.6976	0.000217648	0.0156605
AREG	1034.15	1.32436	0.273967	4.83401	1.33811e-06	0.000331828
STAT1	2098.19	-1.17051	0.274096	-4.27045	1.9508e-05	0.00268225
PFKFB4	563.257	-1.84558	0.300727	-6.13705	8.4066e-10	7.2964e-07
LRP5	3776.85	-1.0581	0.256146	-4.13086	3.61413e-05	0.00432668
EPHB6	35.5565	-1.58318	0.744945	-2.12522	0.033568	0.389765
PALM2-AKAP2	1648.69	0.96455	0.346582	2.78303	0.00538531	0.13697
EPHB3	50.6373	-1.146	0.523873	-2.18756	0.0287014	0.365331
EPHA4	211.844	1.07312	0.394087	2.72306	0.00646802	0.1554
N4BP2	150.082	1.11624	0.542515	2.05753	0.0396349	0.417927
QRICH2	175.342	0.938715	0.348452	2.69395	0.007061	0.163074
SLCO4A1	334.901	-1.5422	0.348082	-4.43058	9.39816e-06	0.00155372
CLIP4	393.665	1.09696	0.36458	3.00883	0.00262254	0.0875462
ANKRD42	294.913	1.09561	0.353776	3.0969	0.00195553	0.0724174
ASNS	2591.37	1.28018	0.263589	4.85673	1.19343e-06	0.00030691
LOC143666	12.5094	-2.59417	1.02634	-2.52759	0.0114849
NLGN2	403.738	-1.40164	0.331106	-4.2332	2.30386e-05	0.00307632
CD99L2	1092.27	-0.979019	0.276284	-3.54352	0.000394823	0.0236821
MAP4K2	390.796	-0.814865	0.32828	-2.48223	0.0130565	0.232456
SGK1	268.378	1.25931	0.316824	3.97481	7.04368e-05	0.00691153
MPZL3	91.4371	1.0456	0.424367	2.4639	0.0137435	0.240595
ASIC1	84.7321	-1.10924	0.48236	-2.29962	0.02147	0.311551
LATS2	460.212	0.83143	0.338318	2.45754	0.0139893	0.242534
SGTB	152.019	0.957825	0.408474	2.34488	0.019033	0.289497
ATF3	708.106	1.53947	0.273027	5.63854	1.71494e-08	8.21221e-06
ATF4	6747.12	0.847674	0.25842	3.28021	0.00103728	0.0469948
FAT4	153.808	0.890348	0.432041	2.06079	0.0393227	0.41618
CNPY4	155.908	-1.07366	0.357351	-3.0045	0.00266018	0.0881669
CD274	387.6	1.21087	0.343508	3.52502	0.000423445	0.0245016
LINC01004	17.9395	2.54544	1.02131	2.49232	0.012691	0.230238
LINC01000	533.225	0.820714	0.304265	2.69737	0.00698901	0.162608
SOX21-AS1	122.071	-1.47577	0.401563	-3.67507	0.000237786	0.0167621
DHRS13	157.211	-0.81418	0.382454	-2.12883	0.0332684	0.387743
NUDT8	121.022	-1.03569	0.415052	-2.49533	0.0125841	0.230238
ZFAND1	637.108	0.875577	0.305977	2.86158	0.00421541	0.117765
POU3F2	89.638	-1.31885	0.437297	-3.0159	0.00256217	0.0867826
LOC728048	29.0036	2.91812	0.716913	4.07039	4.69348e-05	0.00529906
MAP1B	2360.37	1.07401	0.391151	2.74576	0.00603702	0.147859
HMOX1	381.987	1.02777	0.320932	3.20245	0.00136264	0.0561515
LOC101929325	2.51676	4.8172	2.44244	1.97229	0.0485762
LOC101929333	68.9248	-0.99333	0.467976	-2.12261	0.0337864	0.390716
BAIAP2-AS1	125.132	-1.16632	0.379623	-3.07232	0.00212405	0.0764162
LOC100862671	163.55	0.899862	0.370482	2.4289	0.0151448	0.254004
ANGPT4	171.359	1.88883	0.365513	5.16762	2.37098e-07	8.4425e-05
PYCR1	1790.39	0.852237	0.284172	2.99901	0.00270855	0.0895561
CD302	77.2074	-0.917899	0.454223	-2.02081	0.0432991	0.433737
SHISA3	623.984	-1.76493	0.297838	-5.92579	3.108e-09	2.27162e-06
POU2F1	363.838	0.813914	0.365067	2.22949	0.0257813	0.345388
MAPK3	503.743	-1.19072	0.30057	-3.96155	7.44638e-05	0.00710405
CYB5R2	5.93418	3.47602	1.62683	2.13668	0.0326238
PELI3	184.708	-1.04677	0.365978	-2.86021	0.00423361	0.11782
FRMD6	1805.23	0.833223	0.340664	2.44587	0.0144501	0.247753
S100A4	205.67	-1.34765	0.466381	-2.88959	0.00385747	0.110451
UPP1	1950.74	1.30124	0.271914	4.78548	1.70578e-06	0.000391019
TP53INP2	118.263	-0.865781	0.39063	-2.21637	0.0266663	0.352665
RASSF2	101.399	-1.43245	0.439061	-3.26252	0.00110428	0.0488378
RASSF4	75.7031	-1.11727	0.450488	-2.48014	0.0131332	0.233522
SECTM1	135.327	-0.840844	0.411376	-2.04398	0.0409556	0.423177
C5orf45	572.627	0.848734	0.316789	2.67918	0.00738035	0.168156
CALCB	36.6724	2.79976	0.64154	4.36411	1.27639e-05	0.00196946
MAST4	348.282	1.55418	0.39083	3.97661	6.99052e-05	0.00691153
MAST1	62.6742	-1.30564	0.487194	-2.67992	0.00736397	0.168156
SH3TC1	532.759	0.836247	0.301885	2.77009	0.00560411	0.140731
SOX21	165.802	-1.36368	0.351274	-3.88209	0.000103564	0.00887776
SOX18	6.05796	-3.53444	1.63762	-2.15827	0.0309065
SOX15	28.3033	1.5283	0.65903	2.31901	0.0203943	0.304469
FDXR	241.63	-0.927271	0.348382	-2.66165	0.00777585	0.173886
UNC13A	105.559	1.79217	0.432004	4.14851	3.34644e-05	0.00407649
SOX12	371.404	-1.34038	0.343516	-3.90194	9.54259e-05	0.00833446
HOXB9	400.791	1.0289	0.296165	3.47409	0.000512588	0.027825
PRR19	143.719	-1.01935	0.422796	-2.41097	0.01591	0.260544
ELANE	3.55111	5.31272	2.20178	2.41292	0.0158251
TNFSF4	11.829	2.32209	1.08581	2.13857	0.0324707
MIR503HG	23.3045	1.83414	0.750592	2.44359	0.014542	0.2487
ADAT2	117.118	0.810553	0.407238	1.99037	0.0465505	0.445825
SKIL	192.834	1.39552	0.444042	3.14277	0.00167355	0.0654666
CHAC1	990.575	1.67561	0.289252	5.79291	6.91773e-09	4.36666e-06
LINC01061	68.4605	0.929738	0.463056	2.00783	0.0446612	0.436941
44256	182.058	-0.836997	0.352207	-2.37643	0.017481	0.275862
MARK4	289.293	-0.863153	0.328381	-2.62851	0.00857604	0.182662
MOSPD3	244.985	-0.842981	0.394928	-2.13452	0.0328006	0.384705
TXNIP	1320.29	1.25129	0.261527	4.78455	1.7137e-06	0.000391019
PLSCR1	764.91	-1.22625	0.271132	-4.52269	6.10574e-06	0.00114582
PAFAH1B3	409.112	-0.951322	0.357612	-2.66021	0.00780925	0.174352
LOC101929690	27.8907	3.39107	0.764084	4.43808	9.07632e-06	0.00151859
MAP3K7CL	34.4166	1.84053	0.621877	2.95964	0.00308001	0.0972093
ALDH1L2	131.366	1.61753	0.440839	3.66921	0.000243302	0.0167795
AJUBA	2329.57	1.06113	0.268076	3.95831	7.54828e-05	0.00712253
SAC3D1	306.186	-1.20948	0.386869	-3.12633	0.00177001	0.06843
CSPG4P10	21.2857	1.94711	0.769209	2.53132	0.0113634	0.21749
LOC101929603	94.3618	0.937077	0.415775	2.25381	0.0242082	0.333511
SLC3A2	6468.87	0.999855	0.272653	3.66714	0.000245283	0.0167795
SPATA3-AS1	21.3737	1.76789	0.755766	2.3392	0.0193251	0.292814
FAM171A2	66.745	-1.1888	0.480399	-2.47462	0.0133378	0.235531
LOC101927119	65.362	1.39686	0.48427	2.88446	0.00392087	0.111599
SMG1	1157.26	1.22284	0.42151	2.90109	0.00371867	0.108554
FGD6	152.425	1.32014	0.422765	3.12265	0.00179232	0.0687568
FGF1	13.972	2.07075	0.941664	2.19904	0.0278754	0.358819
RIMS2	8.56086	5.11288	1.81494	2.81712	0.00484571
RIMS3	104.509	-1.05077	0.401555	-2.61677	0.00887672	0.185649
RPL32P3	85.001	0.868559	0.425243	2.0425	0.0411018	0.423413
MFAP2	8.93961	3.04606	1.25597	2.42527	0.015297
TCTEX1D4	19.1608	1.63237	0.830399	1.96577	0.0493255	0.456285
PMAIP1	2957.49	0.897633	0.293609	3.05724	0.00223389	0.0789365
OAS1	1226.06	-1.7364	0.303568	-5.71999	1.06533e-08	5.91771e-06
OAS2	208.205	-1.51978	0.341359	-4.45214	8.50175e-06	0.00146542
OAS3	3511.12	-1.27424	0.254122	-5.01427	5.32364e-07	0.000160716
AZU1	4.44723	5.64129	2.07855	2.71404	0.00664672
RECQL4	1892.01	-0.989192	0.278613	-3.55041	0.000384624	0.023304
LOC101929475	53.2555	2.07572	0.531106	3.9083	9.29464e-05	0.00816928
LOC101929494	128.656	0.94457	0.401587	2.35209	0.018668	0.28614
CCDC106	228.507	-1.13802	0.350805	-3.24403	0.00117852	0.0508264
ALDH4A1	96.828	-0.889262	0.416232	-2.13646	0.0326423	0.384057
CAPN5	392.407	-0.855542	0.306731	-2.78923	0.00528334	0.135368
ARHGEF40	1069.3	-0.890859	0.285458	-3.1208	0.0018036	0.0689988
BLVRA	326.736	-0.920268	0.324951	-2.83202	0.0046255	0.123124
SLC6A8	105.093	-1.03941	0.424654	-2.44767	0.0143785	0.247192
SLC6A9	468.493	1.78623	0.292512	6.10653	1.01824e-09	8.31778e-07
IMPA2	168.141	-1.04916	0.388967	-2.6973	0.00699051	0.162608
CARD9	75.2209	1.03308	0.453262	2.27922	0.0226539	0.320688
CARD6	146.818	0.961272	0.385923	2.49084	0.0127443	0.230484
PLCD1	100.137	-1.00237	0.424324	-2.36227	0.0181633	0.28291
44259	291.457	1.71102	0.311743	5.48854	4.05272e-08	1.70546e-05
OCLM	2.8266	4.99435	2.3967	2.08384	0.0371744
CREBRF	177.344	1.23049	0.48136	2.55628	0.0105798	0.208104
DCP2	459.797	1.07317	0.373111	2.87627	0.00402409	0.113352
ALDH3A1	3.44396	-5.18922	2.24241	-2.31413	0.0206608
FLJ38723	547.173	0.898059	0.301261	2.981	0.00287311	0.0933397
SPEG	147.038	-1.15338	0.375855	-3.06868	0.00215005	0.0769529
RPL13AP20	38.2384	1.46114	0.579809	2.52004	0.0117343	0.220345
ZSWIM5	44.7624	-1.08674	0.552446	-1.96715	0.049166	0.456091
OLFML2A	37.9756	-1.31531	0.617585	-2.12975	0.0331919	0.387667
ITGB4	5402.19	-1.15511	0.290787	-3.97234	7.11708e-05	0.00691153
DDI2	130.484	1.00126	0.485568	2.06205	0.0392034	0.415586
ITGB8	8.91111	2.37966	1.20917	1.96802	0.0490658
ITGB7	47.6576	1.40491	0.555705	2.52815	0.0114665	0.21843
DDR1	454.714	-0.893585	0.307971	-2.90152	0.00371352	0.108554
NBPF20	159.366	0.885213	0.36307	2.43813	0.0147633	0.251504
NBPF14	284.64	0.961254	0.308724	3.11364	0.00184796	0.0701192
WDFY3	592.87	0.93637	0.368112	2.54371	0.0109681	0.212957
GNAO1	79.7439	-1.10573	0.455188	-2.42917	0.0151335	0.254004
LOC101927578	72.275	1.33338	0.468631	2.84526	0.00443752	0.119891
ABCC12	2.63792	-4.80806	2.42352	-1.98392	0.0472648
ZEB2	169.138	0.86071	0.380384	2.26274	0.0236518	0.328583
TM7SF2	211.09	-0.842353	0.34458	-2.44458	0.0145022	0.248325
CBX1P3	111.597	1.58872	0.416511	3.81436	0.000136537	0.0109601
REEP2	215.654	-0.936587	0.353921	-2.64631	0.0081374	0.179387
REEP6	113.279	-1.20101	0.430877	-2.78737	0.00531381	0.135649
DENND3	647.739	-0.875259	0.304666	-2.87285	0.00406784	0.114121
TGFBR3L	41.7844	-1.81894	0.694189	-2.62023	0.00878692	0.184885
MAGED1	275.467	-0.812125	0.344517	-2.35728	0.0184092	0.28446
SLC22A15	216.666	1.20169	0.409078	2.93756	0.00330809	0.101636
GAS2L1	1685.4	-0.841116	0.310643	-2.70767	0.00677583	0.160712
KDM6B	640.431	1.24124	0.274859	4.51592	6.30436e-06	0.00116732
PROSER1	837.169	0.835515	0.277935	3.00615	0.0026458	0.0879
KDM7A	186.28	1.70213	0.429741	3.96084	7.46879e-05	0.00710405
CHIC2	363.273	0.811554	0.298687	2.71707	0.00658626	0.157696
ABCA2	986.725	-1.46142	0.288426	-5.06691	4.04336e-07	0.000124778
ABCA3	227.57	-1.16451	0.360435	-3.23085	0.00123424	0.0524386
HRNR	59.8953	1.73741	0.560705	3.09863	0.0019442	0.0722492
OFD1	238.067	0.848666	0.325039	2.61096	0.00902878	0.186859
FABP4	90.8678	-3.35425	0.478035	-7.01674	2.27112e-12	7.88474e-09
ZBTB20	87.4588	1.54826	0.432051	3.58353	0.000338987	0.0214955
ZBTB43	406.168	0.879604	0.335874	2.61885	0.00882275	0.185358
ZBTB42	54.0144	-1.09077	0.519911	-2.098	0.0359052	0.401087
FCHO1	419.215	-0.82686	0.329267	-2.51122	0.0120316	0.223075
NLRP12	11.1667	2.44426	1.14571	2.1334	0.0328921
SLC1A1	82.0157	-1.9236	0.486349	-3.95519	7.64742e-05	0.0071275
SLC1A3	200.488	1.05632	0.369419	2.85941	0.00424428	0.117881
SLC1A4	250.739	1.41588	0.33273	4.25535	2.08721e-05	0.00284168
SLC1A5	7292.95	0.861785	0.258488	3.33394	0.000856248	0.040933
ADM	98.2109	-0.916154	0.409341	-2.23812	0.0252131	0.340598
LOC344887	41.4518	4.16517	0.726864	5.73033	1.00238e-08	5.80003e-06
DHCR7	1036.77	-0.815517	0.268444	-3.03794	0.00238205	0.0822873
BAI2	98.9634	-1.88596	0.421164	-4.47797	7.53562e-06	0.00134163
NFAT5	398.356	1.15417	0.419892	2.74873	0.00598275	0.146789
MAL2	198.45	1.19579	0.338951	3.52791	0.000418847	0.0243369
SPAG4	126.368	-1.25477	0.421764	-2.97506	0.00292933	0.0946036
STC1	339.512	-1.17366	0.304535	-3.85393	0.000116239	0.00984276
STC2	74.5286	1.08749	0.45472	2.39155	0.0167775	0.268472
MAPT	144.99	-1.09852	0.36379	-3.01966	0.0025306	0.086345
KIAA1199	620.975	-2.33721	0.289938	-8.06106	7.56332e-16	3.50106e-12
ABCC9	484.936	2.34449	0.367196	6.38486	1.71556e-10	1.70172e-07

## Sheet: log2FoldChange<-0.8 p<0.05
id	baseMean	log2FoldChange	lfcSE	stat	pvalue	padj
COL13A1	1962.19	-0.862344	0.265793	-3.24442	0.00117689	0.0508264
FADS2	2472.61	-1.22284	0.270006	-4.52893	5.92835e-06	0.00113337
FBXO44	78.9879	-1.04229	0.478149	-2.17983	0.0292698	0.368944
FBXO36	37.9199	-1.2891	0.640555	-2.01247	0.0441702	0.436941
C1R	63.1527	-1.11703	0.484083	-2.30752	0.0210257	0.308557
ENPP1	798.912	-1.24742	0.288839	-4.31875	1.56919e-05	0.00231823
HTRA1	159.552	-1.31281	0.376159	-3.49004	0.00048294	0.0267195
CA9	16.2427	-3.12792	1.08858	-2.87338	0.00406101	0.114121
CKB	164.403	-1.18404	0.391082	-3.0276	0.00246505	0.0845238
MCM2	4064.46	-0.849839	0.26078	-3.25883	0.00111871	0.0491631
AGAP2-AS1	306.72	-0.920416	0.368249	-2.49944	0.012439	0.228636
SIPA1	934.192	-0.925022	0.314849	-2.93798	0.00330356	0.101636
DBP	13.7079	-2.04665	0.977173	-2.09446	0.0362193	0.401739
DDN	50.9522	-1.56102	0.533037	-2.92854	0.00340554	0.103263
HR	325.018	-1.23544	0.361626	-3.41634	0.000634692	0.0325239
VPS37D	43.1551	-1.38953	0.563671	-2.46514	0.013696	0.240146
TMEM200B	212.555	-0.800571	0.36697	-2.18157	0.0291411	0.368492
GPR162	60.7262	-1.744	0.520416	-3.35116	0.000804729	0.038803
GPR153	497.764	-1.32887	0.344494	-3.85746	0.000114573	0.00976123
ABHD6	188.349	-0.934547	0.337835	-2.76628	0.00566995	0.14112
EVL	95.3258	-1.24492	0.439614	-2.83184	0.00462811	0.123124
ANKRD9	123.446	-1.60324	0.462033	-3.46996	0.000520538	0.0279101
TNFAIP8L1	167.269	-1.4982	0.36077	-4.15279	3.28452e-05	0.00403647
CHMP6	683.668	-0.889232	0.324859	-2.73729	0.00619484	0.150398
LOC101927789	98.2035	-0.936695	0.462176	-2.02671	0.0426924	0.430197
IGFBPL1	96.178	-1.36993	0.429743	-3.1878	0.00143361	0.0580425
BNIP3L	650.993	-1.38351	0.291971	-4.73851	2.15296e-06	0.000474575
TRIB2	377.76	-0.936611	0.308804	-3.03302	0.00242116	0.0833086
SLC2A4RG	441.469	-0.996892	0.307244	-3.24463	0.00117603	0.0508264
RAB3A	22.7408	-2.5475	0.819308	-3.10933	0.0018751	0.0707597
RAB3D	153.945	-0.805384	0.359239	-2.24192	0.0249667	0.338917
RAB6B	222.056	-1.14426	0.349133	-3.27744	0.00104752	0.0469948
CSPG5	57.9775	-1.57606	0.513919	-3.06675	0.00216402	0.0772538
RAB20	189.381	-0.92777	0.351643	-2.63838	0.00833023	0.17991
MYL12A	1393.9	-1.05822	0.281804	-3.75517	0.000173223	0.0132173
FLJ22184	24.8668	-1.65082	0.727954	-2.26776	0.0233441	0.326793
GPR56	601.541	-0.913072	0.346466	-2.63539	0.00840409	0.180662
SH2B2	76.377	-1.09042	0.496332	-2.19696	0.028023	0.359663
PAQR4	468.592	-1.18655	0.325373	-3.64674	0.000265589	0.0177319
MMEL1	99.9117	-1.03256	0.4575	-2.25696	0.0240108	0.331778
G6PD	1378.56	-1.15118	0.286477	-4.01841	5.85933e-05	0.00630763
SEPT5-GP1BB	32.6682	-1.67746	0.637357	-2.6319	0.00849088	0.181404
SERPINA5	53.455	-1.17679	0.519565	-2.26495	0.0235156	0.328202
NAPRT1	570.415	-0.871429	0.306452	-2.84361	0.00446061	0.12028
SEMA6B	400.247	-2.72774	0.328512	-8.30331	1.01251e-16	7.03038e-13
SLC37A4	741.994	-0.873846	0.29449	-2.96732	0.00300406	0.0956822
NIPSNAP1	621.429	-0.969564	0.283501	-3.41997	0.000626278	0.0322115
PTP4A3	129.31	-0.888957	0.396006	-2.24481	0.0247803	0.337332
SEMA3B	173.913	-0.979507	0.402609	-2.4329	0.0149785	0.252742
SEMA3G	46.9898	-1.17292	0.530204	-2.21221	0.0269524	0.353436
SESTD1	111.545	-0.821401	0.412162	-1.99291	0.0462715	0.444379
HILPDA	154.413	-0.827297	0.392707	-2.10665	0.0351479	0.397475
S1PR5	112.94	-1.09121	0.430335	-2.53572	0.0112216	0.215538
JUP	1385.87	-1.26845	0.287981	-4.40462	1.05969e-05	0.00169149
DUSP9	22.3327	-1.68139	0.769589	-2.18479	0.0289039	0.3669
DUSP6	4245.02	-0.823132	0.255881	-3.21685	0.00129606	0.054049
LOC102724129	7466.79	-0.977091	0.305328	-3.20014	0.00137363	0.0564368
E2F8	308.678	-0.865308	0.322312	-2.68469	0.00725964	0.166087
KHK	152.368	-1.03307	0.407082	-2.53775	0.0111567	0.214887
WDR54	724.325	-1.11286	0.336843	-3.30379	0.000953884	0.0439176
WDR31	31.7767	-1.97422	0.716411	-2.75571	0.00585644	0.144712
WDR34	1795.9	-0.874242	0.310058	-2.8196	0.00480828	0.126463
KIFC2	369.887	-0.96969	0.307986	-3.14849	0.00164118	0.0647475
LCK	18.9021	-1.66488	0.80021	-2.08056	0.0374746	0.40657
IFITM1	461.524	-1.63942	0.333858	-4.91054	9.08248e-07	0.000253792
SRRM3	70.6227	-1.12789	0.462799	-2.43711	0.0148052	0.251652
HELZ2	1483.39	-1.05053	0.265903	-3.95081	7.78875e-05	0.00721083
PARP9	354.107	-1.15024	0.310623	-3.70301	0.000213055	0.0154099
DDAH2	617.084	-0.912588	0.325047	-2.80756	0.00499189	0.129575
CDH11	2514.76	-0.894696	0.276575	-3.23492	0.00121679	0.0519925
SH3RF3-AS1	55.7059	-1.06123	0.494873	-2.14445	0.0319971	0.381083
MPI	1038.44	-1.09856	0.313611	-3.50294	0.000460152	0.0259456
MVD	509.82	-1.00465	0.32827	-3.06044	0.00221015	0.078297
MX2	474.734	-0.855401	0.284288	-3.00893	0.00262171	0.0875462
MX1	795.813	-2.86677	0.281752	-10.1748	2.56853e-24	3.56692e-20
NKX2-1	729.5	-0.885409	0.275992	-3.20809	0.00133618	0.0555555
FZD2	279.493	-1.02241	0.355084	-2.87935	0.00398501	0.112479
NES	197.308	-1.25249	0.344985	-3.63055	0.000282813	0.0185256
VSTM2L	89.3686	-1.18326	0.474725	-2.49253	0.0126838	0.230238
NMU	97.7391	-0.884313	0.435507	-2.03054	0.0423019	0.428866
KREMEN1	177.178	-1.26423	0.352248	-3.58902	0.000331925	0.0212242
NRM	289.836	-1.24929	0.346137	-3.60923	0.00030711	0.0198365
NEURL1B	61.9945	-2.51061	0.515947	-4.86603	1.13865e-06	0.000304085
KIF6	5.98821	-3.31206	1.64371	-2.01499	0.043906
HSD17B7	175.385	-0.989929	0.350576	-2.82372	0.00474701	0.125564
TCEA3	234.055	-0.851674	0.327654	-2.59931	0.00934121	0.191614
TCEA2	211.637	-1.01667	0.374625	-2.71384	0.00665088	0.158969
EEF1A2	1577.46	-0.849699	0.280815	-3.02584	0.00247947	0.0848087
PGF	593.85	-1.03515	0.305214	-3.39156	0.00069495	0.0345906
PGP	410.141	-0.837486	0.389964	-2.1476	0.0317455	0.380457
MPND	112.712	-0.898739	0.419772	-2.14102	0.0322728	0.382074
MPP2	273.428	-1.30165	0.319072	-4.0795	4.51318e-05	0.00513726
IDH2	196.968	-1.22041	0.348914	-3.49775	0.000469202	0.0260632
44444	26.9429	-1.53001	0.683286	-2.23919	0.0251435	0.340319
EHMT2	1562.9	-0.916608	0.276591	-3.31394	0.000919899	0.0432251
TMEM53	72.0286	-1.06713	0.458827	-2.32577	0.0200309	0.299751
TMEM25	85.0783	-0.959328	0.444172	-2.15981	0.0307871	0.377717
SCN1B	56.0819	-1.13291	0.54188	-2.0907	0.0365548	0.403848
CAMK2N2	71.3862	-1.20014	0.50953	-2.35539	0.0185032	0.285505
NKX2-1-AS1	110.2	-1.1943	0.392735	-3.04099	0.00235803	0.0818651
AGBL5	218.788	-0.804673	0.336475	-2.39148	0.0167807	0.268472
AGBL3	30.8332	-1.55382	0.662846	-2.34417	0.0190697	0.289738
ATHL1	480.57	-0.878484	0.308228	-2.85012	0.00437032	0.119235
CACNB3	191.548	-1.2144	0.383865	-3.16362	0.00155821	0.0622256
C4orf48	252.037	-1.04006	0.470843	-2.20893	0.0271798	0.355746
IFI6	1482.74	-1.06354	0.291045	-3.65422	0.000257961	0.0173058
SCD	2913.71	-0.923689	0.298621	-3.09318	0.00198021	0.072942
SPRY1	299.205	-1.54589	0.318091	-4.85991	1.1744e-06	0.00030691
SNN	51.7465	-2.26417	0.558698	-4.05257	5.06571e-05	0.0056278
BST2	47.413	-2.39316	0.583498	-4.10139	4.10668e-05	0.0047924
DMBX1	8.57624	-2.53295	1.21631	-2.08248	0.0372986
RAC3	289.961	-1.35473	0.379345	-3.57124	0.000355291	0.0223255
DENND6B	36.7467	-1.41207	0.673638	-2.09618	0.0360659	0.401642
GALT	336.428	-0.808141	0.333072	-2.42632	0.0152527	0.255505
GAMT	577.764	-1.21323	0.366329	-3.31186	0.000926785	0.0432251
CDKN1C	92.2813	-0.984904	0.434773	-2.26533	0.0234923	0.328202
CDKN2D	374.583	-0.965231	0.311527	-3.09838	0.00194579	0.0722492
INSIG1	323.031	-1.05253	0.318001	-3.30983	0.000933541	0.0432561
PPAP2C	521.197	-0.903645	0.323702	-2.79159	0.0052449	0.134632
THRA	133.652	-1.34771	0.372537	-3.61766	0.000297278	0.0192911
ZFYVE28	505.002	-0.938444	0.289034	-3.24683	0.00116697	0.0508015
MIEF2	139.625	-0.841361	0.385781	-2.18093	0.0291885	0.368492
PEX11B	99.5513	-0.816521	0.405093	-2.01564	0.0438377	0.436085
TMEM160	265.995	-0.974762	0.421198	-2.31426	0.0206535	0.306249
TMEM163	46.1019	-1.70563	0.548915	-3.10727	0.00188822	0.0710614
TMEM145	62.1725	-1.30152	0.501735	-2.59404	0.00948561	0.192583
TMEM121	11.2422	-2.98066	1.11703	-2.66838	0.0076218
TMEM107	148.867	-1.08177	0.368704	-2.93399	0.00334637	0.102585
PDE4B	269.645	-1.02504	0.336103	-3.04978	0.00229008	0.0805122
IER5L	210.315	-1.20094	0.395061	-3.03989	0.00236666	0.0819596
PDE7B	118.476	-2.08194	0.434228	-4.79458	1.6302e-06	0.000391019
HOXC10	20.4473	-1.60916	0.78276	-2.05575	0.0398065	0.418418
WRB	114.169	-0.840215	0.398188	-2.1101	0.0348499	0.396277
SAMD1	448.687	-1.09828	0.326075	-3.36818	0.000756665	0.0372042
PBXIP1	313.741	-0.981315	0.321306	-3.05415	0.00225702	0.0795515
MARCKSL1	847.733	-0.909606	0.331683	-2.74239	0.00609934	0.148599
SYT17	55.1205	-0.996758	0.505408	-1.97219	0.0485883	0.454987
VEGFB	331.473	-1.10002	0.340487	-3.23072	0.00123478	0.0524386
SNTA1	165.508	-1.19068	0.378692	-3.14418	0.00166553	0.0654666
MXI1	166.056	-1.08718	0.352059	-3.08805	0.00201477	0.0740188
NYNRIN	104.759	-1.24004	0.427387	-2.90144	0.00371452	0.108554
FAM213B	420.39	-1.04301	0.328754	-3.17261	0.00151073	0.0609869
PLXND1	2707.11	-1.54582	0.262481	-5.88926	3.87928e-09	2.69358e-06
SALL2	59.0901	-1.48154	0.49105	-3.01709	0.00255212	0.0866536
TLE2	23.1345	-1.50613	0.744342	-2.02343	0.0430285	0.432059
TLE6	12.1643	-2.37407	1.0322	-2.30001	0.0214476
FAM114A1	355.603	-0.906549	0.301239	-3.0094	0.00261762	0.0875462
GFAP	51.841	-1.17144	0.533469	-2.19589	0.0281	0.360002
LRFN1	26.9307	-1.49566	0.675628	-2.21373	0.0268473	0.352828
PLEKHH3	282.878	-0.884598	0.321391	-2.7524	0.00591596	0.145665
TLL2	57.9432	-1.63705	0.499693	-3.27612	0.00105245	0.0469948
FUT11	215.507	-1.26905	0.335915	-3.7779	0.00015816	0.012202
SH3PXD2B	218.169	-1.11898	0.330656	-3.38412	0.000714079	0.0354158
APBB1	166.368	-1.03257	0.383685	-2.6912	0.00711961	0.163964
SORBS2	30.7199	-1.33704	0.642462	-2.08111	0.0374234	0.40642
HCFC1R1	217.218	-0.901313	0.362017	-2.4897	0.0127852	0.230581
EFNA4	102.239	-0.808798	0.408504	-1.9799	0.0477148	0.450683
EFNA3	89.9857	-1.6114	0.465309	-3.46307	0.000534046	0.0283065
RFX2	111.9	-0.861913	0.408099	-2.11202	0.0346849	0.396188
MYRF	382.11	-1.03203	0.316485	-3.26091	0.00111053	0.0489587
B3GALT4	20.5005	-1.55615	0.772258	-2.01507	0.0438977	0.436135
B3GALTL	136.397	-0.803881	0.37096	-2.16703	0.0302325	0.374575
FHOD1	928.264	-0.802548	0.296993	-2.70224	0.00688734	0.161835
PALM	28.2259	-2.63327	0.72287	-3.6428	0.000269692	0.0179129
NXPH4	278.475	-1.30575	0.35004	-3.73028	0.00019127	0.0142805
GGT5	317.799	-1.79676	0.375569	-4.7841	1.71759e-06	0.000391019
ATOH8	34.5695	-1.74515	0.646878	-2.69781	0.00697967	0.162608
METTL7A	24.9326	-2.70416	0.753662	-3.58803	0.00033318	0.0212242
TUBB3	1094.63	-1.05871	0.306464	-3.4546	0.000551109	0.0288802
RHOB	922.157	-0.906356	0.269135	-3.36766	0.0007581	0.0372042
RHOJ	10.6313	-2.83887	1.15021	-2.46813	0.0135821
MTSS1L	485.237	-0.842567	0.285076	-2.95558	0.00312077	0.0982725
ARHGAP33	117.141	-1.40347	0.408693	-3.43403	0.000594671	0.0309296
NT5DC2	722.825	-1.09698	0.30972	-3.54184	0.000397345	0.0236821
SSBP2	62.3266	-1.24285	0.493316	-2.51939	0.0117558	0.220345
ALKBH7	258.185	-0.870185	0.3805	-2.28695	0.0221987	0.317481
NOXA1	145.464	-1.15146	0.402933	-2.85769	0.00426731	0.117882
TRIM62	136.182	-0.932114	0.369079	-2.52551	0.011553	0.219777
CABLES2	217.368	-0.879915	0.33442	-2.63117	0.00850913	0.181515
DBNDD1	150.696	-1.45928	0.392127	-3.72144	0.000198091	0.014555
TRIM34	70.1416	-1.19609	0.456469	-2.62032	0.00878483	0.184885
TRIM14	1506.3	-1.13091	0.260445	-4.34223	1.41043e-05	0.00212899
SYNGR1	71.2778	-1.56547	0.505963	-3.09403	0.00197456	0.0729274
B4GALNT4	354.11	-1.86204	0.32769	-5.68232	1.32883e-08	6.83461e-06
TOX2	194.781	-1.00314	0.347993	-2.88263	0.00394365	0.111766
SHROOM2	203.649	-0.800591	0.356677	-2.24458	0.0247951	0.337332
PCYOX1L	149.054	-1.15105	0.387646	-2.96933	0.0029845	0.0954902
PDK3	150.977	-0.935444	0.369409	-2.53227	0.0113326	0.21737
PDK2	308.831	-1.2527	0.328106	-3.81797	0.000134552	0.0108921
PDK1	263.041	-0.927185	0.321607	-2.88298	0.00393938	0.111766
VWA1	133.313	-1.6278	0.50275	-3.2378	0.00120457	0.051629
SLC16A3	8378.2	-1.09314	0.310424	-3.52144	0.000429209	0.0246165
ACADS	288.103	-0.812496	0.324208	-2.50609	0.0122074	0.226032
H1FX-AS1	28.8977	-2.42639	0.702575	-3.45357	0.000553228	0.0288822
BCKDHB	95.8514	-0.816788	0.407428	-2.00474	0.0449907	0.438139
IRF7	776.442	-2.13279	0.324933	-6.56378	5.24594e-11	6.62276e-08
IRF9	742.951	-2.0773	0.302203	-6.87384	6.24953e-12	1.08484e-08
FAM98C	240.301	-0.947703	0.388759	-2.43776	0.0147784	0.251504
ZNF580	302.502	-0.961787	0.355639	-2.70439	0.00684304	0.16134
C19orf66	98.9929	-2.28127	0.430079	-5.30429	1.1311e-07	4.13357e-05
CA12	363.473	-1.13469	0.301578	-3.76251	0.000168215	0.0129061
CA11	55.3488	-1.12615	0.541941	-2.07799	0.0377101	0.408168
KRT19	3686.22	-0.856646	0.295836	-2.89568	0.00378336	0.109387
ACBD4	90.8293	-1.06276	0.424815	-2.50171	0.0123594	0.228529
ZNF467	49.1899	-1.97154	0.562947	-3.50217	0.000461479	0.0259456
NUDT18	63.2635	-1.13437	0.511105	-2.21944	0.0264567	0.350577
PGM1	1608.54	-0.908798	0.267499	-3.39738	0.000680334	0.0343556
CCDC102A	195.561	-0.832283	0.375639	-2.21564	0.0267159	0.352665
NAT6	107.116	-1.33423	0.435487	-3.06377	0.00218566	0.0776272
GNG7	18.7591	-1.82964	0.80982	-2.25932	0.0238636	0.330587
ZNF395	584.618	-0.913822	0.27888	-3.27675	0.00105008	0.0469948
NTHL1	306.727	-0.882373	0.375083	-2.35247	0.018649	0.28614
RBPMS2	42.2539	-1.21499	0.567687	-2.14025	0.0323349	0.382157
TUBB4A	57.0967	-1.97381	0.542381	-3.63915	0.000273538	0.0180029
NRBP2	157.25	-1.08319	0.365558	-2.96313	0.00304531	0.0963332
LOC113230	19.8007	-1.71589	0.848303	-2.02273	0.0431012	0.432475
PIDD	557.422	-0.810019	0.314327	-2.57699	0.00996638	0.199141
THEM6	443.404	-1.23295	0.346467	-3.55864	0.000372787	0.0232148
PIN1	1095.32	-0.805934	0.304896	-2.64331	0.00821002	0.179387
ARRB1	1011.67	-1.09147	0.272394	-4.00696	6.15052e-05	0.00647063
ARRB2	95.335	-1.07944	0.429159	-2.51524	0.0118953	0.222029
IQSEC2	190.361	-1.05008	0.35634	-2.94685	0.0032103	0.100633
GPC1	988.277	-0.843769	0.35665	-2.36582	0.0179901	0.281974
PPFIA4	116.769	-3.3233	0.485161	-6.8499	7.39036e-12	1.14033e-08
PPFIA3	56.8011	-1.03232	0.52615	-1.96203	0.0497589	0.457011
PACSIN3	670.608	-0.834563	0.328721	-2.53882	0.0111228	0.21483
LOC149351	61.1779	-0.986605	0.4812	-2.0503	0.0403353	0.420691
APLP1	92.5763	-1.91646	0.512995	-3.73584	0.000187093	0.0140441
RASL11A	110.306	-1.2665	0.437977	-2.89171	0.00383156	0.109936
PIAS3	420.778	-0.859765	0.289852	-2.96622	0.00301484	0.0958058
PITPNM1	1371.96	-0.830228	0.286826	-2.89454	0.00379717	0.109387
KCNS3	167.569	-0.827669	0.351747	-2.35302	0.0186214	0.28614
ELF3	55.3327	-2.16849	0.543949	-3.98657	6.70368e-05	0.00669741
FRMPD3	59.0644	-1.0161	0.495818	-2.04934	0.0404292	0.420691
ST3GAL5	138.064	-0.98889	0.370254	-2.67084	0.00756615	0.170847
PLLP	21.7755	-1.95606	0.852875	-2.29349	0.0218195	0.314572
OBSL1	1166.4	-1.15937	0.328365	-3.53074	0.000414398	0.0242439
TYMS	1009.06	-0.957337	0.276084	-3.46756	0.000525213	0.0280524
SUSD3	130.328	-1.0285	0.379612	-2.70934	0.00674182	0.160589
ROGDI	130.583	-1.12107	0.416203	-2.69357	0.00706923	0.163074
PXMP4	117.951	-0.871108	0.383313	-2.27258	0.0230517	0.324335
EML1	50.0304	-1.35789	0.52735	-2.57494	0.0100257	0.199752
PRKAR2B	74.8856	-0.944004	0.472872	-1.99632	0.0458992	0.442641
RP5-1120P11.1	10.2463	-2.29727	1.10682	-2.07556	0.0379348
LOC643576	73.0137	-1.28926	0.452967	-2.84626	0.00442365	0.119749
CECR5	692.827	-0.832439	0.307567	-2.70653	0.00679913	0.160851
UBE2L6	413.263	-0.933654	0.326033	-2.86368	0.00418754	0.117243
NEDD9	167.706	-1.00267	0.350842	-2.85789	0.00426466	0.117882
RTN2	114.27	-1.11587	0.413084	-2.70132	0.00690639	0.162008
LEPREL2	255.553	-0.967558	0.373492	-2.59057	0.00958158	0.193964
DPY19L2P2	44.2279	-1.33649	0.552108	-2.4207	0.0154909	0.256986
ENO2	1325.56	-1.75087	0.307966	-5.68525	1.30619e-08	6.83461e-06
RNF122	49.4512	-1.18967	0.527035	-2.25729	0.0239901	0.331778
FAM20C	86.0387	-1.39323	0.435044	-3.20251	0.00136235	0.0561515
ALDOC	928.121	-1.68926	0.328628	-5.14036	2.74217e-07	9.28794e-05
B3GNT1	268.379	-0.887635	0.339376	-2.61549	0.00890995	0.186064
HSPA2	201.965	-1.29289	0.33869	-3.81733	0.000134906	0.0108921
ACSBG1	20.7494	-1.68676	0.768277	-2.19551	0.0281272	0.360002
SLC27A1	166.199	-1.19976	0.363282	-3.30256	0.000958062	0.0439176
NCKIPSD	1084.7	-0.906198	0.290011	-3.1247	0.00177984	0.0684673
RP11-93B14.5	248.825	-1.49063	0.359789	-4.14307	3.42686e-05	0.00413816
C10orf10	28.5436	-2.0724	0.711753	-2.91168	0.00359486	0.106443
EPOR	99.3213	-0.882859	0.416188	-2.1213	0.0338969	0.390716
LDHA	14266.8	-1.03287	0.251611	-4.10504	4.04236e-05	0.00475731
C10orf54	85.5609	-1.43021	0.447259	-3.19772	0.00138517	0.056743
BRSK2	148.669	-1.43073	0.389961	-3.66891	0.00024359	0.0167795
MAPK8IP1	150.061	-1.38316	0.389207	-3.5538	0.000379714	0.0232965
FBLN7	29.3496	-1.37105	0.673335	-2.03621	0.041729	0.425782
UAP1L1	211.571	-1.15301	0.332632	-3.46632	0.000527644	0.0280743
LRRC45	529.836	-0.871218	0.296423	-2.93911	0.00329161	0.101636
PGAM1	3961.94	-0.830872	0.263492	-3.15331	0.00161432	0.064026
LRRC26	26.5563	-2.80208	0.895677	-3.12845	0.00175733	0.0681676
KANK3	30.3835	-1.30345	0.639695	-2.03761	0.0415892	0.42535
SLC25A1	1447.07	-1.22842	0.312415	-3.93201	8.42372e-05	0.00769606
SH3BP1	318.077	-1.17543	0.332565	-3.53443	0.000408659	0.0241492
BEND3	356.297	-0.828806	0.297246	-2.78828	0.0052989	0.135517
IFI35	447.517	-1.18682	0.317319	-3.74014	0.000183917	0.0138807
IFI27	233.97	-1.42116	0.399497	-3.55737	0.000374582	0.0232224
PRR7	257.019	-0.993676	0.38041	-2.61212	0.00899835	0.186508
LFNG	201.98	-1.56512	0.36479	-4.29047	1.78296e-05	0.002476
ATP8A1	34.5938	-2.02258	0.698764	-2.89451	0.00379748	0.109387
GYG2	13.8795	-1.89614	0.949796	-1.99636	0.0458946	0.442641
IGFBP4	16163.1	-1.12091	0.291361	-3.84716	0.000119496	0.0100572
RTN4RL2	32.6772	-1.4221	0.619182	-2.29674	0.0216339	0.312948
UNC93B1	626.133	-1.14531	0.322251	-3.55411	0.000379264	0.0232965
SH3D21	65.9171	-1.03665	0.475757	-2.17895	0.0293355	0.36934
LLGL1	1015.95	-0.843014	0.276904	-3.04442	0.00233127	0.0815473
PTGES	370.062	-1.77604	0.331753	-5.3535	8.62704e-08	3.32788e-05
NME3	255.706	-0.94612	0.395962	-2.38942	0.0168749	0.269358
NME4	394.724	-0.864724	0.333523	-2.59269	0.00952274	0.193054
FAM115C	85.0608	-1.1946	0.45189	-2.64355	0.0082041	0.179387
LGR4	509.845	-1.08025	0.36059	-2.99577	0.0027375	0.0900846
SPATC1L	164.318	-1.00155	0.381659	-2.62419	0.00868547	0.183306
CELSR2	266.503	-1.1271	0.324043	-3.47826	0.000504687	0.0275929
UBA7	181.268	-1.10755	0.37602	-2.94546	0.00322472	0.100633
ETV7	10.2016	-2.39155	1.16079	-2.06027	0.0393726
ACOX2	461.889	-1.60047	0.354841	-4.51039	6.47072e-06	0.00118235
BNIP3	865.394	-1.17967	0.270539	-4.36043	1.29809e-05	0.00198095
LHPP	70.8324	-0.992186	0.476458	-2.08242	0.0373039	0.40642
RAET1E-AS1	18.1354	-1.61766	0.823367	-1.96469	0.0494497	0.456285
LHX6	25.3721	-1.462	0.71437	-2.04655	0.0407019	0.422656
C1QL1	8.96019	-3.96096	1.49468	-2.65003	0.00804835
BCKDK	913.584	-1.05849	0.302575	-3.49827	0.000468281	0.0260632
GDPD3	19.4266	-1.98463	0.819641	-2.42134	0.0154633	0.256986
LIG1	964.205	-1.21464	0.302228	-4.01895	5.84572e-05	0.00630763
SAMD11	16.5507	-1.80456	0.869023	-2.07654	0.0378444	0.409303
NOX5	75.8903	-1.32324	0.464244	-2.85032	0.00436758	0.119235
UCN2	178.886	-1.87115	0.376165	-4.97428	6.54913e-07	0.000189475
UCP2	727.773	-1.06046	0.321107	-3.30251	0.000958237	0.0439176
FOXQ1	115.069	-1.39789	0.4096	-3.41283	0.00064293	0.0328249
SLC25A42	79.7122	-1.10821	0.472472	-2.34556	0.0189986	0.289292
RNASEH2A	746.009	-0.975992	0.324181	-3.01064	0.00260697	0.0875462
SLC25A10	623.688	-1.43568	0.362016	-3.9658	7.31501e-05	0.00705442
SLC25A23	500.713	-1.03314	0.292569	-3.53129	0.000413545	0.0242439
CTXN1	37.3354	-1.91185	0.653004	-2.92778	0.00341389	0.103263
RIMKLA	29.5632	-3.5526	0.769826	-4.61481	3.93457e-06	0.000803521
FOXA2	595.127	-0.847588	0.292395	-2.89878	0.00374622	0.109065
IFI44L	180.525	-1.70362	0.356664	-4.77654	1.78341e-06	0.000399456
LAMA4	478.51	-0.868767	0.290807	-2.98743	0.00281334	0.0919266
FAM105A	131.061	-1.41867	0.378927	-3.74392	0.000181174	0.0137484
GLB1L2	173.604	-0.822843	0.345968	-2.37838	0.0173888	0.275032
ACSS1	99.4354	-1.41192	0.411851	-3.42824	0.000607513	0.0314796
PARP10	1288.47	-1.18495	0.310878	-3.81161	0.000138065	0.010977
ACSF2	250.628	-0.85974	0.325687	-2.63978	0.00829605	0.179629
RNF215	227.261	-0.966708	0.331219	-2.91863	0.00351569	0.105448
SFTA3	136.638	-0.829181	0.373188	-2.22189	0.0262911	0.348714
METRN	114.343	-1.27451	0.457708	-2.78454	0.00536033	0.136585
SLC39A10	467.304	-0.823255	0.363095	-2.26733	0.0233702	0.32683
PPARG	961.904	-0.861892	0.266896	-3.22932	0.00124086	0.0525359
ETNK2	37.7146	-1.26895	0.611582	-2.07487	0.0379987	0.410014
MUC5AC	253.206	-2.37078	0.490412	-4.83426	1.3364e-06	0.000331828
RTEL1-TNFRSF6B	294.27	-0.800461	0.323326	-2.47571	0.0132973	0.235235
EEFSEC	337.668	-0.873181	0.361307	-2.41673	0.0156606	0.258391
ASAP3	165.475	-1.05011	0.360419	-2.91358	0.00357316	0.106027
FGFRL1	1901	-1.04654	0.27308	-3.83235	0.000126926	0.0104405
NFATC1	137.923	-0.883922	0.376478	-2.34787	0.0188811	0.288134
NFATC4	149.485	-1.11048	0.373982	-2.96934	0.00298442	0.0954902
GOLGA7B	207.455	-0.995509	0.387791	-2.56713	0.0102545	0.203144
HADH	245.791	-0.860664	0.329186	-2.61452	0.00893533	0.186314
HMHA1	693.687	-0.891704	0.305041	-2.92323	0.00346426	0.10413
CADM4	67.8832	-1.06486	0.478874	-2.22368	0.02617	0.34844
KDELR3	191.614	-0.924835	0.352263	-2.62541	0.00865453	0.183306
PTPRU	116.923	-1.18508	0.421215	-2.81347	0.00490097	0.127692
PTPRS	399.751	-1.20112	0.305644	-3.92982	8.50084e-05	0.00771576
CTSV	40.0212	-1.1213	0.565059	-1.9844	0.0472113	0.448406
ANO8	298.74	-1.15726	0.322371	-3.58984	0.000330877	0.0212242
ANO7	33.7566	-1.23023	0.620596	-1.98234	0.047441	0.449088
FAM131C	17.2435	-2.0229	0.877522	-2.30524	0.0211531	0.308889
C11orf86	51.1766	-1.59423	0.609168	-2.61706	0.00886911	0.185649
C11orf35	153.991	-1.01585	0.377045	-2.69423	0.00705522	0.163074
VSIG1	47.5118	-1.38978	0.545674	-2.5469	0.0108684	0.211682
TMCC2	85.4658	-0.929807	0.434149	-2.14168	0.0322194	0.382074
SCD5	171.848	-0.889999	0.356912	-2.49361	0.0126452	0.230238
PRSS53	61.3593	-0.950125	0.484668	-1.96036	0.0499534	0.45789
USP30	111.369	-0.983681	0.394493	-2.49353	0.0126478	0.230238
EPSTI1	99.7138	-1.16093	0.405778	-2.86099	0.00422317	0.117765
PRKACA	673.904	-0.868612	0.28033	-3.09853	0.00194484	0.0722492
SIGIRR	89.1539	-1.06299	0.441919	-2.40539	0.0161554	0.263315
EGLN3	137.24	-1.21012	0.38638	-3.13193	0.0017366	0.0675522
CERS4	61.2125	-1.02188	0.505812	-2.02029	0.0433536	0.433737
RPL15P2	2.85989	-4.92538	2.39793	-2.05401	0.0399747
SDPR	1506.32	-1.06206	0.297749	-3.56697	0.000361136	0.0225905
ANGPTL6	35.7467	-1.56063	0.626237	-2.49208	0.0126998	0.230238
ANGPTL2	139.218	-1.01784	0.40213	-2.53111	0.0113702	0.21749
HDAC11	179.111	-0.82566	0.364918	-2.26259	0.0236612	0.328583
AQP3	331.372	-1.43054	0.325371	-4.39665	1.09935e-05	0.00173486
CPT1C	106.413	-1.25739	0.423189	-2.97122	0.00296619	0.0954902
OCEL1	89.6786	-1.06418	0.468675	-2.27061	0.0231708	0.325352
CRYL1	130.496	-1.12311	0.398877	-2.81568	0.00486735	0.127054
FGFR4	266.478	-0.850889	0.324168	-2.62484	0.00866895	0.183306
RNASE4	126.016	-1.44361	0.390418	-3.6976	0.000217648	0.0156605
STAT1	2098.19	-1.17051	0.274096	-4.27045	1.9508e-05	0.00268225
PFKFB4	563.257	-1.84558	0.300727	-6.13705	8.4066e-10	7.2964e-07
LRP5	3776.85	-1.0581	0.256146	-4.13086	3.61413e-05	0.00432668
EPHB6	35.5565	-1.58318	0.744945	-2.12522	0.033568	0.389765
EPHB3	50.6373	-1.146	0.523873	-2.18756	0.0287014	0.365331
SLCO4A1	334.901	-1.5422	0.348082	-4.43058	9.39816e-06	0.00155372
LOC143666	12.5094	-2.59417	1.02634	-2.52759	0.0114849
NLGN2	403.738	-1.40164	0.331106	-4.2332	2.30386e-05	0.00307632
CD99L2	1092.27	-0.979019	0.276284	-3.54352	0.000394823	0.0236821
MAP4K2	390.796	-0.814865	0.32828	-2.48223	0.0130565	0.232456
ASIC1	84.7321	-1.10924	0.48236	-2.29962	0.02147	0.311551
CNPY4	155.908	-1.07366	0.357351	-3.0045	0.00266018	0.0881669
SOX21-AS1	122.071	-1.47577	0.401563	-3.67507	0.000237786	0.0167621
DHRS13	157.211	-0.81418	0.382454	-2.12883	0.0332684	0.387743
NUDT8	121.022	-1.03569	0.415052	-2.49533	0.0125841	0.230238
POU3F2	89.638	-1.31885	0.437297	-3.0159	0.00256217	0.0867826
LOC101929333	68.9248	-0.99333	0.467976	-2.12261	0.0337864	0.390716
BAIAP2-AS1	125.132	-1.16632	0.379623	-3.07232	0.00212405	0.0764162
CD302	77.2074	-0.917899	0.454223	-2.02081	0.0432991	0.433737
SHISA3	623.984	-1.76493	0.297838	-5.92579	3.108e-09	2.27162e-06
MAPK3	503.743	-1.19072	0.30057	-3.96155	7.44638e-05	0.00710405
PELI3	184.708	-1.04677	0.365978	-2.86021	0.00423361	0.11782
S100A4	205.67	-1.34765	0.466381	-2.88959	0.00385747	0.110451
TP53INP2	118.263	-0.865781	0.39063	-2.21637	0.0266663	0.352665
RASSF2	101.399	-1.43245	0.439061	-3.26252	0.00110428	0.0488378
RASSF4	75.7031	-1.11727	0.450488	-2.48014	0.0131332	0.233522
SECTM1	135.327	-0.840844	0.411376	-2.04398	0.0409556	0.423177
MAST1	62.6742	-1.30564	0.487194	-2.67992	0.00736397	0.168156
SOX21	165.802	-1.36368	0.351274	-3.88209	0.000103564	0.00887776
SOX18	6.05796	-3.53444	1.63762	-2.15827	0.0309065
FDXR	241.63	-0.927271	0.348382	-2.66165	0.00777585	0.173886
SOX12	371.404	-1.34038	0.343516	-3.90194	9.54259e-05	0.00833446
PRR19	143.719	-1.01935	0.422796	-2.41097	0.01591	0.260544
44256	182.058	-0.836997	0.352207	-2.37643	0.017481	0.275862
MARK4	289.293	-0.863153	0.328381	-2.62851	0.00857604	0.182662
MOSPD3	244.985	-0.842981	0.394928	-2.13452	0.0328006	0.384705
PLSCR1	764.91	-1.22625	0.271132	-4.52269	6.10574e-06	0.00114582
PAFAH1B3	409.112	-0.951322	0.357612	-2.66021	0.00780925	0.174352
SAC3D1	306.186	-1.20948	0.386869	-3.12633	0.00177001	0.06843
FAM171A2	66.745	-1.1888	0.480399	-2.47462	0.0133378	0.235531
RIMS3	104.509	-1.05077	0.401555	-2.61677	0.00887672	0.185649
OAS1	1226.06	-1.7364	0.303568	-5.71999	1.06533e-08	5.91771e-06
OAS2	208.205	-1.51978	0.341359	-4.45214	8.50175e-06	0.00146542
OAS3	3511.12	-1.27424	0.254122	-5.01427	5.32364e-07	0.000160716
RECQL4	1892.01	-0.989192	0.278613	-3.55041	0.000384624	0.023304
CCDC106	228.507	-1.13802	0.350805	-3.24403	0.00117852	0.0508264
ALDH4A1	96.828	-0.889262	0.416232	-2.13646	0.0326423	0.384057
CAPN5	392.407	-0.855542	0.306731	-2.78923	0.00528334	0.135368
ARHGEF40	1069.3	-0.890859	0.285458	-3.1208	0.0018036	0.0689988
BLVRA	326.736	-0.920268	0.324951	-2.83202	0.0046255	0.123124
SLC6A8	105.093	-1.03941	0.424654	-2.44767	0.0143785	0.247192
IMPA2	168.141	-1.04916	0.388967	-2.6973	0.00699051	0.162608
PLCD1	100.137	-1.00237	0.424324	-2.36227	0.0181633	0.28291
ALDH3A1	3.44396	-5.18922	2.24241	-2.31413	0.0206608
SPEG	147.038	-1.15338	0.375855	-3.06868	0.00215005	0.0769529
ZSWIM5	44.7624	-1.08674	0.552446	-1.96715	0.049166	0.456091
OLFML2A	37.9756	-1.31531	0.617585	-2.12975	0.0331919	0.387667
ITGB4	5402.19	-1.15511	0.290787	-3.97234	7.11708e-05	0.00691153
DDR1	454.714	-0.893585	0.307971	-2.90152	0.00371352	0.108554
GNAO1	79.7439	-1.10573	0.455188	-2.42917	0.0151335	0.254004
ABCC12	2.63792	-4.80806	2.42352	-1.98392	0.0472648
TM7SF2	211.09	-0.842353	0.34458	-2.44458	0.0145022	0.248325
REEP2	215.654	-0.936587	0.353921	-2.64631	0.0081374	0.179387
REEP6	113.279	-1.20101	0.430877	-2.78737	0.00531381	0.135649
DENND3	647.739	-0.875259	0.304666	-2.87285	0.00406784	0.114121
TGFBR3L	41.7844	-1.81894	0.694189	-2.62023	0.00878692	0.184885
MAGED1	275.467	-0.812125	0.344517	-2.35728	0.0184092	0.28446
GAS2L1	1685.4	-0.841116	0.310643	-2.70767	0.00677583	0.160712
ABCA2	986.725	-1.46142	0.288426	-5.06691	4.04336e-07	0.000124778
ABCA3	227.57	-1.16451	0.360435	-3.23085	0.00123424	0.0524386
FABP4	90.8678	-3.35425	0.478035	-7.01674	2.27112e-12	7.88474e-09
ZBTB42	54.0144	-1.09077	0.519911	-2.098	0.0359052	0.401087
FCHO1	419.215	-0.82686	0.329267	-2.51122	0.0120316	0.223075
SLC1A1	82.0157	-1.9236	0.486349	-3.95519	7.64742e-05	0.0071275
ADM	98.2109	-0.916154	0.409341	-2.23812	0.0252131	0.340598
DHCR7	1036.77	-0.815517	0.268444	-3.03794	0.00238205	0.0822873
BAI2	98.9634	-1.88596	0.421164	-4.47797	7.53562e-06	0.00134163
SPAG4	126.368	-1.25477	0.421764	-2.97506	0.00292933	0.0946036
STC1	339.512	-1.17366	0.304535	-3.85393	0.000116239	0.00984276
MAPT	144.99	-1.09852	0.36379	-3.01966	0.0025306	0.086345
KIAA1199	620.975	-2.33721	0.289938	-8.06106	7.56332e-16	3.50106e-12

## Sheet: Results
id	baseMean	log2FoldChange	lfcSE	stat	pvalue	padj
SNORD121B	0
HTR4	0
SNORD121A	0.224031	1.46581	4.98779	0.29388	0.76885
HTR6	0
HTR7	279.649	0.736485	0.321414	2.29139	0.0219408	0.314764
LOC100132330	0
BBX	881.817	0.195579	0.371185	0.526903	0.598261	0.934055
RP11-48F14.1	0
LOC100421505	0
WDR83OS	1752.51	-0.029997	0.307421	-0.0975763	0.922269	0.990646
LOC100421508	0
LOC100421509	0
DHDH	2.82339	-1.19924	2.03951	-0.588002	0.556531
LOC100421504	0
LOC100421503	0
BCR	1500.43	-0.120235	0.264424	-0.454704	0.649322	0.946949
VOPP1	968.38	-0.31614	0.265456	-1.19093	0.23368	0.77
LOC100421517	0
LOC402715	0
LOC100421518	0.46002	0.0356861	4.79977	0.00743496	0.994068
COL13A1	1962.19	-0.862344	0.265793	-3.24442	0.00117689	0.0508264
TARSL2	90.1005	0.0112933	0.414758	0.0272286	0.978277	0.996089
LOC100421511	0
LOC100421510	0
LOC100421513	0
FAM187B2P	0.471979	-2.32758	4.89513	-0.475489	0.634439
LOC100421512	0
HCGVIII-2	0
T	0
LOC100132352	140.663	0.395747	0.36841	1.0742	0.282731	0.802716
LOC100132354	0.46002	0.0356861	4.79977	0.00743496	0.994068
LOC100132356	15.9005	1.76575	0.874131	2.02	0.0433831	0.433737
GTF2IRD2B	39.1568	-0.439762	0.564847	-0.778551	0.436244	0.878959
SRP72P2	1.74232	0.533223	2.48533	0.214548	0.830119
LOC100335030	1.20123	2.01104	3.04088	0.661336	0.508397
SRP72P1	0
LOC100421527	0
LOC100421523	0
SPAG5-AS1	6.7654	1.07108	1.2406	0.863363	0.387938
LOC100421525	0
DHFR	208.936	-0.635043	0.371722	-1.70838	0.0875651	0.567437
STRC	1.03435	3.53021	3.36648	1.04864	0.294345
STRN	492.683	0.092449	0.379192	0.243805	0.807382	0.97317
LOC100288181	63.4987	-0.648222	0.517259	-1.25319	0.210137	0.750753
BBC3	274.466	0.806199	0.336063	2.39895	0.0164421	0.265431
MYBPC3	0.293143	1.66212	4.97542	0.334066	0.73833
MYBPC1	0
MYBPC2	0
FLJ20021	39.499	-0.225985	0.584555	-0.386594	0.699057	0.951327
BGN	0.224031	1.46581	4.98779	0.29388	0.76885
LOC100288192	0
TMEFF1	38.5236	0.112089	0.612529	0.182994	0.854803	0.979706
TMEFF2	0
TRDD2	0
LOC100132306	1.45797	-3.95077	2.94593	-1.34109	0.17989
TRDD3	0
TRDD1	0
RPS7P11	67.2691	0.0207308	0.463401	0.0447362	0.964318	0.996038
RPS7P12	0
RPS7P10	36.5651	-0.189888	0.579462	-0.327698	0.74314	0.960928
LOC642423	18.5278	-0.080061	0.777685	-0.102948	0.918004	0.989378
PAXBP1-AS1	8.35232	0.556083	1.11761	0.497564	0.618792
FLJ44006	0
STX6	433.004	0.191719	0.291095	0.658611	0.510146	0.910659
STX5	849.667	-0.102318	0.288327	-0.354867	0.722689	0.957176
STX4	795.06	-0.0743775	0.297779	-0.249774	0.802762	0.972523
STX3	457.539	0.760954	0.305551	2.49044	0.0127587	0.230484
BID	988.004	-0.0755414	0.29354	-0.257346	0.796911	0.970611
STX2	379.056	-0.492626	0.307874	-1.60009	0.109579	0.615834
RPS7P15	0
RPS7P13	0
SPDEF	46.5247	-0.365317	0.554368	-0.658979	0.509909	0.910659
RPS7P14	0
MBD3	2275.95	-0.210217	0.303721	-0.692136	0.488852	0.901426
MBD4	378.798	0.0995137	0.292722	0.33996	0.733887	0.958873
MBD5	105.639	-0.212848	0.426369	-0.49921	0.617631	0.939095
GATSL3	45.2457	-0.285993	0.547252	-0.522598	0.601254	0.935007
MBD6	678.945	-0.00622879	0.271872	-0.0229108	0.981721	0.996089
BIK	13.0597	0.502878	0.93708	0.536644	0.591514	0.932281
MBD1	1299.34	0.409377	0.260397	1.57213	0.115921	0.631117
MBD2	386.563	-0.0463842	0.291928	-0.158889	0.873756	0.982133
RP11-600K15.1	0
LOC642414	0
PRKRIR	649.419	0.0445315	0.309574	0.143848	0.885621	0.98432
LOC257358	33.7864	-0.109308	0.607736	-0.179861	0.857261	0.979706
FBXO27	827.88	-0.0153184	0.284965	-0.0537553	0.95713	0.995521
FBXO28	629.653	0.360341	0.353925	1.01813	0.308617	0.819613
FBXO25	144.683	0.0652202	0.374322	0.174236	0.86168	0.98102
LOC100421574	0
FBXO24	1.43927	2.2879	2.86185	0.799447	0.424031
MCHR2-AS1	0
FBXO21	713.971	0.169584	0.304751	0.556469	0.57789	0.929235
FBXO22	733.415	-0.0833821	0.270346	-0.308427	0.757757	0.963567
FADS3	310.754	-0.19093	0.333813	-0.571967	0.567344	0.926945
FADS2	2472.61	-1.22284	0.270006	-4.52893	5.92835e-06	0.00113337
MYBPHL	0.25	-1.39523	4.99243	-0.279468	0.779885
FNTA	596.053	0.0472729	0.284389	0.166226	0.867979	0.981328
FADS6	0
LOC100288146	0
FNTB	129.38	-0.637413	0.38234	-1.66714	0.0954867	0.582612
RP11-767I20.1	0
FADS1	1588.49	-0.690669	0.274747	-2.51384	0.0119425	0.2224
FBXO18	1060.48	-0.197565	0.276442	-0.714671	0.474812	0.898361
STX8	186.053	-0.112312	0.342733	-0.327695	0.743142	0.960928
FBXO16	21.0318	-0.508767	0.777399	-0.654448	0.512823	0.91122
FBXO17	361.246	-0.11433	0.300783	-0.380108	0.703865	0.951327
STX7	452.677	-0.181978	0.331177	-0.549488	0.582671	0.930231
FGD5P1	0
FBXO15	0.471979	-2.32758	4.89513	-0.475489	0.634439
LOC100288152	32.3861	0.331121	0.622158	0.532214	0.594578	0.933121
LOC100421587	0.69601	-0.937882	4.02361	-0.233095	0.815688
LOC100288151	0
FBXO10	291.64	-0.0565014	0.311129	-0.181601	0.855896	0.979706
FBXO11	529.855	0.14898	0.354104	0.420726	0.673955	0.950303
MINPP1	621.256	-0.189085	0.289876	-0.652296	0.51421	0.91122
LOC100421580	0
LOC642441	33.1162	0.163504	0.633561	0.258071	0.796352	0.970593
LOC100421583	0
BLK	5.90989	0.298457	1.31087	0.227678	0.819896
BLM	334.512	-0.283553	0.312794	-0.906516	0.364663	0.847569
IREB2	820.808	0.226199	0.360285	0.627834	0.530113	0.915372
LOC100421597	0
FBXO47	0
FBXO48	31.0169	0.243768	0.657373	0.370822	0.71077	0.952941
AC007040.7	48.6879	0.804329	0.519474	1.54835	0.121538	0.643384
FBXO45	517.17	0.200301	0.315768	0.634328	0.525867	0.914784
FBXO46	398.395	0.0236416	0.30499	0.0775161	0.938213	0.991961
LOC100288162	27.499	0.370473	0.669817	0.553096	0.580197	0.929641
FBXO43	65.6048	-0.284687	0.469662	-0.606153	0.544413	0.920667
FBXO44	78.9879	-1.04229	0.478149	-2.17983	0.0292698	0.368944
FBXO41	687.745	-0.52978	0.274152	-1.93243	0.0533063	0.470964
FBXO42	325.849	0.0205946	0.300923	0.0684381	0.945437	0.993374
GRAMD4P3	0.224031	1.46581	4.98779	0.29388	0.76885
FBXO40	0
LOC100421591	0
GRAMD4P1	0
GRAMD4P2	0
GRAMD4P7	0
LOC642474	0
LOC100421593	0
GRAMD4P8	0
LOC100421595	0
GRAMD4P5	0
GRAMD4P6	0
LOC100421594	0
MBIP	257.662	-0.00489738	0.320008	-0.0153039	0.98779	0.996907
BMF	8.6117	-1.22975	1.12956	-1.08869	0.276289
KIR2DL5B	0
TACC1P1	0
HTR1E	0
HTR1F	0
FBXO38	585.218	0.0766557	0.294061	0.260679	0.79434	0.969512
OR3A5P	0
HTR1D	30.6883	0.256401	0.656292	0.390681	0.696033	0.951067
FBXO39	12.6607	0.798904	0.926514	0.862268	0.38854
STYX	323.739	0.238341	0.379729	0.627661	0.530226	0.915372
HTR1A	0
FBXO36	37.9199	-1.2891	0.640555	-2.01247	0.0441702	0.436941
LOC100288175	125.821	-0.0365264	0.398883	-0.0915717	0.927038	0.990878
HTR1B	0
FBXO34	706.775	-0.386281	0.287277	-1.34463	0.178745	0.719155
RGMB-AS1	23.3917	1.46666	0.789308	1.85816	0.0631469	0.500947
FBXO32	151.575	0.561901	0.374852	1.49899	0.133875	0.658797
LOC100288172	6.48985	-0.388441	1.26765	-0.306426	0.75928
BMX	0
FBXO33	285.615	-0.14379	0.324414	-0.443229	0.6576	0.947598
LOC100288170	0
FBXO30	322.404	0.37224	0.390432	0.953404	0.340386	0.834671
FAM90A1	2.4045	3.14724	2.41714	1.30205	0.1929
FBXO31	447.61	0.0896538	0.302115	0.296754	0.766654	0.963793
LOC642461	0
AGAP1-IT1	4.50181	0.423292	1.51048	0.280238	0.779295
LOC284933	0
RP5-988G17.1	0
LRRC37BP1	67.7635	-0.0202691	0.473234	-0.042831	0.965836	0.996038
HTR2B	4.42532	2.3248	1.63667	1.42044	0.155478
LOC102724971	0
PPWD1	257.003	0.109415	0.322893	0.338857	0.734717	0.958873
LOC102724970	1.88006	-0.798794	2.39574	-0.333422	0.738816
HTR2C	6.00497	0.0901329	1.29585	0.069555	0.944548
LOC102724973	0.293143	1.66212	4.97542	0.334066	0.73833
LOC102724972	0.224031	1.46581	4.98779	0.29388	0.76885
HTR2A	0
LOC100421537	0
LOC100421536	2.74079	4.94174	2.37944	2.07685	0.0378157
LOC102724979	0
LOC102724978	0
LOC642496	0
LOC102724975	0
LOC100288102	9.95895	0.962622	1.04214	0.923695	0.355645
LOC102724974	0
LOC102724977	0
BOC	60.4898	-0.749658	0.484512	-1.54724	0.121805	0.643537
LOC102724976	0
SPDL1	640.593	0.110394	0.308608	0.357715	0.720557	0.95581
LOC642490	0
MBL2	0
BOK	280.138	-0.49975	0.348079	-1.43574	0.151077	0.689287
SLC36A1	373.495	0.690468	0.301613	2.28925	0.0220648	0.316216
LOC100421549	0
SLC36A3	0
SLC36A2	0
HTR3E	2.20123	-0.33413	2.12696	-0.157093	0.875172
VPS13C	290.309	0.590652	0.399292	1.47925	0.139074	0.66989
VPS13D	314.581	0.325633	0.317808	1.02462	0.305542	0.818307
DHPS	865.573	-0.55955	0.290985	-1.92295	0.0544862	0.475799
VPS13A	342.515	0.416311	0.442474	0.940872	0.346771	0.837631
HTR3C	1.682	-2.54854	2.66499	-0.956304	0.338919
LOC102724982	0
HTR3D	0
VPS13B	518.644	0.538898	0.350802	1.53619	0.124492	0.650859
LOC100421541	1.19601	-1.96737	3.00875	-0.653883	0.513187
LOC102724981	0
HTR3A	0
LOC102724984	0
HTR3B	0.224031	1.46581	4.98779	0.29388	0.76885
LOC102724983	0
RABGGTB	1839.18	0.237391	0.258105	0.919745	0.357706	0.844821
CD24P3	0
RABGGTA	916.037	-0.306341	0.337027	-0.90895	0.363376	0.846644
CD24P4	0.529133	0.222414	4.55076	0.0488741	0.96102
CD24P1	0
LOC100421548	0
LOC102724980	0
CD24P2	0
LOC102724989	0
LOC100288115	0
LOC102724986	0
LOC102724985	0
LOC642487	0
LOC102724988	0
C1D	127.49	-0.164183	0.403035	-0.407365	0.68374	0.950769
LOC100288111	0
LOC102724987	0
RP11-157E21.1	0
LOC257396	121.518	0.289656	0.377239	0.767832	0.442587	0.881214
BPI	0
CYP51A1P1	0.46002	0.0356861	4.79977	0.00743496	0.994068
C1S	29.6909	-1.16252	0.659709	-1.76217	0.0780398	0.543773
C1R	63.1527	-1.11703	0.484083	-2.30752	0.0210257	0.308557
LOC102724993	0
LOC100421552	2.56348	0.0952746	1.97745	0.0481804	0.961572
KCNQ5-IT1	19.9822	0.144886	0.746103	0.19419	0.846027	0.978452
LOC102724992	0
LOC102724995	0
LOC102724994	0
CYP51A1P3	0.224031	1.46581	4.98779	0.29388	0.76885
IL2RG	1.32749	3.88633	3.06529	1.26785	0.204852
CYP51A1P2	3.27824	0.304396	1.97548	0.154087	0.877541
LOC100421559	0
LOC102724991	0
LOC100421558	0.224031	1.46581	4.98779	0.29388	0.76885
LOC102724990	0
LOC100288129	0
CYP1D1P	0
LOC100288125	0
LOC102724997	0
LOC102724996	0
LOC100288123	25.2558	1.04682	0.705327	1.48416	0.137767	0.665912
LOC102724999	0
LOC100421550	0.235989	-1.35324	4.99538	-0.270899	0.786469
LOC102724998	0
LOC727884	0.224031	1.46581	4.98779	0.29388	0.76885
SLC36A4	246.946	-0.335706	0.338189	-0.99266	0.320876	0.823751
RP5-1043L13.1	0
OR7E55P	0
OR7E53P	0
GPKOW	207.982	-0.187909	0.351171	-0.535092	0.592586	0.932281
TRDJ2	0
TRDJ3	0
TRDJ1	0
HTR5A	0
LOC100421569	0.586287	2.69644	4.6693	0.577484	0.563613
BRE	342.016	-0.161342	0.315536	-0.511327	0.609122	0.936709
IL2RA	0
ANKRD62P1-PARP4P3	0
TRDJ4	0
LOC100421561	9.58674	0.260097	1.05406	0.246757	0.805096
IL2RB	7.37244	0.401768	1.18665	0.338573	0.734931
LOC727896	16.1127	0.945342	0.877077	1.07783	0.281109	0.801428
CDRT15	6.84331	0.41215	1.22774	0.335697	0.737099
LGALSL	66.6489	-0.716274	0.47854	-1.49679	0.134448	0.659812
OR2AH1P	0
PEX26	803.326	-0.0518824	0.271634	-0.191001	0.848525	0.979075
LOC102724935	16.0538	0.270291	0.827153	0.326773	0.74384	0.96105
LGALS4	3.94149	-0.288729	1.58579	-0.182072	0.855526
C4B	2.1466	0.886874	2.33458	0.379885	0.704031
C4A	9.64974	0.756073	1.09696	0.68924	0.490672
LOC102724934	0
LGALS3	1099.35	0.314184	0.292811	1.07299	0.283275	0.803152
LGALS2	1.42004	-1.06255	2.71816	-0.39091	0.695864
LOC101805489	0
LOC102724937	0
IL36A	0
LGALS1	12556.5	-0.552455	0.306079	-1.80494	0.0710838	0.526336
HMGN2P46	10.529	0.745065	1.04613	0.712213	0.476333
LOC102724936	0
MCIDAS	54.5718	0.566574	0.528567	1.0719	0.283763	0.803401
IL36B	0.517174	2.53012	4.48465	0.564174	0.572635
HMGN2P45	0
LOC102724931	0
LOC102724930	1.04314	-1.43845	3.44953	-0.416998	0.67668
HMGN2P44	0
LOC102724933	0
HMGN2P43	0
LOC102724932	0
BSG	10833.6	-0.319105	0.28235	-1.13018	0.258402	0.786763
HMGN2P42	0
LOC100506985	17.0031	-0.381203	0.833472	-0.457368	0.647406	0.946949
HMGN2P41	469.473	-0.318207	0.308998	-1.0298	0.303103	0.8171
HMGN2P40	0
AC002480.3	31.3502	0.568513	0.627561	0.905907	0.364985	0.847595
LGALS9	12.4299	-1.86768	1.00378	-1.86065	0.0627933
LGALS8	658.566	-0.203393	0.299153	-0.679898	0.496569	0.906515
BSN	27.1444	0.813959	0.722558	1.1265	0.259955	0.787733
LOC102724939	1.5323	0.144428	2.4715	0.0584373	0.9534
LGALS7	0
INHBA-AS1	0.293143	1.66212	4.97542	0.334066	0.73833
LOC102724938	4.76377	-0.0372617	1.46383	-0.0254549	0.979692
OR7E43P	0
BSX	0
RNU7-8P	0
LOC102724940	0
LOC102724946	0.485989	-2.36579	4.59638	-0.514709	0.606757
BTC	26.4925	-0.228267	0.661324	-0.345166	0.729969	0.958637
LOC102724945	0
LOC102724948	0
BTD	170.035	-0.115529	0.3468	-0.333127	0.739038	0.960867
LOC102724947	0
CFDP1	430.004	-0.365641	0.287218	-1.27304	0.203003	0.744163
LOC102724942	0
CRISPLD1	23.9035	-0.333652	0.707795	-0.471397	0.637358	0.944942
LOC102724941	0.684052	0.923504	4.06112	0.227401	0.820112
CRISPLD2	23.6135	-0.613554	0.698602	-0.87826	0.379803	0.852349
SUB1	1349.53	0.111797	0.25806	0.433221	0.664854	0.948669
LOC102724944	0.908083	1.50438	3.63244	0.414153	0.678762
LOC102724943	14.0197	-0.677178	0.935515	-0.723856	0.469154	0.896161
LOC100506974	17.7564	-0.389116	0.822348	-0.473177	0.636087	0.944682
BTK	10.8458	0.464723	1.01886	0.45612	0.648304
OR5G5P	0
LOC102724949	0
LOC727874	0
DHX8	1936.63	-0.0094608	0.254874	-0.0371195	0.97039	0.996089
DHX9	3708.1	-0.497658	0.252457	-1.97126	0.0486945	0.45548
LOC727838	0.293143	1.66212	4.97542	0.334066	0.73833
RP4-684O24.5	0
LOC102724951	3.01154	0.529043	1.83319	0.288591	0.772894
LOC102724950	0
NKAIN2	1.21318	0.648291	2.91731	0.222222	0.824141
LOC102724957	0
NKAIN1	0.293143	1.66212	4.97542	0.334066	0.73833
LOC102724956	0
LOC102724959	0
LOC390282	0
MC2R	0.586287	2.69644	4.6693	0.577484	0.563613
NKAIN4	2.21572	0.950942	2.50617	0.37944	0.704361
LOC102724958	0
LOC100288203	34.9166	-0.441243	0.604595	-0.729816	0.465503	0.895686
NKAIN3	0
LOC102724953	0
RACGAP1	2446.64	-0.315663	0.268632	-1.17508	0.239964	0.771563
LOC102724952	0
LOC102724955	0
LOC102724954	0
OR5G4P	0
OR7E47P	0.293143	1.66212	4.97542	0.334066	0.73833
RP11-94H18.1	0.517174	2.53012	4.48465	0.564174	0.572635
SLC10A4	0
BBS2	251.589	-0.148342	0.315651	-0.469956	0.638386	0.944983
SLC10A5	4.02208	-1.32104	1.73698	-0.760539	0.446932
BBS1	153.367	-0.212204	0.380017	-0.558406	0.576567	0.929235
XBP1	2557.66	0.533839	0.260943	2.0458	0.0407756	0.422656
SLC10A6	2.60257	4.87467	2.45227	1.98782	0.0468318
SLC10A7	87.7039	0.639509	0.444915	1.43737	0.150612	0.688464
HSD17B1P1	84.637	0.202993	0.450454	0.45064	0.652249	0.947447
TRDV2	0
TRDV3	0
SLC10A1	1.42995	-3.92547	3.0188	-1.30034	0.193483
SPDYC	0
RP11-173B14.5	2.0323	-0.614289	2.18031	-0.281744	0.77814
SLC10A2	0
SLC10A3	903.405	0.286065	0.314745	0.908877	0.363415	0.846644
TRDV1	0
LOC102724960	0
SUCO	533.495	0.47135	0.342138	1.37766	0.168309	0.709653
IL36G	1.01717	0.0518512	3.16394	0.0163882	0.986925
LOC102724962	0
LOC102724961	0
LOC102724968	0.517174	2.53012	4.48465	0.564174	0.572635
LOC102724967	54.0809	-0.124139	0.528359	-0.234952	0.814246	0.974487
PEX5L	2.49232	-0.501736	1.9578	-0.256276	0.797738
LOC100506990	33.3571	-0.106294	0.62539	-0.169964	0.865038	0.981292
LOC102724969	0.471979	-2.32758	4.89513	-0.475489	0.634439
MC1R	93.7048	0.382734	0.415866	0.920331	0.3574	0.844626
LOC102724964	3.06459	0.145752	1.80145	0.080908	0.935515
LOC102724963	0
LOC102724966	0
LOC100288211	0
LOC102724965	3.32607	-1.38313	1.88088	-0.735362	0.462119
LOC390298	0
SPDYA	1.81143	0.611901	2.48269	0.246467	0.805321
LOC101805491	0
LOC100506999	0
OR7E46P	0
LOC101927803	5.63534	1.18368	1.38428	0.855086	0.392504
LOC101927800	0
LOC101927801	0
OR3A4P	0
C8B	0.224031	1.46581	4.98779	0.29388	0.76885
C8A	0
MC4R	1.19601	-1.96737	3.00875	-0.653883	0.513187
C8G	12.1096	0.440825	0.971041	0.453971	0.64985
SUFU	308.187	-0.406965	0.303637	-1.3403	0.180148	0.719155
LOC101927806	2.82544	-0.668645	1.91237	-0.349642	0.726607
BBS9	42.3246	-0.145234	0.567287	-0.256016	0.797939	0.970672
LOC101927807	0
LOC101927804	12.7544	-0.482256	0.957362	-0.503734	0.614448
LOC101927805	0
BBS7	125.39	0.0534851	0.388845	0.137549	0.890597	0.985174
BBS5	99.7925	-0.198568	0.404868	-0.490451	0.623815	0.940701
LOC400043	3.09578	1.14048	1.83074	0.622962	0.53331
BBS4	219.058	-0.0576678	0.329299	-0.175123	0.860983	0.98102
LOC101927809	12.3754	1.14209	0.948493	1.20411	0.228545
LOC101927810	1.80152	2.65718	2.62645	1.0117	0.311681
ZHX2	275.087	0.573684	0.325426	1.76287	0.0779222	0.543498
PCYT1B	0
PCYT1A	456.165	0.154254	0.304102	0.507243	0.611984	0.937107
ZHX3	331.004	0.00424753	0.300773	0.0141221	0.988733	0.997146
LOC101927814	0
LOC101927811	0.75	-2.98842	4.20882	-0.710039	0.47768
CACYBP	2239.44	-0.141222	0.252448	-0.55941	0.575882	0.929235
ZHX1	520.947	0.0517718	0.351412	0.147325	0.882875	0.98374
RNF144A	0
LOC102724902	0
RNF144B	229.998	0.725539	0.384962	1.8847	0.0594699	0.49341
LOC102724901	0
MC3R	0
LOC102724904	0
LOC102724903	0.293143	1.66212	4.97542	0.334066	0.73833
LOC102724900	0
TAX1BP1	1059.63	0.232726	0.29861	0.779365	0.435765	0.878613
LOC101927818	0
LOC102724909	0.25	-1.39523	4.99243	-0.279468	0.779885
TAX1BP3	832.561	-0.136164	0.301454	-0.451691	0.651492	0.947447
LOC101927816	0
LOC102724906	0
LOC102724905	18.6154	-0.0320994	0.77946	-0.0411816	0.967151	0.996051
LOC102724908	0.448062	2.34556	4.90678	0.478024	0.632633
LOC102724907	0.448062	2.34556	4.90678	0.478024	0.632633
LOC101927820	0
AMDP1	0
LOC101927824	2.78435	-0.758645	2.09702	-0.361773	0.717522
LOC101927825	1.47719	0.0227166	2.50019	0.00908595	0.992751
LOC101927823	0
RNU7-7P	0
LOC102724913	0
PSMC6P3	0
LOC400061	0
LOC102724912	0
LOC102724915	0
LOC102724914	0.25	-1.39523	4.99243	-0.279468	0.779885
LOC102724911	13.1357	-0.217714	0.903024	-0.241094	0.809482	0.973271
LOC102724910	0
LOC101927826	16.5514	-0.832408	0.834275	-0.997762	0.318395	0.823751
LOC727803	0
RP11-252C15.1	0
LOC102724917	15.6111	0.217663	0.85349	0.255026	0.798703	0.970902
LOC102724916	0
LOC102724919	0.822276	1.25487	3.79355	0.330791	0.740803
LOC102724918	0.931999	-1.51995	3.58992	-0.423394	0.672007
LOC101927831	0
PEX16	913.512	0.041983	0.320823	0.13086	0.895886	0.986407
PEX19	1044.76	-0.312222	0.263024	-1.18704	0.23521	0.77
LOC101927835	0
LOC101927834	0
MT2P1	0.224031	1.46581	4.98779	0.29388	0.76885
RNU7-6P	0
PEX10	441.036	-0.396574	0.341608	-1.1609	0.245681	0.776724
PEX12	186.824	0.228886	0.33932	0.674544	0.499966	0.908419
PEX13	198.576	0.148142	0.354661	0.417699	0.676167	0.950415
PEX14	489.423	-0.478139	0.308782	-1.54847	0.12151	0.643384
PSMC6P2	0
PSMC6P1	45.2791	-0.27791	0.530883	-0.523487	0.600635	0.934764
LOC102724924	0
LOC102724923	1.52034	1.08537	2.4964	0.434776	0.663725
LOC102724926	0
LOC102724925	0
LOC102724920	0
LOC102724922	1.03435	3.53021	3.36648	1.04864	0.294345
LOC102724921	2.27555	1.84319	2.25827	0.816195	0.414388
MC5R	1.48241	4.05641	2.93697	1.38116	0.167231
LOC101927839	0
LOC101927837	10.3205	-0.285492	1.0544	-0.270763	0.786573
LOC101927838	44.8206	1.27588	0.555413	2.29717	0.021609	0.312913
LOC102724928	0
LOC102724927	6.80027	-1.82885	1.29065	-1.417	0.156483
LOC102724929	0
LOC101927842	0
LOC101927840	0
LOC101927841	67.9796	0.0140632	0.481882	0.0291839	0.976718	0.996089
LOC101927846	0
LOC101927844	0
INPPL1	2770.39	-0.366709	0.254173	-1.44276	0.149089	0.684463
RBM22P2	4.03489	5.48232	2.27004	2.41507	0.0157321
RBM22P1	0
IGF1R	1015.33	0.137508	0.292783	0.469658	0.6386	0.944983
PPIP5K1	140.739	-0.155572	0.369627	-0.420889	0.673836	0.950303
PPIP5K2	515.604	0.129137	0.410836	0.314328	0.753272	0.962002
MIR6129	0
MIR6127	0
ENPP2	12.3349	0.300035	0.950418	0.315687	0.75224
ENPP1	798.912	-1.24742	0.288839	-4.31875	1.56919e-05	0.00231823
MIR6128	0
LOC101927848	62.4996	0.397972	0.513592	0.77488	0.43841	0.880434
ENPP4	136.4	0.00277185	0.432027	0.00641593	0.994881	0.998813
MIR6125	0
ENPP3	1.70797	-4.17851	2.78383	-1.50099	0.133358
MIR6126	10.0409	-0.0710754	1.07122	-0.0663497	0.947099
ENPP6	1.38006	-0.0483909	2.97917	-0.0162431	0.98704
ENPP5	6.20867	-0.771554	1.29413	-0.596193	0.551047
MIR6124	0
ENPP7	0
LOC101927853	0
LOC101927854	3.12901	3.55179	2.22455	1.59663	0.110347
SNORA59A	0.235989	-1.35324	4.99538	-0.270899	0.786469
LOC101927852	0
SNORA59B	0.5	-2.40322	4.88955	-0.4915	0.623073
LOC101927857	0
CPSF1P1	26.8314	-0.669756	0.674991	-0.992244	0.321079	0.823751
LOC101927858	9.60898	1.56591	1.16718	1.34162	0.179719
LOC389249	0
LOC101927855	0
LOC101927856	0.5	-2.40322	4.88955	-0.4915	0.623073
LOC101927850	12.0359	-0.0248019	0.94239	-0.0263181	0.979004
NDFIP2-AS1	0
DHDDS	518.915	-0.117766	0.294685	-0.399635	0.689425	0.951067
LOC101927859	0.471979	-2.32758	4.89513	-0.475489	0.634439
RBMS2P1	4.82771	0.884969	1.47303	0.600782	0.547985
LOC101927864	1.75838	1.34602	2.49737	0.538976	0.589904
LOC101927863	1.68405	-1.40159	2.58196	-0.542838	0.587242
LOC101927866	0
HTRA3	30.9295	-1.09398	0.675094	-1.62049	0.105127	0.606805
LOC101927867	0
HTRA4	0
HTRA1	159.552	-1.31281	0.376159	-3.49004	0.00048294	0.0267195
HTRA2	799.417	-0.0667535	0.298436	-0.223678	0.823008	0.974985
DAPP1	0.293143	1.66212	4.97542	0.334066	0.73833
RNU7-3P	0
LOC101927861	0.920041	-0.0468174	3.53948	-0.0132272	0.989447
AP000472.2	4.60368	0.776478	1.49634	0.518919	0.603817
LOC101927875	0
LOC101927874	0
LOC101927879	2.87801	-2.35777	2.07459	-1.1365	0.255747
HULC	0
LOC101927877	0
LOC101927878	0
CHCHD10	239.224	-0.658785	0.361945	-1.82013	0.06874	0.519548
LOC101927871	0
RNU7-2P	0
LOC101927872	0.69601	-0.937882	4.02361	-0.233095	0.815688
IGF2R	3126.04	0.448783	0.276773	1.62148	0.104914	0.606805
BSPRY	2.432	-3.14147	2.37847	-1.3208	0.186569
LOC101927870	0.25	-1.39523	4.99243	-0.279468	0.779885
RBM22P6	0
RBM22P5	0
RBM22P4	0
RBM22P3	0
OR7M1P	1.76829	-0.266391	2.33118	-0.114273	0.909021
LOC101927886	7.35638	0.225025	1.20033	0.187469	0.851293
LOC101927885	0
LOC101927888	0.517174	2.53012	4.48465	0.564174	0.572635
LOC101927882	0.724031	-1.00929	3.96448	-0.254583	0.799045
LOC101927880	3.43311	-2.5075	1.86656	-1.34338	0.17915
LOC101927881	0
CA1	0
CA3	13.8976	0.433155	0.932614	0.464453	0.642323	0.945346
ZIC2	292.219	-0.470388	0.307981	-1.52733	0.12668	0.651389
CA2	167.287	-0.29601	0.352935	-0.838708	0.401633	0.863506
ZIC3	0
ZIC1	0
CA4	0
CA7	1.26717	-0.535359	2.90124	-0.184528	0.853599
MIR103A2	1.06032	1.70518	3.19083	0.534401	0.593064
MIR103A1	0
CA6	0.735989	-2.96317	3.86801	-0.76607	0.443634
CA9	16.2427	-3.12792	1.08858	-2.87338	0.00406101	0.114121
CA8	3.98669	0.43468	1.56868	0.277099	0.781704
TMEM189-UBE2V1	688.542	-0.0566574	0.273447	-0.207197	0.835856	0.976161
MIR6165	0
SUN3	4.51161	4.13541	2.03853	2.02863	0.0424963
LOC101927897	0
SUN2	1981.14	-0.285863	0.263365	-1.08543	0.277732	0.798523
LOC101927898	0.767174	1.06304	3.6091	0.294543	0.768343
LOC101927895	3.11921	-0.674875	1.79886	-0.375169	0.707535
SUN1	1757.66	-0.147402	0.272507	-0.540912	0.588568	0.931984
LOC101927896	3.40509	-2.49524	1.88198	-1.32585	0.184888
LOC100132260	0
ATP6AP1	1353.41	-0.322515	0.272932	-1.18167	0.237337	0.77
LOC101927899	0
CAD	3838.88	-0.34833	0.251648	-1.3842	0.166297	0.709069
LOC100132261	0
ATP6AP2	428.46	-0.00249643	0.317407	-0.00786508	0.993725	0.998681
HUNK	0.224031	1.46581	4.98779	0.29388	0.76885
LOC101927890	0
LOC101927894	0
SUN5	0
LOC101927892	0
RBM48P1	0
CAT	797.157	-0.764806	0.268094	-2.85275	0.0043343	0.119132
MIR103B2	1.06032	1.70518	3.19083	0.534401	0.593064
MIR103B1	0
LOC100132268	0
SHANK3	159.159	-0.412586	0.352363	-1.17091	0.241634	0.77237
SHANK2	103.255	1.9514	0.47626	4.09733	4.17937e-05	0.00483658
SHANK1	336.297	0.699926	0.303916	2.30303	0.0212773	0.310051
OR5G1P	0
DAPL1	0
FLJ44087	0
CBL	668.569	0.435565	0.372609	1.16896	0.24242	0.772645
SV2C	0
SV2B	0.991205	1.59545	3.25923	0.489516	0.624476
SV2A	1.45123	1.00406	2.55638	0.392768	0.694491
TBX22	0
CBS	0.517174	2.53012	4.48465	0.564174	0.572635
TBX21	0
TBX20	7.41685	0.301916	1.27788	0.236263	0.813228
CLVS2	0
CASP3P1	0
CLVS1	0.908083	1.50438	3.63244	0.414153	0.678762
MIR6130	0
MIR6131	0
LOC100132280	0
CCK	0
ZIC4	0
ZIC5	0
SUOX	243.326	-0.559335	0.336578	-1.66183	0.0965475	0.58702
TBX19	39.0736	-0.125624	0.562302	-0.22341	0.823217	0.97503
TBX18	2.94559	1.62469	1.88503	0.861891	0.388747
CD2	0
TBX15	22.3426	0.32534	0.714349	0.455436	0.648796	0.946949
CD4	0.965236	3.44113	3.47556	0.990092	0.322129
CCS	264.007	-0.275262	0.372584	-0.738791	0.460034	0.892622
LOC390250	0
RPS16P10	0
CD6	0.485989	-2.36579	4.59638	-0.514709	0.606757
LOC390251	0
CD5	1.26717	-0.535359	2.90124	-0.184528	0.853599
TBX10	8.98954	-1.22224	1.10885	-1.10226	0.270349
CD7	0.948062	-0.115252	3.49928	-0.032936	0.973726
LOC390255	0
CD9	1270.67	-0.293255	0.259619	-1.12956	0.258662	0.787036
LOC389273	0
MIR6134	0
MIR6132	0
MNX1-AS1	28.8958	-0.886664	0.645703	-1.37318	0.169698	0.711135
MIR6133	0
RPL36AP13	0
CDA	40.4959	0.886201	0.592814	1.4949	0.13494	0.660291
RPL36AP14	0
RPL36AP11	0
RPL36AP12	0
RPL36AP17	0
RPL36AP18	0
RPL36AP15	0
CLEC10A	0
RPL36AP16	0
RPL36AP19	0
AC004053.1	2.14929	0.964706	2.16355	0.445891	0.655676
SCN11A	0.991205	1.59545	3.25923	0.489516	0.624476
RPL36AP20	0
RPL36AP21	0.25	-1.39523	4.99243	-0.279468	0.779885
RPL36AP24	0
RPL36AP25	0
RPL36AP23	0
SSTR5-AS1	0
RP4-760C5.5	0.293143	1.66212	4.97542	0.334066	0.73833
RPL36AP28	0
RPL36AP29	0
RPL36AP26	0
CLEC11A	14.8427	0.924727	0.876186	1.0554	0.291242	0.808895
RPL36AP27	0
HUS1	138.734	0.469112	0.364427	1.28726	0.198004	0.741952
FLJ34503	0.235989	-1.35324	4.99538	-0.270899	0.786469
CEL	31.696	-0.115222	0.616912	-0.186772	0.85184	0.979204
NUP93	1395.94	-0.0991922	0.264088	-0.375603	0.707212	0.951974
BCAN	181.927	1.78094	0.346148	5.14502	2.67489e-07	9.28656e-05
SCN10A	0
BCAM	231.746	-0.773552	0.339308	-2.27979	0.0226199	0.320568
LOC100132229	0
HECW2	22.5732	0.826906	0.78833	1.04893	0.294208	0.81007
HECW1	171.085	-0.304107	0.360511	-0.843546	0.398923	0.862367
SRFBP1	197.622	0.519154	0.401137	1.29421	0.195594	0.738192
NUP98	2390.82	0.0316711	0.260127	0.121752	0.903095	0.98691
RPL36AP31	0
LOC100132223	0
RPL36AP32	0
CFB	171.523	0.39605	0.368494	1.07478	0.282473	0.80265
RPL36AP30	1.46113	-0.881032	2.7488	-0.320515	0.748578
CFD	1.99485	2.8456	2.79909	1.01662	0.309335
CFH	196.872	-0.522726	0.349176	-1.49703	0.134386	0.659812
CFI	1.19396	-3.66503	3.21503	-1.13997	0.2543
LOC642502	12.3332	0.257729	0.933264	0.276159	0.782426
CFP	70.4064	-0.600142	0.459281	-1.3067	0.191315	0.731353
RRP7A	2799.99	0.0076701	0.287189	0.0267075	0.978693	0.996089
LOC100132239	0
RRP7B	216.006	-0.1981	0.335136	-0.591101	0.554452	0.923666
NUP85	1163.16	-0.287438	0.271735	-1.05779	0.290152	0.807414
NUP88	1408.3	-0.0981288	0.263321	-0.372658	0.709403	0.952532
CGA	0
CGB	2.7735	0.341406	1.86228	0.183326	0.854542
C3orf18	233.008	-0.705621	0.33131	-2.12979	0.033189	0.387667
LOC100421409	0.684052	0.923504	4.06112	0.227401	0.820112
C3orf17	370.947	0.186924	0.293972	0.635856	0.52487	0.914784
MCAM	1646.84	-0.6482	0.266181	-2.43519	0.014884	0.252561
LOC100421401	50.3097	0.913078	0.513009	1.77985	0.0751011	0.539134
LOC100421400	0.448062	2.34556	4.90678	0.478024	0.632633
CGN	74.811	-0.777489	0.469595	-1.65566	0.0977907	0.59173
C3orf14	141.287	-0.106599	0.364347	-0.292576	0.769846	0.964441
LOC100421402	19.9483	-0.0105531	0.759871	-0.013888	0.988919	0.997146
MCAT	362.815	-0.0942894	0.31465	-0.299665	0.764433	0.963567
LOC100421404	4.47473	0.367398	1.4932	0.246047	0.805646
LOC100132249	2.63117	-0.772538	1.99564	-0.387112	0.698673
ZNF559-ZNF177	3.44765	1.30989	1.87621	0.698159	0.485078
OR10AH1P	0
LOC100132242	0
RPL36AP10	0
MOCS2	368.336	-0.178992	0.294326	-0.608143	0.543092	0.920553
MOCS3	201.614	-0.108228	0.346627	-0.312232	0.754864	0.962785
TMEM110-MUSTN1	46.2008	-0.576266	0.530496	-1.08628	0.277356	0.798183
STON1	27.8435	-1.06845	0.66886	-1.59742	0.110172	0.616916
CHM	330.916	0.157105	0.414053	0.379432	0.704367	0.951327
STON2	113.144	0.217322	0.434931	0.499671	0.617307	0.939095
MCEE	41.7169	0.116326	0.558543	0.208267	0.835021	0.975929
FGD5-AS1	1310.22	-0.327175	0.278613	-1.1743	0.240274	0.771772
RRP12	4154.54	0.312728	0.261402	1.19635	0.231561	0.769671
CIC	1006.16	-0.307766	0.274285	-1.12207	0.261835	0.790628
RP11-397C12.1	0
RRP15	321.536	0.414606	0.308892	1.34224	0.179519	0.719155
ZIK1	0.765122	-0.768766	3.88388	-0.197938	0.843094
EDARADD	0
MIR4659A	0
MIR4659B	0
LOC642513	0
CIT	1055.32	-0.286338	0.295173	-0.970066	0.332013	0.829108
SLC9B1P3	0
SLC9B1P2	0
SLC9B1P5	0
SLC9B1P4	0
PLIN4	58.9183	-0.266279	0.518177	-0.513878	0.607338	0.936709
PLIN3	2460.22	-0.517687	0.265244	-1.95174	0.0509694	0.462898
PLIN2	1503.73	-0.323691	0.261209	-1.2392	0.215271	0.75571
PLIN1	8.31007	-0.708113	1.14167	-0.620242	0.535098
RCCD1	826.653	-0.410595	0.282912	-1.45132	0.146692	0.680605
MOCS1	801.219	-0.318542	0.278506	-1.14375	0.252726	0.780779
PLIN5	5.71593	0.413997	1.34877	0.306943	0.758886
TRBV12-1	0
DCAF12L2	0.224031	1.46581	4.98779	0.29388	0.76885
DCAF12L1	0.672093	2.92779	4.39411	0.666297	0.505221
RP11-1072A3.2	15.7211	-0.425772	0.83499	-0.509913	0.610112	0.936988
TRBV12-2	0
TRBV12-3	0
TRBV12-4	0
SLC9B1P1	0
TRBV12-5	0
RASSF10	1.78024	-1.08381	2.52323	-0.429535	0.667534
MINOS1	583.198	-0.288441	0.300579	-0.959617	0.337248	0.831996
LOC642550	0
RRP36	751.865	-0.136801	0.286944	-0.476751	0.633539	0.94397
CKB	164.403	-1.18404	0.391082	-3.0276	0.00246505	0.0845238
PAIP2	2067.24	-0.0714176	0.255595	-0.279417	0.779925	0.966698
ZIM2	0
PAIP1	982.16	-0.0845499	0.265959	-0.317906	0.750556	0.961847
ZIM3	0
BCHE	314.82	0.268134	0.33907	0.790791	0.429066	0.876369
HIPK4	1.99232	0.100667	2.1867	0.046036	0.963282
AC020571.3	4.53457	0.747289	1.53306	0.48745	0.62594
CKM	2.00428	-0.586027	2.22534	-0.263343	0.792286
MCF2	1.41799	-2.26595	2.86499	-0.79091	0.428997
MOCOS	893.988	0.720652	0.293116	2.45859	0.0139485	0.242432
G0S2	3537.81	1.25667	0.292339	4.29867	1.71829e-05	0.00243488
RRP1B	990.296	-0.0268902	0.287363	-0.0935757	0.925446	0.990878
HIPK1	1348.15	0.403595	0.385608	1.04664	0.295263	0.810982
HIPK3	453.7	0.811666	0.929617	0.873119	0.382598	0.854066
HIPK2	1511.71	0.764668	0.36797	2.07807	0.0377028	0.408168
HERC2P10	2.13323	0.341696	2.30889	0.147992	0.882349
LOC100134868	8.86692	-0.740238	1.09932	-0.673362	0.500717
FOSB	64.7062	1.78569	0.485082	3.68121	0.000232134	0.0165315
CLC	0
TMEM229A	0
LOC100132202	0
RNASEH2CP1	0
RBMS1P1	18.2417	0.604749	0.801643	0.754386	0.450617	0.886103
MSX2P1	0
TMEM229B	32.0601	-1.06426	0.625797	-1.70065	0.0890087	0.57014
LOC100506908	0.741205	3.05649	3.85641	0.792573	0.428026
LOC100506901	38.4075	0.341907	0.58206	0.587408	0.556929	0.925153
LOC100421455	0
DNM3OS	0
CLU	783.296	-0.0401148	0.317338	-0.12641	0.899407	0.986616
MT1DP	0
LOC100288268	0
OIP5	206.52	-0.138153	0.333962	-0.413678	0.67911	0.950769
IFNA11P	0
DIO1	0.822276	1.25487	3.79355	0.330791	0.740803
LOC100421465	0
DIO2	15.9339	1.77638	0.903672	1.96573	0.0493298	0.456285
LOC642554	0.753164	1.09668	3.63242	0.301913	0.762718
DIO3	0
FAM91A1	1402.34	0.471058	0.38951	1.20936	0.226525	0.765322
LOC100421468	1.25316	-0.5131	2.70841	-0.189447	0.849743
MTNR1A	0
MT1CP	0
MTNR1B	0.235989	-1.35324	4.99538	-0.270899	0.786469
TBCAP1	0.753164	1.09668	3.63242	0.301913	0.762718
TBCAP2	0
TBCAP3	0.485989	-2.36579	4.59638	-0.514709	0.606757
LOC100421462	0
IFNA12P	0
PMM2P2	0
LOC100506929	0
OR7E62P	0.94601	-1.54287	3.29894	-0.467688	0.640008
CNP	1633.71	-0.79335	0.26475	-2.9966	0.00273008	0.0900537
PMM2P1	0
LOC100421476	0
LOC100421478	0
EDRF1-AS1	2.42842	1.24705	2.03383	0.613152	0.539776
RP11-72L22.1	6.85848	2.21639	1.31921	1.68009	0.0929407
LOC642590	31.1077	-0.21256	0.625455	-0.339848	0.733971	0.958873
LOC100421472	0
LOC100421471	0
LOC100421474	0
CD300LB	0
CD300LD	0
LOC100506922	18.7122	0.379321	0.842522	0.45022	0.652552	0.947537
CD300LF	0.293143	1.66212	4.97542	0.334066	0.73833
CD300LG	0
MCL1	6603.81	0.428173	0.271077	1.57952	0.114216	0.628167
LOC400026	0
SRSF10P1	0
TCEANC	1.54631	0.122908	2.46446	0.0498723	0.960224
SRSF10P2	0.224031	1.46581	4.98779	0.29388	0.76885
LOC642579	0
BCL9	294.05	-0.072652	0.324217	-0.224084	0.822692	0.974862
UBOX5	177.151	-0.579982	0.363236	-1.59671	0.110331	0.617312
OR6C64P	0
BCL6	438.14	0.594555	0.308267	1.9287	0.0537682	0.472579
LOC100421483	0
LOC100421482	0
CPD	905.899	0.148622	0.356261	0.417171	0.676553	0.950769
BCL3	262.988	-0.162716	0.361615	-0.449969	0.652733	0.947537
GLUD1P3	33.7923	0.157187	0.599046	0.262396	0.793016	0.969335
BCL2	74.2628	0.308199	0.503503	0.612109	0.540465	0.919785
LOC400036	0
GLUD1P4	0
CPE	72.2411	-0.333639	0.44509	-0.749597	0.453497	0.888504
GLUD1P5	0
LOC100506911	0
GLUD1P7	2.81206	-1.04995	2.04113	-0.514395	0.606976
OR51H2P	0
LOC100134822	18.0821	1.37998	0.890693	1.54933	0.121303	0.643384
GLUD1P8	0
GLUD1P9	0
OSCP1	18.818	-0.0874109	0.781385	-0.111867	0.910929	0.988133
CPM	1.98036	0.800497	2.19594	0.364535	0.715458
LOC100421417	0
RPL36AP55	0
CPP	0
LOC100421419	2.86452	2.30508	2.01179	1.14579	0.251883
CPO	1.60141	0.24587	2.61634	0.0939748	0.925129
MCM7	11050.5	-0.640557	0.271749	-2.35717	0.018415	0.28446
LOC100506946	0
CPQ	57.8279	-0.425388	0.4964	-0.856946	0.391475	0.858168
COL14A1	1.22514	-0.466186	2.93379	-0.158902	0.873746
MCM8	908.87	0.284004	0.313963	0.904579	0.365688	0.8477
MCM9	118.826	0.363425	0.396368	0.916888	0.359202	0.844946
LOC100421411	0
LOC100421414	0.293143	1.66212	4.97542	0.334066	0.73833
CPZ	34.2527	-0.0108793	0.624466	-0.0174217	0.9861	0.996716
KBTBD13	0.779133	-0.814716	3.5781	-0.227695	0.819883
KBTBD12	0
OR51H1P	0
SRIP1	0
SRIP2	0
SRIP3	0
CEP170B	860.863	0.266467	0.266956	0.99817	0.318197	0.823751
LOC100506943	0
LOC100506944	0
TCEB3C	0
OIT3	0.235989	-1.35324	4.99538	-0.270899	0.786469
TCEB3B	0
DPRXP5	0
DPRXP4	0.5	-2.40322	4.88955	-0.4915	0.623073
CR2	4.66142	-1.01371	1.51644	-0.668484	0.503824
DPRXP3	0
CR1	0
DPRXP2	0
GGPS1	90.0858	-0.29475	0.415116	-0.710042	0.477678	0.898551
DPRXP1	0.224031	1.46581	4.98779	0.29388	0.76885
SGIP1	0
DIS3	791.272	0.255972	0.326556	0.783851	0.433127	0.877643
LOC100506937	0
HMGN2P19	0
HMGN2P18	0
DPRXP7	0
HMGN2P17	0.474031	-0.00498978	4.74445	-0.00105171	0.999161
DPRXP6	0
HMGN2P16	0
OR6C66P	0
HMGN2P15	1.08629	0.203901	3.32377	0.0613463	0.951083
HMGN2P14	0
HMGN2P13	0
SAPCD2	1173.93	-0.797906	0.271602	-2.93778	0.00330568	0.101636
HMGN2P11	0
SAPCD1	15.1353	-0.369821	0.865	-0.427538	0.668987	0.950303
HMGN2P10	0
LOC100288233	0
XCL2	0
MCM3	4456.36	-0.362218	0.252372	-1.43525	0.151215	0.689287
ST20-MTHFS	77.2747	0.394716	0.442334	0.892348	0.372207	0.847912
CRH	0
XCL1	0.767174	1.06304	3.6091	0.294543	0.768343
MCM4	2673.43	-0.631157	0.255267	-2.47253	0.0134159	0.23643
MCM5	3740.73	-0.626522	0.275171	-2.27685	0.0227954	0.321799
IGKV3D-7	0.293143	1.66212	4.97542	0.334066	0.73833
MCM6	1392.8	-0.434945	0.259681	-1.67492	0.0939492	0.582532
CRK	1545.3	0.15539	0.299041	0.519629	0.603322	0.935709
MCM2	4064.46	-0.849839	0.26078	-3.25883	0.00111871	0.0491631
RPL36AP35	0
CRP	0
RPL36AP36	0
RPL36AP33	0
RPL36AP34	0
RPL36AP39	0
LOC402634	0
RPL36AP37	1652.26	-0.125055	0.282579	-0.442549	0.658092	0.947654
RP11-64I17.1	0
RPL36AP38	0
CRX	0
LOC100288241	0
C1RL-AS1	109.155	0.705932	0.420398	1.6792	0.0931132	0.580371
LOC100421438	3.44149	0.0864959	1.73951	0.0497243	0.960342
HMGN2P29	0
LOC100421437	0
HMGN2P28	0.741205	3.05649	3.85641	0.792573	0.428026
HMGN2P27	0
HMGN2P26	0
STOX2	36.8745	0.304468	0.669615	0.454691	0.649332	0.946949
HMGN2P25	0
HMGN2P24	0
HMGN2P23	0
HMGN2P22	0
HMGN2P21	0
HMGN2P20	0
IL21R	1.75633	0.510235	2.31045	0.220838	0.825219
LOC402641	0
CSK	2962.37	0.0183334	0.271443	0.0675404	0.946151	0.993374
BCO2	3.96746	-0.646954	1.58345	-0.408572	0.682854
RPL36AP42	722.167	0.00762425	0.31301	0.0243578	0.980567	0.996089
DKFZp434L192	0
RPL36AP43	0.517174	2.53012	4.48465	0.564174	0.572635
STOX1	5.9052	1.61536	1.35573	1.19151	0.233454
RPL36AP40	0
RPL36AP41	0
RPL36AP46	0
SLC35A2	502.545	0.0814808	0.281587	0.289363	0.772304	0.964961
SLC35A1	196.1	0.556557	0.34182	1.62822	0.103478	0.604994
RPL36AP47	0
SLC35A4	1917.97	-0.029602	0.270834	-0.1093	0.912965	0.988458
RPL36AP44	3.51471	0.909672	1.68253	0.540659	0.588743
SLC35A3	374.843	0.316318	0.386327	0.818784	0.41291	0.869625
RPL36AP45	0
PEX12P1	0
RPL36AP48	0
LOC402644	0
RPL36AP49	0
LOC100421444	0
OR6C69P	0
LOC100421446	0
KBTBD11	16.4485	0.89672	0.873056	1.0271	0.304371	0.817406
CPPED1	0
HMGN2P39	0
MAB21L3	1.40808	-0.0889726	2.7309	-0.0325799	0.97401
HMGN2P38	0
ASXL1	2810.15	-0.132043	0.252596	-0.522744	0.601153	0.93497
HMGN2P37	0
HMGN2P36	0
HMGN2P35	0
HMGN2P34	0
HMGN2P33	0
HMGN2P32	0
CTH	466.265	1.93404	0.32151	6.01547	1.79366e-09	1.38381e-06
ASXL3	1.5323	0.144428	2.4715	0.0584373	0.9534
MAB21L1	0.235989	-1.35324	4.99538	-0.270899	0.786469
HMGN2P31	0
LIFR-AS1	6.42748	-1.38722	1.30091	-1.06635	0.286268
ASXL2	834.543	0.516786	0.430003	1.20182	0.229433	0.768073
MAB21L2	0.25	-1.39523	4.99243	-0.279468	0.779885
HMGN2P30	0
RPL36AP50	0
BCOR	467.203	-0.118478	0.324332	-0.365298	0.714889	0.953691
LOC100506955	0
RPL36AP53	0
RPL36AP54	0.448062	2.34556	4.90678	0.478024	0.632633
RPL36AP51	0
OR7E66P	0
RPL36AP52	0
SLC35B3	147.758	0.154794	0.356314	0.434432	0.663975	0.948669
SLC35B2	1197.65	-0.141225	0.29045	-0.486227	0.626806	0.941277
IL1RN	2.63576	1.38585	1.99325	0.695272	0.486885
SLC35B4	517.735	-0.0488841	0.313651	-0.155855	0.876147	0.982133
OR5H8P	0.474031	-0.00498978	4.74445	-0.00105171	0.999161
LOC100506869	0
IL23R	0
SLC35B1	770.019	0.266782	0.286968	0.92966	0.352547	0.840773
OSBPL9P6	0.735989	-2.96317	3.86801	-0.76607	0.443634
CALR4P	0.224031	1.46581	4.98779	0.29388	0.76885
OSBPL9P1	0
OSBPL9P2	0
OSBPL9P3	0
OSBPL9P4	0
MGC45922	0
LOC727980	7.05486	-0.950671	1.24106	-0.766017	0.443666
ARFIP2	1727.4	-0.277715	0.293797	-0.945261	0.344526	0.836585
ARFIP1	344.272	0.0473308	0.349333	0.135489	0.892225	0.985942
LOC100506860	6.75355	-0.598555	1.26689	-0.472458	0.6366
SLC35A5	202.916	0.455498	0.366048	1.24437	0.213364	0.754823
NDUFS5P7	0
TANGO6	314.946	-0.166407	0.310765	-0.535477	0.59232	0.932281
OR5H7P	0
LOC100506858	0
IL1R1	80.9417	0.201958	0.463413	0.435806	0.662977	0.948564
IL1R2	2.49232	-0.501736	1.9578	-0.256276	0.797738
TANGO2	647.728	0.182863	0.289002	0.63274	0.526904	0.914969
LOC100506859	0
SLC35C2	894.784	0.111567	0.295549	0.377489	0.70581	0.951518
SLC35C1	745.355	0.038625	0.284803	0.13562	0.892122	0.985906
IL23A	43.5364	0.779269	0.540135	1.44273	0.149096	0.684463
NDUFS5P1	0
NDUFS5P2	0
OR3B1P	0
NDUFS5P3	0
NDUFS5P4	0
LOC100506851	0
NDUFS5P5	0
SLC35D1	226.803	0.417921	0.333164	1.2544	0.209697	0.749372
AC079145.4	1.72719	-0.397385	2.34934	-0.169147	0.865681
LOC101927902	0.485989	-2.36579	4.59638	-0.514709	0.606757
SH2D2A	101.829	1.32727	0.419832	3.16143	0.00156999	0.062471
SLC35D3	0.672093	2.92779	4.39411	0.666297	0.505221
SLC35D2	221.467	0.335322	0.331928	1.01023	0.312387	0.82068
UBA6-AS1	229.889	0.832808	0.335058	2.48556	0.0129348	0.231774
OR2AI1P	0
MT1JP	0.293143	1.66212	4.97542	0.334066	0.73833
RP11-494M8.4	0
LOC101927906	0.707968	-2.91212	4.30536	-0.676393	0.498791
LOC101927903	6.88661	0.0689079	1.28277	0.053718	0.95716
LOC727967	1188.29	-0.382373	0.322314	-1.18634	0.235489	0.77
LOC101927904	0
OR7E59P	0
LOC100506882	0
LOC101927908	0
LOC100506885	1.72514	-1.23366	2.37598	-0.519221	0.603607
LOC727964	0
XCR1	0
SLC35E2	59.4453	0.0638689	0.480788	0.132842	0.894318	0.986399
SLC35E1	1284.1	0.174154	0.2714	0.641686	0.521077	0.913042
LOC101927913	0
SLC35E4	203.502	0.114137	0.361027	0.316146	0.751892	0.961981
LOC101927910	25.0261	0.717178	0.688279	1.04199	0.297418	0.813096
SLC35E3	193.777	-0.267165	0.334042	-0.799795	0.42383	0.873551
LOC101927911	4.26992	1.30418	1.59225	0.819079	0.412741
SH2D1A	0
SH2D1B	8.58626	0.303433	1.11547	0.272021	0.785606
LOC100288337	0
LOC100506870	9.13257	0.628259	1.12174	0.560076	0.575427
MT1IP	0
LOC101927916	0
OR5H5P	0
LOC727978	2.16646	3.00807	2.48975	1.20818	0.226978
LOC101927915	0
LOC389199	1.93516	-0.681289	2.24989	-0.30281	0.762035
LOC101927918	0
LOC101927919	14.6266	-0.247657	0.877161	-0.282339	0.777683	0.96622
SLC35F6	910.539	0.0213761	0.265769	0.0804311	0.935894	0.991961
MRPS31P1	0
LOC101927920	0
TRIM49D2P	0
SLC35F3	169.082	0.319673	0.348961	0.916073	0.359629	0.844946
LOC101927923	0.224031	1.46581	4.98779	0.29388	0.76885
SLC35F2	922.431	0.371037	0.269016	1.37923	0.167823	0.709653
CAB39L	98.5047	0.00606229	0.41845	0.0144875	0.988441	0.997129
SLC35F5	329.29	0.40012	0.37545	1.06571	0.286556	0.804513
LOC101927921	0
LOC101927922	0.586287	2.69644	4.6693	0.577484	0.563613
SLC35F4	1.68722	0.431074	2.36415	0.182338	0.855318
SLC35F1	0
LOC100421499	0
SIPA1L2	84.6972	0.691917	0.43444	1.59267	0.111235	0.619762
MRPS31P4	37.7744	0.491436	0.595751	0.824902	0.409427	0.867965
SIPA1L3	842.634	0.2566	0.267649	0.958718	0.337701	0.832089
MRPS31P5	77.6852	0.888199	0.468665	1.89517	0.05807	0.490522
MRPS31P2	1.50838	2.35871	2.78903	0.845709	0.397715
LOC100421490	6.95419	1.65678	1.30035	1.2741	0.202627
RP4-777D9.2	0.517174	2.53012	4.48465	0.564174	0.572635
SIPA1L1	931.43	0.16223	0.267878	0.605609	0.544774	0.920667
LOC100421494	0.471979	-2.32758	4.89513	-0.475489	0.634439
LOC100421493	0
IGHD2-21	0
LOC727944	0
RNA5-8SP3	0
RNA5-8SP2	0
RNA5-8SP5	0
RNA5-8SP4	0
LOC101927929	12.7407	-0.42106	0.919761	-0.457793	0.647101
RNA5-8SP7	0
RNA5-8SP6	0
LOC101927931	0
LOC101927934	11.8753	-0.669718	0.947728	-0.706657	0.47978
LOC727947	0
SLC35G4	0
LOC101927935	0
SLC35G3	0
SLC35G6	0.684052	0.923504	4.06112	0.227401	0.820112
LOC101927932	2.24026	-0.847764	2.14103	-0.39596	0.692134
LOC101927933	0.224031	1.46581	4.98779	0.29388	0.76885
SLC35G5	0.485989	-2.36579	4.59638	-0.514709	0.606757
MT1P3	1.23915	-0.490816	2.71792	-0.180585	0.856693
SLC35G2	549.637	0.0885579	0.279174	0.317214	0.751081	0.961847
SLC35G1	157.771	0.414374	0.368865	1.12338	0.261278	0.789996
GLTSCR2	2522.72	-0.083621	0.29455	-0.283894	0.776491	0.966144
MT1P1	0.517174	2.53012	4.48465	0.564174	0.572635
GLTSCR1	311.454	0.170276	0.303325	0.561364	0.574549	0.929235
MIR105-2	0
MIR105-1	0
LOC101927939	0.69601	-0.937882	4.02361	-0.233095	0.815688
LOC101927936	0
MPRIPP1	16.404	-0.469396	0.825009	-0.568958	0.569385	0.928109
RPS3AP9	0
LOC101927941	1.25838	3.8172	3.11907	1.22383	0.221017
AMER1	153.506	-0.121916	0.377859	-0.32265	0.74696	0.961814
LOC727919	3.63639	-0.165853	1.64961	-0.100541	0.919915
LOC101927942	0
AMER2	0
AMER3	0
LOC101927940	0
RPS3AP5	1.70123	0.410121	2.358	0.173927	0.861923
LOC101927946	0
RPS3AP6	199.398	0.0819405	0.352135	0.232696	0.815997	0.974685
RPS3AP7	0
ZNRD1-AS1	32.079	0.577816	0.611102	0.945531	0.344388	0.836543
LOC101927943	0
RPS3AP8	0.293143	1.66212	4.97542	0.334066	0.73833
RGPD6	1.7184	2.62359	2.67125	0.982157	0.326022
RPS3AP1	0
RGPD5	3.34578	0.808778	1.73166	0.467052	0.640462
RPS3AP2	0
RGPD8	33.3498	0.702971	0.67769	1.0373	0.299594	0.813979
RPS3AP3	0
RPS3AP4	0
RGPD2	0
RGPD1	1.55152	4.11522	2.88505	1.4264	0.153754
AGAP2-AS1	306.72	-0.920416	0.368249	-2.49944	0.012439	0.228636
RGPD4	4.87033	-1.18088	1.46134	-0.808081	0.419044
RGPD3	3.84641	0.0224321	1.63533	0.0137172	0.989056
BEGAIN	33.6691	-0.228328	0.600941	-0.379952	0.703981	0.951327
TCEAL8	299.351	-0.313139	0.304786	-1.02741	0.304228	0.81735
TCEAL7	0
TCEAL6	0.75	-2.98842	4.20882	-0.710039	0.47768
TCEAL5	0.25	-1.39523	4.99243	-0.279468	0.779885
TCEAL4	433.58	0.13276	0.286919	0.46271	0.643572	0.945876
TCEAL3	176.285	-0.367406	0.352944	-1.04097	0.297887	0.813096
TCEAL2	0
TCEAL1	162.908	-0.564031	0.351013	-1.60687	0.108084	0.612137
LOC101927949	0.87943	3.28194	3.95583	0.829647	0.406739
LOC101927952	2.27145	0.472627	2.22832	0.2121	0.832029
LOC101927953	0
SVIL	1733.17	-0.318385	0.266548	-1.19448	0.232292	0.77
LOC101927956	0.235989	-1.35324	4.99538	-0.270899	0.786469
LOC101927957	3.05263	0.598983	1.79104	0.334433	0.738053
LOC101927954	0
LOC101927955	0.293143	1.66212	4.97542	0.334066	0.73833
SVIP	2.1732	-0.306756	2.09718	-0.146271	0.883708
SPCS3	862.399	0.22	0.294389	0.747311	0.454876	0.889806
SPCS2	570.429	-0.00822891	0.280034	-0.0293855	0.976557	0.996089
SPCS1	1188.94	-0.0496088	0.284707	-0.174245	0.861673	0.98102
QPCT	180.012	0.478311	0.344445	1.38864	0.164942	0.70747
LOC101927958	0
AP1B1P2	0
AP1B1P1	2.03546	0.886747	2.33403	0.379921	0.704004
LOC101927959	0.235989	-1.35324	4.99538	-0.270899	0.786469
IGHD2-15	0
NUPL2	215.677	0.136691	0.328676	0.415885	0.677494	0.950769
NUPL1	894.207	0.155678	0.36807	0.422957	0.672326	0.950303
LOC727930	0.25	-1.39523	4.99243	-0.279468	0.779885
SIPA1	934.192	-0.925022	0.314849	-2.93798	0.00330356	0.101636
LOC101927963	18.3254	0.0829572	0.797196	0.104061	0.917121	0.989332
SOCS2P2	0
RP11-234B24.2	0.741205	3.05649	3.85641	0.792573	0.428026
LOC101927961	0
LOC101927962	0
APOOP5	0
LOC101927967	5.25181	-0.0501396	1.37718	-0.0364075	0.970957
LOC100132172	0
APOOP4	0
APOOP3	0
APOOP2	0
LOC100132174	0
APOOP1	0
LOC101927966	0.224031	1.46581	4.98779	0.29388	0.76885
C3orf65	0
CLEC18C	1.60346	1.13568	2.63139	0.431587	0.666041
CLEC18B	7.12766	1.17577	1.22006	0.963696	0.335198
LOC101927960	0.235989	-1.35324	4.99538	-0.270899	0.786469
SOCS2P1	0
C3orf67	13.7585	-0.464399	0.887257	-0.52341	0.600689	0.934764
CLEC18A	6.86723	0.0127694	1.23087	0.0103743	0.991723
LOC159007	0
OR5H15	0
OR5H14	0
C3orf62	147.633	0.918651	0.365526	2.51323	0.0119632	0.2224
FPGT	122.997	-0.187981	0.422598	-0.444822	0.656449	0.947537
FPGS	1630.12	-0.412795	0.312554	-1.32071	0.186597	0.726823
LOC390101	0
GATSL2	17.1369	-0.406497	0.87186	-0.466241	0.641043	0.94517
LOC100132179	0
LOC101927974	44.8791	0.800075	0.568423	1.40753	0.159269	0.698382
LOC101927975	0
IGHVII-33-1	0
LOC101927973	0
FLJ46552	0.517174	2.53012	4.48465	0.564174	0.572635
LOC101927978	10.2432	0.0118295	1.02834	0.0115035	0.990822
LOC101927971	0
C3orf79	0
CLEC19A	0
C3orf72	0
C3orf70	0.908083	1.50438	3.63244	0.414153	0.678762
SPECC1L	971.682	0.193485	0.264552	0.73137	0.464553	0.895229
TIMELESS	1239.84	-0.383486	0.26515	-1.4463	0.148094	0.683271
LOC149684	0
NUPR1	75.8552	2.32209	0.472994	4.90935	9.13777e-07	0.000253792
LOC101927986	8.78937	0.80527	1.19349	0.674717	0.499856
LOC101927984	0
LOC101927989	5.12338	2.07395	1.50752	1.37573	0.168904
RP11-363G15.2	0
LOC101927988	0
CLEC16A	566.933	0.0244239	0.287024	0.0850936	0.932187	0.991759
LOC101927982	0
CAMSAP1	932.159	-0.0242925	0.275723	-0.0881048	0.929793	0.991328
CAMSAP2	415.659	0.553526	0.433681	1.27634	0.201834	0.743889
C3orf80	13.4997	-0.0983171	0.905314	-0.1086	0.91352	0.988472
C3orf83	3.05785	2.43295	2.0296	1.19873	0.230631
C3orf84	0
NPC1L1	1.94243	2.82871	2.57116	1.10017	0.271259
NAGPA-AS1	5.06254	-1.43274	1.50367	-0.95283	0.340676
AMELX	0
AMELY	0
LOC101927996	0
LOC101927997	0
RWDD4P1	10.8966	0.0563934	0.979503	0.0575734	0.954088
LOC353194	2.13259	0.905193	2.18778	0.413749	0.679058
PNPT1	864.018	-0.34915	0.292296	-1.19451	0.232278	0.77
LOC101927995	0
RWDD4P2	45.2263	0.163827	0.537779	0.304637	0.760643	0.963567
LOC101927998	0
LOC101927999	2.64049	2.16139	2.06061	1.04891	0.29422
CLEC17A	1.14407	0.531192	3.22897	0.164508	0.869331
LDLRAD4-AS1	0
LOC101927993	0
LOC101927991	0
DAK	453.991	-0.422059	0.334557	-1.26155	0.207112	0.748026
CAMSAP3	3.19086	0.687632	1.8383	0.374058	0.708361
DAP	2340.78	-0.68152	0.265277	-2.56909	0.0101966	0.202286
DAO	0
SKIV2L	1713.2	-0.275838	0.262578	-1.0505	0.293489	0.809617
DNAJC3-AS1	7.10385	-0.237777	1.21459	-0.195767	0.844793
C3orf27	0
C3orf22	0.517174	2.53012	4.48465	0.564174	0.572635
DBI	1016.18	-0.296225	0.277183	-1.0687	0.285206	0.804513
CLEC14A	0
DBH	3.19813	3.58218	2.22258	1.61172	0.107023
C3orf20	2.64049	2.16139	2.06061	1.04891	0.29422
PEG3-AS1	0
DBP	13.7079	-2.04665	0.977173	-2.09446	0.0362193	0.401739
DBT	550.296	0.332827	0.330569	1.00683	0.314016	0.821885
LOC102388891	15.5128	-0.439697	0.84593	-0.51978	0.603217	0.935709
OR5H4P	0
STPG1	170.301	-0.244431	0.353911	-0.690657	0.489781	0.901655
C3orf38	226.556	0.172065	0.328691	0.523485	0.600637	0.934764
SVOP	0
STPG2	2.39929	0.545101	2.05638	0.265077	0.79095
DCD	0
DCC	0
TAF9BP1	0
C3orf33	76.0416	0.123298	0.436743	0.282312	0.777704	0.96622
C3orf30	0
C3orf36	0
DCK	312.705	-0.437293	0.353129	-1.23834	0.215592	0.755873
DCN	0.293143	1.66212	4.97542	0.334066	0.73833
C1QTNF9B	9.22027	1.29833	1.09988	1.18043	0.237831
TAF9BP2	0.810318	3.17156	3.73162	0.849914	0.395373
C3orf35	4.52461	-0.551232	1.49134	-0.369622	0.711664
ZAP70	3.24548	-0.133617	1.72561	-0.077432	0.93828
DCT	7.32793	1.03966	1.26737	0.820327	0.412029
OR5H3P	0
DCX	0.224031	1.46581	4.98779	0.29388	0.76885
DNASE2	752.492	0.480524	0.2998	1.60281	0.108976	0.613933
DNASE1	187.044	0.12619	0.336603	0.374893	0.70774	0.951994
LOC100132146	0
MIR1289-1	0
MIR1289-2	0
C3orf49	0.69601	-0.937882	4.02361	-0.233095	0.815688
DDC	1.15603	-0.624987	3.22205	-0.193972	0.846198
LOC147004	0
CLEC12A	0
CLEC12B	0
C3orf43	0
DDO	32.3059	-0.74964	0.629667	-1.19053	0.233837	0.77
DDN	50.9522	-1.56102	0.533037	-2.92854	0.00340554	0.103263
SNORA18	24.5133	-0.243006	0.693198	-0.350558	0.72592	0.958035
SNORA19	0
DDT	842.296	-0.369407	0.307746	-1.20036	0.229999	0.769081
SNORA17	4.36295	0.626641	1.52338	0.411349	0.680817
LOC100132154	0
SNORA15	0.672093	2.92779	4.39411	0.666297	0.505221
SNORA12	0.5	-2.40322	4.88955	-0.4915	0.623073
SNORA13	5.81782	1.95062	1.55088	1.25775	0.208481
LOC392787	1.15603	-0.624987	3.22205	-0.193972	0.846198
SNORA10	22.8044	-1.14302	0.750032	-1.52397	0.127517	0.651718
SNORA11	1.17257	3.69743	3.54067	1.04427	0.29636
LOC91450	1.22198	-3.6952	3.15333	-1.17184	0.241261
SNAPC5P1	0
C3orf55	36.4488	-0.492048	0.605611	-0.812482	0.416515	0.869962
C3orf52	86.5975	1.15289	0.42885	2.68834	0.00718082	0.165099
DEK	2337.31	0.0491926	0.318285	0.154555	0.877172	0.982133
C3orf58	256.26	0.0827636	0.421459	0.196374	0.844317	0.978136
C3orf56	0
DES	20.5747	-0.905307	0.773482	-1.17043	0.241828	0.77237
RPL31P49	0.974031	-1.5927	3.53526	-0.450518	0.652337
MDC1	1026.35	0.190159	0.273084	0.696339	0.486216	0.900421
RPL31P48	0
LOC101927689	0
SNORA40	57.1092	-0.0897848	0.502325	-0.178739	0.858143	0.979938
LOC101927686	0.75	-2.98842	4.20882	-0.710039	0.47768
LOC101927687	0.235989	-1.35324	4.99538	-0.270899	0.786469
LOC100132570	1.22198	-3.6952	3.15333	-1.17184	0.241261
LOC101927680	0
RPL31P41	0
RPL31P40	0
LOC101927681	1.07228	0.232353	3.10546	0.0748207	0.940357
RPL31P43	0.235989	-1.35324	4.99538	-0.270899	0.786469
RPL31P42	0
RPL31P45	0
LOC101927684	0
MIR4666A	0
RPL31P44	0
LOC101927685	2.56411	-0.329348	2.10634	-0.156361	0.875749
RPL31P47	0
MIR4666B	1.44806	-1.10615	2.95895	-0.373832	0.708529
RPL31P46	5.10416	0.986773	1.42033	0.694747	0.487214
KRTAP3-4P	0
IL4I1	17.5142	0.985265	0.827472	1.19069	0.233774	0.77
SNORA38	0.293143	1.66212	4.97542	0.334066	0.73833
RPL31P50	0
SNORA39	1.69806	-1.42403	2.79238	-0.50997	0.610073
LOC100132571	0
SNORA37	0
SNORA34	2.6466	0.144918	2.15173	0.0673493	0.946304
TGIF2P1	1.95439	1.64328	2.39917	0.684937	0.493384
SNORA35	0
SNORA32	7.5211	1.77231	1.23165	1.43897	0.150159
SNORA33	13.5261	0.949602	0.912031	1.0412	0.297785	0.813096
SNORA30	0
SNORA31	2.94291	1.57182	1.92491	0.816565	0.414177
LOC101927699	3.67279	2.05634	1.84292	1.1158	0.264507
RPL31P38	0
RPL31P37	0
LOC101927697	0
RPL31P39	0
RPL31P30	1.02913	-1.42406	3.20698	-0.44405	0.657006
LOC101927691	0.586287	2.69644	4.6693	0.577484	0.563613
RPL31P32	0
RPL31P31	0
LOC101927690	1.80152	2.65718	2.62645	1.0117	0.311681
RPL31P34	0
SNORA2A	0
LOC101927695	0
RPL31P33	0
SNORA2B	0.235989	-1.35324	4.99538	-0.270899	0.786469
LOC101927696	33.7441	-0.499392	0.655077	-0.762341	0.445857	0.883733
LOC101927693	0
RPL31P36	0
RPL31P35	0
AR	16.7021	-0.197425	0.818624	-0.241167	0.809426	0.973271
SNORA29	0.25	-1.39523	4.99243	-0.279468	0.779885
SNORA27	5.23463	-0.619784	1.38853	-0.44636	0.655337
SNORA28	0.471979	-2.32758	4.89513	-0.475489	0.634439
SNORA25	4.99033	0.956298	1.49609	0.639197	0.522695
SNORA26	4.77983	0.233151	1.44175	0.161714	0.871531
SNORA23	1.47514	-0.900543	2.54536	-0.353797	0.723491
SNORA24	4.37807	1.0249	1.58744	0.645628	0.51852
SNORA21	5.68523	0.393392	1.36213	0.288807	0.772729
SNORA22	0.25	-1.39523	4.99243	-0.279468	0.779885
RWDD1P3	0
CGGBP1	562.5	0.0461784	0.313082	0.147496	0.88274	0.98374
PHC1P1	78.0328	-0.536535	0.436398	-1.22946	0.218899	0.758437
GRID2IP	0.224031	1.46581	4.98779	0.29388	0.76885
SNORA20	0.822276	1.25487	3.79355	0.330791	0.740803
RWDD1P1	0
SNORA61	36.0781	-0.14418	0.580085	-0.24855	0.803709	0.972584
SNORA62	25.9351	0.730337	0.674412	1.08292	0.278842	0.799232
SNORA60	0.977195	1.62593	3.2753	0.496422	0.619597
DHH	9.94946	0.0399192	1.05265	0.0379227	0.969749
ACTL7A	0
ACTL7B	0
FPR1	0.87943	3.28194	3.95583	0.829647	0.406739
RPL31P63	0
RPL31P62	0
FPR3	0
FPR2	0.235989	-1.35324	4.99538	-0.270899	0.786469
SNORA5B	4.31713	0.224524	1.77919	0.126194	0.899578
SNORA5C	11.4563	0.419823	0.978653	0.428981	0.667937
C2	9.36112	-0.273911	1.06745	-0.256604	0.797485
DYNC2LI1	49.325	-0.33528	0.523152	-0.640884	0.521598	0.913042
C3	63.6554	0.578574	0.480131	1.20503	0.22819	0.767653
SNORA5A	4.04336	0.119346	1.63292	0.0730875	0.941736
C5	18.2757	-1.65033	0.871754	-1.89311	0.058343	0.491036
C6	0
C7	0
C9	0
SNORA58	0.235989	-1.35324	4.99538	-0.270899	0.786469
SNORA56	0
SNORA57	1.04314	-1.43845	3.44953	-0.416998	0.67668
SNORA54	0.235989	-1.35324	4.99538	-0.270899	0.786469
SNORA55	1.61605	-0.459109	2.79801	-0.164084	0.869665
SNORA52	30.9919	0.765947	0.64702	1.18381	0.236489	0.77
LOC100132599	0
SNORA53	3.75007	0.992776	1.85932	0.533947	0.593379
SNORA50	0.235989	-1.35324	4.99538	-0.270899	0.786469
RPL31P59	0
SNORA51	15.7575	0.0340753	0.829976	0.0410557	0.967251	0.996051
PES1P1	0
PES1P2	0
RPL31P52	0.543143	0.18187	4.50606	0.0403613	0.967805
RPL31P51	0
RPL31P54	0
RPL31P53	0
RPL31P56	0
CP	61.4088	-0.523333	0.475617	-1.10032	0.271191	0.793789
RPL31P55	0
RPL31P58	0
RPL31P57	0
CS	2932.49	-0.263716	0.252672	-1.04371	0.296619	0.811784
RPL31P61	0
SNORA49	1.01717	0.0518512	3.16394	0.0163882	0.986925
RPL31P60	0
SNORA47	1.21318	0.648291	2.91731	0.222222	0.824141
SNORA48	9.04975	0.714028	1.08787	0.656356	0.511595
SNORA45	9.50347	0.67707	1.14966	0.588933	0.555906
SNORA46	0.235989	-1.35324	4.99538	-0.270899	0.786469
SNORA43	0.293143	1.66212	4.97542	0.334066	0.73833
SNORA44	6.63962	1.28917	1.29526	0.995301	0.31959
SNORA41	2.66173	0.773207	1.97832	0.39084	0.695916
DMRTC1B	0
SNORA42	0.224031	1.46581	4.98779	0.29388	0.76885
SNORA84	2.42842	1.24705	2.03383	0.613152	0.539776
LRSAM1	407.305	-0.0996506	0.304039	-0.327756	0.743096	0.960928
SNORA81	14.7739	0.188234	0.95044	0.198049	0.843006	0.978136
DCAF13P3	0.46002	0.0356861	4.79977	0.00743496	0.994068
DCAF13P2	0.293143	1.66212	4.97542	0.334066	0.73833
SNORA80	0
RPLP1	27450	0.0101499	0.300052	0.033827	0.973015	0.996089
RPLP0	43652.5	-0.17058	0.276576	-0.616756	0.537396	0.917659
QPRT	2.5786	0.737754	1.97622	0.373316	0.708913
DCAF13P1	0
ECSIT	770.559	-0.151988	0.31256	-0.486267	0.626778	0.941277
SNORA7B	1.62064	4.17181	2.85829	1.45955	0.144414
IGLV2-33	0
SNORA7A	2.6732	-0.801197	1.92248	-0.416751	0.67686
IGLV2-34	0
RPLP2	14965.7	-0.0275605	0.317656	-0.0867621	0.930861	0.991573
SNORA78	8.77895	0.491144	1.1291	0.434986	0.663572
SNORA79	0
SNORA76	21.3986	-0.606021	0.730343	-0.829776	0.406665	0.866914
SNORA77	0.235989	-1.35324	4.99538	-0.270899	0.786469
SNORA75	0.810318	3.17156	3.73162	0.849914	0.395373
SNORA72	2.21635	0.391459	2.08433	0.187811	0.851025
SNORA70	84.7188	0.000804908	0.465132	0.00173049	0.998619	0.999448
ACTL6B	0
ACTL6A	1614.37	-0.44166	0.257584	-1.71463	0.0864138	0.562865
SIRT4	8.8923	0.197973	1.08493	0.182475	0.85521
SIRT5	206.227	-0.493215	0.335171	-1.47153	0.141147	0.67373
SIRT6	800.894	0.135238	0.309611	0.436798	0.662258	0.948475
SIRT7	856.172	0.388796	0.291577	1.33343	0.182392	0.722521
F2	6.07408	0.115718	1.29854	0.0891138	0.928992
F3	1012.25	1.05369	0.29928	3.52074	0.000430338	0.0246165
SIRT1	260.345	0.339279	0.377842	0.89794	0.369218	0.8477
BIVM-ERCC5	261.907	0.236647	0.32979	0.717569	0.473023	0.897653
SIRT2	302.919	-0.287451	0.333223	-0.862639	0.388336	0.858168
F5	2.3453	1.21593	2.24298	0.542105	0.587746
SIRT3	204.463	-0.356719	0.35301	-1.01051	0.312253	0.82068
F7	0.672093	2.92779	4.39411	0.666297	0.505221
F8	51.6538	0.503019	0.504571	0.996924	0.318801	0.823751
BDH2	131.109	-0.318194	0.389031	-0.817915	0.413406	0.869625
F9	0
BDH1	392.496	-0.107776	0.32801	-0.328576	0.742476	0.960928
CDC42EP5	0
CDC42EP4	1177.97	-0.528688	0.269374	-1.96265	0.0496867	0.456953
TGIF2LX	28.7195	0.568776	0.715883	0.79451	0.426898	0.874401
CDC42EP3	3163.73	-0.0474946	0.258405	-0.183799	0.854171	0.979706
OR10AK1P	0
TGIF2LY	0
CDC42EP2	877.122	-0.0976151	0.304806	-0.320254	0.748776	0.961814
SNORA69	2.22514	-1.73244	2.16351	-0.800752	0.423275
CDC42EP1	1294.45	0.509538	0.2929	1.73963	0.0819232	0.551462
FLJ22447	1.18405	-0.665398	2.94697	-0.225791	0.821364
LOC100132541	0
SNORA67	78.2039	0.0767164	0.449199	0.170785	0.864393	0.981185
SNORA68	16.0775	0.348481	0.892096	0.390631	0.69607	0.951067
SNORA65	7.73675	0.695459	1.19102	0.583919	0.559275
LOC100132543	0
SNORA66	5.40673	0.0452811	1.3588	0.0333242	0.973416
DLD	849.282	-0.233331	0.280721	-0.831186	0.405869	0.866742
SNORA63	23.3172	1.0213	0.762821	1.33884	0.180622	0.720363
MDFI	152.332	1.01826	0.385398	2.64209	0.00823951	0.179387
SNORA64	25.7025	-0.66047	0.678208	-0.973845	0.330133	0.827539
RPL31P27	0
RPL31P26	0
NARSP1	0.471979	-2.32758	4.89513	-0.475489	0.634439
FH	1124.56	-0.438507	0.269379	-1.62785	0.103558	0.604994
RPL31P29	0
RPL31P28	0
ARL14EPL	1.73241	2.59987	2.66384	0.975984	0.329072
RPL31P21	0.293143	1.66212	4.97542	0.334066	0.73833
RPL31P20	0
RPL31P23	0
CCNDBP1	788.106	-0.0409809	0.272541	-0.150366	0.880476	0.983514
RPL31P22	0.224031	1.46581	4.98779	0.29388	0.76885
RPL31P25	0
RPL31P24	0
HLA-DMA	13.7417	0.425833	0.898213	0.474089	0.635436	0.944682
HLA-DMB	3.68833	-0.945328	1.64566	-0.574436	0.565673
OR6C71P	0
DMD	0.224031	1.46581	4.98779	0.29388	0.76885
CSMD3	6.39387	1.22391	1.34353	0.910967	0.362313
CSMD2	0
GC	0.25	-1.39523	4.99243	-0.279468	0.779885
CSMD1	0
RPL31P16	0
RPL31P15	0
RPL31P18	0
RPL31P17	0
MDH1	2256.97	-0.448757	0.268169	-1.67341	0.0942468	0.582532
GK	26.1001	0.48098	0.670773	0.717053	0.473341	0.897834
RPL31P19	0
MDH2	5119.87	-0.347835	0.280466	-1.2402	0.2149	0.755343
RPL31P10	0
HNRNPUL2-BSCL2	962.036	-0.374837	0.267538	-1.40106	0.161197	0.701956
RPL31P12	0
RPL31P11	0
RPL31P14	0
RPL31P13	0
TTLL7	106.082	-0.000880817	0.493647	-0.00178431	0.998576	0.999448
TTLL6	10.5156	0.633598	1.01341	0.625212	0.531832
LPGAT1P1	0
TTLL5	364.951	-0.0467716	0.303235	-0.154242	0.877419	0.982299
TTLL4	428.627	0.124601	0.30463	0.409025	0.682522	0.950769
TTLL3	121.427	-0.421492	0.381389	-1.10515	0.269094	0.793368
OR6C72P	0
TTLL2	1.84467	4.36213	2.7171	1.60543	0.108399
TTLL1	24.9658	-0.914206	0.700415	-1.30523	0.191813	0.732166
OR9R1P	0
GGT3P	0.707968	-2.91212	4.30536	-0.676393	0.498791
LOC100132562	0.293143	1.66212	4.97542	0.334066	0.73833
TTLL9	3.33904	3.67885	2.18365	1.68472	0.0920417
TTLL8	0
IFNA22P	0
LOC102724773	0.448062	2.34556	4.90678	0.478024	0.632633
HP	0
LOC100421332	0
LOC102724772	0
HR	325.018	-1.23544	0.361626	-3.41634	0.000634692	0.0325239
LOC102724775	0
LOC102724774	0
LOC100421336	0.448062	2.34556	4.90678	0.478024	0.632633
LOC102724771	0
LOC102724770	0
HPGDS	0
LOC102724777	0
ABCB10P1	0
OR6C73P	0
LOC102724776	0.224031	1.46581	4.98779	0.29388	0.76885
LOC102724779	0
ABCB10P4	0
LOC102724778	0
LOC100421330	0
ABCB10P3	0
PABPC4L	37.083	0.200974	0.673936	0.298209	0.765543	0.963606
GGT4P	0.896124	3.3425	3.90879	0.855125	0.392482
HLA-DOA	0.293143	1.66212	4.97542	0.334066	0.73833
HLA-DOB	10.1039	0.396431	1.02989	0.384926	0.700293
IK	2184.54	0.025975	0.253094	0.10263	0.918257	0.989378
VPS33A	507.121	-0.0551156	0.293837	-0.187572	0.851212	0.979204
VPS33B	810.291	-0.0172679	0.283964	-0.0608102	0.95151	0.994484
LOC100421344	0
LOC102724784	0
LOC100421343	0
LOC102724783	0.767174	1.06304	3.6091	0.294543	0.768343
LOC102724786	0.753164	1.09668	3.63242	0.301913	0.762718
LOC102724785	0
LOC102724780	0.707968	-2.91212	4.30536	-0.676393	0.498791
LOC100421347	0
LOC102724782	30.6523	0.713702	0.628183	1.13614	0.2559	0.785691
LOC102724781	0.46002	0.0356861	4.79977	0.00743496	0.994068
LOC100421349	0
LOC102724788	0
LOC102724787	0
LONRF2P2	0
LOC102724789	0
LONRF2P1	0
RP11-10N16.2	0
NSMAF	664.391	0.0795694	0.277938	0.286285	0.77466	0.965499
ECSCR	1.52913	-2.18789	2.79862	-0.781775	0.434347
LOC102724795	1.81143	0.611901	2.48269	0.246467	0.805321
DPT	0
LOC102724794	0
LOC102724797	0
LOC102724796	0
LOC102724791	24.9969	1.20089	0.702665	1.70905	0.0874421	0.566975
LOC100421358	3.24127	5.17206	2.28281	2.26565	0.0234725
LOC102724790	0
LOC102724793	0
LOC102724792	4.81101	0.858773	1.45161	0.591599	0.554119
IGLV2-11	0
LOC102724799	0
IGLV2-14	0
LOC102724798	0
LOC644893	0
LOC727681	0
IGLV2-18	0
MDN1	793.47	0.983092	0.283078	3.47286	0.000514944	0.027825
KL	0.224031	1.46581	4.98779	0.29388	0.76885
DR1	2319.29	0.379268	0.309484	1.22549	0.220392	0.75873
BDNF	227.943	-0.319406	0.322285	-0.991067	0.321653	0.824436
LOC100421368	0
KY	0.75	-2.98842	4.20882	-0.710039	0.47768
ZC3HC1	433.328	-0.107191	0.309381	-0.346468	0.728991	0.958456
LOC100132524	0
LOC100421362	0
LOC100421361	0
LOC100421364	0
IGLV2-23	0
MDM2	616.376	0.311144	0.363607	0.855714	0.392156	0.85817
HLA-DRA	0
MDM4	280.61	0.640439	0.310165	2.06483	0.038939	0.414047
IGLV2-28	0
LOC100132520	0
SNORA80B	0.779133	-0.814716	3.5781	-0.227695	0.819883
MDM1	125.675	0.349417	0.396107	0.882128	0.377707	0.851167
RP11-154D17.1	0.471979	-2.32758	4.89513	-0.475489	0.634439
SH2D4A	440.936	0.230738	0.288019	0.801123	0.423061	0.873551
SH2D4B	3.77145	-0.896761	1.64273	-0.545897	0.585137
GGT8P	9.46685	1.78406	1.26799	1.407	0.159428
LOC100506827	6.91779	0.485788	1.26399	0.384328	0.700736
MIR4662A	0
LOC102724731	0
WHSC1L2P	0
MIR4662B	0
LOC642249	0
LOC102724730	4.80375	-0.335821	1.45334	-0.231069	0.817261
LOC102724737	0
LOC102724736	0
LOC102724739	0
LOC102724738	0
LOC102724733	16.5231	-0.186342	0.835823	-0.222944	0.823579	0.975071
MB	3.85457	-0.847318	1.68511	-0.502825	0.615087
LOC102724732	0
LOC102724735	0
DSE	300.608	0.604405	0.346018	1.74675	0.0806814	0.549652
LOC102724734	0.471979	-2.32758	4.89513	-0.475489	0.634439
MDP1	237.998	-0.31088	0.352924	-0.880868	0.378389	0.85179
SPG11	631.565	0.340338	0.296032	1.14967	0.250281	0.779492
LOC100421308	0
DSP	1967.5	0.181023	0.290199	0.623787	0.532767	0.916074
LOC100421307	0
LOC100421309	0
DST	2041.4	0.828975	0.302559	2.73988	0.00614617	0.149478
SH2D3A	523.577	0.141962	0.335319	0.423364	0.67203	0.950303
SH2D3C	1.7823	-0.283683	2.30012	-0.123334	0.901843
LOC642236	36.7188	0.43353	0.614758	0.705204	0.480683	0.898551
LOC100421300	0
VPS37C	500.422	0.0273759	0.296288	0.0923964	0.926383	0.990878
CALM2P4	0
LOC102724740	0.71002	-0.972302	3.69572	-0.263089	0.792482
VPS37D	43.1551	-1.38953	0.563671	-2.46514	0.013696	0.240146
CALM2P3	0.793143	-0.841042	3.83253	-0.219448	0.826301
LOC102724742	0
CALM2P2	14.0276	0.688851	0.884929	0.778425	0.436318	0.878959
VPS37A	260.413	0.351881	0.317256	1.10914	0.26737	0.792652
LOC102724741	0
VPS37B	1332.9	0.291498	0.270715	1.07677	0.281582	0.801739
CALM2P1	0
LOC100421303	0
LOC100421306	1.88733	2.75352	2.6327	1.04589	0.295612
LOC102724748	8.0269	0.650575	1.25443	0.51862	0.604025
LOC102724747	3.89977	-0.0679254	1.69944	-0.0399692	0.968118
LOC102724749	0.767174	1.06304	3.6091	0.294543	0.768343
LOC102724744	0
LOC102724743	0
VPS26BP1	0
LOC102724746	0
LOC102724745	0
IL6RP1	0
LOC100506811	0
BDP1	414.248	0.810091	1.00671	0.804692	0.420997	0.873117
DTL	465.23	0.221406	0.318022	0.696198	0.486305	0.900421
OSTM1-AS1	0
RNFT2	35.7698	-0.876883	0.593267	-1.47806	0.139392	0.670036
IFNA20P	0
COL15A1	21.7287	-0.270418	0.719185	-0.376006	0.706912	0.951974
LOC100421311	2.58129	0.80348	2.15145	0.37346	0.708806
LOC102724751	0
HSD17B14	5.25133	-0.570206	1.4528	-0.392487	0.694699
LOC102724750	0
HSD17B13	1.97719	-0.72233	2.23665	-0.322951	0.746732
LOC102724753	0
LOC102724752	1.5874	0.275026	2.83611	0.096973	0.922748
HSD17B12	1085.64	0.215391	0.295196	0.729654	0.465602	0.895686
HSD17B11	527.262	-0.0822195	0.283701	-0.28981	0.771961	0.964961
HSD17B10	868.75	-0.0855281	0.307237	-0.278378	0.780722	0.966698
CRHR1-IT1	32.6289	-0.426666	0.605496	-0.704655	0.481025	0.898551
RNFT1	128.233	0.363544	0.405164	0.897276	0.369572	0.8477
LOC102724759	0.224031	1.46581	4.98779	0.29388	0.76885
LOC102724758	0
SLITRK2	0
LOC102724755	0
LOC102724754	0
SLITRK1	0
SLITRK4	19.5328	0.388912	0.768974	0.505755	0.613029	0.937664
LOC102724757	2.75949	0.354143	1.86462	0.189927	0.849366
SLITRK3	0
LOC102724756	0
SLITRK6	6.69371	-0.889627	1.26373	-0.703967	0.481454
SLITRK5	88.4877	-0.684975	0.435514	-1.5728	0.115766	0.630941
LINGO2	10.8914	-0.337047	0.981989	-0.343229	0.731426
LINGO1	0.971979	-3.3658	3.44345	-0.97745	0.328347
LINGO4	0.235989	-1.35324	4.99538	-0.270899	0.786469
DUT	1623.97	-0.476467	0.268739	-1.77298	0.0762328	0.54067
LINGO3	0
LOC400347	0
LOC102724762	0
LOC102724761	0
LOC102724764	0.543143	0.18187	4.50606	0.0403613	0.967805
LOC102724763	0
LOC102724760	0
MAGOH3P	0.224031	1.46581	4.98779	0.29388	0.76885
LOC102724769	0
LOC642262	0
PC	536.301	-0.49693	0.308277	-1.61196	0.106971	0.610335
LOC102724766	0
SLAMF6P1	0
LOC102724765	0
LOC102724768	0
LOC102724767	0
PABPC1L	792.97	0.908449	0.308401	2.94568	0.0032225	0.100633
MDGA2	0
MDGA1	57.2031	0.00993457	0.492629	0.0201665	0.983911	0.996595
SPG21	1441.45	-0.0393725	0.264182	-0.149035	0.881526	0.98374
SPG20	571.396	0.0256056	0.304244	0.0841615	0.932928	0.991961
LOC100506747	4.35051	0.292793	1.56876	0.18664	0.851943
RGSL1	0
TXNDC11	347.986	-0.217862	0.301379	-0.722884	0.469751	0.896376
TXNDC12	1145.27	0.365766	0.267772	1.36596	0.171952	0.712602
TXNDC15	421.017	-0.380396	0.288422	-1.31889	0.187207	0.726823
TXNDC16	99.6644	-0.0916322	0.419355	-0.218507	0.827034	0.975622
TXNDC17	960.414	-0.145871	0.308793	-0.472391	0.636648	0.944942
MGC45800	0
LOC100506746	14.1712	0.731806	0.88864	0.823512	0.410217	0.868
SLC34A3	16.4026	1.05477	0.830839	1.26953	0.204253	0.74529
HNRNPCP10	0
SLC34A2	0.224031	1.46581	4.98779	0.29388	0.76885
CAPNS1P1	0.471979	-2.32758	4.89513	-0.475489	0.634439
LOC100506737	3.06459	0.145752	1.80145	0.080908	0.935515
SLC34A1	2.88211	-1.09669	2.08016	-0.527214	0.598045
TIMD4	0
DLEC1P1	0
LOC102724704	0
LOC102724703	0
MDS2	0.235989	-1.35324	4.99538	-0.270899	0.786469
LOC102724706	0
LOC102724705	7.411	-0.121672	1.17806	-0.103282	0.917739
LOC102724700	0
LOC102724702	0.908083	1.50438	3.63244	0.414153	0.678762
LOC102724701	0
OR5E1P	0
DXO	175.309	0.787301	0.352898	2.23096	0.0256838	0.345277
LOC100506734	0
LOC102724708	5.15151	-0.650861	1.39816	-0.465514	0.641563
LOC102724707	0
LOC100506730	14.7838	0.191862	0.90653	0.211644	0.832385	0.975929
TMEM72-AS1	2.01623	-1.34827	2.41573	-0.558122	0.576761
LOC100506731	0.224031	1.46581	4.98779	0.29388	0.76885
LOC102724709	2.01623	-1.34827	2.41573	-0.558122	0.576761
RNF11P1	0
EPHA10	23.137	-1.29298	0.743225	-1.73969	0.0819128	0.551462
RNF11P2	0
RP4-753M9.1	0
KIF9-AS1	31.6513	0.820559	0.64456	1.27305	0.202999	0.744163
MST1R	939.027	-0.37143	0.280952	-1.32204	0.186154	0.726771
MST1L	0.985989	-3.38442	3.45247	-0.980287	0.326944
OSGEP	1220.01	0.0148907	0.26747	0.0556723	0.955603	0.995277
LOC102724715	0
LOC102724714	0.25	-1.39523	4.99243	-0.279468	0.779885
LOC102724717	0
LOC102724716	0
LOC102724711	1.42004	-1.06255	2.71816	-0.39091	0.695864
LOC102724710	0
RP11-756H20.1	0
SI	0
LOC102724713	0
SWI5	272.452	-0.114443	0.359652	-0.318204	0.75033	0.961825
LOC102724712	0
DYM	154.425	0.174173	0.353076	0.493303	0.621799	0.940213
LOC102724719	0.793143	-0.841042	3.83253	-0.219448	0.826301
LOC102724718	0
LOC102724720	0.822276	1.25487	3.79355	0.330791	0.740803
LOC102724726	0
LOC102724725	0
TF	4.43158	0.02166	1.50914	0.0143526	0.988549
LOC102724728	0
TG	0.5	-2.40322	4.88955	-0.4915	0.623073
LOC102724727	0
LOC102724722	0
TH	1.03435	3.53021	3.36648	1.04864	0.294345
LOC102724721	0
LOC102724724	0
LOC102724723	0
AC016629.8	72.7246	0.771929	0.451687	1.70899	0.087453	0.566975
LOC102724729	0
LOC100506753	10.5343	-0.870976	1.03299	-0.843161	0.399138
PCSK2	0.25	-1.39523	4.99243	-0.279468	0.779885
PCSK1	1.89724	0.75424	2.42292	0.311295	0.755577
SLC7A14	0
PCSK9	0
SLC7A13	0
PCSK7	780.755	0.166464	0.279012	0.596619	0.550762	0.922053
SLC7A11	1361.11	1.79897	0.414885	4.33606	1.45061e-05	0.00216609
SLC7A10	0.25	-1.39523	4.99243	-0.279468	0.779885
PCSK6	318.221	-0.0291427	0.301506	-0.096657	0.922999	0.990727
PCSK5	53.4795	-0.458823	0.514126	-0.892434	0.372161	0.847912
PCSK4	25.7882	-0.7578	0.729016	-1.03948	0.29858	0.813322
CLYBL	16.0631	-0.98713	0.855094	-1.15441	0.248331	0.779171
VDAC1P12	0
VDAC1P11	0
GNGT1	0.46002	0.0356861	4.79977	0.00743496	0.994068
VDAC1P10	0
GNGT2	4.2704	2.25701	1.67919	1.34411	0.178914
LOC100421372	19.395	0.519858	0.766964	0.677813	0.49789	0.907077
HYAL1	12.9465	0.39611	0.922365	0.42945	0.667595	0.94979
HYAL2	822.124	-0.732394	0.315921	-2.31828	0.0204339	0.304469
HYAL3	172.903	0.00874017	0.372972	0.0234339	0.981304	0.996089
HYAL4	13.1186	0.00564723	0.988173	0.00571482	0.99544	0.99907
MCCD1P2	0.69601	-0.937882	4.02361	-0.233095	0.815688
SSSCA1	886.823	0.0727641	0.310439	0.234391	0.814682	0.974487
L3HYPDH	169.881	1.0003	0.346563	2.88635	0.0038974	0.111365
MCCD1P1	0.586287	2.69644	4.6693	0.577484	0.563613
THUMPD3-AS1	134.691	0.0352069	0.379675	0.0927289	0.926119	0.990878
LOC100421387	0
LOC100421386	0
LOC100421385	0
G2E3	390.711	0.709073	0.398534	1.7792	0.0752069	0.539134
RP11-420A23.1	0.741205	3.05649	3.85641	0.792573	0.428026
IGHMBP2	565.056	0.160656	0.278349	0.577174	0.563822	0.926766
OR4H12P	0
LOC100421391	0
RP11-367N14.2	6.03568	0.114239	1.31449	0.0869071	0.930745
LOC100421390	0
ALS2CL	460.295	1.22017	0.307108	3.97311	7.09396e-05	0.00691153
PLK1S1	127.645	0.053963	0.379318	0.142263	0.886872	0.984487
PLEKHG4B	9.99666	-0.396052	1.09025	-0.363267	0.716406
RP5-921G16.2	0
LOC497256	0
RNY5P10	0
XG	0.224031	1.46581	4.98779	0.29388	0.76885
LOC100506790	0
LOC100506791	1.7371	-2.4247	2.646	-0.916362	0.359477
XK	0
THEMIS2	236.542	-0.530187	0.332767	-1.59327	0.1111	0.619618
GLB1L	110.394	-0.234393	0.396169	-0.591649	0.554086	0.923508
LBX2-AS1	106.897	-0.213816	0.454158	-0.470796	0.637787	0.944942
LOC100506797	7.77531	0.180134	1.14764	0.156961	0.875276
LOC101927600	0
TRBV11-1	0
TRBV11-2	0
LOC101927605	0
LOC101927602	0
LOC101927603	0.471979	-2.32758	4.89513	-0.475489	0.634439
TRBV11-3	0
LOC101927608	0
LOC101927609	4.0953	-0.554558	1.62373	-0.341533	0.732702
LOC101927606	0
AC003958.2	0
PAMR1	0
LOC101927611	0
RBPMSLP	0
LOC101927610	3.19608	2.49936	2.02787	1.23251	0.217759
LOC101927615	1.68722	0.431074	2.36415	0.182338	0.855318
LOC101927613	0
IGHVIII-76-1	0
DKC1	2413.99	0.191073	0.251399	0.760037	0.447232	0.884193
LOC101927617	2.11605	-1.05342	2.28732	-0.46055	0.645121
AC079610.2	0.517174	2.53012	4.48465	0.564174	0.572635
LOC101927623	0
LOC101927627	0
RPL18P10	0.224031	1.46581	4.98779	0.29388	0.76885
RPL18P11	0
RPL18P12	0
RPL18P13	0
HCAR2	0.943958	-3.32708	3.8352	-0.867512	0.385662
TRGC1	0
HCAR3	0.293143	1.66212	4.97542	0.334066	0.73833
EBP	348.972	-0.479707	0.321212	-1.49343	0.135325	0.661579
HCAR1	22.8156	-0.948873	0.744897	-1.27383	0.202723	0.744163
CASP1P1	0
LOC389465	0.293143	1.66212	4.97542	0.334066	0.73833
LOC101927628	0
CASP1P3	0
CASP1P2	0
LOC101927629	0
TRGC2	0
LOC101927633	1.43405	-1.08081	2.73651	-0.394958	0.692874
LOC101927634	0
PBX2P1	1.94917	-0.694779	2.2085	-0.314593	0.753071
LOC101927632	13.881	-0.47883	0.903144	-0.530181	0.595986	0.933815
LOC101927638	0
LOC101927635	2.56143	-0.430261	1.96854	-0.218568	0.826986
ECD	517.88	0.023142	0.280826	0.0824071	0.934323	0.991961
PHOX2B	0
PHOX2A	0
FERP1	17.6001	0.751865	0.795809	0.94478	0.344771	0.83674
RHPN2P1	0.293143	1.66212	4.97542	0.334066	0.73833
STT3A	2249.1	-0.0558585	0.252309	-0.22139	0.824789	0.975091
IGHV3OR16-6	12.0796	1.07958	0.950079	1.13631	0.255827
IGHV3OR16-7	0
LOC389473	0.822276	1.25487	3.79355	0.330791	0.740803
IGHV3OR16-8	0
STT3B	1789.47	-0.0178332	0.301461	-0.0591558	0.952828	0.994722
ACTL10	14.5766	-1.47947	1.0975	-1.34803	0.177648	0.718403
RP11-85B7.2	0
LOC101927644	0
LOC101927645	4.69924	1.13896	1.50189	0.758348	0.448243
EDA	77.0023	-0.890619	0.457321	-1.94747	0.0514781	0.464809
LOC101927649	0
LOC101927646	0
LOC101927647	0.224031	1.46581	4.98779	0.29388	0.76885
MEA1	1496.01	-0.24123	0.321687	-0.749891	0.453321	0.888498
RGPD4-AS1	0
FYTTD1P1	0.672093	2.92779	4.39411	0.666297	0.505221
LOC100132498	0
LOC101927656	0.25	-1.39523	4.99243	-0.279468	0.779885
LOC101927654	0
EED	399.298	-0.312143	0.290838	-1.07325	0.283158	0.803152
DARS2	741.686	-0.189421	0.314029	-0.603194	0.54638	0.920667
LOC101927651	0
LOC101927652	0
SGK223	565.214	-0.528712	0.281443	-1.87857	0.0603025	0.495446
AKR1B1P6	0
AKR1B1P7	0
HP09025	0
LOC101927664	0
AKR1B1P4	0
LOC101927665	0
AKR1B1P5	0
LOC150776	371.459	0.0391692	0.307285	0.127469	0.89857	0.986616
AKR1B1P2	0
AKR1B1P3	0
IGHV1OR16-1	0
AKR1B1P1	0.224031	1.46581	4.98779	0.29388	0.76885
LOC101927669	0
STSP1	0
LOC101927662	0
ACVR1B	356.09	-0.127945	0.308375	-0.4149	0.678215	0.950769
LOC101927663	80.0919	0.337497	0.431194	0.782705	0.433801	0.877643
LOC101927660	0
LOC101927661	0
ACVR1C	8.92728	0.735928	1.12702	0.652987	0.513765
EFS	0
RP11-257I8.2	0
APOPT1	182.403	0.562278	0.341851	1.64481	0.100009	0.595257
MDH1B	5.39994	-0.492418	1.48138	-0.332404	0.739584
LOC101927675	0.672093	2.92779	4.39411	0.666297	0.505221
LOC101927676	0
EGF	44.2029	0.222255	0.564536	0.393695	0.693806	0.951067
SWT1	42.3462	0.0797037	0.544735	0.146316	0.883672	0.98374
LOC101927670	1.29314	-1.86314	3.19341	-0.583433	0.559602
LOC101927673	99.2274	-0.271114	0.415863	-0.651931	0.514446	0.91122
LOC101927674	0.767174	1.06304	3.6091	0.294543	0.768343
ACVR2B	205.371	0.42911	0.42539	1.00875	0.313096	0.820973
ACVR2A	116.489	0.722193	0.401043	1.80079	0.0717368	0.527071
OR7K1P	0
[truncated: 39,767 more rows]

## Sheet: CMap filted 150+150
CMap 150 UP-regulated genes	CMap 150 DOWN-regulated genes
CTSG	ALDH3A1
AZU1	C1QL1
ITK	SOX18
SLC27A5	FABP4
ELANE	PPFIA4
TREH	CA9
RIMS2	TMEM121
OCLM	MX1
SLC16A1	SEMA6B
IL24	METTL7A
CNN1	PALM
PIWIL2	RAB3A
TBX2	BST2
AKR1C4	ETV7
TREML2	TLE6
CYB5R2	MUC5AC
ESM1	SNN
ZFHX4	ELF3
SPINK1	IRF7
GPR15	PDE7B
SERPINB7	IRF9
MFAP2	DBP
GNG3	ATP8A1
CDHR5	GDPD3
GYS2	TUBB4A
CALCB	ZNF467
RASIP1	PLLP
ADCYAP1R1	SLC1A1
ADAMTS6	APLP1
KIAA1549L	GYG2
LRP1B	PFKFB4
TRPV6	GNG7
TRIM29	GGT5
ITGB8	PTGES
AIM2	ENO2
ABCC9	GPR162
HKDC1	OAS1
KRT34	IFI44L
NUPR1	ALDOC
TNFSF4	ACSBG1
GVINP1	DUSP9
ANO3	LCK
KRT17	IFITM1
CPNE7	TLL2
FGF1	VWA1
PAPPA2	EFNA3
NCF2	HOXC10
ST6GALNAC5	ACOX2
INHBA	EPHB6
SHANK2	CSPG5
PTPN7	SYNGR1
AOC3	LFNG
CTH	DDN
PTGFR	B3GALT4
ADM2	AGBL3
KLF7	SPRY1
CPEB3	PLXND1
ALOXE3	SLCO4A1
F2RL3	OAS2
ANGPT4	TLE2
GPR1	SALL2
MAP3K7CL	LHX6
GDF15	ABCA2
AKR1C1	DBNDD1
AOX1	SLC25A10
SLC7A11	RASSF2
UNC13A	BRSK2
ARL14	AQP3
TNXB	IFI27
SLC6A9	FAM105A
FOSB	DENND6B
KCND1	ARHGAP33
BCAN	BNIP3L
DIO2	MAPK8IP1
CLDN1	SOX21
DDIT3	EML1
CREB5	RAC3
TNFSF15	THRA
CYP1B1	S100A4
AOC2	SOX12
IL1A	SORBS2
B3GALT5	DPY19L2P2
SPOCK1	NAT6
KDM7A	GPR153
HDAC9	NOX5
ZDHHC11	POU3F2
CHAC1	OLFML2A
IL7R	HTRA1
ABL2	NXPH4
RSAD2	MAST1
LAMA1	KANK3
GADD45A	MPP2
ADTRP	HSPA2
DUSP10	METRN
TRIB3	OAS3
MAST4	ETNK2
ZBTB20	JUP
ATF3	SPAG4
INHBE	PDK2
SLC16A8	NES
SOX15	ENPP1
SOCS2	EVL
PID1	SSBP2
KRT14	NYNRIN
GFPT1	HR
INO80D	THEM6
ERN1	SLC25A1
NAV3	PLSCR1
SLC1A4	FADS2
SYT1	IDH2
ITGB7	LIG1
ESRP1	CACNB3
SKIL	GAMT
LYPD1	EGLN3
SCN9A	SAC3D1
RND1	PTPRS
UNC5B	MAPK3
NRL	SNTA1
MXD1	RNF122
BACH1	IFI35
TXNRD1	PAQR4
SLAMF7	PTPRU
KCNJ14	CKB
CHD2	BNIP3
SH2D2A	SERPINA5
AREG	SH3BP1
CNKSR1	STC1
FGD6	SEMA3G
TSC22D3	GFAP
RGS16	STAT1
UPP1	ABCA3
CLCN5	OBSL1
FAM129A	ITGB4
ASNS	SPEG
PRKG2	UAP1L1
LAMC2	G6PD
TUFT1	PCYOX1L
LPAR2	EPHB3
BIRC3	UNC93B1
SGK1	RAB6B
SERPINB5	CCDC106
CDK6	CA12
G0S2	NUDT18
TXNIP	SCN1B
ISYNA1	TRIM14
IL6R	CELSR2
KDM6B	CA11
FRAS1	CRYL1
NPIPB3	CTSV
SMG1	ROGDI
