# Supplementary material for: Metformin sensitizes triple-negative breast cancer to histone deacetylase inhibitors by targeting FGFR4
Source: J Biomed Sci. 2025 Mar 17;32:36. doi: 10.1186/s12929-025-01129-7 (PMC11912690; doi:10.1186/s12929-025-01129-7)
Supplement: Supplementary file 2 — Supplementary Material 2: Table S1. Acronym and Full Name. Table S2. SgRNA Sequences of Genes in the CDTSL Library. Table S3. MAGeCK negative P-values for Day 14 CDTSL vs. Day 0, Day 14 CDTSL(+Met) vs. Day 0, Day 14 CDTSL(+Met) vs. Day 14 CDTSL, and the list of 67 metformin-sensitizing genes identified through the three-step screening strategy. Table S4. RNA-seq counts for SAHA vs Ctrl, Metformin vs Ctrl, and Combination vs SAHA. Table S5. Differential analysis results of SAHA vs Control. Table S6. Differential analysis results of Metformin vs Control. Table S7. Differential analysis results of SAHA combined with Metformin vs SAHA alone. Table S8. List of Primers Used for ChIP-qPCR, qPCR, Overexpression, and siRNA Experiments. Table S9. CMap analysis of the gene expression profile in metformin-treated cells assessed whether SAHA (Vorinostat) is a highly sensitive drug after metformin treatment. Table S10. 129 intersection genes between upregulated genes after SAHA treatment and downregulated genes after Metformin treatment. [file 12929_2025_1129_MOESM2_ESM.zip › Supplementary Table S7.xlsx]

## Sheet: Volcano Plot
id	log2FoldChange	pvalue
SNORD121B
HTR4	-2.31853	0.637044
SNORD121A	-0.78376	0.853384
HTR6
HTR7	0.614004	0.137987
LOC100132330
BBX	0.392093	0.283186
RP11-48F14.1
LOC100421505	2.18039	0.656575
WDR83OS	-0.374151	0.181796
LOC100421508
LOC100421509
DHDH	-0.969263	0.111552
LOC100421504
LOC100421503
BCR	0.128309	0.636996
VOPP1	-0.153916	0.577869
LOC100421517	1.2765	0.798085
LOC402715
LOC100421518	1.08603	0.791989
COL13A1	0.221901	0.427408
TARSL2	-0.365218	0.258509
LOC100421511	-2.31853	0.637044
LOC100421510
LOC100421513
FAM187B2P	1.27188	0.677625
LOC100421512
HCGVIII-2
T
LOC100132352	0.0593274	0.870666
LOC100132354	-1.35759	0.618451
LOC100132356	0.760319	0.729258
GTF2IRD2B	1.2579	0.354671
SRP72P2
LOC100335030	-0.790171	0.661692
SRP72P1
LOC100421527
LOC100421523	-0.484942	0.890833
SPAG5-AS1	0.515834	0.744411
LOC100421525
DHFR	-0.823203	0.0355972
STRC	0.264658	0.823612
STRN	0.121453	0.758999
LOC100288181	-0.119848	0.87483
BBC3	0.730305	0.117832
MYBPC3	2.46257	0.614021
MYBPC1	0.0659273	0.9894
MYBPC2	1.43353	0.773435
FLJ20021	-0.408185	0.335639
BGN	-0.590525	0.736809
LOC100288192
TMEFF1	0.294478	0.62461
TMEFF2	1.16013	0.755569
TRDD2
LOC100132306	0.419231	0.755213
TRDD3
TRDD1
RPS7P11	-0.47348	0.342803
RPS7P12
RPS7P10	-0.432383	0.503792
LOC642423	0.0348837	0.952093
PAXBP1-AS1	-0.717227	0.419638
FLJ44006	1.57996	0.645266
STX6	0.030004	0.913186
STX5	-0.156529	0.616627
STX4	0.00551569	0.984864
STX3	0.494733	0.0855823
BID	0.0926705	0.79218
STX2	-0.229371	0.459496
RPS7P15
RPS7P13
SPDEF	-0.343186	0.634802
RPS7P14
MBD3	-0.0293971	0.914886
MBD4	0.0653595	0.824756
MBD5	0.182444	0.722455
GATSL3	0.0101949	0.978762
MBD6	0.105212	0.728223
BIK	-0.198976	0.661202
MBD1	0.11993	0.647112
MBD2	-0.352103	0.250203
RP11-600K15.1
LOC642414
PRKRIR	0.0315716	0.912654
LOC257358	0.306506	0.722515
FBXO27	0.275083	0.419751
FBXO28	-0.00800247	0.982831
FBXO25	-0.098705	0.757913
LOC100421574	-1.04997	0.778118
FBXO24	-0.42625	0.651847
MCHR2-AS1
FBXO21	0.249042	0.427962
FBXO22	0.0223632	0.936308
FADS3	0.0562436	0.84817
FADS2	-0.723393	0.0107212
MYBPHL	0.563448	0.891395
FNTA	0.00917051	0.976169
FADS6	-1.76908	0.721729
LOC100288146
FNTB	-0.0503026	0.905051
RP11-767I20.1
FADS1	0.0196561	0.952203
FBXO18	-0.0996934	0.705708
STX8	0.0983284	0.763223
FBXO16	-0.152907	0.744062
FBXO17	0.343066	0.364726
STX7	-0.104978	0.724524
FGD5P1	-2.58597	0.581221
FBXO15	-2.78838	0.164738
LOC100288152	0.161764	0.653612
LOC100421587
LOC100288151
FBXO10	0.278364	0.382008
FBXO11	0.191526	0.568772
MINPP1	-0.0803427	0.794863
LOC100421580
LOC642441	0.818246	0.302939
LOC100421583
BLK	1.16418	0.248019
BLM	-0.327238	0.288706
IREB2	-0.160417	0.678085
LOC100421597	2.32711	0.633129
FBXO47
FBXO48	0.112761	0.79854
AC007040.7	0.0105534	0.99264
FBXO45	-0.00261853	0.993156
FBXO46	0.365578	0.20879
LOC100288162	0.0701351	0.919095
FBXO43	0.0359744	0.949829
FBXO44	-0.29335	0.328503
FBXO41	0.143809	0.650326
FBXO42	-0.0611938	0.835993
GRAMD4P3
FBXO40	0.0659273	0.9894
LOC100421591
GRAMD4P1	2.76128	0.559211
GRAMD4P2
GRAMD4P7	-0.364913	0.939166
LOC642474
LOC100421593
GRAMD4P8
LOC100421595
GRAMD4P5
GRAMD4P6
LOC100421594
MBIP	0.0311575	0.9246
BMF	0.333761	0.28095
KIR2DL5B
TACC1P1
HTR1E
HTR1F
FBXO38	-0.460663	0.12074
OR3A5P	1.2765	0.798085
HTR1D	0.2213	0.802552
FBXO39	2.79046	0.267385
STYX	-0.236467	0.473636
HTR1A	-1.04997	0.778118
FBXO36	-0.497557	0.306189
LOC100288175	-0.121895	0.719068
HTR1B
FBXO34	-0.105463	0.719169
RGMB-AS1	0.556213	0.6188
FBXO32	0.499272	0.189368
LOC100288172	0.265927	0.89536
BMX	1.2765	0.798085
FBXO33	-0.0978005	0.735789
LOC100288170
FBXO30	0.265336	0.477086
FAM90A1	0.322212	0.775564
FBXO31	0.0578959	0.833025
LOC642461
AGAP1-IT1	0.70293	0.657375
LOC284933
RP5-988G17.1
LRRC37BP1	-0.0196515	0.969241
HTR2B	-0.281807	0.873763
LOC102724971
PPWD1	0.0266609	0.940672
LOC102724970	-0.497976	0.685894
HTR2C	-0.113615	0.955972
LOC102724973	-0.0910538	0.985401
LOC102724972
HTR2A
LOC100421537
LOC100421536	-0.982296	0.617327
LOC102724979
LOC102724978
LOC642496
LOC102724975
LOC100288102	-0.781944	0.519692
LOC102724974	2.76128	0.559211
LOC102724977
BOC	0.000945773	0.998786
LOC102724976	2.95835	0.46547
SPDL1	0.225063	0.429225
LOC642490
MBL2
BOK	-0.0798394	0.828
SLC36A1	0.348304	0.27435
LOC100421549
SLC36A3	1.87917	0.560707
SLC36A2	-0.50546	0.550803
HTR3E	-2.81805	0.556684
VPS13C	0.235544	0.579127
VPS13D	-0.0162311	0.96277
DHPS	-0.242676	0.380353
VPS13A	-0.0878375	0.828455
HTR3C	1.19109	0.557497
LOC102724982
HTR3D
VPS13B	0.171168	0.633607
LOC100421541	2.86436	0.49171
LOC102724981
HTR3A	0.769817	0.500245
LOC102724984
HTR3B	1.2765	0.798085
LOC102724983
RABGGTB	-0.306942	0.278206
CD24P3
RABGGTA	-0.524562	0.0780343
CD24P4	-1.72414	0.598815
CD24P1
LOC100421548
LOC102724980
CD24P2	2.60608	0.388685
LOC102724989
LOC100288115
LOC102724986
LOC102724985
LOC642487
LOC102724988
C1D	-0.352065	0.33574
LOC100288111
LOC102724987
RP11-157E21.1	3.17609	0.449269
LOC257396	-0.622188	0.114435
BPI
CYP51A1P1	0.737788	0.787177
C1S	-0.0482786	0.926263
C1R	-0.186013	0.651631
LOC102724993
LOC100421552	0.131909	0.947018
KCNQ5-IT1	0.747899	0.527456
LOC102724992
LOC102724995
LOC102724994
CYP51A1P3
IL2RG	-1.24507	0.665837
CYP51A1P2	0.712786	0.751831
LOC100421559
LOC102724991
LOC100421558
LOC102724990
LOC100288129
CYP1D1P
LOC100288125
LOC102724997
LOC102724996
LOC100288123	0.319998	0.648774
LOC102724999
LOC100421550
LOC102724998
LOC727884
SLC36A4	-0.300444	0.483814
RP5-1043L13.1
OR7E55P
OR7E53P
GPKOW	-0.20365	0.556165
TRDJ2
TRDJ3
TRDJ1
HTR5A
LOC100421569	2.95835	0.46547
BRE	-0.839625	0.0170411
IL2RA
ANKRD62P1-PARP4P3	2.18039	0.656575
TRDJ4
LOC100421561	-0.0379365	0.963195
IL2RB	0.323498	0.618487
LOC727896	0.36901	0.707911
CDRT15	0.0246673	0.987042
LGALSL	0.25323	0.57489
OR2AH1P
PEX26	-0.182063	0.561262
LOC102724935	0.276154	0.781097
LGALS4	1.28263	0.533562
C4B	-1.04616	0.626532
C4A	1.28302	0.172604
LOC102724934
LGALS3	-0.189643	0.588248
LGALS2	-0.350728	0.8712
LOC101805489	-1.39759	0.583618
LOC102724937
IL36A	1.43353	0.773435
LGALS1	-0.468748	0.0846236
HMGN2P46	-0.29004	0.824103
LOC102724936
MCIDAS	-0.754335	0.444232
IL36B
HMGN2P45
LOC102724931
LOC102724930	-0.790446	0.761976
HMGN2P44
LOC102724933
HMGN2P43
LOC102724932
BSG	-0.247336	0.336691
HMGN2P42
LOC100506985	-0.826561	0.434515
HMGN2P41	-0.564885	0.110268
HMGN2P40	-0.209025	0.963866
AC002480.3	0.109253	0.95144
LGALS9	0.308402	0.642385
LGALS8	0.250973	0.398578
BSN	0.349623	0.323957
LOC102724939	-0.364913	0.939166
LGALS7
INHBA-AS1
LOC102724938	1.80928	0.38094
OR7E43P
BSX	-2.31853	0.637044
RNU7-8P
LOC102724940
LOC102724946	0.0659273	0.9894
BTC	1.07349	0.513534
LOC102724945
LOC102724948	1.43353	0.773435
BTD	-0.12001	0.753621
LOC102724947
CFDP1	-0.14713	0.608804
LOC102724942	3.5617	0.301348
CRISPLD1	0.205118	0.859842
LOC102724941
CRISPLD2	-0.0924772	0.783616
SUB1	-0.0879342	0.738326
LOC102724944
LOC102724943	0.121381	0.934648
LOC100506974	0.548227	0.481381
BTK	-0.856346	0.500235
OR5G5P
LOC102724949
LOC727874
DHX8	-0.0703232	0.807706
DHX9	-0.307362	0.292784
LOC727838
RP4-684O24.5
LOC102724951	1.08603	0.791989
LOC102724950
NKAIN2	-0.838379	0.61843
LOC102724957	0.525672	0.64287
NKAIN1	0.600867	0.74891
LOC102724956
LOC102724959
LOC390282
MC2R
NKAIN4	-1.07118	0.736721
LOC102724958
LOC100288203	0.964067	0.175536
NKAIN3	-0.0910538	0.985401
LOC102724953
RACGAP1	0.0357214	0.894887
LOC102724952
LOC102724955
LOC102724954	-1.4899	0.76498
OR5G4P
OR7E47P	-0.19704	0.866948
RP11-94H18.1	-1.84108	0.580501
SLC10A4	-1.76908	0.721729
BBS2	-0.19128	0.598512
SLC10A5	-1.18933	0.392749
BBS1	0.0836992	0.798833
XBP1	0.594876	0.117412
SLC10A6	1.36763	0.680103
SLC10A7	0.376864	0.366323
HSD17B1P1	0.917435	0.0668448
TRDV2
TRDV3
SLC10A1	0.719905	0.846499
SPDYC	-2.29292	0.450975
RP11-173B14.5	-1.09543	0.430528
SLC10A2
SLC10A3	0.0824977	0.784216
TRDV1
LOC102724960
SUCO	0.450049	0.184501
IL36G	1.41451	0.553306
LOC102724962
LOC102724961
LOC102724968
LOC102724967	0.0925421	0.884817
PEX5L	-1.71006	0.510921
LOC100506990	-0.0295942	0.945537
LOC102724969	1.2765	0.798085
MC1R	0.350471	0.567571
LOC102724964	-1.07269	0.400227
LOC102724963
LOC102724966
LOC100288211
LOC102724965	3.0617	0.220318
LOC390298
SPDYA	1.17314	0.64491
LOC101805491
LOC100506999
OR7E46P
LOC101927803	0.300246	0.886419
LOC101927800	2.86436	0.49171
LOC101927801	1.2765	0.798085
OR3A4P	2.32711	0.633129
C8B
C8A
MC4R	-0.634681	0.653865
C8G	-0.0602462	0.933255
SUFU	0.0875413	0.755258
LOC101927806	-1.28636	0.364172
BBS9	-0.130196	0.712944
LOC101927807
LOC101927804	0.151585	0.827669
LOC101927805
BBS7	-0.0752928	0.822311
BBS5	0.118738	0.72448
LOC400043	0.308281	0.851822
BBS4	-0.245954	0.407346
LOC101927809	-0.10059	0.933932
LOC101927810
ZHX2	0.532267	0.304036
PCYT1B	-1.4899	0.76498
PCYT1A	-0.166278	0.558383
ZHX3	-0.195857	0.540432
LOC101927814
LOC101927811	-0.364913	0.939166
CACYBP	-0.0924699	0.727199
ZHX1	0.324472	0.388736
RNF144A	1.43353	0.773435
LOC102724902
RNF144B	0.425542	0.261346
LOC102724901	-0.766961	0.804603
MC3R	2.79046	0.267385
LOC102724904
LOC102724903	1.43353	0.773435
LOC102724900
TAX1BP1	0.0632562	0.832153
LOC101927818
LOC102724909
TAX1BP3	-0.629756	0.0416079
LOC101927816
LOC102724906	1.43353	0.773435
LOC102724905	-0.304198	0.690293
LOC102724908
LOC102724907
LOC101927820
AMDP1
LOC101927824	-0.46297	0.710767
LOC101927825
LOC101927823
RNU7-7P
LOC102724913
PSMC6P3
LOC400061
LOC102724912
LOC102724915
LOC102724914	-0.66102	0.800516
LOC102724911	0.346348	0.651132
LOC102724910	-1.76908	0.721729
LOC101927826	-0.375332	0.772974
LOC727803
RP11-252C15.1
LOC102724917	0.939377	0.238589
LOC102724916
LOC102724919	-0.0910538	0.985401
LOC102724918	-3.60764	0.116377
LOC101927831
PEX16	-0.221882	0.459
PEX19	-0.184647	0.560669
LOC101927835
LOC101927834	1.2765	0.798085
MT2P1	-0.470477	0.813409
RNU7-6P
PEX10	-0.758225	0.0148219
PEX12	-0.107691	0.786588
PEX13	0.0615229	0.83727
PEX14	-0.277798	0.431356
PSMC6P2
PSMC6P1	0.00619209	0.990352
LOC102724924
LOC102724923	1.2765	0.798085
LOC102724926
LOC102724925
LOC102724920
LOC102724922	-0.364913	0.939166
LOC102724921	0.242123	0.891525
MC5R	-0.282065	0.677383
LOC101927839	-2.81805	0.556684
LOC101927837	-1.25583	0.409494
LOC101927838	0.456501	0.499058
LOC102724928
LOC102724927	1.64677	0.392746
LOC102724929
LOC101927842
LOC101927840
LOC101927841	0.296874	0.743461
LOC101927846	-0.196568	0.903251
LOC101927844
INPPL1	0.230797	0.438353
RBM22P2	0.155662	0.973038
RBM22P1
IGF1R	0.454314	0.155035
PPIP5K1	-0.35157	0.35298
PPIP5K2	-0.112626	0.772276
MIR6129
MIR6127
ENPP2	-0.317947	0.398787
ENPP1	-0.233039	0.407425
MIR6128
LOC101927848	0.771381	0.220758
ENPP4	0.0730551	0.845858
MIR6125
ENPP3	-1.99144	0.569051
MIR6126	-0.471479	0.711985
ENPP6	3.25481	0.383913
ENPP5	-0.690026	0.217588
MIR6124	1.2765	0.798085
ENPP7
LOC101927853	-1.68409	0.62462
LOC101927854	2.76128	0.559211
SNORA59A	1.36763	0.680103
LOC101927852
SNORA59B	-1.76908	0.721729
LOC101927857
CPSF1P1	0.432069	0.342612
LOC101927858	-0.411605	0.484671
LOC389249
LOC101927855	-1.76908	0.721729
LOC101927856	1.2765	0.798085
LOC101927850	0.415634	0.597319
NDFIP2-AS1
DHDDS	-0.235571	0.411675
LOC101927859	0.953807	0.806823
RBMS2P1	0.238657	0.869564
LOC101927864	0.0659273	0.9894
LOC101927863	0.121988	0.952283
LOC101927866
HTRA3	0.14128	0.738257
LOC101927867
HTRA4
HTRA1	-0.858441	0.0188297
HTRA2	0.192592	0.479168
DAPP1	-1.4899	0.76498
RNU7-3P	1.43353	0.773435
LOC101927861	0.563448	0.891395
AP000472.2	1.61934	0.405929
LOC101927875
LOC101927874	1.91531	0.240875
LOC101927879
HULC
LOC101927877
LOC101927878
CHCHD10	-0.457596	0.257018
LOC101927871
RNU7-2P
LOC101927872
IGF2R	0.293686	0.406838
BSPRY	0.145937	0.865888
LOC101927870	2.43505	0.399536
RBM22P6
RBM22P5
RBM22P4
RBM22P3
OR7M1P	0.479282	0.731593
LOC101927886	-0.0125	0.994469
LOC101927885
LOC101927888	-1.4899	0.76498
LOC101927882
LOC101927880	-0.364913	0.939166
LOC101927881
CA1
CA3	0.856488	0.547114
ZIC2	0.369584	0.470953
CA2	0.0641668	0.867165
ZIC3
ZIC1
CA4
CA7	-0.132517	0.965955
MIR103A2
MIR103A1
CA6	-0.0718746	0.974669
CA9	0.465251	0.773873
CA8	2.95835	0.46547
TMEM189-UBE2V1	-0.201725	0.471062
MIR6165
SUN3	1.34542	0.242139
LOC101927897
SUN2	0.123658	0.648989
LOC101927898	-0.820554	0.693037
LOC101927895	-0.245402	0.820751
SUN1	-0.00470039	0.988107
LOC101927896	-1.68409	0.62462
LOC100132260
ATP6AP1	-0.126191	0.629023
LOC101927899
CAD	-0.11373	0.712093
LOC100132261	-1.50429	0.360947
ATP6AP2	-0.215056	0.49236
HUNK	0.306656	0.882517
LOC101927890
LOC101927894	-1.84108	0.580501
SUN5
LOC101927892	-1.50482	0.698725
RBM48P1
CAT	-0.138465	0.627599
MIR103B2
MIR103B1
LOC100132268
SHANK3	0.335504	0.328788
SHANK2	0.541596	0.25206
SHANK1	0.555179	0.253084
OR5G1P
DAPL1	-0.523941	0.86158
FLJ44087	0.839124	0.830863
CBL	0.218518	0.541189
SV2C	-1.50482	0.698725
SV2B	0.113586	0.911716
SV2A	0.350065	0.841864
TBX22
CBS	2.32711	0.633129
TBX21	2.46257	0.614021
TBX20	1.43353	0.773435
CLVS2
CASP3P1
CLVS1	2.95835	0.46547
MIR6130
MIR6131
LOC100132280
CCK	-3.40371	0.401697
ZIC4
ZIC5	1.2765	0.798085
SUOX	-0.419555	0.133941
TBX19	0.224073	0.676018
TBX18	-0.489435	0.869689
CD2	3.04922	0.481986
TBX15	0.642175	0.607488
CD4	0.597609	0.801618
CCS	-0.47353	0.151259
LOC390250
RPS16P10	2.76128	0.559211
CD6	-0.489435	0.869689
LOC390251
CD5	-0.74773	0.593979
TBX10	0.391567	0.519461
CD7	4.17268	0.0350882
LOC390255
CD9	-0.124571	0.634869
LOC389273
MIR6134
MIR6132
MNX1-AS1	0.00288793	0.995319
MIR6133
RPL36AP13
CDA	0.51952	0.472549
RPL36AP14
RPL36AP11
RPL36AP12
RPL36AP17
RPL36AP18
RPL36AP15	-0.0910538	0.985401
CLEC10A	2.76128	0.559211
RPL36AP16
RPL36AP19
AC004053.1	0.817898	0.805505
SCN11A	-0.128973	0.951572
RPL36AP20
RPL36AP21
RPL36AP24
RPL36AP25
RPL36AP23
SSTR5-AS1	1.39421	0.439365
RP4-760C5.5
RPL36AP28
RPL36AP29
RPL36AP26
CLEC11A	0.950369	0.34246
RPL36AP27
HUS1	-0.0356207	0.922165
FLJ34503	-1.76908	0.721729
CEL	0.234896	0.605666
NUP93	-0.0814089	0.755038
BCAN	0.507348	0.222874
SCN10A	-0.364913	0.939166
BCAM	-0.297619	0.296187
LOC100132229	2.95835	0.46547
HECW2	0.556845	0.493313
HECW1	0.370373	0.323207
SRFBP1	0.211383	0.516961
NUP98	0.123937	0.665122
RPL36AP31
LOC100132223
RPL36AP32
CFB	0.678	0.626977
RPL36AP30	0.684992	0.765534
CFD	2.06106	0.245935
CFH	-0.0439941	0.899487
CFI	-1.6197	0.534221
LOC642502	-0.183793	0.872039
CFP	-0.200988	0.742255
RRP7A	-0.139094	0.593567
LOC100132239
RRP7B	0.0224646	0.944082
NUP85	-0.131705	0.633534
NUP88	-0.109067	0.693119
CGA	1.2765	0.798085
CGB	0.265	0.902497
C3orf18	-0.198209	0.533304
LOC100421409	1.80616	0.612419
C3orf17	0.0828415	0.790235
MCAM	-0.087571	0.742335
LOC100421401	0.571945	0.157933
LOC100421400
CGN	0.315374	0.238786
C3orf14	-0.145497	0.678624
LOC100421402	-0.564492	0.616016
MCAT	-0.0781565	0.785085
LOC100421404	-1.03491	0.633222
LOC100132249	-0.0140279	0.991597
ZNF559-ZNF177	0.635152	0.448585
OR10AH1P
LOC100132242
RPL36AP10
MOCS2	-0.500887	0.109459
MOCS3	-0.450394	0.240724
TMEM110-MUSTN1	-0.128278	0.723023
STON1	-0.0830817	0.881438
CHM	0.113112	0.782034
STON2	0.521995	0.105292
MCEE	0.583234	0.296973
FGD5-AS1	-0.252827	0.459445
RRP12	-0.144978	0.587963
CIC	0.186952	0.518585
RP11-397C12.1
RRP15	-0.273463	0.385948
ZIK1	0.091144	0.970697
EDARADD
MIR4659A
MIR4659B
LOC642513
CIT	-0.514481	0.101523
SLC9B1P3
SLC9B1P2
SLC9B1P5
SLC9B1P4
PLIN4	1.33521	0.000132641
PLIN3	-0.228411	0.398348
PLIN2	-0.0263584	0.946006
PLIN1	0.929183	0.232773
RCCD1	-0.287078	0.353536
MOCS1	-0.0629547	0.817383
PLIN5	0.0184775	0.948185
TRBV12-1
DCAF12L2
DCAF12L1	2.18039	0.656575
RP11-1072A3.2	-0.676353	0.396744
TRBV12-2
TRBV12-3
TRBV12-4	-2.81805	0.556684
SLC9B1P1
TRBV12-5
RASSF10	0.0192459	0.983201
MINOS1	-0.124997	0.681367
LOC642550
RRP36	-0.343054	0.271631
CKB	-0.710312	0.106723
PAIP2	-0.150345	0.580523
ZIM2
PAIP1	-0.0308186	0.914308
ZIM3	-1.76908	0.721729
BCHE	-0.058851	0.88276
HIPK4	0.0712834	0.920334
AC020571.3	0.719905	0.846499
CKM	1.29267	0.249601
MCF2	1.11324	0.662422
MOCOS	0.00825999	0.981293
G0S2	0.0903573	0.952018
RRP1B	-0.0535566	0.867408
HIPK1	0.329117	0.38087
HIPK3	0.620348	0.149413
HIPK2	0.128739	0.756288
HERC2P10	-3.31065	0.429642
LOC100134868	0.534338	0.617395
FOSB	0.15297	0.713419
CLC	-0.272169	0.856939
TMEM229A
LOC100132202	-0.0910538	0.985401
RNASEH2CP1
RBMS1P1	1.51574	0.278098
MSX2P1	1.2765	0.798085
TMEM229B	-0.397621	0.621584
LOC100506908	-2.81805	0.556684
LOC100506901	0.0661424	0.925132
LOC100421455
DNM3OS	-1.36868	0.621623
CLU	-0.439667	0.123526
MT1DP	-1.46192	0.320297
LOC100288268
OIP5	-0.118286	0.753619
IFNA11P
DIO1	0.237582	0.89413
LOC100421465
DIO2	-0.65984	0.596791
LOC642554	-0.483044	0.710145
DIO3	-0.364913	0.939166
FAM91A1	0.156351	0.683592
LOC100421468	0.513081	0.822357
MTNR1A	-1.76908	0.721729
MT1CP	-1.76908	0.721729
MTNR1B	1.2765	0.798085
TBCAP1	-1.4899	0.76498
TBCAP2
TBCAP3	-0.0910538	0.985401
LOC100421462
IFNA12P
PMM2P2
LOC100506929
OR7E62P	-3.40371	0.401697
CNP	-0.116556	0.665236
PMM2P1
LOC100421476
LOC100421478
EDRF1-AS1	2.3199	0.296758
RP11-72L22.1	1.15976	0.586124
LOC642590	-0.30357	0.730041
LOC100421472
LOC100421471
LOC100421474	-1.76908	0.721729
CD300LB	3.91216	0.207192
CD300LD	1.2765	0.798085
LOC100506922	0.771539	0.352951
CD300LF	0.719905	0.846499
CD300LG	2.18039	0.656575
MCL1	0.307648	0.223442
LOC400026
SRSF10P1
TCEANC	-0.910674	0.254591
SRSF10P2	-1.4899	0.76498
LOC642579
BCL9	0.0804385	0.803797
UBOX5	-0.85705	0.0103495
OR6C64P
BCL6	0.498545	0.0885652
LOC100421483	2.18039	0.656575
LOC100421482
CPD	0.154172	0.705365
BCL3	0.430534	0.306116
GLUD1P3	0.523008	0.527111
BCL2	0.700933	0.172794
LOC400036	1.36763	0.680103
GLUD1P4
CPE	0.493983	0.218308
GLUD1P5
LOC100506911
GLUD1P7	-0.768991	0.746129
OR51H2P
LOC100134822	0.133696	0.874888
GLUD1P8
GLUD1P9
OSCP1	0.138766	0.766456
CPM	1.39262	0.570633
LOC100421417
RPL36AP55
CPP	2.76128	0.559211
LOC100421419	1.47004	0.374618
CPO	0.374261	0.876966
MCM7	-0.48109	0.0614465
LOC100506946	1.2765	0.798085
CPQ	0.349145	0.54721
COL14A1	-1.21971	0.565017
MCM8	0.39114	0.167151
MCM9	0.394531	0.470616
LOC100421411
LOC100421414
CPZ	0.622614	0.309675
KBTBD13	0.215133	0.912803
KBTBD12	1.43353	0.773435
OR51H1P
SRIP1
SRIP2
SRIP3
CEP170B	0.3547	0.196245
LOC100506943
LOC100506944
TCEB3C
OIT3	-1.68409	0.62462
TCEB3B
DPRXP5
DPRXP4
CR2	-0.66303	0.385611
DPRXP3	0.563448	0.891395
CR1
DPRXP2
GGPS1	-0.701551	0.0895757
DPRXP1
SGIP1	0.999267	0.721564
DIS3	0.0283671	0.931061
LOC100506937
HMGN2P19
HMGN2P18
DPRXP7
HMGN2P17	-1.4899	0.76498
DPRXP6
HMGN2P16
OR6C66P
HMGN2P15
HMGN2P14
HMGN2P13	1.2765	0.798085
SAPCD2	0.000548429	0.998317
HMGN2P11
SAPCD1	-0.864924	0.15719
HMGN2P10
LOC100288233
XCL2
MCM3	-0.170031	0.514637
ST20-MTHFS	-0.247782	0.792404
CRH	1.43353	0.773435
XCL1	-0.364913	0.939166
MCM4	-0.277946	0.345853
MCM5	-0.560733	0.0460522
IGKV3D-7
MCM6	-0.508316	0.0934374
CRK	0.0166905	0.958499
MCM2	-0.49181	0.093814
RPL36AP35
CRP
RPL36AP36
RPL36AP33
RPL36AP34
RPL36AP39
LOC402634	-0.0230691	0.995195
RPL36AP37	-0.397151	0.161381
RP11-64I17.1
RPL36AP38
CRX
LOC100288241
C1RL-AS1	0.859548	0.388798
LOC100421438	0.0731671	0.978112
HMGN2P29
LOC100421437
HMGN2P28	2.76128	0.559211
HMGN2P27
HMGN2P26
STOX2	0.544032	0.212815
HMGN2P25
HMGN2P24
HMGN2P23
HMGN2P22
HMGN2P21
HMGN2P20
IL21R	0.187207	0.759647
LOC402641	2.46257	0.614021
CSK	-0.0944233	0.720795
BCO2	0.466861	0.469889
RPL36AP42	-0.514757	0.0858418
DKFZp434L192
RPL36AP43	-0.0199065	0.99314
STOX1	0.359343	0.535536
RPL36AP40
RPL36AP41
RPL36AP46
SLC35A2	0.166888	0.56487
SLC35A1	0.0736709	0.827389
RPL36AP47
SLC35A4	-0.0683577	0.806005
RPL36AP44	1.35127	0.494087
SLC35A3	0.360576	0.252541
RPL36AP45
PEX12P1
RPL36AP48
LOC402644
RPL36AP49
LOC100421444
OR6C69P
LOC100421446
KBTBD11	0.275185	0.622513
CPPED1	1.18433	0.575258
HMGN2P39
MAB21L3	3.81455	0.23796
HMGN2P38
ASXL1	-0.188122	0.538465
HMGN2P37
HMGN2P36
HMGN2P35	1.43353	0.773435
HMGN2P34
HMGN2P33
HMGN2P32
CTH	-0.0287849	0.931931
ASXL3	0.932971	0.634624
MAB21L1
HMGN2P31
LIFR-AS1	-1.05734	0.231216
ASXL2	0.239455	0.594589
MAB21L2	-3.40371	0.401697
HMGN2P30
RPL36AP50
BCOR	0.343003	0.285251
LOC100506955
RPL36AP53
RPL36AP54	2.86436	0.49171
RPL36AP51
OR7E66P	-1.76908	0.721729
RPL36AP52
SLC35B3	0.0144106	0.968423
SLC35B2	-0.088333	0.757134
IL1RN	0.879228	0.638747
SLC35B4	-0.476603	0.219797
OR5H8P	2.18039	0.656575
LOC100506869
IL23R	-1.76908	0.721729
SLC35B1	-0.0348095	0.91232
OSBPL9P6
CALR4P
OSBPL9P1
OSBPL9P2
OSBPL9P3
OSBPL9P4
MGC45922	-0.132909	0.952976
LOC727980	0.418089	0.704995
ARFIP2	-0.377835	0.152199
ARFIP1	0.00275099	0.993167
LOC100506860	-1.22666	0.288287
SLC35A5	-0.0959733	0.807552
NDUFS5P7
TANGO6	-0.0657465	0.862081
OR5H7P
LOC100506858
IL1R1	0.628256	0.251998
IL1R2	-0.384203	0.787167
TANGO2	0.0268654	0.919239
LOC100506859	0.941847	0.631589
SLC35C2	-0.00557787	0.985798
SLC35C1	-0.117558	0.704381
IL23A	-0.13574	0.832544
NDUFS5P1
NDUFS5P2
OR3B1P
NDUFS5P3
NDUFS5P4
LOC100506851
NDUFS5P5
SLC35D1	0.535583	0.211868
AC079145.4	-0.201611	0.921101
LOC101927902	-0.0644738	0.94874
SH2D2A	0.122016	0.859227
SLC35D3	1.2765	0.798085
SLC35D2	0.76453	0.0864929
UBA6-AS1	0.86216	0.0554328
OR2AI1P
MT1JP
RP11-494M8.4
LOC101927906
LOC101927903	0.887175	0.520842
LOC727967	-0.377876	0.192372
LOC101927904
OR7E59P
LOC100506882
LOC101927908
LOC100506885	0.489698	0.691888
LOC727964
XCR1	0.814657	0.851788
SLC35E2	-0.0464652	0.927273
SLC35E1	0.0903245	0.753342
LOC101927913	1.43353	0.773435
SLC35E4	0.227852	0.49139
LOC101927910	0.146199	0.893423
SLC35E3	-0.498974	0.224652
LOC101927911	2.64834	0.339686
SH2D1A
SH2D1B	-0.226925	0.843564
LOC100288337
LOC100506870	0.0112928	0.985763
MT1IP
LOC101927916
OR5H5P
LOC727978	0.223059	0.921432
LOC101927915
LOC389199	-0.709598	0.733733
LOC101927918
LOC101927919	0.244342	0.911103
SLC35F6	-0.246803	0.417222
MRPS31P1
LOC101927920
TRIM49D2P	-0.173716	0.921314
SLC35F3	0.0294383	0.948165
LOC101927923	-1.4899	0.76498
SLC35F2	0.406039	0.260227
CAB39L	0.456159	0.359975
SLC35F5	0.0663481	0.849785
LOC101927921
LOC101927922
SLC35F4	-0.180724	0.914032
SLC35F1	1.43353	0.773435
LOC100421499	1.2765	0.798085
SIPA1L2	0.508341	0.0938654
MRPS31P4	0.0305624	0.949255
SIPA1L3	0.187372	0.585068
MRPS31P5	0.364928	0.410242
MRPS31P2	0.316702	0.919243
LOC100421490	0.259265	0.857929
RP4-777D9.2	1.11562	0.556075
SIPA1L1	0.502609	0.120677
LOC100421494
LOC100421493
IGHD2-21
LOC727944
RNA5-8SP3
RNA5-8SP2
RNA5-8SP5
RNA5-8SP4
LOC101927929	0.619694	0.204544
RNA5-8SP7
RNA5-8SP6
LOC101927931	0.915561	0.677909
LOC101927934	4.15461	0.154227
LOC727947
SLC35G4
LOC101927935
SLC35G3
SLC35G6	2.76128	0.559211
LOC101927932	0.0994689	0.936518
LOC101927933	1.2765	0.798085
SLC35G5
MT1P3	0.502972	0.71559
SLC35G2	0.0495534	0.897716
SLC35G1	0.116549	0.766594
GLTSCR2	0.0397616	0.886813
MT1P1
GLTSCR1	0.0309334	0.92127
MIR105-2
MIR105-1
LOC101927939	-0.484942	0.890833
LOC101927936
MPRIPP1	0.415535	0.676085
RPS3AP9
LOC101927941
AMER1	0.822041	0.070833
LOC727919	0.326766	0.803796
LOC101927942
AMER2
AMER3	-2.31853	0.637044
LOC101927940
RPS3AP5	-1.71006	0.510921
LOC101927946
RPS3AP6	0.00958287	0.97912
RPS3AP7
ZNRD1-AS1	-0.351415	0.573658
LOC101927943
RPS3AP8
RGPD6	2.72926	0.306679
RPS3AP1
RGPD5	-0.0404198	0.977171
RPS3AP2
RGPD8	0.726315	0.295269
RPS3AP3
RPS3AP4
RGPD2	0.814657	0.851788
RGPD1	-0.925868	0.832146
AGAP2-AS1	-0.695017	0.170754
RGPD4	0.214683	0.87845
RGPD3	0.565424	0.647469
BEGAIN	-0.379863	0.725137
TCEAL8	-0.0784306	0.842171
TCEAL7
TCEAL6	1.43353	0.773435
TCEAL5
TCEAL4	0.113513	0.717373
TCEAL3	-0.175405	0.579931
TCEAL2	1.43353	0.773435
TCEAL1	-0.476318	0.373462
LOC101927949	1.2765	0.798085
LOC101927952	1.37524	0.612196
LOC101927953	2.46257	0.614021
SVIL	0.303591	0.328559
LOC101927956
LOC101927957	-1.94875	0.42928
LOC101927954
LOC101927955	-0.484942	0.890833
SVIP	-0.572291	0.373536
SPCS3	-0.152667	0.589872
SPCS2	0.0972711	0.758366
SPCS1	-0.296093	0.272563
QPCT	-0.0744967	0.856589
LOC101927958	1.43353	0.773435
AP1B1P2	-0.95362	0.515052
AP1B1P1	0.0822813	0.90518
LOC101927959	-3.45711	0.345149
IGHD2-15
NUPL2	0.27892	0.478143
NUPL1	0.115713	0.764397
LOC727930
SIPA1	-0.221142	0.404062
LOC101927963	-0.248573	0.822524
SOCS2P2	-1.76908	0.721729
RP11-234B24.2	2.18039	0.656575
LOC101927961
LOC101927962
APOOP5
LOC101927967	1.1555	0.575316
LOC100132172
APOOP4
APOOP3
APOOP2	0.722645	0.680064
LOC100132174
APOOP1
LOC101927966	-0.343702	0.914934
C3orf65	-2.81805	0.556684
CLEC18C	3.14499	0.214222
CLEC18B	1.48799	0.0912397
LOC101927960
SOCS2P1
C3orf67	-0.234301	0.872755
CLEC18A	0.488826	0.694659
LOC159007
OR5H15
OR5H14
C3orf62	0.250324	0.564436
FPGT	-0.26051	0.451106
FPGS	-0.440743	0.118087
LOC390101	-1.4899	0.76498
GATSL2	-0.114284	0.809622
LOC100132179
LOC101927974	0.494963	0.581772
LOC101927975	-2.81805	0.556684
IGHVII-33-1
LOC101927973	1.43353	0.773435
FLJ46552
LOC101927978	0.233535	0.834824
LOC101927971	-1.76908	0.721729
C3orf79	1.2765	0.798085
CLEC19A	3.49784	0.362346
C3orf72
C3orf70	0.450395	0.869512
SPECC1L	-0.384808	0.1692
TIMELESS	-0.535876	0.0796917
LOC149684	1.43353	0.773435
NUPR1	1.43289	0.366119
LOC101927986	2.46257	0.614021
LOC101927984
LOC101927989	-0.374494	0.706079
RP11-363G15.2
LOC101927988
CLEC16A	0.171114	0.562768
LOC101927982	1.2765	0.798085
CAMSAP1	0.06037	0.840886
CAMSAP2	0.388291	0.333643
C3orf80	0.250264	0.844724
C3orf83	0.333943	0.841248
C3orf84	-0.0910538	0.985401
NPC1L1	0.429147	0.560712
NAGPA-AS1	-0.727169	0.774031
AMELX	-1.4899	0.76498
AMELY
LOC101927996
LOC101927997	1.43353	0.773435
RWDD4P1	-0.124796	0.903264
LOC353194	3.32717	0.360402
PNPT1	-0.102093	0.74206
LOC101927995
RWDD4P2	-0.444332	0.463801
LOC101927998	1.2765	0.798085
LOC101927999	1.57679	0.136557
CLEC17A	1.6793	0.592563
LDLRAD4-AS1	2.46257	0.614021
LOC101927993
LOC101927991
DAK	-0.41244	0.197254
CAMSAP3	0.292804	0.395992
DAP	-0.272374	0.323017
DAO	2.76128	0.559211
SKIV2L	-0.155936	0.56197
DNAJC3-AS1	0.18162	0.866458
C3orf27	2.18039	0.656575
C3orf22	2.18039	0.656575
DBI	-0.32377	0.228804
CLEC14A
DBH	1.00917	0.361852
C3orf20	-0.113615	0.955972
PEG3-AS1
DBP	-0.217292	0.633681
DBT	0.114832	0.704442
LOC102388891	0.8956	0.504373
OR5H4P
STPG1	-0.279905	0.401509
C3orf38	0.0361531	0.916503
SVOP	-1.21371	0.385749
STPG2	0.550675	0.874548
DCD
DCC	0.576489	0.765391
TAF9BP1
C3orf33	0.07753	0.904461
C3orf30
C3orf36
DCK	-0.334286	0.405657
DCN
C1QTNF9B	-0.816667	0.243284
TAF9BP2
C3orf35	-0.385813	0.838242
ZAP70	1.07333	0.348831
DCT	0.61748	0.548181
OR5H3P
DCX	-2.81805	0.556684
DNASE2	-0.215574	0.455049
DNASE1	0.0628161	0.878384
LOC100132146
MIR1289-1	-0.0910538	0.985401
MIR1289-2
C3orf49	2.44312	0.211489
DDC	-0.11949	0.924969
LOC147004
CLEC12A
CLEC12B	-0.264201	0.937946
C3orf43
DDO	-0.301416	0.772134
DDN	0.312341	0.536922
SNORA18	-0.651832	0.414277
SNORA19
DDT	0.0227808	0.935701
SNORA17	-0.567317	0.706578
LOC100132154
SNORA15	-1.99144	0.569051
SNORA12	0.729897	0.803309
SNORA13	-0.457767	0.764293
LOC392787	0.252267	0.689764
SNORA10	-0.57523	0.361416
SNORA11	-2.31853	0.637044
LOC91450	1.75429	0.330343
SNAPC5P1
C3orf55	-0.0574013	0.920258
C3orf52	-0.0132036	0.973792
DEK	-0.0525785	0.85684
C3orf58	0.29057	0.513282
C3orf56
DES	-0.42261	0.340263
RPL31P49	-0.925868	0.832146
MDC1	0.0764103	0.801172
RPL31P48
LOC101927689
SNORA40	-0.492271	0.381397
LOC101927686	0.0659273	0.9894
LOC101927687
LOC100132570	0.237576	0.870171
LOC101927680	-1.13757	0.674472
RPL31P41
RPL31P40
LOC101927681	0.100535	0.975429
RPL31P43	0.707597	0.549824
RPL31P42
RPL31P45
LOC101927684
MIR4666A
RPL31P44	-1.4899	0.76498
LOC101927685	0.753683	0.745865
RPL31P47
MIR4666B	-2.31853	0.637044
RPL31P46	3.3567	0.153393
KRTAP3-4P
IL4I1	0.182858	0.890527
SNORA38
RPL31P50
SNORA39	-0.132517	0.965955
LOC100132571	3.17609	0.449269
SNORA37
SNORA34	2.95835	0.46547
TGIF2P1	-1.25554	0.654373
SNORA35
SNORA32	-0.729064	0.60484
SNORA33	-0.144445	0.824292
SNORA30	-0.364913	0.939166
SNORA31	-0.0719446	0.939332
LOC101927699	0.646614	0.618144
RPL31P38	2.18039	0.656575
RPL31P37
LOC101927697	0.563448	0.891395
RPL31P39
RPL31P30	-1.40455	0.721607
LOC101927691	2.32711	0.633129
RPL31P32
RPL31P31
LOC101927690	1.14814	0.363699
RPL31P34	2.18039	0.656575
SNORA2A
LOC101927695
RPL31P33
SNORA2B	0.723261	0.81575
LOC101927696	0.0297793	0.961512
LOC101927693
RPL31P36	-1.76908	0.721729
RPL31P35
AR	0.245099	0.679182
SNORA29	0.712786	0.751831
SNORA27	-1.19345	0.524919
SNORA28	1.2765	0.798085
SNORA25	0.664337	0.682123
SNORA26	-3.40371	0.401697
SNORA23	3.25481	0.383913
SNORA24	-3.08646	0.446612
SNORA21	0.715037	0.623054
SNORA22	-1.91595	0.591425
RWDD1P3	-1.76908	0.721729
CGGBP1	0.192713	0.521277
PHC1P1	0.0646897	0.909372
GRID2IP	-1.22238	0.642526
SNORA20	0.562371	0.788876
RWDD1P1
SNORA61	-0.44665	0.318765
SNORA62	-0.189246	0.8251
SNORA60	-0.372849	0.847874
DHH	-0.435581	0.437175
ACTL7A
ACTL7B
FPR1	-0.801946	0.665052
RPL31P63
RPL31P62	2.46257	0.614021
FPR3
FPR2	0.441308	0.795391
SNORA5B	0.882073	0.525737
SNORA5C	-0.363632	0.738767
C2	1.53888	0.0317306
DYNC2LI1	-0.507007	0.292653
C3	0.71811	0.261777
SNORA5A	2.24025	0.450242
C5	-0.790753	0.329295
C6
C7
C9	-1.13565	0.694982
SNORA58
SNORA56
SNORA57	-0.351062	0.745552
SNORA54
SNORA55	-1.50102	0.404296
SNORA52	-0.0889228	0.877555
LOC100132599
SNORA53	1.27576	0.705173
SNORA50	1.39469	0.719418
RPL31P59
SNORA51	-1.14634	0.157062
PES1P1
PES1P2
RPL31P52	-2.58597	0.581221
RPL31P51	-1.4899	0.76498
RPL31P54
RPL31P53
RPL31P56
CP	-0.362707	0.423455
RPL31P55
RPL31P58
RPL31P57
CS	0.0552011	0.842716
RPL31P61
SNORA49	-1.4899	0.76498
RPL31P60
SNORA47
SNORA48	-0.203999	0.787062
SNORA45	-1.02565	0.500253
SNORA46
SNORA43	2.11401	0.461372
SNORA44	-0.515287	0.466393
SNORA41	-2.18653	0.46672
DMRTC1B	-1.76908	0.721729
SNORA42	0.104356	0.97594
SNORA84	2.95835	0.46547
LRSAM1	-0.0426781	0.900954
SNORA81	0.0262651	0.956289
DCAF13P3	-1.91595	0.591425
DCAF13P2
SNORA80
RPLP1	-0.181993	0.55383
RPLP0	-0.329149	0.237052
QPRT	0.673611	0.728594
DCAF13P1	2.32711	0.633129
ECSIT	-0.253407	0.395629
SNORA7B	2.05765	0.477809
IGLV2-33
SNORA7A	-0.113615	0.955972
IGLV2-34
RPLP2	-0.304192	0.30399
SNORA78	-0.0288435	0.963636
SNORA79	-1.4899	0.76498
SNORA76	-0.273241	0.80304
SNORA77	-1.76908	0.721729
SNORA75	4.07267	0.17317
SNORA72	-0.24451	0.888874
SNORA70	-0.500796	0.294628
ACTL6B	2.18039	0.656575
ACTL6A	-0.268715	0.365702
SIRT4	0.197035	0.637903
SIRT5	-0.304111	0.497642
SIRT6	0.0716953	0.813875
SIRT7	0.0109958	0.969294
F2	0.932694	0.41809
F3	-0.348497	0.233196
SIRT1	0.204055	0.524761
BIVM-ERCC5	-0.298224	0.386255
SIRT2	-0.114986	0.684933
F5	0.839348	0.565579
SIRT3	-0.472335	0.12871
F7	-0.0910538	0.985401
F8	-0.569963	0.367009
BDH2	-0.510704	0.191612
F9
BDH1	-0.0831895	0.832038
CDC42EP5	0.870918	0.581005
CDC42EP4	0.231773	0.423422
TGIF2LX	0.057779	0.939803
CDC42EP3	-0.0239074	0.926418
OR10AK1P
TGIF2LY
CDC42EP2	-0.453716	0.190783
SNORA69	-0.0988517	0.946632
CDC42EP1	0.131566	0.721455
FLJ22447	1.1421	0.590414
LOC100132541	-0.364913	0.939166
SNORA67	-0.325217	0.464542
SNORA68	-1.07336	0.272189
SNORA65	-0.452999	0.715764
LOC100132543
SNORA66	-0.384503	0.722068
DLD	-0.420113	0.185043
SNORA63	0.239231	0.592554
MDFI	0.297175	0.605855
SNORA64	-0.265342	0.625245
RPL31P27
RPL31P26
NARSP1	-1.90972	0.309456
FH	-0.533231	0.0416934
RPL31P29
RPL31P28
ARL14EPL	0.986256	0.528259
RPL31P21
RPL31P20
RPL31P23
CCNDBP1	-0.198591	0.4889
RPL31P22
RPL31P25
RPL31P24
HLA-DMA	-0.229888	0.686647
HLA-DMB	-0.209042	0.583411
OR6C71P
DMD	2.46257	0.614021
CSMD3	0.875069	0.549169
CSMD2	-1.26805	0.742257
GC	-1.76908	0.721729
CSMD1	3.62061	0.280739
RPL31P16	-1.4899	0.76498
RPL31P15	-2.31853	0.637044
RPL31P18
RPL31P17
MDH1	-0.315547	0.227617
GK	-0.31823	0.551718
RPL31P19
MDH2	-0.305726	0.252272
RPL31P10
HNRNPUL2-BSCL2	-0.34338	0.192621
RPL31P12
RPL31P11	1.43353	0.773435
RPL31P14
RPL31P13
TTLL7	0.426475	0.150445
TTLL6	-0.521115	0.327794
LPGAT1P1
TTLL5	0.0915779	0.752906
TTLL4	0.0761328	0.79931
TTLL3	0.39037	0.269638
OR6C72P
TTLL2	1.33479	0.619431
TTLL1	-1.06157	0.00800149
OR9R1P
GGT3P	-3.58611	0.306706
LOC100132562	-1.76908	0.721729
TTLL9	-0.0807515	0.932371
TTLL8
IFNA22P
LOC102724773
HP
LOC100421332
LOC102724772
HR	0.241797	0.56251
LOC102724775
LOC102724774	-2.58597	0.581221
LOC100421336
LOC102724771	-1.76908	0.721729
LOC102724770
HPGDS
LOC102724777
ABCB10P1
OR6C73P
LOC102724776
LOC102724779
ABCB10P4
LOC102724778
LOC100421330	1.2765	0.798085
ABCB10P3
PABPC4L	-0.614035	0.479733
GGT4P	-3.81934	0.292865
HLA-DOA	3.32717	0.360402
HLA-DOB	-0.0450157	0.970182
IK	-0.2574	0.342552
VPS33A	-0.0265042	0.93163
VPS33B	-0.0532602	0.853614
LOC100421344
LOC102724784
LOC100421343
LOC102724783	0.140697	0.882875
LOC102724786	-1.76908	0.721729
LOC102724785
LOC102724780	-0.0910538	0.985401
LOC100421347
LOC102724782	0.643162	0.460117
LOC102724781	-0.100215	0.958297
LOC100421349	-0.364913	0.939166
LOC102724788
LOC102724787
LONRF2P2
LOC102724789
LONRF2P1	1.2765	0.798085
RP11-10N16.2	0.100535	0.975429
NSMAF	0.295548	0.50072
ECSCR	-0.320401	0.822931
LOC102724795	-1.69267	0.170331
DPT
LOC102724794
LOC102724797
LOC102724796
LOC102724791	0.47072	0.455318
LOC100421358	0.849698	0.710322
LOC102724790
LOC102724793
LOC102724792	-1.25494	0.206904
IGLV2-11
LOC102724799
IGLV2-14
LOC102724798
LOC644893
LOC727681
IGLV2-18
MDN1	0.330731	0.362329
KL	2.18039	0.656575
DR1	0.241191	0.395081
BDNF	-0.188271	0.595871
LOC100421368
KY	2.46257	0.614021
ZC3HC1	-0.147218	0.677448
LOC100132524
LOC100421362
LOC100421361
LOC100421364
IGLV2-23
MDM2	0.0114185	0.97264
HLA-DRA	-0.15776	0.854529
MDM4	0.324122	0.379871
IGLV2-28
LOC100132520
SNORA80B	0.152014	0.875933
MDM1	-0.116868	0.731531
RP11-154D17.1	1.11158	0.550269
SH2D4A	0.380044	0.395865
SH2D4B	0.332261	0.634393
GGT8P	1.32421	0.618479
LOC100506827	2.16078	0.11921
MIR4662A
LOC102724731
WHSC1L2P
MIR4662B
LOC642249
LOC102724730	1.16736	0.434865
LOC102724737
LOC102724736
LOC102724739	-3.25099	0.400595
LOC102724738
LOC102724733	-0.0193129	0.985372
MB	-0.100215	0.958297
LOC102724732
LOC102724735
DSE	0.681866	0.0513435
LOC102724734	-1.26805	0.742257
MDP1	-0.384184	0.360834
SPG11	0.0762369	0.813853
LOC100421308
DSP	0.163281	0.628326
LOC100421307
LOC100421309	0.563448	0.891395
DST	0.405746	0.265651
SH2D3A	-0.146941	0.633414
SH2D3C	-0.267733	0.4541
LOC642236	-0.0642439	0.902918
LOC100421300
VPS37C	0.238112	0.395893
CALM2P4
LOC102724740	2.15564	0.0640584
VPS37D	0.125671	0.789116
CALM2P3
LOC102724742
CALM2P2	0.259375	0.726122
VPS37A	0.0563784	0.852613
LOC102724741
VPS37B	-0.0597301	0.825608
CALM2P1
LOC100421303
LOC100421306	-0.500277	0.81386
LOC102724748	0.334212	0.784539
LOC102724747	0.473102	0.795938
LOC102724749
LOC102724744	0.660104	0.525753
LOC102724743
VPS26BP1
LOC102724746
LOC102724745
IL6RP1
LOC100506811
BDP1	0.182455	0.680676
DTL	-0.100553	0.76041
OSTM1-AS1
RNFT2	-0.104494	0.798721
IFNA20P
COL15A1	-0.0106317	0.989873
LOC100421311	0.62316	0.693864
LOC102724751
HSD17B14	-0.978919	0.271188
LOC102724750
HSD17B13	-1.50482	0.698725
LOC102724753
LOC102724752	-2.31853	0.637044
HSD17B12	-0.132014	0.633078
HSD17B11	-0.118515	0.705562
HSD17B10	-0.333405	0.246272
CRHR1-IT1	0.309376	0.604679
RNFT1	-0.0317167	0.92648
LOC102724759	0.385328	0.786229
LOC102724758	1.43353	0.773435
SLITRK2	-3.08646	0.446612
LOC102724755
LOC102724754	2.46257	0.614021
SLITRK1
SLITRK4	0.347685	0.626844
LOC102724757	0.621609	0.537732
SLITRK3
LOC102724756
SLITRK6	0.154994	0.942409
SLITRK5	0.38973	0.519372
LINGO2	0.915353	0.730211
LINGO1	-1.00312	0.514434
LINGO4
DUT	-0.593856	0.0291681
LINGO3
LOC400347
LOC102724762
LOC102724761
LOC102724764	-1.76908	0.721729
LOC102724763
LOC102724760
MAGOH3P
LOC102724769
LOC642262
PC	0.15465	0.562054
LOC102724766
SLAMF6P1
LOC102724765
LOC102724768	-0.209025	0.963866
LOC102724767
PABPC1L	0.361443	0.378048
MDGA2
MDGA1	0.390342	0.390737
SPG21	0.00984809	0.970721
SPG20	0.349887	0.327937
LOC100506747	1.43353	0.773435
RGSL1
TXNDC11	-0.142453	0.65875
TXNDC12	0.0241913	0.927537
TXNDC15	-0.23288	0.562813
TXNDC16	0.249359	0.406956
TXNDC17	-0.185607	0.529327
MGC45800
LOC100506746	1.04993	0.38499
SLC34A3	-0.0460072	0.941197
HNRNPCP10
SLC34A2	-0.364913	0.939166
CAPNS1P1
LOC100506737	0.39444	0.828372
SLC34A1	-4.04978	0.197644
TIMD4
DLEC1P1
LOC102724704
LOC102724703
MDS2
LOC102724706
LOC102724705	0.752855	0.420148
LOC102724700
LOC102724702	1.43353	0.773435
LOC102724701
OR5E1P
DXO	1.07174	0.00603504
LOC100506734
LOC102724708	0.107771	0.948155
LOC102724707
LOC100506730	-0.475429	0.388886
TMEM72-AS1	-1.24744	0.62829
LOC100506731	1.2765	0.798085
LOC102724709	-0.565778	0.618187
RNF11P1
EPHA10	-0.350158	0.417767
RNF11P2
RP4-753M9.1
KIF9-AS1	0.981538	0.115648
MST1R	0.127101	0.650389
MST1L	-1.48767	0.559462
OSGEP	-0.25755	0.378029
LOC102724715	1.43353	0.773435
LOC102724714
LOC102724717
LOC102724716
LOC102724711	-0.628585	0.736017
LOC102724710
RP11-756H20.1
SI
LOC102724713
SWI5	-0.331379	0.251432
LOC102724712	2.18039	0.656575
DYM	0.00937177	0.977997
LOC102724719	-0.0718746	0.974669
LOC102724718	-1.76908	0.721729
LOC102724720
LOC102724726
LOC102724725
TF	0.492597	0.744203
LOC102724728
TG	0.0815343	0.947772
LOC102724727
LOC102724722
TH	0.897557	0.632988
LOC102724721
LOC102724724
LOC102724723	2.76128	0.559211
AC016629.8	0.89404	0.188039
LOC102724729
LOC100506753	-0.372849	0.847874
PCSK2	-0.809693	0.751195
PCSK1
SLC7A14
PCSK9	3.17609	0.449269
SLC7A13
PCSK7	0.198321	0.47193
SLC7A11	1.43649	0.000777581
SLC7A10	-0.582755	0.679262
PCSK6	0.0149829	0.970523
PCSK5	0.074001	0.860737
PCSK4	-0.66437	0.105598
CLYBL	-0.508701	0.561984
VDAC1P12
VDAC1P11	-3.63224	0.343331
GNGT1	-0.109184	0.953295
VDAC1P10
GNGT2	-0.0204043	0.988468
LOC100421372	0.618808	0.493878
HYAL1	0.0444657	0.930023
HYAL2	-0.276931	0.304506
HYAL3	0.0204352	0.952505
HYAL4	-1.56433	0.643481
MCCD1P2
SSSCA1	-0.399354	0.184384
L3HYPDH	0.21356	0.677861
MCCD1P1	2.46257	0.614021
THUMPD3-AS1	-0.339025	0.477164
LOC100421387
LOC100421386
LOC100421385
G2E3	0.721174	0.0297075
RP11-420A23.1	-0.567367	0.773767
IGHMBP2	-0.021455	0.944185
OR4H12P
LOC100421391
RP11-367N14.2	-1.52923	0.450805
LOC100421390
ALS2CL	-0.121602	0.685709
PLK1S1	0.10315	0.759162
PLEKHG4B	0.716674	0.611463
RP5-921G16.2
LOC497256	0.110188	0.95891
RNY5P10
XG	2.18039	0.656575
LOC100506790
LOC100506791	-0.454799	0.285126
XK
THEMIS2	0.129481	0.664753
GLB1L	-0.388736	0.322686
LBX2-AS1	0.0193284	0.976385
LOC100506797	0.317009	0.898029
LOC101927600
TRBV11-1
TRBV11-2
LOC101927605
LOC101927602	1.22783	0.690356
LOC101927603	-0.485427	0.73496
TRBV11-3
LOC101927608
LOC101927609	-0.133127	0.943198
LOC101927606
AC003958.2
PAMR1	-2.81805	0.556684
LOC101927611
RBPMSLP	-1.76908	0.721729
LOC101927610	-2.58597	0.581221
LOC101927615	-0.0727323	0.912883
LOC101927613
IGHVIII-76-1
DKC1	0.0395233	0.88247
LOC101927617	3.81455	0.23796
AC079610.2	-0.132909	0.952976
LOC101927623	-3.25099	0.400595
LOC101927627
RPL18P10	-0.0910538	0.985401
RPL18P11	-0.596766	0.863972
RPL18P12	1.43353	0.773435
RPL18P13
HCAR2	-2.00848	0.318601
TRGC1
HCAR3	2.01476	0.521393
EBP	-0.547713	0.100547
HCAR1	-0.442113	0.637084
CASP1P1
LOC389465	-0.919714	0.760352
LOC101927628	2.76128	0.559211
CASP1P3
CASP1P2
LOC101927629
TRGC2
LOC101927633	-1.4899	0.76498
LOC101927634
PBX2P1
LOC101927632	0.24767	0.872128
LOC101927638
LOC101927635	-0.370333	0.840916
ECD	0.0187876	0.948558
PHOX2B
PHOX2A
FERP1	0.485669	0.576453
RHPN2P1	1.48019	0.530241
STT3A	0.0417931	0.880223
IGHV3OR16-6	-0.273961	0.803392
IGHV3OR16-7
LOC389473	0.052043	0.982723
IGHV3OR16-8
STT3B	0.0557328	0.852266
ACTL10	-0.326621	0.802805
RP11-85B7.2
LOC101927644
LOC101927645	1.00001	0.49947
EDA	-0.0448355	0.886002
LOC101927649
LOC101927646
LOC101927647	2.86436	0.49171
MEA1	-0.273922	0.320958
RGPD4-AS1
FYTTD1P1	2.18039	0.656575
LOC100132498	2.18039	0.656575
LOC101927656	-0.364913	0.939166
LOC101927654
EED	-0.0413533	0.892768
DARS2	-0.178231	0.634696
LOC101927651
LOC101927652
SGK223	0.0072199	0.980364
AKR1B1P6
AKR1B1P7
HP09025
LOC101927664
AKR1B1P4
LOC101927665	0.563448	0.891395
AKR1B1P5
LOC150776	0.240096	0.467472
AKR1B1P2
AKR1B1P3
IGHV1OR16-1
AKR1B1P1
LOC101927669
STSP1
LOC101927662
ACVR1B	0.143599	0.65736
LOC101927663	0.210294	0.625187
LOC101927660
LOC101927661
ACVR1C	0.352092	0.524329
EFS	1.2765	0.798085
RP11-257I8.2
APOPT1	0.211376	0.554545
MDH1B	-1.19717	0.107566
LOC101927675	-0.364913	0.939166
LOC101927676
EGF	0.270199	0.736644
SWT1	0.15194	0.774191
LOC101927670	2.18039	0.656575
LOC101927673	-0.49076	0.339278
LOC101927674	-1.76908	0.721729
ACVR2B	0.636731	0.193559
ACVR2A	0.646581	0.0548259
OR7K1P
[truncated: 39,767 more rows]

## Sheet: DEG Resul Ilog2FCI>-0.8, p<0.05
id	baseMean	log2FoldChange	lfcSE	stat	pvalue	padj
SNORD121B	0
HTR4	0.42702	-2.31853	4.91385	-0.471836	0.637044	0.999577
SNORD121A	0.691418	-0.78376	4.24107	-0.184802	0.853384	0.999577
HTR6	0
HTR7	102.644	0.614004	0.413936	1.48333	0.137987	0.999577
LOC100132330	0
BBX	335.644	0.392093	0.365353	1.07319	0.283186	0.999577
RP11-48F14.1	0
LOC100421505	0.426399	2.18039	4.90363	0.444647	0.656575	0.999577
WDR83OS	1344.49	-0.374151	0.280211	-1.33524	0.181796	0.999577
LOC100421508	0
LOC100421509	0
DHDH	45.7033	-0.969263	0.609118	-1.59126	0.111552	0.999577
LOC100421504	0
LOC100421503	0
BCR	2202.93	0.128309	0.271897	0.471903	0.636996	0.999577
VOPP1	920.305	-0.153916	0.276579	-0.556501	0.577869	0.999577
LOC100421517	0.213199	1.2765	4.98969	0.255827	0.798085	0.999577
LOC402715	0
LOC100421518	0.742306	1.08603	4.11797	0.263729	0.791989	0.999577
COL13A1	759.307	0.221901	0.279601	0.793635	0.427408	0.999577
TARSL2	306.905	-0.365218	0.323224	-1.12992	0.258509	0.999577
LOC100421511	0.42702	-2.31853	4.91385	-0.471836	0.637044	0.999577
LOC100421510	0
LOC100421513	0
FAM187B2P	1.49302	1.27188	3.05957	0.415706	0.677625	0.999577
LOC100421512	0
HCGVIII-2	0
T	0
LOC100132352	159.623	0.0593274	0.36439	0.162813	0.870666	0.999577
LOC100132354	1.72881	-1.35759	2.72583	-0.498048	0.618451	0.999577
LOC100132356	2.22071	0.760319	2.19674	0.346113	0.729258	0.999577
GTF2IRD2B	6.57184	1.2579	1.35905	0.925568	0.354671	0.999577
SRP72P2	0
LOC100335030	3.32484	-0.790171	1.80578	-0.437578	0.661692	0.999577
SRP72P1	0
LOC100421527	0
LOC100421523	1.052	-0.484942	3.53328	-0.13725	0.890833	0.999577
SPAG5-AS1	4.34243	0.515834	1.58223	0.326017	0.744411	0.999577
LOC100421525	0
DHFR	212.351	-0.823203	0.391722	-2.1015	0.0355972	0.999577
STRC	10.6684	0.264658	1.18733	0.222902	0.823612	0.999577
STRN	1061.54	0.121453	0.395876	0.306795	0.758999	0.999577
LOC100288181	22.549	-0.119848	0.760811	-0.157526	0.87483	0.999577
BBC3	426.759	0.730305	0.466965	1.56394	0.117832	0.999577
MYBPC3	0.528796	2.46257	4.88274	0.504342	0.614021	0.999577
MYBPC1	0.477908	0.0659273	4.96215	0.013286	0.9894	0.999577
MYBPC2	0.264398	1.43353	4.97952	0.287885	0.773435	0.999577
FLJ20021	107.444	-0.408185	0.423948	-0.962817	0.335639	0.999577
BGN	3.48684	-0.590525	1.75709	-0.336081	0.736809	0.999577
LOC100288192	0
TMEFF1	38.5081	0.294478	0.601802	0.489327	0.62461	0.999577
TMEFF2	0.9524	1.16013	3.72669	0.311304	0.755569	0.999577
TRDD2	0
LOC100132306	6.53029	0.419231	1.34467	0.311774	0.755213	0.999577
TRDD3	0
TRDD1	0
RPS7P11	59.4775	-0.47348	0.499113	-0.948642	0.342803	0.999577
RPS7P12	0
RPS7P10	32.6918	-0.432383	0.646761	-0.668536	0.503792	0.999577
LOC642423	57.7264	0.0348837	0.58064	0.060078	0.952093	0.999577
PAXBP1-AS1	15.3786	-0.717227	0.888703	-0.807049	0.419638	0.999577
FLJ44006	0.955506	1.57996	3.4321	0.460349	0.645266	0.999577
STX6	888.11	0.030004	0.275214	0.109021	0.913186	0.999577
STX5	1873.53	-0.156529	0.312659	-0.500637	0.616627	0.999577
STX4	500.824	0.00551569	0.290735	0.0189715	0.984864	0.999577
STX3	912.218	0.494733	0.287773	1.71918	0.0855823	0.999577
BID	286.09	0.0926705	0.351717	0.26348	0.79218	0.999577
STX2	505.047	-0.229371	0.310095	-0.739677	0.459496	0.999577
RPS7P15	0
RPS7P13	0
SPDEF	24.9389	-0.343186	0.722527	-0.474979	0.634802	0.999577
RPS7P14	0
MBD3	853.081	-0.0293971	0.275054	-0.106878	0.914886	0.999577
MBD4	564.158	0.0653595	0.295168	0.221431	0.824756	0.999577
MBD5	95.7875	0.182444	0.513665	0.35518	0.722455	0.999577
GATSL3	163.485	0.0101949	0.382968	0.0266207	0.978762	0.999577
MBD6	671.562	0.105212	0.302778	0.34749	0.728223	0.999577
BIK	88.0167	-0.198976	0.454019	-0.438255	0.661202	0.999577
MBD1	1764.23	0.11993	0.261983	0.457778	0.647112	0.999577
MBD2	372.353	-0.352103	0.306215	-1.14986	0.250203	0.999577
RP11-600K15.1	0
LOC642414	0
PRKRIR	587.492	0.0315716	0.287822	0.109691	0.912654	0.999577
LOC257358	16.1055	0.306506	0.863153	0.3551	0.722515	0.999577
FBXO27	226.784	0.275083	0.340933	0.806854	0.419751	0.999577
FBXO28	435.981	-0.00800247	0.371864	-0.0215199	0.982831	0.999577
FBXO25	384.427	-0.098705	0.32024	-0.308222	0.757913	0.999577
LOC100421574	0.790711	-1.04997	3.7263	-0.281773	0.778118	0.999577
FBXO24	13.3611	-0.42625	0.944709	-0.451197	0.651847	0.999577
MCHR2-AS1	0
FBXO21	1038.15	0.249042	0.314175	0.792685	0.427962	0.999577
FBXO22	787.209	0.0223632	0.27985	0.0799114	0.936308	0.999577
FADS3	1136.98	0.0562436	0.293772	0.191453	0.84817	0.999577
FADS2	883.771	-0.723393	0.283499	-2.55166	0.0107212	0.999577
MYBPHL	0.739201	0.563448	4.12663	0.136539	0.891395	0.999577
FNTA	383.717	0.00917051	0.30699	0.0298723	0.976169	0.999577
FADS6	0.312802	-1.76908	4.96724	-0.356149	0.721729	0.999577
LOC100288146	0
FNTB	98.0819	-0.0503026	0.421709	-0.119283	0.905051	0.999577
RP11-767I20.1	0
FADS1	703.982	0.0196561	0.32793	0.05994	0.952203	0.999577
FBXO18	2556.79	-0.0996934	0.264	-0.377627	0.705708	0.999577
STX8	305.978	0.0983284	0.326401	0.301251	0.763223	0.999577
FBXO16	73.4913	-0.152907	0.468353	-0.326479	0.744062	0.999577
FBXO17	156.195	0.343066	0.378494	0.906396	0.364726	0.999577
STX7	1199.72	-0.104978	0.297879	-0.352419	0.724524	0.999577
FGD5P1	0.526312	-2.58597	4.68811	-0.551602	0.581221	0.999577
FBXO15	3.81913	-2.78838	2.00702	-1.38931	0.164738	0.999577
LOC100288152	198.129	0.161764	0.360478	0.44875	0.653612	0.999577
LOC100421587	0
LOC100288151	0
FBXO10	349.971	0.278364	0.31842	0.874203	0.382008	0.999577
FBXO11	395.233	0.191526	0.336091	0.569862	0.568772	0.999577
MINPP1	1207.6	-0.0803427	0.30901	-0.260001	0.794863	0.999577
LOC100421580	0
LOC642441	19.5476	0.818246	0.794297	1.03015	0.302939	0.999577
LOC100421583	0
BLK	12.9507	1.16418	1.0078	1.15517	0.248019	0.999577
BLM	735.885	-0.327238	0.308434	-1.06096	0.288706	0.999577
IREB2	822.01	-0.160417	0.386476	-0.415077	0.678085	0.999577
LOC100421597	0.477597	2.32711	4.87529	0.477327	0.633129	0.999577
FBXO47	0
FBXO48	100.228	0.112761	0.441788	0.255237	0.79854	0.999577
AC007040.7	9.59715	0.0105534	1.1441	0.00922419	0.99264	0.999577
FBXO45	770.34	-0.00261853	0.305276	-0.00857759	0.993156	0.999577
FBXO46	534.229	0.365578	0.290857	1.2569	0.20879	0.999577
LOC100288162	28.5528	0.0701351	0.690484	0.101574	0.919095	0.999577
FBXO43	43.2278	0.0359744	0.571732	0.0629218	0.949829	0.999577
FBXO44	453.345	-0.29335	0.300215	-0.977134	0.328503	0.999577
FBXO41	360.844	0.143809	0.317243	0.45331	0.650326	0.999577
FBXO42	439.967	-0.0611938	0.295591	-0.207022	0.835993	0.999577
GRAMD4P3	0
FBXO40	0.477908	0.0659273	4.96215	0.013286	0.9894	0.999577
LOC100421591	0
GRAMD4P1	0.639598	2.76128	4.7281	0.584014	0.559211	0.999577
GRAMD4P2	0
GRAMD4P7	0.526002	-0.364913	4.78148	-0.0763181	0.939166	0.999577
LOC642474	0
LOC100421593	0
GRAMD4P8	0
LOC100421595	0
GRAMD4P5	0
GRAMD4P6	0
LOC100421594	0
MBIP	319.1	0.0311575	0.32922	0.0946404	0.9246	0.999577
BMF	330.793	0.333761	0.309558	1.07819	0.28095	0.999577
KIR2DL5B	0
TACC1P1	0
HTR1E	0
HTR1F	0
FBXO38	591.484	-0.460663	0.296881	-1.55168	0.12074	0.999577
OR3A5P	0.213199	1.2765	4.98969	0.255827	0.798085	0.999577
HTR1D	15.4178	0.2213	0.88504	0.250045	0.802552	0.999577
FBXO39	2.22319	2.79046	2.51595	1.10911	0.267385	0.999577
STYX	663.885	-0.236467	0.329995	-0.716576	0.473636	0.999577
HTR1A	0.790711	-1.04997	3.7263	-0.281773	0.778118	0.999577
FBXO36	76.9484	-0.497557	0.486251	-1.02325	0.306189	0.999577
LOC100288175	868.247	-0.121895	0.338876	-0.359705	0.719068	0.999577
HTR1B	0
FBXO34	922.93	-0.105463	0.293303	-0.35957	0.719169	0.999577
RGMB-AS1	9.99785	0.556213	1.1179	0.497551	0.6188	0.999577
FBXO32	179.308	0.499272	0.380411	1.31245	0.189368	0.999577
LOC100288172	2.59963	0.265927	2.02188	0.131525	0.89536	0.999577
BMX	0.213199	1.2765	4.98969	0.255827	0.798085	0.999577
FBXO33	1435.61	-0.0978005	0.289835	-0.337435	0.735789	0.999577
LOC100288170	0
FBXO30	195.362	0.265336	0.373189	0.710997	0.477086	0.999577
FAM90A1	10.2364	0.322212	1.13015	0.285104	0.775564	0.999577
FBXO31	1078.52	0.0578959	0.274617	0.210824	0.833025	0.999577
LOC642461	0
AGAP1-IT1	4.96212	0.70293	1.58482	0.44354	0.657375	0.999577
LOC284933	0
RP5-988G17.1	0
LRRC37BP1	58.2217	-0.0196515	0.509625	-0.0385607	0.969241	0.999577
HTR2B	3.58582	-0.281807	1.7737	-0.15888	0.873763	0.999577
LOC102724971	0
PPWD1	173.129	0.0266609	0.358224	0.0744251	0.940672	0.999577
LOC102724970	7.62012	-0.497976	1.23129	-0.404433	0.685894	0.999577
HTR2C	2.43453	-0.113615	2.05788	-0.0552095	0.955972	0.999577
LOC102724973	0.426709	-0.0910538	4.976	-0.0182986	0.985401	0.999577
LOC102724972	0
HTR2A	0
LOC100421537	0
LOC100421536	2.99743	-0.982296	1.966	-0.499642	0.617327	0.999577
LOC102724979	0
LOC102724978	0
LOC642496	0
LOC102724975	0
LOC100288102	7.66542	-0.781944	1.21454	-0.643821	0.519692	0.999577
LOC102724974	0.639598	2.76128	4.7281	0.584014	0.559211	0.999577
LOC102724977	0
BOC	35.8223	0.000945773	0.621457	0.00152186	0.998786	0.999577
LOC102724976	0.741995	2.95835	4.05326	0.72987	0.46547	0.999577
SPDL1	601.355	0.225063	0.284703	0.790519	0.429225	0.999577
LOC642490	0
MBL2	0
BOK	230.14	-0.0798394	0.367471	-0.217267	0.828	0.999577
SLC36A1	1079.13	0.348304	0.318639	1.0931	0.27435	0.999577
LOC100421549	0
SLC36A3	1.11751	1.87917	3.22997	0.581792	0.560707	0.999577
SLC36A2	16.8747	-0.50546	0.847296	-0.596557	0.550803	0.999577
HTR3E	0.625605	-2.81805	4.79445	-0.587774	0.556684	0.999577
VPS13C	398.158	0.235544	0.424664	0.55466	0.579127	0.999577
VPS13D	632.744	-0.0162311	0.347729	-0.0466774	0.96277	0.999577
DHPS	836.094	-0.242676	0.276634	-0.877245	0.380353	0.999577
VPS13A	626.622	-0.0878375	0.405371	-0.216684	0.828455	0.999577
HTR3C	2.69831	1.19109	2.03063	0.586563	0.557497	0.999577
LOC102724982	0
HTR3D	0
VPS13B	704.108	0.171168	0.359103	0.476656	0.633607	0.999577
LOC100421541	0.690797	2.86436	4.16578	0.687592	0.49171	0.999577
LOC102724981	0
HTR3A	8.84966	0.769817	1.14198	0.674105	0.500245	0.999577
LOC102724984	0
HTR3B	0.213199	1.2765	4.98969	0.255827	0.798085	0.999577
LOC102724983	0
RABGGTB	1701.46	-0.306942	0.283063	-1.08436	0.278206	0.999577
CD24P3	0
RABGGTA	556.744	-0.524562	0.297673	-1.76221	0.0780343	0.999577
CD24P4	1.10351	-1.72414	3.27716	-0.526106	0.598815	0.999577
CD24P1	0
LOC100421548	0
LOC102724980	0
CD24P2	1.70591	2.60608	3.02328	0.862005	0.388685	0.999577
LOC102724989	0
LOC100288115	0
LOC102724986	0
LOC102724985	0
LOC642487	0
LOC102724988	0
C1D	156.632	-0.352065	0.365737	-0.962617	0.33574	0.999577
LOC100288111	0
LOC102724987	0
RP11-157E21.1	0.852797	3.17609	4.19766	0.756635	0.449269	0.999577
LOC257396	121.459	-0.622188	0.394146	-1.57857	0.114435	0.999577
BPI	0
CYP51A1P1	1.632	0.737788	2.73278	0.269978	0.787177	0.999577
C1S	90.6917	-0.0482786	0.521663	-0.0925475	0.926263	0.999577
C1R	104.911	-0.186013	0.41199	-0.451498	0.651631	0.999577
LOC102724993	0
LOC100421552	2.64773	0.131909	1.98502	0.0664523	0.947018	0.999577
KCNQ5-IT1	8.57997	0.747899	1.18358	0.631894	0.527456	0.999577
LOC102724992	0
LOC102724995	0
LOC102724994	0
CYP51A1P3	0
IL2RG	1.78001	-1.24507	2.88299	-0.431868	0.665837	0.999577
CYP51A1P2	2.16951	0.712786	2.25404	0.316225	0.751831	0.999577
LOC100421559	0
LOC102724991	0
LOC100421558	0
LOC102724990	0
LOC100288129	0
CYP1D1P	0
LOC100288125	0
LOC102724997	0
LOC102724996	0
LOC100288123	30.938	0.319998	0.702572	0.455466	0.648774	0.999577
LOC102724999	0
LOC100421550	0
LOC102724998	0
LOC727884	0
SLC36A4	138.75	-0.300444	0.429094	-0.700182	0.483814	0.999577
RP5-1043L13.1	0
OR7E55P	0
OR7E53P	0
GPKOW	208.991	-0.20365	0.346021	-0.588547	0.556165	0.999577
TRDJ2	0
TRDJ3	0
TRDJ1	0
HTR5A	0
LOC100421569	0.741995	2.95835	4.05326	0.72987	0.46547	0.999577
BRE	216.521	-0.839625	0.351923	-2.38582	0.0170411	0.999577
IL2RA	0
ANKRD62P1-PARP4P3	0.426399	2.18039	4.90363	0.444647	0.656575	0.999577
TRDJ4	0
LOC100421561	19.9999	-0.0379365	0.822115	-0.046145	0.963195	0.999577
IL2RB	48.4497	0.323498	0.649599	0.497996	0.618487	0.999577
LOC727896	15.5643	0.36901	0.984912	0.374663	0.707911	0.999577
CDRT15	5.01613	0.0246673	1.51887	0.0162406	0.987042	0.999577
LGALSL	85.7369	0.25323	0.4515	0.560864	0.57489	0.999577
OR2AH1P	0
PEX26	449.747	-0.182063	0.313378	-0.580968	0.561262	0.999577
LOC102724935	12.9075	0.276154	0.993752	0.27789	0.781097	0.999577
LGALS4	3.11319	1.28263	2.06019	0.622578	0.533562	0.999577
C4B	2.87679	-1.04616	2.14989	-0.486613	0.626532	0.999577
C4A	14.7559	1.28302	0.940711	1.36389	0.172604	0.999577
LOC102724934	0
LGALS3	638.216	-0.189643	0.350297	-0.541376	0.588248	0.999577
LGALS2	2.27253	-0.350728	2.1632	-0.162134	0.8712	0.999577
LOC101805489	1.89422	-1.39759	2.54985	-0.548108	0.583618	0.999577
LOC102724937	0
IL36A	0.264398	1.43353	4.97952	0.287885	0.773435	0.999577
LGALS1	13898.1	-0.468748	0.271822	-1.72447	0.0846236	0.999577
HMGN2P46	6.66057	-0.29004	1.3049	-0.222271	0.824103	0.999577
LOC102724936	0
MCIDAS	13.2364	-0.754335	0.985974	-0.765066	0.444232	0.999577
IL36B	0
HMGN2P45	0
LOC102724931	0
LOC102724930	1.79151	-0.790446	2.60971	-0.302887	0.761976	0.999577
HMGN2P44	0
LOC102724933	0
HMGN2P43	0
LOC102724932	0
BSG	16285.4	-0.247336	0.257448	-0.960724	0.336691	0.999577
HMGN2P42	0
LOC100506985	10.428	-0.826561	1.05767	-0.781489	0.434515	0.999577
HMGN2P41	209.754	-0.564885	0.353719	-1.59699	0.110268	0.999577
HMGN2P40	0.5772	-0.209025	4.61393	-0.0453031	0.963866	0.999577
AC002480.3	3.63671	0.109253	1.79402	0.0608981	0.95144	0.999577
LGALS9	42.1266	0.308402	0.664136	0.464366	0.642385	0.999577
LGALS8	537.963	0.250973	0.297304	0.844163	0.398578	0.999577
BSN	383.902	0.349623	0.354459	0.986358	0.323957	0.999577
LOC102724939	0.526002	-0.364913	4.78148	-0.0763181	0.939166	0.999577
LGALS7	0
INHBA-AS1	0
LOC102724938	3.02852	1.80928	2.065	0.876165	0.38094	0.999577
OR7E43P	0
BSX	0.42702	-2.31853	4.91385	-0.471836	0.637044	0.999577
RNU7-8P	0
LOC102724940	0
LOC102724946	0.477908	0.0659273	4.96215	0.013286	0.9894	0.999577
BTC	4.17981	1.07349	1.64307	0.653345	0.513534	0.999577
LOC102724945	0
LOC102724948	0.264398	1.43353	4.97952	0.287885	0.773435	0.999577
BTD	224.001	-0.12001	0.382357	-0.313869	0.753621	0.999577
LOC102724947	0
CFDP1	575.075	-0.14713	0.287486	-0.511782	0.608804	0.999577
LOC102724942	1.1172	3.5617	3.44609	1.03355	0.301348	0.999577
CRISPLD1	8.67709	0.205118	1.16164	0.176576	0.859842	0.999577
LOC102724941	0
CRISPLD2	1639.5	-0.0924772	0.336759	-0.27461	0.783616	0.999577
SUB1	1555.78	-0.0879342	0.26322	-0.334071	0.738326	0.999577
LOC102724944	0
LOC102724943	5.01924	0.121381	1.48029	0.0819986	0.934648	0.999577
LOC100506974	34.6518	0.548227	0.778639	0.704084	0.481381	0.999577
BTK	8.62684	-0.856346	1.27032	-0.67412	0.500235	0.999577
OR5G5P	0
LOC102724949	0
LOC727874	0
DHX8	2165.84	-0.0703232	0.288937	-0.243386	0.807706	0.999577
DHX9	3822.99	-0.307362	0.292159	-1.05203	0.292784	0.999577
LOC727838	0
RP4-684O24.5	0
LOC102724951	0.742306	1.08603	4.11797	0.263729	0.791989	0.999577
LOC102724950	0
NKAIN2	4.3043	-0.838379	1.68323	-0.498077	0.61843	0.999577
LOC102724957	9.14785	0.525672	1.13367	0.46369	0.64287	0.999577
NKAIN1	3.42941	0.600867	1.87726	0.320076	0.74891	0.999577
LOC102724956	0
LOC102724959	0
LOC390282	0
MC2R	0
NKAIN4	1.36481	-1.07118	3.18615	-0.336199	0.736721	0.999577
LOC102724958	0
LOC100288203	26.5115	0.964067	0.711685	1.35463	0.175536	0.999577
NKAIN3	0.426709	-0.0910538	4.976	-0.0182986	0.985401	0.999577
LOC102724953	0
RACGAP1	1802.28	0.0357214	0.270364	0.132123	0.894887	0.999577
LOC102724952	0
LOC102724955	0
LOC102724954	0.21351	-1.4899	4.98382	-0.298947	0.76498	0.999577
OR5G4P	0
OR7E47P	8.0943	-0.19704	1.17611	-0.167536	0.866948	0.999577
RP11-94H18.1	1.05231	-1.84108	3.33136	-0.552652	0.580501	0.999577
SLC10A4	0.312802	-1.76908	4.96724	-0.356149	0.721729	0.999577
BBS2	290.406	-0.19128	0.363276	-0.526541	0.598512	0.999577
SLC10A5	7.31717	-1.18933	1.39161	-0.854643	0.392749	0.999577
BBS1	240.966	0.0836992	0.328416	0.254857	0.798833	0.999577
XBP1	569.897	0.594876	0.379936	1.56573	0.117412	0.999577
SLC10A6	1.0548	1.36763	3.31689	0.412323	0.680103	0.999577
SLC10A7	104.424	0.376864	0.41717	0.903383	0.366323	0.999577
HSD17B1P1	69.1542	0.917435	0.500588	1.83272	0.0668448	0.999577
TRDV2	0
TRDV3	0
SLC10A1	0.7904	0.719905	3.71875	0.193588	0.846499	0.999577
SPDYC	1.36512	-2.29292	3.04185	-0.75379	0.450975	0.999577
RP11-173B14.5	6.88175	-1.09543	1.38963	-0.788289	0.430528	0.999577
SLC10A2	0
SLC10A3	849.072	0.0824977	0.301275	0.273828	0.784216	0.999577
TRDV1	0
LOC102724960	0
SUCO	774.211	0.450049	0.339142	1.32702	0.184501	0.999577
IL36G	1.90791	1.41451	2.38609	0.592814	0.553306	0.999577
LOC102724962	0
LOC102724961	0
LOC102724968	0
LOC102724967	31.9514	0.0925421	0.638811	0.144866	0.884817	0.999577
PEX5L	1.89112	-1.71006	2.60123	-0.657405	0.510921	0.999577
LOC100506990	88.6879	-0.0295942	0.433221	-0.0683121	0.945537	0.999577
LOC102724969	0.213199	1.2765	4.98969	0.255827	0.798085	0.999577
MC1R	55.6416	0.350471	0.613105	0.571632	0.567571	0.999577
LOC102724964	7.13662	-1.07269	1.27517	-0.841216	0.400227	0.999577
LOC102724963	0
LOC102724966	0
LOC100288211	0
LOC102724965	2.2859	3.0617	2.49795	1.22568	0.220318	0.999577
LOC390298	0
SPDYA	1.956	1.17314	2.54562	0.460845	0.64491	0.999577
LOC101805491	0
LOC100506999	0
OR7E46P	0
LOC101927803	3.08595	0.300246	2.10201	0.142837	0.886419	0.999577
LOC101927800	0.690797	2.86436	4.16578	0.687592	0.49171	0.999577
LOC101927801	0.213199	1.2765	4.98969	0.255827	0.798085	0.999577
OR3A4P	0.477597	2.32711	4.87529	0.477327	0.633129	0.999577
C8B	0
C8A	0
MC4R	5.54617	-0.634681	1.41544	-0.448399	0.653865	0.999577
C8G	24.4805	-0.0602462	0.719361	-0.0837496	0.933255	0.999577
SUFU	982.479	0.0875413	0.280839	0.311714	0.755258	0.999577
LOC101927806	5.65791	-1.28636	1.41757	-0.907444	0.364172	0.999577
BBS9	199.201	-0.130196	0.353884	-0.367905	0.712944	0.999577
LOC101927807	0
LOC101927804	26.5977	0.151585	0.69633	0.217692	0.827669	0.999577
LOC101927805	0
BBS7	247.662	-0.0752928	0.335271	-0.224573	0.822311	0.999577
BBS5	222.467	0.118738	0.336867	0.352478	0.72448	0.999577
LOC400043	4.58911	0.308281	1.65037	0.186795	0.851822	0.999577
BBS4	434.535	-0.245954	0.296841	-0.828573	0.407346	0.999577
LOC101927809	7.86586	-0.10059	1.2134	-0.0828994	0.933932	0.999577
LOC101927810	0
ZHX2	57.2961	0.532267	0.517862	1.02782	0.304036	0.999577
PCYT1B	0.21351	-1.4899	4.98382	-0.298947	0.76498	0.999577
PCYT1A	858.221	-0.166278	0.284117	-0.585245	0.558383	0.999577
ZHX3	589.212	-0.195857	0.319944	-0.61216	0.540432	0.999577
LOC101927814	0
LOC101927811	0.526002	-0.364913	4.78148	-0.0763181	0.939166	0.999577
CACYBP	2102.12	-0.0924699	0.265068	-0.348854	0.727199	0.999577
ZHX1	507.832	0.324472	0.376456	0.861912	0.388736	0.999577
RNF144A	0.264398	1.43353	4.97952	0.287885	0.773435	0.999577
LOC102724902	0
RNF144B	148.666	0.425542	0.37886	1.12322	0.261346	0.999577
LOC102724901	1.16622	-0.766961	3.10015	-0.247395	0.804603	0.999577
MC3R	2.22319	2.79046	2.51595	1.10911	0.267385	0.999577
LOC102724904	0
LOC102724903	0.264398	1.43353	4.97952	0.287885	0.773435	0.999577
LOC102724900	0
TAX1BP1	1241.97	0.0632562	0.298462	0.211941	0.832153	0.999577
LOC101927818	0
LOC102724909	0
TAX1BP3	479.033	-0.629756	0.309094	-2.03742	0.0416079	0.999577
LOC101927816	0
LOC102724906	0.264398	1.43353	4.97952	0.287885	0.773435	0.999577
LOC102724905	47.6511	-0.304198	0.763437	-0.398458	0.690293	0.999577
LOC102724908	0
LOC102724907	0
LOC101927820	0
AMDP1	0
LOC101927824	7.23808	-0.46297	1.24848	-0.370827	0.710767	0.999577
LOC101927825	0
LOC101927823	0
RNU7-7P	0
LOC102724913	0
PSMC6P3	0
LOC400061	0
LOC102724912	0
LOC102724915	0
LOC102724914	1.75835	-0.66102	2.61604	-0.25268	0.800516	0.999577
LOC102724911	21.422	0.346348	0.765935	0.45219	0.651132	0.999577
LOC102724910	0.312802	-1.76908	4.96724	-0.356149	0.721729	0.999577
LOC101927826	7.00633	-0.375332	1.30104	-0.288486	0.772974	0.999577
LOC727803	0
RP11-252C15.1	0
LOC102724917	20.5293	0.939377	0.797081	1.17852	0.238589	0.999577
LOC102724916	0
LOC102724919	0.426709	-0.0910538	4.976	-0.0182986	0.985401	0.999577
LOC102724918	3.05827	-3.60764	2.29762	-1.57017	0.116377	0.999577
LOC101927831	0
PEX16	1533.76	-0.221882	0.29964	-0.740494	0.459	0.999577
PEX19	985.599	-0.184647	0.317345	-0.581848	0.560669	0.999577
LOC101927835	0
LOC101927834	0.213199	1.2765	4.98969	0.255827	0.798085	0.999577
MT2P1	3.04831	-0.470477	1.99329	-0.23603	0.813409	0.999577
RNU7-6P	0
PEX10	324.827	-0.758225	0.311169	-2.4367	0.0148219	0.999577
PEX12	121.127	-0.107691	0.397759	-0.270744	0.786588	0.999577
PEX13	466.866	0.0615229	0.299547	0.205387	0.83727	0.999577
PEX14	210.243	-0.277798	0.35304	-0.786874	0.431356	0.999577
PSMC6P2	0
PSMC6P1	55.9691	0.00619209	0.512094	0.0120917	0.990352	0.999577
LOC102724924	0
LOC102724923	0.213199	1.2765	4.98969	0.255827	0.798085	0.999577
LOC102724926	0
LOC102724925	0
LOC102724920	0
LOC102724922	0.526002	-0.364913	4.78148	-0.0763181	0.939166	0.999577
LOC102724921	4.6884	0.242123	1.77542	0.136375	0.891525	0.999577
MC5R	27.8063	-0.282065	0.677981	-0.416036	0.677383	0.999577
LOC101927839	0.625605	-2.81805	4.79445	-0.587774	0.556684	0.999577
LOC101927837	5.32707	-1.25583	1.52262	-0.824785	0.409494	0.999577
LOC101927838	37.0802	0.456501	0.675325	0.675973	0.499058	0.999577
LOC102724928	0
LOC102724927	3.07661	1.64677	1.92684	0.854648	0.392746	0.999577
LOC102724929	0
LOC101927842	0
LOC101927840	0
LOC101927841	16.2314	0.296874	0.907114	0.327273	0.743461	0.999577
LOC101927846	4.18106	-0.196568	1.6171	-0.121556	0.903251	0.999577
LOC101927844	0
INPPL1	678.364	0.230797	0.297812	0.774977	0.438353	0.999577
RBM22P2	5.27401	0.155662	4.60555	0.0337988	0.973038	0.999577
RBM22P1	0
IGF1R	919.566	0.454314	0.319496	1.42197	0.155035	0.999577
PPIP5K1	168.061	-0.35157	0.378511	-0.928824	0.35298	0.999577
PPIP5K2	419.805	-0.112626	0.389172	-0.289399	0.772276	0.999577
MIR6129	0
MIR6127	0
ENPP2	278.685	-0.317947	0.376808	-0.843789	0.398787	0.999577
ENPP1	1086.11	-0.233039	0.281301	-0.828433	0.407425	0.999577
MIR6128	0
LOC101927848	52.313	0.771381	0.629948	1.22452	0.220758	0.999577
ENPP4	264.405	0.0730551	0.375787	0.194406	0.845858	0.999577
MIR6125	0
ENPP3	1.15161	-1.99144	3.49713	-0.56945	0.569051	0.999577
MIR6126	6.9287	-0.471479	1.27706	-0.369192	0.711985	0.999577
ENPP6	0.903996	3.25481	3.73811	0.87071	0.383913	0.999577
ENPP5	56.3016	-0.690026	0.559647	-1.23297	0.217588	0.999577
MIR6124	0.213199	1.2765	4.98969	0.255827	0.798085	0.999577
ENPP7	0
LOC101927853	0.953022	-1.68409	3.44174	-0.489313	0.62462	0.999577
LOC101927854	0.639598	2.76128	4.7281	0.584014	0.559211	0.999577
SNORA59A	1.0548	1.36763	3.31689	0.412323	0.680103	0.999577
LOC101927852	0
SNORA59B	0.312802	-1.76908	4.96724	-0.356149	0.721729	0.999577
LOC101927857	0
CPSF1P1	105.84	0.432069	0.45528	0.949017	0.342612	0.999577
LOC101927858	51.2982	-0.411605	0.589009	-0.69881	0.484671	0.999577
LOC389249	0
LOC101927855	0.312802	-1.76908	4.96724	-0.356149	0.721729	0.999577
LOC101927856	0.213199	1.2765	4.98969	0.255827	0.798085	0.999577
LOC101927850	21.893	0.415634	0.786798	0.52826	0.597319	0.999577
NDFIP2-AS1	0
DHDDS	900.265	-0.235571	0.286949	-0.82095	0.411675	0.999577
LOC101927859	0.691107	0.953807	3.90062	0.244527	0.806823	0.999577
RBMS2P1	5.55145	0.238657	1.45334	0.164213	0.869564	0.999577
LOC101927864	0.477908	0.0659273	4.96215	0.013286	0.9894	0.999577
LOC101927863	3.21	0.121988	2.03859	0.0598397	0.952283	0.999577
LOC101927866	0
HTRA3	97.0747	0.14128	0.422788	0.334163	0.738257	0.999577
LOC101927867	0
HTRA4	0
HTRA1	196.866	-0.858441	0.365468	-2.34888	0.0188297	0.999577
HTRA2	1009.64	0.192592	0.27216	0.707642	0.479168	0.999577
DAPP1	0.21351	-1.4899	4.98382	-0.298947	0.76498	0.999577
RNU7-3P	0.264398	1.43353	4.97952	0.287885	0.773435	0.999577
LOC101927861	0.739201	0.563448	4.12663	0.136539	0.891395	0.999577
AP000472.2	3.02541	1.61934	1.94848	0.831079	0.405929	0.999577
LOC101927875	0
LOC101927874	4.62051	1.91531	1.6331	1.1728	0.240875	0.999577
LOC101927879	0
HULC	0
LOC101927877	0
LOC101927878	0
CHCHD10	154.835	-0.457596	0.403714	-1.13347	0.257018	0.999577
LOC101927871	0
RNU7-2P	0
LOC101927872	0
IGF2R	4693.98	0.293686	0.354065	0.829471	0.406838	0.999577
BSPRY	15.9888	0.145937	0.864124	0.168884	0.865888	0.999577
LOC101927870	1.5439	2.43505	2.89044	0.842451	0.399536	0.999577
RBM22P6	0
RBM22P5	0
RBM22P4	0
RBM22P3	0
OR7M1P	5.87856	0.479282	1.39729	0.343008	0.731593	0.999577
LOC101927886	3.59204	-0.0125	1.80315	-0.00693231	0.994469	0.999577
LOC101927885	0
LOC101927888	0.21351	-1.4899	4.98382	-0.298947	0.76498	0.999577
LOC101927882	0
LOC101927880	0.526002	-0.364913	4.78148	-0.0763181	0.939166	0.999577
LOC101927881	0
CA1	0
CA3	6.5991	0.856488	1.42252	0.60209	0.547114	0.999577
ZIC2	57.9814	0.369584	0.512649	0.72093	0.470953	0.999577
CA2	242.297	0.0641668	0.383634	0.16726	0.867165	0.999577
ZIC3	0
ZIC1	0
CA4	0
CA7	1.00391	-0.132517	3.10471	-0.0426826	0.965955	0.999577
MIR103A2	0
MIR103A1	0
CA6	2.05902	-0.0718746	2.26355	-0.0317531	0.974669	0.999577
CA9	4.28283	0.465251	1.61932	0.287313	0.773873	0.999577
CA8	0.741995	2.95835	4.05326	0.72987	0.46547	0.999577
TMEM189-UBE2V1	722.858	-0.201725	0.279881	-0.720752	0.471062	0.999577
MIR6165	0
SUN3	9.71335	1.34542	1.15027	1.16966	0.242139	0.999577
LOC101927897	0
SUN2	1673.22	0.123658	0.271676	0.455167	0.648989	0.999577
LOC101927898	2.97266	-0.820554	2.07873	-0.394737	0.693037	0.999577
LOC101927895	10.0478	-0.245402	1.08307	-0.226579	0.820751	0.999577
SUN1	3906.83	-0.00470039	0.315325	-0.0149065	0.988107	0.999577
LOC101927896	0.953022	-1.68409	3.44174	-0.489313	0.62462	0.999577
LOC100132260	0
ATP6AP1	2226.94	-0.126191	0.26121	-0.483103	0.629023	0.999577
LOC101927899	0
CAD	2097.1	-0.11373	0.308171	-0.369047	0.712093	0.999577
LOC100132261	5.88655	-1.50429	1.64662	-0.913563	0.360947	0.999577
ATP6AP2	952.615	-0.215056	0.313238	-0.68656	0.49236	0.999577
HUNK	2.53351	0.306656	2.07509	0.14778	0.882517	0.999577
LOC101927890	0
LOC101927894	1.05231	-1.84108	3.33136	-0.552652	0.580501	0.999577
SUN5	0
LOC101927892	0.85373	-1.50482	3.888	-0.387042	0.698725	0.999577
RBM48P1	0
CAT	1383.54	-0.138465	0.285431	-0.485109	0.627599	0.999577
MIR103B2	0
MIR103B1	0
LOC100132268	0
SHANK3	523.562	0.335504	0.343557	0.976559	0.328788	0.999577
SHANK2	76.3767	0.541596	0.472861	1.14536	0.25206	0.999577
SHANK1	64.464	0.555179	0.485768	1.14289	0.253084	0.999577
OR5G1P	0
DAPL1	1.26862	-0.523941	3.00489	-0.174363	0.86158	0.999577
FLJ44087	0.841598	0.839124	3.92858	0.213595	0.830863	0.999577
CBL	1253.96	0.218518	0.357631	0.611016	0.541189	0.999577
SV2C	0.85373	-1.50482	3.888	-0.387042	0.698725	0.999577
SV2B	11.5533	0.113586	1.02446	0.110875	0.911716	0.999577
SV2A	3.66625	0.350065	1.75462	0.19951	0.841864	0.999577
TBX22	0
CBS	0.477597	2.32711	4.87529	0.477327	0.633129	0.999577
TBX21	0.528796	2.46257	4.88274	0.504342	0.614021	0.999577
TBX20	0.264398	1.43353	4.97952	0.287885	0.773435	0.999577
CLVS2	0
CASP3P1	0
CLVS1	0.741995	2.95835	4.05326	0.72987	0.46547	0.999577
MIR6130	0
MIR6131	0
LOC100132280	0
CCK	0.938407	-3.40371	4.05882	-0.838595	0.401697	0.999577
ZIC4	0
ZIC5	0.213199	1.2765	4.98969	0.255827	0.798085	0.999577
SUOX	751.778	-0.419555	0.279938	-1.49874	0.133941	0.999577
TBX19	52.303	0.224073	0.536184	0.417903	0.676018	0.999577
TBX18	1.578	-0.489435	2.98338	-0.164054	0.869689	0.999577
CD2	0.793194	3.04922	4.33674	0.703113	0.481986	0.999577
TBX15	7.25425	0.642175	1.25019	0.513662	0.607488	0.999577
CD4	1.85702	0.597609	2.37851	0.251254	0.801618	0.999577
CCS	910.457	-0.47353	0.329963	-1.4351	0.151259	0.999577
LOC390250	0
RPS16P10	0.639598	2.76128	4.7281	0.584014	0.559211	0.999577
CD6	1.578	-0.489435	2.98338	-0.164054	0.869689	0.999577
LOC390251	0
CD5	5.77461	-0.74773	1.40266	-0.533079	0.593979	0.999577
TBX10	38.8495	0.391567	0.607857	0.644176	0.519461	0.999577
CD7	5.13997	4.17268	1.98007	2.10734	0.0350882	0.999577
LOC390255	0
CD9	2063.61	-0.124571	0.262317	-0.474885	0.634869	0.999577
LOC389273	0
MIR6134	0
MIR6132	0
MNX1-AS1	68.982	0.00288793	0.492291	0.0058663	0.995319	0.999577
MIR6133	0
RPL36AP13	0
CDA	32.4617	0.51952	0.723226	0.718337	0.472549	0.999577
RPL36AP14	0
RPL36AP11	0
RPL36AP12	0
RPL36AP17	0
RPL36AP18	0
RPL36AP15	0.426709	-0.0910538	4.976	-0.0182986	0.985401	0.999577
CLEC10A	0.639598	2.76128	4.7281	0.584014	0.559211	0.999577
RPL36AP16	0
RPL36AP19	0
AC004053.1	1.22021	0.817898	3.3217	0.246228	0.805505	0.999577
SCN11A	2.9456	-0.128973	2.1236	-0.0607329	0.951572	0.999577
RPL36AP20	0
RPL36AP21	0
RPL36AP24	0
RPL36AP25	0
RPL36AP23	0
SSTR5-AS1	3.50332	1.39421	1.80301	0.773265	0.439365	0.999577
RP4-760C5.5	0
RPL36AP28	0
RPL36AP29	0
RPL36AP26	0
CLEC11A	12.7498	0.950369	1.00111	0.949317	0.34246	0.999577
RPL36AP27	0
HUS1	177.107	-0.0356207	0.364567	-0.0977067	0.922165	0.999577
FLJ34503	0.312802	-1.76908	4.96724	-0.356149	0.721729	0.999577
CEL	81.1853	0.234896	0.454987	0.516269	0.605666	0.999577
NUP93	2500.44	-0.0814089	0.260923	-0.312003	0.755038	0.999577
BCAN	111.124	0.507348	0.416227	1.21892	0.222874	0.999577
SCN10A	0.526002	-0.364913	4.78148	-0.0763181	0.939166	0.999577
BCAM	1477.12	-0.297619	0.2849	-1.04465	0.296187	0.999577
LOC100132229	0.741995	2.95835	4.05326	0.72987	0.46547	0.999577
HECW2	19.1967	0.556845	0.812854	0.685049	0.493313	0.999577
HECW1	169.312	0.370373	0.374914	0.98789	0.323207	0.999577
SRFBP1	259.866	0.211383	0.32619	0.648037	0.516961	0.999577
NUP98	4198.57	0.123937	0.286328	0.432852	0.665122	0.999577
RPL36AP31	0
LOC100132223	0
RPL36AP32	0
CFB	82.1497	0.678	1.3951	0.485987	0.626977	0.999577
RPL36AP30	2.28683	0.684992	2.29692	0.298222	0.765534	0.999577
CFD	3.8698	2.06106	1.77635	1.16028	0.245935	0.999577
CFH	210.191	-0.0439941	0.348306	-0.126309	0.899487	0.999577
CFI	1.79183	-1.6197	2.6058	-0.621576	0.534221	0.999577
LOC642502	8.7227	-0.183793	1.14109	-0.161069	0.872039	0.999577
CFP	35.662	-0.200988	0.611151	-0.328868	0.742255	0.999577
RRP7A	4014.21	-0.139094	0.260635	-0.533675	0.593567	0.999577
LOC100132239	0
RRP7B	296.82	0.0224646	0.320283	0.0701398	0.944082	0.999577
NUP85	1116.4	-0.131705	0.27625	-0.476759	0.633534	0.999577
NUP88	1549.45	-0.109067	0.276381	-0.394626	0.693119	0.999577
CGA	0.213199	1.2765	4.98969	0.255827	0.798085	0.999577
CGB	2.32342	0.265	2.16313	0.122507	0.902497	0.999577
C3orf18	328.852	-0.198209	0.318167	-0.62297	0.533304	0.999577
LOC100421409	1.06631	1.80616	3.56509	0.506624	0.612419	0.999577
C3orf17	324.165	0.0828415	0.311428	0.266005	0.790235	0.999577
MCAM	1367.9	-0.087571	0.266365	-0.328763	0.742335	0.999577
LOC100421401	177.881	0.571945	0.405044	1.41206	0.157933	0.999577
LOC100421400	0
CGN	1418.51	0.315374	0.267714	1.17803	0.238786	0.999577
C3orf14	180.502	-0.145497	0.351151	-0.414342	0.678624	0.999577
LOC100421402	9.60038	-0.564492	1.1256	-0.501504	0.616016	0.999577
MCAT	573.482	-0.0781565	0.286604	-0.272699	0.785085	0.999577
LOC100421404	2.64524	-1.03491	2.16872	-0.477196	0.633222	0.999577
LOC100132249	6.7379	-0.0140279	1.33195	-0.0105318	0.991597	0.999577
ZNF559-ZNF177	17.6435	0.635152	0.83818	0.757775	0.448585	0.999577
OR10AH1P	0
LOC100132242	0
RPL36AP10	0
MOCS2	511.928	-0.500887	0.312932	-1.60063	0.109459	0.999577
MOCS3	240.749	-0.450394	0.383909	-1.17318	0.240724	0.999577
TMEM110-MUSTN1	164.848	-0.128278	0.361936	-0.354422	0.723023	0.999577
STON1	47.6765	-0.0830817	0.557049	-0.149146	0.881438	0.999577
CHM	209.982	0.113112	0.408833	0.27667	0.782034	0.999577
STON2	266.804	0.521995	0.322275	1.61972	0.105292	0.999577
MCEE	45.4272	0.583234	0.559217	1.04295	0.296973	0.999577
FGD5-AS1	747.894	-0.252827	0.341769	-0.739761	0.459445	0.999577
RRP12	2463.41	-0.144978	0.267591	-0.54179	0.587963	0.999577
CIC	1370.13	0.186952	0.289611	0.645529	0.518585	0.999577
RP11-397C12.1	0
RRP15	337.35	-0.273463	0.315417	-0.866988	0.385948	0.999577
ZIK1	2.5304	0.091144	2.48114	0.0367347	0.970697	0.999577
EDARADD	0
MIR4659A	0
MIR4659B	0
LOC642513	0
CIT	810.484	-0.514481	0.314184	-1.63752	0.101523	0.999577
SLC9B1P3	0
SLC9B1P2	0
SLC9B1P5	0
SLC9B1P4	0
PLIN4	1071.71	1.33521	0.349394	3.8215	0.000132641	0.33005
PLIN3	3926.57	-0.228411	0.270445	-0.844574	0.398348	0.999577
PLIN2	910.274	-0.0263584	0.389209	-0.0677231	0.946006	0.999577
PLIN1	20.554	0.929183	0.778701	1.19325	0.232773	0.999577
RCCD1	363.02	-0.287078	0.309434	-0.927752	0.353536	0.999577
MOCS1	1234.18	-0.0629547	0.272635	-0.230912	0.817383	0.999577
PLIN5	771.407	0.0184775	0.28433	0.0649863	0.948185	0.999577
TRBV12-1	0
DCAF12L2	0
DCAF12L1	0.426399	2.18039	4.90363	0.444647	0.656575	0.999577
RP11-1072A3.2	19.3583	-0.676353	0.798102	-0.847451	0.396744	0.999577
TRBV12-2	0
TRBV12-3	0
TRBV12-4	0.625605	-2.81805	4.79445	-0.587774	0.556684	0.999577
SLC9B1P1	0
TRBV12-5	0
RASSF10	15.3162	0.0192459	0.914054	0.0210556	0.983201	0.999577
MINOS1	479.483	-0.124997	0.304426	-0.410599	0.681367	0.999577
LOC642550	0
RRP36	521.586	-0.343054	0.312062	-1.09931	0.271631	0.999577
CKB	94.7271	-0.710312	0.44034	-1.6131	0.106723	0.999577
PAIP2	2555.14	-0.150345	0.272058	-0.552621	0.580523	0.999577
ZIM2	0
PAIP1	702.497	-0.0308186	0.286402	-0.107606	0.914308	0.999577
ZIM3	0.312802	-1.76908	4.96724	-0.356149	0.721729	0.999577
BCHE	206.957	-0.058851	0.399069	-0.147471	0.88276	0.999577
HIPK4	26.0257	0.0712834	0.712743	0.100013	0.920334	0.999577
AC020571.3	0.7904	0.719905	3.71875	0.193588	0.846499	0.999577
CKM	9.49175	1.29267	1.12278	1.15132	0.249601	0.999577
MCF2	1.64351	1.11324	2.54997	0.436572	0.662422	0.999577
MOCOS	184.791	0.00825999	0.35227	0.0234479	0.981293	0.999577
G0S2	1092.1	0.0903573	1.50162	0.0601733	0.952018	0.999577
RRP1B	1806.55	-0.0535566	0.320792	-0.166951	0.867408	0.999577
HIPK1	1584.39	0.329117	0.375578	0.876294	0.38087	0.999577
HIPK3	147.85	0.620348	0.430316	1.44161	0.149413	0.999577
HIPK2	241.19	0.128739	0.414807	0.310359	0.756288	0.999577
HERC2P10	0.854041	-3.31065	4.19174	-0.789804	0.429642	0.999577
LOC100134868	10.0556	0.534338	1.06965	0.499546	0.617395	0.999577
FOSB	443.889	0.15297	0.416507	0.367269	0.713419	0.999577
CLC	4.80635	-0.272169	1.50976	-0.180273	0.856939	0.999577
TMEM229A	0
LOC100132202	0.426709	-0.0910538	4.976	-0.0182986	0.985401	0.999577
RNASEH2CP1	0
RBMS1P1	6.03931	1.51574	1.39751	1.0846	0.278098	0.999577
MSX2P1	0.213199	1.2765	4.98969	0.255827	0.798085	0.999577
TMEM229B	18.8822	-0.397621	0.805544	-0.493606	0.621584	0.999577
LOC100506908	0.625605	-2.81805	4.79445	-0.587774	0.556684	0.999577
LOC100506901	25.5711	0.0661424	0.703858	0.0939712	0.925132	0.999577
LOC100421455	0
DNM3OS	1.57832	-1.36868	2.77311	-0.493552	0.621623	0.999577
CLU	6181.38	-0.439667	0.285472	-1.54014	0.123526	0.999577
MT1DP	5.34542	-1.46192	1.47097	-0.993847	0.320297	0.999577
LOC100288268	0
OIP5	138.885	-0.118286	0.376862	-0.313871	0.753619	0.999577
IFNA11P	0
DIO1	3.79871	0.237582	1.78526	0.13308	0.89413	0.999577
LOC100421465	0
DIO2	8.47406	-0.65984	1.24729	-0.52902	0.596791	0.999577
LOC642554	6.66088	-0.483044	1.29969	-0.371661	0.710145	0.999577
DIO3	0.526002	-0.364913	4.78148	-0.0763181	0.939166	0.999577
FAM91A1	2879.94	0.156351	0.38362	0.407566	0.683592	0.999577
LOC100421468	2.00751	0.513081	2.28529	0.224514	0.822357	0.999577
MTNR1A	0.312802	-1.76908	4.96724	-0.356149	0.721729	0.999577
MT1CP	0.312802	-1.76908	4.96724	-0.356149	0.721729	0.999577
MTNR1B	0.213199	1.2765	4.98969	0.255827	0.798085	0.999577
TBCAP1	0.21351	-1.4899	4.98382	-0.298947	0.76498	0.999577
TBCAP2	0
TBCAP3	0.426709	-0.0910538	4.976	-0.0182986	0.985401	0.999577
LOC100421462	0
IFNA12P	0
PMM2P2	0
LOC100506929	0
OR7E62P	0.938407	-3.40371	4.05882	-0.838595	0.401697	0.999577
CNP	2540.26	-0.116556	0.269372	-0.432696	0.665236	0.999577
PMM2P1	0
LOC100421476	0
LOC100421478	0
EDRF1-AS1	2.71261	2.3199	2.22338	1.04341	0.296758	0.999577
RP11-72L22.1	2.86683	1.15976	2.1301	0.544461	0.586124	0.999577
LOC642590	17.3797	-0.30357	0.879734	-0.34507	0.730041	0.999577
LOC100421472	0
LOC100421471	0
LOC100421474	0.312802	-1.76908	4.96724	-0.356149	0.721729	0.999577
CD300LB	1.43279	3.91216	3.10163	1.26133	0.207192	0.999577
CD300LD	0.213199	1.2765	4.98969	0.255827	0.798085	0.999577
LOC100506922	22.4595	0.771539	0.830612	0.928881	0.352951	0.999577
CD300LF	0.7904	0.719905	3.71875	0.193588	0.846499	0.999577
CD300LG	0.426399	2.18039	4.90363	0.444647	0.656575	0.999577
MCL1	6378.66	0.307648	0.252703	1.21743	0.223442	0.999577
LOC400026	0
SRSF10P1	0
TCEANC	19.7927	-0.910674	0.799349	-1.13927	0.254591	0.999577
SRSF10P2	0.21351	-1.4899	4.98382	-0.298947	0.76498	0.999577
LOC642579	0
BCL9	430.743	0.0804385	0.32378	0.248436	0.803797	0.999577
UBOX5	229.738	-0.85705	0.334272	-2.56393	0.0103495	0.999577
OR6C64P	0
BCL6	601.585	0.498545	0.292743	1.70302	0.0885652	0.999577
LOC100421483	0.426399	2.18039	4.90363	0.444647	0.656575	0.999577
LOC100421482	0
CPD	2269.53	0.154172	0.407767	0.378089	0.705365	0.999577
BCL3	134.369	0.430534	0.420688	1.02341	0.306116	0.999577
GLUD1P3	17.7911	0.523008	0.826993	0.632422	0.527111	0.999577
BCL2	56.7512	0.700933	0.514151	1.36328	0.172794	0.999577
LOC400036	1.0548	1.36763	3.31689	0.412323	0.680103	0.999577
GLUD1P4	0
CPE	122.428	0.493983	0.401273	1.23104	0.218308	0.999577
GLUD1P5	0
LOC100506911	0
GLUD1P7	1.85764	-0.768991	2.37528	-0.323748	0.746129	0.999577
OR51H2P	0
LOC100134822	16.566	0.133696	0.849118	0.157453	0.874888	0.999577
GLUD1P8	0
GLUD1P9	0
OSCP1	75.0436	0.138766	0.467202	0.297014	0.766456	0.999577
CPM	2.1692	1.39262	2.4556	0.56712	0.570633	0.999577
LOC100421417	0
RPL36AP55	0
CPP	0.639598	2.76128	4.7281	0.584014	0.559211	0.999577
LOC100421419	5.26914	1.47004	1.65572	0.887857	0.374618	0.999577
CPO	2.1068	0.374261	2.41745	0.154816	0.876966	0.999577
MCM7	6040.2	-0.48109	0.25723	-1.87027	0.0614465	0.999577
LOC100506946	0.213199	1.2765	4.98969	0.255827	0.798085	0.999577
CPQ	46.3259	0.349145	0.580028	0.601945	0.54721	0.999577
COL14A1	2.43515	-1.21971	2.11973	-0.575406	0.565017	0.999577
MCM8	998.668	0.39114	0.283144	1.38142	0.167151	0.999577
MCM9	50.3987	0.394531	0.546838	0.721478	0.470616	0.999577
LOC100421411	0
LOC100421414	0
CPZ	35.3766	0.622614	0.612867	1.0159	0.309675	0.999577
KBTBD13	2.90902	0.215133	1.96463	0.109503	0.912803	0.999577
KBTBD12	0.264398	1.43353	4.97952	0.287885	0.773435	0.999577
OR51H1P	0
SRIP1	0
SRIP2	0
SRIP3	0
CEP170B	2244.98	0.3547	0.274467	1.29232	0.196245	0.999577
LOC100506943	0
LOC100506944	0
TCEB3C	0
OIT3	0.953022	-1.68409	3.44174	-0.489313	0.62462	0.999577
TCEB3B	0
DPRXP5	0
DPRXP4	0
CR2	22.6252	-0.66303	0.764207	-0.867605	0.385611	0.999577
DPRXP3	0.739201	0.563448	4.12663	0.136539	0.891395	0.999577
CR1	0
DPRXP2	0
GGPS1	110.683	-0.701551	0.413251	-1.69764	0.0895757	0.999577
DPRXP1	0
SGIP1	1.5839	0.999267	2.80402	0.356369	0.721564	0.999577
DIS3	1144.72	0.0283671	0.327907	0.0865095	0.931061	0.999577
LOC100506937	0
HMGN2P19	0
HMGN2P18	0
DPRXP7	0
HMGN2P17	0.21351	-1.4899	4.98382	-0.298947	0.76498	0.999577
DPRXP6	0
HMGN2P16	0
OR6C66P	0
HMGN2P15	0
HMGN2P14	0
HMGN2P13	0.213199	1.2765	4.98969	0.255827	0.798085	0.999577
SAPCD2	2683.18	0.000548429	0.260015	0.00210922	0.998317	0.999577
HMGN2P11	0
SAPCD1	53.7466	-0.864924	0.611434	-1.41458	0.15719	0.999577
HMGN2P10	0
LOC100288233	0
XCL2	0
MCM3	2810.52	-0.170031	0.26093	-0.651635	0.514637	0.999577
ST20-MTHFS	13.7276	-0.247782	0.941458	-0.26319	0.792404	0.999577
CRH	0.264398	1.43353	4.97952	0.287885	0.773435	0.999577
XCL1	0.526002	-0.364913	4.78148	-0.0763181	0.939166	0.999577
MCM4	2492.91	-0.277946	0.294852	-0.942663	0.345853	0.999577
MCM5	1805.65	-0.560733	0.281081	-1.99491	0.0460522	0.999577
IGKV3D-7	0
MCM6	924.339	-0.508316	0.303013	-1.67754	0.0934374	0.999577
CRK	2444.18	0.0166905	0.320738	0.0520379	0.958499	0.999577
MCM2	2269.89	-0.49181	0.29351	-1.67561	0.093814	0.999577
RPL36AP35	0
CRP	0
RPL36AP36	0
RPL36AP33	0
RPL36AP34	0
RPL36AP39	0
LOC402634	0.853419	-0.0230691	3.83105	-0.00602161	0.995195	0.999577
RPL36AP37	1401.89	-0.397151	0.28359	-1.40044	0.161381	0.999577
RP11-64I17.1	0
RPL36AP38	0
CRX	0
LOC100288241	0
C1RL-AS1	12.6838	0.859548	0.997389	0.861799	0.388798	0.999577
LOC100421438	1.69191	0.0731671	2.66688	0.0274355	0.978112	0.999577
HMGN2P29	0
LOC100421437	0
HMGN2P28	0.639598	2.76128	4.7281	0.584014	0.559211	0.999577
HMGN2P27	0
HMGN2P26	0
STOX2	111.245	0.544032	0.436672	1.24586	0.212815	0.999577
HMGN2P25	0
HMGN2P24	0
HMGN2P23	0
HMGN2P22	0
HMGN2P21	0
HMGN2P20	0
IL21R	37.7136	0.187207	0.6119	0.305944	0.759647	0.999577
LOC402641	0.528796	2.46257	4.88274	0.504342	0.614021	0.999577
CSK	1796.68	-0.0944233	0.264197	-0.357397	0.720795	0.999577
BCO2	32.2279	0.466861	0.646032	0.722659	0.469889	0.999577
RPL36AP42	954.554	-0.514757	0.299669	-1.71775	0.0858418	0.999577
DKFZp434L192	0
RPL36AP43	1.90853	-0.0199065	2.31529	-0.00859786	0.99314	0.999577
STOX1	42.4365	0.359343	0.579981	0.619577	0.535536	0.999577
RPL36AP40	0
RPL36AP41	0
RPL36AP46	0
SLC35A2	722.151	0.166888	0.289926	0.575623	0.56487	0.999577
SLC35A1	259.519	0.0736709	0.337861	0.218051	0.827389	0.999577
RPL36AP47	0
SLC35A4	1274.98	-0.0683577	0.278348	-0.245584	0.806005	0.999577
RPL36AP44	2.9115	1.35127	1.97606	0.683823	0.494087	0.999577
SLC35A3	571.913	0.360576	0.315134	1.1442	0.252541	0.999577
RPL36AP45	0
PEX12P1	0
RPL36AP48	0
LOC402644	0
RPL36AP49	0
LOC100421444	0
OR6C69P	0
LOC100421446	0
KBTBD11	46.6794	0.275185	0.558987	0.492292	0.622513	0.999577
CPPED1	2.87523	1.18433	2.11364	0.560325	0.575258	0.999577
HMGN2P39	0
MAB21L3	1.33039	3.81455	3.23239	1.1801	0.23796	0.999577
HMGN2P38	0
ASXL1	1018.9	-0.188122	0.305822	-0.615135	0.538465	0.999577
HMGN2P37	0
HMGN2P36	0
HMGN2P35	0.264398	1.43353	4.97952	0.287885	0.773435	0.999577
HMGN2P34	0
HMGN2P33	0
HMGN2P32	0
CTH	250.26	-0.0287849	0.336996	-0.0854161	0.931931	0.999577
ASXL3	3.02262	0.932971	1.9632	0.475229	0.634624	0.999577
MAB21L1	0
HMGN2P31	0
LIFR-AS1	16.8192	-1.05734	0.88315	-1.19723	0.231216	0.999577
ASXL2	586.324	0.239455	0.449936	0.532198	0.594589	0.999577
MAB21L2	0.938407	-3.40371	4.05882	-0.838595	0.401697	0.999577
HMGN2P30	0
RPL36AP50	0
BCOR	316.141	0.343003	0.320984	1.0686	0.285251	0.999577
LOC100506955	0
RPL36AP53	0
RPL36AP54	0.690797	2.86436	4.16578	0.687592	0.49171	0.999577
RPL36AP51	0
OR7E66P	0.312802	-1.76908	4.96724	-0.356149	0.721729	0.999577
RPL36AP52	0
SLC35B3	163.405	0.0144106	0.364025	0.0395868	0.968423	0.999577
SLC35B2	991.311	-0.088333	0.28564	-0.309246	0.757134	0.999577
IL1RN	4.31736	0.879228	1.87288	0.469452	0.638747	0.999577
SLC35B4	378.522	-0.476603	0.388408	-1.22707	0.219797	0.999577
OR5H8P	0.426399	2.18039	4.90363	0.444647	0.656575	0.999577
LOC100506869	0
IL23R	0.312802	-1.76908	4.96724	-0.356149	0.721729	0.999577
SLC35B1	651.444	-0.0348095	0.316126	-0.110113	0.91232	0.999577
OSBPL9P6	0
CALR4P	0
OSBPL9P1	0
OSBPL9P2	0
OSBPL9P3	0
OSBPL9P4	0
MGC45922	2.00782	-0.132909	2.25382	-0.0589703	0.952976	0.999577
LOC727980	9.37629	0.418089	1.10434	0.378586	0.704995	0.999577
ARFIP2	2376.18	-0.377835	0.263887	-1.43181	0.152199	0.999577
ARFIP1	919.444	0.00275099	0.321242	0.00856359	0.993167	0.999577
LOC100506860	9.14196	-1.22666	1.15517	-1.06189	0.288287	0.999577
SLC35A5	216.283	-0.0959733	0.394002	-0.243586	0.807552	0.999577
NDUFS5P7	0
TANGO6	192.135	-0.0657465	0.378449	-0.173726	0.862081	0.999577
OR5H7P	0
LOC100506858	0
IL1R1	46.8175	0.628256	0.548451	1.14551	0.251998	0.999577
IL1R2	5.39537	-0.384203	1.42302	-0.269991	0.787167	0.999577
TANGO2	1390.22	0.0268654	0.264965	0.101392	0.919239	0.999577
LOC100506859	2.81252	0.941847	1.96426	0.479492	0.631589	0.999577
SLC35C2	584.899	-0.00557787	0.313354	-0.0178005	0.985798	0.999577
SLC35C1	453.49	-0.117558	0.309843	-0.379413	0.704381	0.999577
IL23A	76.8115	-0.13574	0.641983	-0.211439	0.832544	0.999577
NDUFS5P1	0
NDUFS5P2	0
OR3B1P	0
NDUFS5P3	0
NDUFS5P4	0
LOC100506851	0
NDUFS5P5	0
SLC35D1	92.6981	0.535583	0.428999	1.24845	0.211868	0.999577
AC079145.4	2.53382	-0.201611	2.03552	-0.0990463	0.921101	0.999577
LOC101927902	11.7574	-0.0644738	1.00287	-0.0642895	0.94874	0.999577
SH2D2A	37.9225	0.122016	0.687963	0.177358	0.859227	0.999577
SLC35D3	0.213199	1.2765	4.98969	0.255827	0.798085	0.999577
SLC35D2	95.5585	0.76453	0.445999	1.7142	0.0864929	0.999577
UBA6-AS1	91.4301	0.86216	0.450104	1.91547	0.0554328	0.999577
OR2AI1P	0
MT1JP	0
RP11-494M8.4	0
LOC101927906	0
LOC101927903	5.97723	0.887175	1.38179	0.642048	0.520842	0.999577
LOC727967	1701.4	-0.377876	0.289872	-1.30359	0.192372	0.999577
LOC101927904	0
OR7E59P	0
LOC100506882	0
LOC101927908	0
LOC100506885	7.35696	0.489698	1.23569	0.396295	0.691888	0.999577
LOC727964	0
XCR1	0.639909	0.814657	4.36026	0.186837	0.851788	0.999577
SLC35E2	56.6216	-0.0464652	0.509062	-0.0912761	0.927273	0.999577
SLC35E1	1973.51	0.0903245	0.287442	0.314235	0.753342	0.999577
LOC101927913	0.264398	1.43353	4.97952	0.287885	0.773435	0.999577
SLC35E4	736.507	0.227852	0.331132	0.688099	0.49139	0.999577
LOC101927910	15.3442	0.146199	1.09124	0.133975	0.893423	0.999577
SLC35E3	128.99	-0.498974	0.410932	-1.21425	0.224652	0.999577
LOC101927911	1.7571	2.64834	2.77375	0.954785	0.339686	0.999577
SH2D1A	0
SH2D1B	9.08018	-0.226925	1.14994	-0.197337	0.843564	0.999577
LOC100288337	0
LOC100506870	42.1148	0.0112928	0.632866	0.017844	0.985763	0.999577
MT1IP	0
LOC101927916	0
OR5H5P	0
LOC727978	2.07053	0.223059	2.26158	0.0986298	0.921432	0.999577
LOC101927915	0
LOC389199	2.60026	-0.709598	2.08604	-0.340164	0.733733	0.999577
LOC101927918	0
LOC101927919	2.684	0.244342	2.1885	0.111648	0.911103	0.999577
SLC35F6	1175.48	-0.246803	0.304226	-0.81125	0.417222	0.999577
MRPS31P1	0
LOC101927920	0
TRIM49D2P	3.73942	-0.173716	1.75864	-0.0987782	0.921314	0.999577
SLC35F3	82.2115	0.0294383	0.452818	0.0650114	0.948165	0.999577
LOC101927923	0.21351	-1.4899	4.98382	-0.298947	0.76498	0.999577
SLC35F2	228.549	0.406039	0.360649	1.12586	0.260227	0.999577
CAB39L	61.8213	0.456159	0.49831	0.915413	0.359975	0.999577
SLC35F5	467.121	0.0663481	0.350319	0.189393	0.849785	0.999577
LOC101927921	0
LOC101927922	0
SLC35F4	4.31662	-0.180724	1.67409	-0.107954	0.914032	0.999577
SLC35F1	0.264398	1.43353	4.97952	0.287885	0.773435	0.999577
LOC100421499	0.213199	1.2765	4.98969	0.255827	0.798085	0.999577
SIPA1L2	500.025	0.508341	0.303424	1.67535	0.0938654	0.999577
MRPS31P4	65.9017	0.0305624	0.480221	0.0636424	0.949255	0.999577
SIPA1L3	1409.51	0.187372	0.343174	0.545998	0.585068	0.999577
MRPS31P5	94.1448	0.364928	0.44316	0.823467	0.410242	0.999577
MRPS31P2	1.16591	0.316702	3.12369	0.101387	0.919243	0.999577
LOC100421490	5.28364	0.259265	1.44831	0.179011	0.857929	0.999577
RP4-777D9.2	3.54831	1.11562	1.89511	0.588682	0.556075	0.999577
SIPA1L1	273.207	0.502609	0.323859	1.55194	0.120677	0.999577
LOC100421494	0
LOC100421493	0
IGHD2-21	0
LOC727944	0
RNA5-8SP3	0
RNA5-8SP2	0
RNA5-8SP5	0
RNA5-8SP4	0
LOC101927929	63.8361	0.619694	0.488443	1.26871	0.204544	0.999577
RNA5-8SP7	0
RNA5-8SP6	0
LOC101927931	2.6356	0.915561	2.20448	0.415318	0.677909	0.999577
LOC101927934	1.69719	4.15461	2.91601	1.42476	0.154227	0.999577
LOC727947	0
SLC35G4	0
LOC101927935	0
SLC35G3	0
SLC35G6	0.639598	2.76128	4.7281	0.584014	0.559211	0.999577
LOC101927932	7.523	0.0994689	1.24886	0.0796476	0.936518	0.999577
LOC101927933	0.213199	1.2765	4.98969	0.255827	0.798085	0.999577
SLC35G5	0
MT1P3	6.21438	0.502972	1.38043	0.364359	0.71559	0.999577
SLC35G2	129.618	0.0495534	0.385488	0.128547	0.897716	0.999577
SLC35G1	121.075	0.116549	0.392641	0.296832	0.766594	0.999577
GLTSCR2	1463.64	0.0397616	0.279346	0.142338	0.886813	0.999577
MT1P1	0
GLTSCR1	342.222	0.0309334	0.312983	0.0988341	0.92127	0.999577
MIR105-2	0
MIR105-1	0
LOC101927939	1.052	-0.484942	3.53328	-0.13725	0.890833	0.999577
LOC101927936	0
MPRIPP1	13.4077	0.415535	0.994551	0.417812	0.676085	0.999577
RPS3AP9	0
LOC101927941	0
AMER1	87.2792	0.822041	0.455035	1.80655	0.070833	0.999577
LOC727919	6.40145	0.326766	1.31529	0.248437	0.803796	0.999577
LOC101927942	0
AMER2	0
AMER3	0.42702	-2.31853	4.91385	-0.471836	0.637044	0.999577
LOC101927940	0
RPS3AP5	1.89112	-1.71006	2.60123	-0.657405	0.510921	0.999577
LOC101927946	0
RPS3AP6	155.824	0.00958287	0.366139	0.0261728	0.97912	0.999577
RPS3AP7	0
ZNRD1-AS1	34.3916	-0.351415	0.624547	-0.562673	0.573658	0.999577
LOC101927943	0
RPS3AP8	0
RGPD6	1.8595	2.72926	2.66994	1.02222	0.306679	0.999577
RPS3AP1	0
RGPD5	6.32102	-0.0404198	1.41253	-0.0286152	0.977171	0.999577
RPS3AP2	0
RGPD8	27.7779	0.726315	0.693954	1.04663	0.295269	0.999577
RPS3AP3	0
RPS3AP4	0
RGPD2	0.639909	0.814657	4.36026	0.186837	0.851788	0.999577
RGPD1	0.64022	-0.925868	4.36833	-0.21195	0.832146	0.999577
AGAP2-AS1	73.1962	-0.695017	0.507392	-1.36978	0.170754	0.999577
RGPD4	7.11111	0.214683	1.40376	0.152935	0.87845	0.999577
RGPD3	8.26779	0.565424	1.23649	0.457281	0.647469	0.999577
BEGAIN	10.8602	-0.379863	1.08038	-0.351602	0.725137	0.999577
TCEAL8	137.378	-0.0784306	0.393892	-0.199117	0.842171	0.999577
TCEAL7	0
TCEAL6	0.264398	1.43353	4.97952	0.287885	0.773435	0.999577
TCEAL5	0
TCEAL4	327.896	0.113513	0.313597	0.361971	0.717373	0.999577
TCEAL3	321.491	-0.175405	0.316909	-0.553486	0.579931	0.999577
TCEAL2	0.264398	1.43353	4.97952	0.287885	0.773435	0.999577
TCEAL1	56.6018	-0.476318	0.535185	-0.890006	0.373462	0.999577
LOC101927949	0.213199	1.2765	4.98969	0.255827	0.798085	0.999577
LOC101927952	1.59541	1.37524	2.71282	0.506942	0.612196	0.999577
LOC101927953	0.528796	2.46257	4.88274	0.504342	0.614021	0.999577
SVIL	821.245	0.303591	0.310731	0.97702	0.328559	0.999577
LOC101927956	0
LOC101927957	2.35441	-1.94875	2.46545	-0.790424	0.42928	0.999577
LOC101927954	0
LOC101927955	1.052	-0.484942	3.53328	-0.13725	0.890833	0.999577
SVIP	31.8925	-0.572291	0.643117	-0.88987	0.373536	0.999577
SPCS3	714.255	-0.152667	0.28323	-0.539022	0.589872	0.999577
SPCS2	364.649	0.0972711	0.316198	0.307627	0.758366	0.999577
SPCS1	1123.42	-0.296093	0.269868	-1.09718	0.272563	0.999577
QPCT	111.564	-0.0744967	0.412226	-0.180718	0.856589	0.999577
LOC101927958	0.264398	1.43353	4.97952	0.287885	0.773435	0.999577
AP1B1P2	5.52845	-0.95362	1.46487	-0.650992	0.515052	0.999577
AP1B1P1	30.9393	0.0822813	0.690738	0.119121	0.90518	0.999577
LOC101927959	0.953333	-3.45711	3.66204	-0.944039	0.345149	0.999577
IGHD2-15	0
NUPL2	139.251	0.27892	0.393236	0.709293	0.478143	0.999577
NUPL1	1096.85	0.115713	0.386082	0.299712	0.764397	0.999577
LOC727930	0
SIPA1	2119.14	-0.221142	0.265035	-0.834389	0.404062	0.999577
LOC101927963	10.2462	-0.248573	1.10821	-0.2243	0.822524	0.999577
SOCS2P2	0.312802	-1.76908	4.96724	-0.356149	0.721729	0.999577
RP11-234B24.2	0.426399	2.18039	4.90363	0.444647	0.656575	0.999577
LOC101927961	0
LOC101927962	0
APOOP5	0
LOC101927967	2.64711	1.1555	2.06251	0.560239	0.575316	0.999577
LOC100132172	0
APOOP4	0
APOOP3	0
APOOP2	3.80151	0.722645	1.75239	0.412376	0.680064	0.999577
LOC100132174	0
APOOP1	0
LOC101927966	1.1032	-0.343702	3.21768	-0.106817	0.914934	0.999577
C3orf65	0.625605	-2.81805	4.79445	-0.587774	0.556684	0.999577
CLEC18C	2.3967	3.14499	2.53212	1.24204	0.214222	0.999577
CLEC18B	18.6723	1.48799	0.881043	1.68889	0.0912397	0.999577
LOC101927960	0
SOCS2P1	0
C3orf67	5.08257	-0.234301	1.46292	-0.16016	0.872755	0.999577
CLEC18A	9.12982	0.488826	1.24529	0.39254	0.694659	0.999577
LOC159007	0
OR5H15	0
OR5H14	0
C3orf62	142.233	0.250324	0.43439	0.576265	0.564436	0.999577
FPGT	282.847	-0.26051	0.3457	-0.753573	0.451106	0.999577
FPGS	915.457	-0.440743	0.282012	-1.56285	0.118087	0.999577
LOC390101	0.21351	-1.4899	4.98382	-0.298947	0.76498	0.999577
GATSL2	132.025	-0.114284	0.474376	-0.240913	0.809622	0.999577
LOC100132179	0
LOC101927974	16.8998	0.494963	0.89863	0.550798	0.581772	0.999577
LOC101927975	0.625605	-2.81805	4.79445	-0.587774	0.556684	0.999577
IGHVII-33-1	0
LOC101927973	0.264398	1.43353	4.97952	0.287885	0.773435	0.999577
FLJ46552	0
LOC101927978	14.3509	0.233535	1.11997	0.208518	0.834824	0.999577
LOC101927971	0.312802	-1.76908	4.96724	-0.356149	0.721729	0.999577
C3orf79	0.213199	1.2765	4.98969	0.255827	0.798085	0.999577
CLEC19A	1.066	3.49784	3.83997	0.910903	0.362346	0.999577
C3orf72	0
C3orf70	1.54453	0.450395	2.74165	0.164279	0.869512	0.999577
SPECC1L	1013.47	-0.384808	0.279905	-1.37478	0.1692	0.999577
TIMELESS	692.562	-0.535876	0.305782	-1.75248	0.0796917	0.999577
LOC149684	0.264398	1.43353	4.97952	0.287885	0.773435	0.999577
NUPR1	4.66892	1.43289	1.58547	0.903766	0.366119	0.999577
LOC101927986	0.528796	2.46257	4.88274	0.504342	0.614021	0.999577
LOC101927984	0
LOC101927989	13.2188	-0.374494	0.993017	-0.377128	0.706079	0.999577
RP11-363G15.2	0
LOC101927988	0
CLEC16A	2164.2	0.171114	0.295668	0.578736	0.562768	0.999577
LOC101927982	0.213199	1.2765	4.98969	0.255827	0.798085	0.999577
CAMSAP1	1582.52	0.06037	0.300707	0.20076	0.840886	0.999577
CAMSAP2	422.118	0.388291	0.401624	0.966803	0.333643	0.999577
C3orf80	6.87626	0.250264	1.2778	0.195855	0.844724	0.999577
C3orf83	4.02684	0.333943	1.66724	0.200297	0.841248	0.999577
C3orf84	0.426709	-0.0910538	4.976	-0.0182986	0.985401	0.999577
NPC1L1	25.9461	0.429147	0.73764	0.581784	0.560712	0.999577
NAGPA-AS1	1.9932	-0.727169	2.53275	-0.287107	0.774031	0.999577
AMELX	0.21351	-1.4899	4.98382	-0.298947	0.76498	0.999577
AMELY	0
LOC101927996	0
LOC101927997	0.264398	1.43353	4.97952	0.287885	0.773435	0.999577
RWDD4P1	10.8925	-0.124796	1.0268	-0.121539	0.903264	0.999577
LOC353194	0.955195	3.32717	3.63785	0.914599	0.360402	0.999577
PNPT1	707.521	-0.102093	0.310193	-0.329127	0.74206	0.999577
LOC101927995	0
RWDD4P2	36.4664	-0.444332	0.606512	-0.732602	0.463801	0.999577
LOC101927998	0.213199	1.2765	4.98969	0.255827	0.798085	0.999577
LOC101927999	10.9757	1.57679	1.05915	1.48874	0.136557	0.999577
CLEC17A	1.2168	1.6793	3.13814	0.535126	0.592563	0.999577
LDLRAD4-AS1	0.528796	2.46257	4.88274	0.504342	0.614021	0.999577
LOC101927993	0
LOC101927991	0
DAK	284.455	-0.41244	0.319866	-1.28942	0.197254	0.999577
CAMSAP3	233.59	0.292804	0.344962	0.848801	0.395992	0.999577
DAP	2314.17	-0.272374	0.275605	-0.988277	0.323017	0.999577
DAO	0.639598	2.76128	4.7281	0.584014	0.559211	0.999577
SKIV2L	1977.63	-0.155936	0.268893	-0.579918	0.56197	0.999577
DNAJC3-AS1	10.6685	0.18162	1.08005	0.168159	0.866458	0.999577
C3orf27	0.426399	2.18039	4.90363	0.444647	0.656575	0.999577
C3orf22	0.426399	2.18039	4.90363	0.444647	0.656575	0.999577
DBI	1316.5	-0.32377	0.269036	-1.20345	0.228804	0.999577
CLEC14A	0
DBH	10.5887	1.00917	1.10674	0.911843	0.361852	0.999577
C3orf20	2.43453	-0.113615	2.05788	-0.0552095	0.955972	0.999577
PEG3-AS1	0
DBP	114.438	-0.217292	0.455967	-0.476552	0.633681	0.999577
DBT	741.671	0.114832	0.302721	0.379332	0.704442	0.999577
LOC102388891	6.36425	0.8956	1.34147	0.667625	0.504373	0.999577
OR5H4P	0
STPG1	254.809	-0.279905	0.333646	-0.838929	0.401509	0.999577
C3orf38	204.804	0.0361531	0.344844	0.104839	0.916503	0.999577
SVOP	6.26496	-1.21371	1.39933	-0.867352	0.385749	0.999577
STPG2	1.06662	0.550675	3.48784	0.157884	0.874548	0.999577
DCD	0
DCC	3.7984	0.576489	1.93187	0.298409	0.765391	0.999577
TAF9BP1	0
C3orf33	36.7685	0.07753	0.645932	0.120028	0.904461	0.999577
C3orf30	0
C3orf36	0
DCK	237.087	-0.334286	0.401999	-0.83156	0.405657	0.999577
DCN	0
C1QTNF9B	28.7446	-0.816667	0.69991	-1.16682	0.243284	0.999577
TAF9BP2	0
C3orf35	4.00943	-0.385813	1.88992	-0.204143	0.838242	0.999577
ZAP70	9.05073	1.07333	1.14567	0.936859	0.348831	0.999577
DCT	10.9599	0.61748	1.0283	0.600488	0.548181	0.999577
OR5H3P	0
DCX	0.625605	-2.81805	4.79445	-0.587774	0.556684	0.999577
DNASE2	673.243	-0.215574	0.288577	-0.747024	0.455049	0.999577
DNASE1	155.332	0.0628161	0.410512	0.153019	0.878384	0.999577
LOC100132146	0
MIR1289-1	0.426709	-0.0910538	4.976	-0.0182986	0.985401	0.999577
MIR1289-2	0
C3orf49	3.3407	2.44312	1.95531	1.24948	0.211489	0.999577
DDC	6.87688	-0.11949	1.26879	-0.0941761	0.924969	0.999577
LOC147004	0
CLEC12A	0
CLEC12B	0.952711	-0.264201	3.39362	-0.0778523	0.937946	0.999577
C3orf43	0
DDO	11.5895	-0.301416	1.04086	-0.289585	0.772134	0.999577
DDN	59.5632	0.312341	0.505836	0.617475	0.536922	0.999577
SNORA18	19.9056	-0.651832	0.798432	-0.816389	0.414277	0.999577
SNORA19	0
DDT	840.6	0.0227808	0.282383	0.0806737	0.935701	0.999577
SNORA17	5.21534	-0.567317	1.507	-0.376456	0.706578	0.999577
LOC100132154	0
SNORA15	1.15161	-1.99144	3.49713	-0.56945	0.569051	0.999577
SNORA12	1.37911	0.729897	2.93053	0.249067	0.803309	0.999577
SNORA13	5.42013	-0.457767	1.52666	-0.299848	0.764293	0.999577
LOC392787	36.4135	0.252267	0.63197	0.399175	0.689764	0.999577
SNORA10	38.5069	-0.57523	0.630271	-0.91267	0.361416	0.999577
SNORA11	0.42702	-2.31853	4.91385	-0.471836	0.637044	0.999577
LOC91450	4.20252	1.75429	1.80219	0.973424	0.330343	0.999577
SNAPC5P1	0
C3orf55	42.2496	-0.0574013	0.573386	-0.100109	0.920258	0.999577
C3orf52	121.438	-0.0132036	0.401899	-0.032853	0.973792	0.999577
DEK	1305.87	-0.0525785	0.291458	-0.180398	0.85684	0.999577
C3orf58	104.854	0.29057	0.444476	0.653736	0.513282	0.999577
C3orf56	0
DES	91.2881	-0.42261	0.443152	-0.953646	0.340263	0.999577
RPL31P49	0.64022	-0.925868	4.36833	-0.21195	0.832146	0.999577
MDC1	767.869	0.0764103	0.303419	0.251831	0.801172	0.999577
RPL31P48	0
LOC101927689	0
SNORA40	45.7545	-0.492271	0.562387	-0.875324	0.381397	0.999577
LOC101927686	0.477908	0.0659273	4.96215	0.013286	0.9894	0.999577
LOC101927687	0
LOC100132570	5.23244	0.237576	1.45358	0.163442	0.870171	0.999577
LOC101927680	1.68071	-1.13757	2.70839	-0.420019	0.674472	0.999577
RPL31P41	0
RPL31P40	0
LOC101927681	1.2652	0.100535	3.26413	0.0307999	0.975429	0.999577
RPL31P43	8.25785	0.707597	1.18322	0.598024	0.549824	0.999577
RPL31P42	0
RPL31P45	0
LOC101927684	0
MIR4666A	0
RPL31P44	0.21351	-1.4899	4.98382	-0.298947	0.76498	0.999577
LOC101927685	2.01061	0.753683	2.32549	0.324097	0.745865	0.999577
RPL31P47	0
MIR4666B	0.42702	-2.31853	4.91385	-0.471836	0.637044	0.999577
RPL31P46	2.7635	3.3567	2.35121	1.42765	0.153393	0.999577
KRTAP3-4P	0
IL4I1	6.35367	0.182858	1.32855	0.137637	0.890527	0.999577
SNORA38	0
RPL31P50	0
SNORA39	1.00391	-0.132517	3.10471	-0.0426826	0.965955	0.999577
LOC100132571	0.852797	3.17609	4.19766	0.756635	0.449269	0.999577
SNORA37	0
SNORA34	0.741995	2.95835	4.05326	0.72987	0.46547	0.999577
TGIF2P1	1.47902	-1.25554	2.80445	-0.447696	0.654373	0.999577
SNORA35	0
SNORA32	6.01787	-0.729064	1.40895	-0.517452	0.60484	0.999577
SNORA33	40.7273	-0.144445	0.650573	-0.222028	0.824292	0.999577
SNORA30	0.526002	-0.364913	4.78148	-0.0763181	0.939166	0.999577
SNORA31	13.4741	-0.0719446	0.94527	-0.0761101	0.939332	0.999577
LOC101927699	7.16988	0.646614	1.29717	0.498482	0.618144	0.999577
RPL31P38	0.426399	2.18039	4.90363	0.444647	0.656575	0.999577
RPL31P37	0
LOC101927697	0.739201	0.563448	4.12663	0.136539	0.891395	0.999577
RPL31P39	0
RPL31P30	0.838804	-1.40455	3.9419	-0.356312	0.721607	0.999577
LOC101927691	0.477597	2.32711	4.87529	0.477327	0.633129	0.999577
RPL31P32	0
RPL31P31	0
LOC101927690	7.46153	1.14814	1.264	0.908339	0.363699	0.999577
RPL31P34	0.426399	2.18039	4.90363	0.444647	0.656575	0.999577
SNORA2A	0
LOC101927695	0
RPL31P33	0
SNORA2B	1.16902	0.723261	3.10392	0.233015	0.81575	0.999577
LOC101927696	34.9038	0.0297793	0.617105	0.0482565	0.961512	0.999577
LOC101927693	0
RPL31P36	0.312802	-1.76908	4.96724	-0.356149	0.721729	0.999577
RPL31P35	0
AR	38.7058	0.245099	0.592629	0.413579	0.679182	0.999577
SNORA29	2.16951	0.712786	2.25404	0.316225	0.751831	0.999577
SNORA27	3.15974	-1.19345	1.87714	-0.635782	0.524919	0.999577
SNORA28	0.213199	1.2765	4.98969	0.255827	0.798085	0.999577
SNORA25	4.27942	0.664337	1.62205	0.409567	0.682123	0.999577
SNORA26	0.938407	-3.40371	4.05882	-0.838595	0.401697	0.999577
SNORA23	0.903996	3.25481	3.73811	0.87071	0.383913	0.999577
SNORA24	0.739823	-3.08646	4.0554	-0.761075	0.446612	0.999577
SNORA21	6.2239	0.715037	1.45473	0.491527	0.623054	0.999577
SNORA22	1.06724	-1.91595	3.5694	-0.536772	0.591425	0.999577
RWDD1P3	0.312802	-1.76908	4.96724	-0.356149	0.721729	0.999577
CGGBP1	658.221	0.192713	0.300467	0.641378	0.521277	0.999577
PHC1P1	69.8126	0.0646897	0.568298	0.11383	0.909372	0.999577
GRID2IP	2.13417	-1.22238	2.63348	-0.46417	0.642526	0.999577
SNORA20	2.38612	0.562371	2.1002	0.267771	0.788876	0.999577
RWDD1P1	0
SNORA61	104.945	-0.44665	0.447995	-0.996998	0.318765	0.999577
SNORA62	16.7742	-0.189246	0.856356	-0.22099	0.8251	0.999577
SNORA60	2.79853	-0.372849	1.94362	-0.191832	0.847874	0.999577
DHH	44.7181	-0.435581	0.560613	-0.776973	0.437175	0.999577
ACTL7A	0
ACTL7B	0
FPR1	3.73352	-0.801946	1.85229	-0.432949	0.665052	0.999577
RPL31P63	0
RPL31P62	0.528796	2.46257	4.88274	0.504342	0.614021	0.999577
FPR3	0
FPR2	4.11431	0.441308	1.70181	0.259317	0.795391	0.999577
SNORA5B	6.48157	0.882073	1.39013	0.634527	0.525737	0.999577
SNORA5C	10.3393	-0.363632	1.09039	-0.333487	0.738767	0.999577
C2	28.8312	1.53888	0.716497	2.14779	0.0317306	0.999577
DYNC2LI1	80.7156	-0.507007	0.4818	-1.05232	0.292653	0.999577
C3	46.6974	0.71811	0.639912	1.1222	0.261777	0.999577
SNORA5A	1.3819	2.24025	2.96718	0.755012	0.450242	0.999577
C5	19.0377	-0.790753	0.810584	-0.975535	0.329295	0.999577
C6	0
C7	0
C9	1.37973	-1.13565	2.89631	-0.392103	0.694982	0.999577
SNORA58	0
SNORA56	0
SNORA57	9.94883	-0.351062	1.08182	-0.32451	0.745552	0.999577
SNORA54	0
SNORA55	3.7671	-1.50102	1.79984	-0.833974	0.404296	0.999577
SNORA52	49.9025	-0.0889228	0.577162	-0.154069	0.877555	0.999577
LOC100132599	0
SNORA53	1.0036	1.27576	3.37194	0.378347	0.705173	0.999577
SNORA50	0.853108	1.39469	3.88238	0.359236	0.719418	0.999577
RPL31P59	0
SNORA51	20.1427	-1.14634	0.810121	-1.41502	0.157062	0.999577
PES1P1	0
PES1P2	0
RPL31P52	0.526312	-2.58597	4.68811	-0.551602	0.581221	0.999577
RPL31P51	0.21351	-1.4899	4.98382	-0.298947	0.76498	0.999577
RPL31P54	0
RPL31P53	0
RPL31P56	0
CP	83.4303	-0.362707	0.453134	-0.800441	0.423455	0.999577
RPL31P55	0
RPL31P58	0
RPL31P57	0
CS	4094.38	0.0552011	0.278203	0.19842	0.842716	0.999577
RPL31P61	0
SNORA49	0.21351	-1.4899	4.98382	-0.298947	0.76498	0.999577
RPL31P60	0
SNORA47	0
SNORA48	23.0079	-0.203999	0.755192	-0.270128	0.787062	0.999577
SNORA45	4.86689	-1.02565	1.52153	-0.674092	0.500253	0.999577
SNORA46	0
SNORA43	1.53239	2.11401	2.87	0.73659	0.461372	0.999577
SNORA44	29.3847	-0.515287	0.707462	-0.72836	0.466393	0.999577
SNORA41	1.41632	-2.18653	3.00419	-0.727826	0.46672	0.999577
DMRTC1B	0.312802	-1.76908	4.96724	-0.356149	0.721729	0.999577
SNORA42	0.904618	0.104356	3.4602	0.030159	0.97594	0.999577
SNORA84	0.741995	2.95835	4.05326	0.72987	0.46547	0.999577
LRSAM1	226.298	-0.0426781	0.342917	-0.124456	0.900954	0.999577
SNORA81	99.773	0.0262651	0.479193	0.054811	0.956289	0.999577
DCAF13P3	1.06724	-1.91595	3.5694	-0.536772	0.591425	0.999577
DCAF13P2	0
SNORA80	0
RPLP1	28807.5	-0.181993	0.307406	-0.592031	0.55383	0.999577
RPLP0	44133.8	-0.329149	0.278377	-1.18239	0.237052	0.999577
QPRT	3.40465	0.673611	1.94127	0.346996	0.728594	0.999577
DCAF13P1	0.477597	2.32711	4.87529	0.477327	0.633129	0.999577
ECSIT	648.883	-0.253407	0.298318	-0.849454	0.395629	0.999577
SNORA7B	1.4812	2.05765	2.8988	0.70983	0.477809	0.999577
IGLV2-33	0
SNORA7A	2.43453	-0.113615	2.05788	-0.0552095	0.955972	0.999577
IGLV2-34	0
RPLP2	15236.3	-0.304192	0.295932	-1.02791	0.30399	0.999577
SNORA78	39.289	-0.0288435	0.632656	-0.0455911	0.963636	0.999577
SNORA79	0.21351	-1.4899	4.98382	-0.298947	0.76498	0.999577
SNORA76	9.92209	-0.273241	1.09553	-0.249415	0.80304	0.999577
SNORA77	0.312802	-1.76908	4.96724	-0.356149	0.721729	0.999577
SNORA75	1.59479	4.07267	2.99002	1.36209	0.17317	0.999577
SNORA72	3.63702	-0.24451	1.7499	-0.139729	0.888874	0.999577
SNORA70	110.274	-0.500796	0.477848	-1.04802	0.294628	0.999577
ACTL6B	0.426399	2.18039	4.90363	0.444647	0.656575	0.999577
ACTL6A	1511.18	-0.268715	0.297069	-0.904553	0.365702	0.999577
SIRT4	159.581	0.197035	0.418661	0.470632	0.637903	0.999577
SIRT5	81.6202	-0.304111	0.448406	-0.678204	0.497642	0.999577
SIRT6	860.817	0.0716953	0.30453	0.23543	0.813875	0.999577
SIRT7	2024.54	0.0109958	0.285652	0.0384938	0.969294	0.999577
F2	9.87771	0.932694	1.15184	0.809739	0.41809	0.999577
F3	2327.59	-0.348497	0.292323	-1.19217	0.233196	0.999577
SIRT1	301.809	0.204055	0.320829	0.636024	0.524761	0.999577
BIVM-ERCC5	205.029	-0.298224	0.344199	-0.866429	0.386255	0.999577
SIRT2	1197.15	-0.114986	0.283398	-0.405741	0.684933	0.999577
F5	5.36065	0.839348	1.46082	0.574575	0.565579	0.999577
SIRT3	349.964	-0.472335	0.310909	-1.51921	0.12871	0.999577
F7	0.426709	-0.0910538	4.976	-0.0182986	0.985401	0.999577
F8	34.9278	-0.569963	0.631825	-0.902089	0.367009	0.999577
BDH2	124.603	-0.510704	0.391097	-1.30583	0.191612	0.999577
F9	0
BDH1	163.059	-0.0831895	0.39224	-0.212088	0.832038	0.999577
CDC42EP5	4.44452	0.870918	1.57799	0.551917	0.581005	0.999577
CDC42EP4	945.261	0.231773	0.289536	0.800498	0.423422	0.999577
TGIF2LX	32.1713	0.057779	0.765105	0.0755177	0.939803	0.999577
CDC42EP3	2345.4	-0.0239074	0.258872	-0.0923524	0.926418	0.999577
OR10AK1P	0
TGIF2LY	0
CDC42EP2	918.898	-0.453716	0.346807	-1.30827	0.190783	0.999577
SNORA69	5.22964	-0.0988517	1.47679	-0.0669368	0.946632	0.999577
CDC42EP1	311.004	0.131566	0.369035	0.356514	0.721455	0.999577
FLJ22447	2.38581	1.1421	2.12194	0.538237	0.590414	0.999577
LOC100132541	0.526002	-0.364913	4.78148	-0.0763181	0.939166	0.999577
SNORA67	86.0465	-0.325217	0.444657	-0.731388	0.464542	0.999577
SNORA68	13.1284	-1.07336	0.977531	-1.09804	0.272189	0.999577
SNORA65	7.43977	-0.452999	1.24407	-0.364126	0.715764	0.999577
LOC100132543	0
SNORA66	11.034	-0.384503	1.08099	-0.355696	0.722068	0.999577
DLD	1239.29	-0.420113	0.316974	-1.32539	0.185043	0.999577
SNORA63	110.3	0.239231	0.447045	0.535139	0.592554	0.999577
MDFI	54.7572	0.297175	0.575922	0.515999	0.605855	0.999577
SNORA64	47.4849	-0.265342	0.543254	-0.488431	0.625245	0.999577
RPL31P27	0
RPL31P26	0
NARSP1	3.32236	-1.90972	1.87897	-1.01636	0.309456	0.999577
FH	1741.29	-0.533231	0.261828	-2.03657	0.0416934	0.999577
RPL31P29	0
RPL31P28	0
ARL14EPL	4.83465	0.986256	1.56383	0.630666	0.528259	0.999577
RPL31P21	0
RPL31P20	0
RPL31P23	0
CCNDBP1	816.178	-0.198591	0.286957	-0.692059	0.4889	0.999577
RPL31P22	0
RPL31P25	0
RPL31P24	0
HLA-DMA	57.6945	-0.229888	0.569862	-0.40341	0.686647	0.999577
HLA-DMB	134.234	-0.209042	0.381179	-0.548409	0.583411	0.999577
OR6C71P	0
DMD	0.528796	2.46257	4.88274	0.504342	0.614021	0.999577
CSMD3	5.54741	0.875069	1.46087	0.599006	0.549169	0.999577
CSMD2	0.890003	-1.26805	3.85583	-0.328866	0.742257	0.999577
GC	0.312802	-1.76908	4.96724	-0.356149	0.721729	0.999577
CSMD1	1.16839	3.62061	3.35658	1.07866	0.280739	0.999577
RPL31P16	0.21351	-1.4899	4.98382	-0.298947	0.76498	0.999577
RPL31P15	0.42702	-2.31853	4.91385	-0.471836	0.637044	0.999577
RPL31P18	0
RPL31P17	0
MDH1	2971.46	-0.315547	0.261535	-1.20652	0.227617	0.999577
GK	54.882	-0.31823	0.534672	-0.595188	0.551718	0.999577
RPL31P19	0
MDH2	6037.35	-0.305726	0.267045	-1.14485	0.252272	0.999577
RPL31P10	0
HNRNPUL2-BSCL2	1498.74	-0.34338	0.263558	-1.30286	0.192621	0.999577
RPL31P12	0
RPL31P11	0.264398	1.43353	4.97952	0.287885	0.773435	0.999577
RPL31P14	0
RPL31P13	0
TTLL7	524.119	0.426475	0.296584	1.43796	0.150445	0.999577
TTLL6	49.9939	-0.521115	0.532529	-0.978566	0.327794	0.999577
LPGAT1P1	0
TTLL5	618.783	0.0915779	0.290899	0.31481	0.752906	0.999577
TTLL4	406.701	0.0761328	0.299453	0.25424	0.79931	0.999577
TTLL3	224.745	0.39037	0.353629	1.1039	0.269638	0.999577
OR6C72P	0
TTLL2	2.118	1.33479	2.68755	0.496656	0.619431	0.999577
TTLL1	177.453	-1.06157	0.40029	-2.65201	0.00800149	0.999577
OR9R1P	0
GGT3P	1.05262	-3.58611	3.50837	-1.02216	0.306706	0.999577
LOC100132562	0.312802	-1.76908	4.96724	-0.356149	0.721729	0.999577
TTLL9	12.978	-0.0807515	0.951565	-0.0848618	0.932371	0.999577
TTLL8	0
IFNA22P	0
LOC102724773	0
HP	0
LOC100421332	0
LOC102724772	0
HR	101.792	0.241797	0.417527	0.579117	0.56251	0.999577
LOC102724775	0
LOC102724774	0.526312	-2.58597	4.68811	-0.551602	0.581221	0.999577
LOC100421336	0
LOC102724771	0.312802	-1.76908	4.96724	-0.356149	0.721729	0.999577
LOC102724770	0
HPGDS	0
LOC102724777	0
ABCB10P1	0
OR6C73P	0
LOC102724776	0
LOC102724779	0
ABCB10P4	0
LOC102724778	0
LOC100421330	0.213199	1.2765	4.98969	0.255827	0.798085	0.999577
ABCB10P3	0
PABPC4L	16.6948	-0.614035	0.868837	-0.706733	0.479733	0.999577
GGT4P	1.25121	-3.81934	3.63105	-1.05186	0.292865	0.999577
HLA-DOA	0.955195	3.32717	3.63785	0.914599	0.360402	0.999577
HLA-DOB	8.96565	-0.0450157	1.20425	-0.0373805	0.970182	0.999577
IK	3298.04	-0.2574	0.271194	-0.949135	0.342552	0.999577
VPS33A	371.082	-0.0265042	0.308927	-0.0857944	0.93163	0.999577
VPS33B	1022.65	-0.0532602	0.288659	-0.184509	0.853614	0.999577
LOC100421344	0
LOC102724784	0
LOC100421343	0
LOC102724783	12.9293	0.140697	0.955005	0.147326	0.882875	0.999577
LOC102724786	0.312802	-1.76908	4.96724	-0.356149	0.721729	0.999577
LOC102724785	0
LOC102724780	0.426709	-0.0910538	4.976	-0.0182986	0.985401	0.999577
LOC100421347	0
LOC102724782	15.8792	0.643162	0.870722	0.738654	0.460117	0.999577
LOC102724781	2.86124	-0.100215	1.91652	-0.0522902	0.958297	0.999577
LOC100421349	0.526002	-0.364913	4.78148	-0.0763181	0.939166	0.999577
LOC102724788	0
LOC102724787	0
LONRF2P2	0
LOC102724789	0
LONRF2P1	0.213199	1.2765	4.98969	0.255827	0.798085	0.999577
RP11-10N16.2	1.2652	0.100535	3.26413	0.0307999	0.975429	0.999577
NSMAF	104.146	0.295548	0.438916	0.673357	0.50072	0.999577
ECSCR	5.34728	-0.320401	1.43179	-0.223777	0.822931	0.999577
LOC102724795	8.11192	-1.69267	1.2345	-1.37114	0.170331	0.999577
DPT	0
LOC102724794	0
LOC102724797	0
LOC102724796	0
LOC102724791	32.9256	0.47072	0.630503	0.746579	0.455318	0.999577
LOC100421358	2.07022	0.849698	2.28768	0.371424	0.710322	0.999577
LOC102724790	0
LOC102724793	0
LOC102724792	12.5152	-1.25494	0.994305	-1.26213	0.206904	0.999577
IGLV2-11	0
LOC102724799	0
IGLV2-14	0
LOC102724798	0
LOC644893	0
LOC727681	0
IGLV2-18	0
MDN1	827.812	0.330731	0.363067	0.910936	0.362329	0.999577
KL	0.426399	2.18039	4.90363	0.444647	0.656575	0.999577
DR1	3046.59	0.241191	0.283608	0.850439	0.395081	0.999577
BDNF	220.702	-0.188271	0.354997	-0.530347	0.595871	0.999577
LOC100421368	0
KY	0.528796	2.46257	4.88274	0.504342	0.614021	0.999577
ZC3HC1	197.189	-0.147218	0.353933	-0.415948	0.677448	0.999577
LOC100132524	0
LOC100421362	0
LOC100421361	0
LOC100421364	0
IGLV2-23	0
MDM2	412.869	0.0114185	0.332919	0.034298	0.97264	0.999577
HLA-DRA	16.1768	-0.15776	0.860464	-0.183343	0.854529	0.999577
MDM4	200.604	0.324122	0.369104	0.878134	0.379871	0.999577
IGLV2-28	0
LOC100132520	0
SNORA80B	14.6625	0.152014	0.973658	0.156127	0.875933	0.999577
MDM1	275.192	-0.116868	0.340634	-0.34309	0.731531	0.999577
RP11-154D17.1	3.28702	1.11158	1.86084	0.597357	0.550269	0.999577
SH2D4A	85.8077	0.380044	0.447622	0.849029	0.395865	0.999577
SH2D4B	31.0548	0.332261	0.698683	0.475553	0.634393	0.999577
GGT8P	1.8483	1.32421	2.65902	0.498007	0.618479	0.999577
LOC100506827	6.90331	2.16078	1.38681	1.5581	0.11921	0.999577
MIR4662A	0
LOC102724731	0
WHSC1L2P	0
MIR4662B	0
LOC642249	0
LOC102724730	5.08412	1.16736	1.4949	0.780894	0.434865	0.999577
LOC102724737	0
LOC102724736	0
LOC102724739	0.839115	-3.25099	3.86765	-0.84056	0.400595	0.999577
LOC102724738	0
LOC102724733	10.4143	-0.0193129	1.05339	-0.0183341	0.985372	0.999577
MB	2.86124	-0.100215	1.91652	-0.0522902	0.958297	0.999577
LOC102724732	0
LOC102724735	0
DSE	355.981	0.681866	0.349926	1.9486	0.0513435	0.999577
LOC102724734	0.890003	-1.26805	3.85583	-0.328866	0.742257	0.999577
MDP1	169.123	-0.384184	0.420435	-0.913777	0.360834	0.999577
SPG11	417.529	0.0762369	0.323781	0.235458	0.813853	0.999577
LOC100421308	0
DSP	1010.57	0.163281	0.337298	0.484084	0.628326	0.999577
LOC100421307	0
LOC100421309	0.739201	0.563448	4.12663	0.136539	0.891395	0.999577
DST	1395.99	0.405746	0.364508	1.11313	0.265651	0.999577
SH2D3A	823.423	-0.146941	0.308099	-0.476927	0.633414	0.999577
SH2D3C	182.516	-0.267733	0.357646	-0.748598	0.4541	0.999577
LOC642236	57.505	-0.0642439	0.526694	-0.121976	0.902918	0.999577
LOC100421300	0
VPS37C	678.84	0.238112	0.280469	0.848979	0.395893	0.999577
CALM2P4	0
LOC102724740	10.4938	2.15564	1.16409	1.85177	0.0640584	0.999577
VPS37D	84.7542	0.125671	0.469872	0.267458	0.789116	0.999577
CALM2P3	0
LOC102724742	0
CALM2P2	26.9413	0.259375	0.740458	0.350289	0.726122	0.999577
VPS37A	451.462	0.0563784	0.303459	0.185786	0.852613	0.999577
LOC102724741	0
VPS37B	1407.81	-0.0597301	0.271084	-0.220338	0.825608	0.999577
CALM2P1	0
LOC100421303	0
LOC100421306	2.32062	-0.500277	2.12477	-0.23545	0.81386	0.999577
LOC102724748	8.74168	0.334212	1.22239	0.273409	0.784539	0.999577
LOC102724747	3.22462	0.473102	1.82941	0.258608	0.795938	0.999577
LOC102724749	0
LOC102724744	12.6709	0.660104	1.04035	0.634502	0.525753	0.999577
LOC102724743	0
VPS26BP1	0
LOC102724746	0
LOC102724745	0
IL6RP1	0
LOC100506811	0
BDP1	363.122	0.182455	0.443346	0.41154	0.680676	0.999577
DTL	632.867	-0.100553	0.329744	-0.304943	0.76041	0.999577
OSTM1-AS1	0
RNFT2	142.579	-0.104494	0.409778	-0.255002	0.798721	0.999577
IFNA20P	0
COL15A1	23.5041	-0.0106317	0.837632	-0.0126926	0.989873	0.999577
LOC100421311	4.67296	0.62316	1.58317	0.393616	0.693864	0.999577
LOC102724751	0
HSD17B14	16.9032	-0.978919	0.889658	-1.10033	0.271188	0.999577
LOC102724750	0
HSD17B13	0.85373	-1.50482	3.888	-0.387042	0.698725	0.999577
LOC102724753	0
LOC102724752	0.42702	-2.31853	4.91385	-0.471836	0.637044	0.999577
HSD17B12	1311.02	-0.132014	0.276528	-0.477399	0.633078	0.999577
HSD17B11	359.241	-0.118515	0.313679	-0.377823	0.705562	0.999577
HSD17B10	1056.74	-0.333405	0.287554	-1.15945	0.246272	0.999577
CRHR1-IT1	41.9318	0.309376	0.597616	0.517683	0.604679	0.999577
RNFT1	199.679	-0.0317167	0.34372	-0.0922747	0.92648	0.999577
LOC102724759	5.54803	0.385328	1.42077	0.271211	0.786229	0.999577
LOC102724758	0.264398	1.43353	4.97952	0.287885	0.773435	0.999577
SLITRK2	0.739823	-3.08646	4.0554	-0.761075	0.446612	0.999577
LOC102724755	0
LOC102724754	0.528796	2.46257	4.88274	0.504342	0.614021	0.999577
SLITRK1	0
SLITRK4	24.5175	0.347685	0.715145	0.486173	0.626844	0.999577
LOC102724757	14.2277	0.621609	1.0087	0.616246	0.537732	0.999577
SLITRK3	0
LOC102724756	0
SLITRK6	2.76505	0.154994	2.14548	0.0722419	0.942409	0.999577
SLITRK5	38.9767	0.38973	0.604876	0.644314	0.519372	0.999577
LINGO2	1.7428	0.915353	2.65439	0.344845	0.730211	0.999577
LINGO1	4.85196	-1.00312	1.53864	-0.651949	0.514434	0.999577
LINGO4	0
DUT	1236.31	-0.593856	0.27226	-2.18121	0.0291681	0.999577
LINGO3	0
LOC400347	0
LOC102724762	0
LOC102724761	0
LOC102724764	0.312802	-1.76908	4.96724	-0.356149	0.721729	0.999577
LOC102724763	0
LOC102724760	0
MAGOH3P	0
LOC102724769	0
LOC642262	0
PC	2006.19	0.15465	0.266734	0.579793	0.562054	0.999577
LOC102724766	0
SLAMF6P1	0
LOC102724765	0
LOC102724768	0.5772	-0.209025	4.61393	-0.0453031	0.963866	0.999577
LOC102724767	0
PABPC1L	646.11	0.361443	0.410032	0.8815	0.378048	0.999577
MDGA2	0
MDGA1	76.4939	0.390342	0.454795	0.858282	0.390737	0.999577
SPG21	1114.33	0.00984809	0.268309	0.0367043	0.970721	0.999577
SPG20	292.028	0.349887	0.357656	0.978277	0.327937	0.999577
LOC100506747	0.264398	1.43353	4.97952	0.287885	0.773435	0.999577
RGSL1	0
TXNDC11	329.011	-0.142453	0.322555	-0.44164	0.65875	0.999577
TXNDC12	1549.23	0.0241913	0.266001	0.0909444	0.927537	0.999577
TXNDC15	115.934	-0.23288	0.402441	-0.578668	0.562813	0.999577
TXNDC16	585.245	0.249359	0.3007	0.829263	0.406956	0.999577
TXNDC17	1815.77	-0.185607	0.295066	-0.629033	0.529327	0.999577
MGC45800	0
LOC100506746	8.30002	1.04993	1.20857	0.868739	0.38499	0.999577
SLC34A3	75.0946	-0.0460072	0.623694	-0.0737657	0.941197	0.999577
HNRNPCP10	0
SLC34A2	0.526002	-0.364913	4.78148	-0.0763181	0.939166	0.999577
CAPNS1P1	0
LOC100506737	4.2648	0.39444	1.81945	0.21679	0.828372	0.999577
SLC34A1	1.46472	-4.04978	3.14353	-1.28829	0.197644	0.999577
TIMD4	0
DLEC1P1	0
LOC102724704	0
LOC102724703	0
MDS2	0
LOC102724706	0
LOC102724705	13.6101	0.752855	0.933873	0.806164	0.420148	0.999577
LOC102724700	0
LOC102724702	0.264398	1.43353	4.97952	0.287885	0.773435	0.999577
LOC102724701	0
OR5E1P	0
DXO	144.096	1.07174	0.390311	2.74587	0.00603504	0.999577
LOC100506734	0
LOC102724708	3.97906	0.107771	1.65741	0.0650237	0.948155	0.999577
LOC102724707	0
LOC100506730	53.163	-0.475429	0.551772	-0.861639	0.388886	0.999577
TMEM72-AS1	1.62951	-1.24744	2.57663	-0.484135	0.62829	0.999577
LOC100506731	0.213199	1.2765	4.98969	0.255827	0.798085	0.999577
LOC102724709	9.99413	-0.565778	1.13514	-0.498422	0.618187	0.999577
RNF11P1	0
EPHA10	95.5146	-0.350158	0.432133	-0.810301	0.417767	0.999577
RNF11P2	0
RP4-753M9.1	0
KIF9-AS1	38.0868	0.981538	0.62387	1.57331	0.115648	0.999577
MST1R	928.669	0.127101	0.280439	0.453222	0.650389	0.999577
MST1L	1.99352	-1.48767	2.54895	-0.583641	0.559462	0.999577
OSGEP	1233.45	-0.25755	0.292161	-0.881534	0.378029	0.999577
LOC102724715	0.264398	1.43353	4.97952	0.287885	0.773435	0.999577
LOC102724714	0
LOC102724717	0
LOC102724716	0
LOC102724711	3.11133	-0.628585	1.8645	-0.337133	0.736017	0.999577
LOC102724710	0
RP11-756H20.1	0
SI	0
LOC102724713	0
SWI5	611.94	-0.331379	0.288941	-1.14688	0.251432	0.999577
LOC102724712	0.426399	2.18039	4.90363	0.444647	0.656575	0.999577
DYM	261.302	0.00937177	0.339798	0.0275804	0.977997	0.999577
LOC102724719	2.05902	-0.0718746	2.26355	-0.0317531	0.974669	0.999577
LOC102724718	0.312802	-1.76908	4.96724	-0.356149	0.721729	0.999577
LOC102724720	0
LOC102724726	0
LOC102724725	0
TF	5.44222	0.492597	1.50968	0.326292	0.744203	0.999577
LOC102724728	0
TG	8.91414	0.0815343	1.2447	0.0655052	0.947772	0.999577
LOC102724727	0
LOC102724722	0
TH	3.22431	0.897557	1.8796	0.477525	0.632988	0.999577
LOC102724721	0
LOC102724724	0
LOC102724723	0.639598	2.76128	4.7281	0.584014	0.559211	0.999577
AC016629.8	28.4628	0.89404	0.679153	1.3164	0.188039	0.999577
LOC102724729	0
LOC100506753	2.79853	-0.372849	1.94362	-0.191832	0.847874	0.999577
PCSK2	1.94201	-0.809693	2.55372	-0.317063	0.751195	0.999577
PCSK1	0
SLC7A14	0
PCSK9	0.852797	3.17609	4.19766	0.756635	0.449269	0.999577
SLC7A13	0
PCSK7	1083.92	0.198321	0.275697	0.719342	0.47193	0.999577
SLC7A11	288.876	1.43649	0.427444	3.36065	0.000777581	0.804081
SLC7A10	6.60658	-0.582755	1.40942	-0.413471	0.679262	0.999577
PCSK6	109.743	0.0149829	0.405464	0.0369525	0.970523	0.999577
PCSK5	107.87	0.074001	0.42181	0.175437	0.860737	0.999577
PCSK4	110.548	-0.66437	0.410536	-1.6183	0.105598	0.999577
CLYBL	16.1055	-0.508701	0.877226	-0.579898	0.561984	0.999577
VDAC1P12	0
VDAC1P11	1.06755	-3.63224	3.83308	-0.947604	0.343331	0.999577
GNGT1	3.37231	-0.109184	1.86416	-0.0585699	0.953295	0.999577
VDAC1P10	0
GNGT2	6.37222	-0.0204043	1.41167	-0.014454	0.988468	0.999577
LOC100421372	15.7502	0.618808	0.904487	0.684154	0.493878	0.999577
HYAL1	57.5445	0.0444657	0.50635	0.0878162	0.930023	0.999577
HYAL2	1257.52	-0.276931	0.269699	-1.02682	0.304506	0.999577
HYAL3	258.211	0.0204352	0.343095	0.0595614	0.952505	0.999577
HYAL4	1.00422	-1.56433	3.37986	-0.462838	0.643481	0.999577
MCCD1P2	0
SSSCA1	1400.53	-0.399354	0.300859	-1.32738	0.184384	0.999577
L3HYPDH	76.3971	0.21356	0.514125	0.415384	0.677861	0.999577
MCCD1P1	0.528796	2.46257	4.88274	0.504342	0.614021	0.999577
THUMPD3-AS1	112.774	-0.339025	0.476914	-0.710871	0.477164	0.999577
LOC100421387	0
LOC100421386	0
LOC100421385	0
G2E3	317.906	0.721174	0.331732	2.17397	0.0297075	0.999577
RP11-420A23.1	2.94592	-0.567367	1.97379	-0.287451	0.773767	0.999577
IGHMBP2	365.651	-0.021455	0.306453	-0.0700107	0.944185	0.999577
OR4H12P	0
LOC100421391	0
RP11-367N14.2	2.69675	-1.52923	2.02796	-0.754073	0.450805	0.999577
LOC100421390	0
ALS2CL	489.072	-0.121602	0.300484	-0.404686	0.685709	0.999577
PLK1S1	250.333	0.10315	0.336453	0.306582	0.759162	0.999577
PLEKHG4B	5.76092	0.716674	1.41082	0.507986	0.611463	0.999577
RP5-921G16.2	0
LOC497256	2.37151	0.110188	2.13867	0.0515217	0.95891	0.999577
RNY5P10	0
XG	0.426399	2.18039	4.90363	0.444647	0.656575	0.999577
LOC100506790	0
LOC100506791	357.144	-0.454799	0.425493	-1.06887	0.285126	0.999577
XK	0
THEMIS2	683.128	0.129481	0.298783	0.43336	0.664753	0.999577
GLB1L	125.648	-0.388736	0.393079	-0.988953	0.322686	0.999577
LBX2-AS1	32.0727	0.0193284	0.652944	0.0296019	0.976385	0.999577
LOC100506797	2.0556	0.317009	2.4737	0.128152	0.898029	0.999577
LOC101927600	0
TRBV11-1	0
TRBV11-2	0
LOC101927605	0
LOC101927602	1.48461	1.22783	3.08212	0.398372	0.690356	0.999577
LOC101927603	5.54276	-0.485427	1.4339	-0.338536	0.73496	0.999577
TRBV11-3	0
LOC101927608	0
LOC101927609	3.01173	-0.133127	1.8684	-0.0712515	0.943198	0.999577
LOC101927606	0
AC003958.2	0
PAMR1	0.625605	-2.81805	4.79445	-0.587774	0.556684	0.999577
LOC101927611	0
RBPMSLP	0.312802	-1.76908	4.96724	-0.356149	0.721729	0.999577
LOC101927610	0.526312	-2.58597	4.68811	-0.551602	0.581221	0.999577
LOC101927615	31.268	-0.0727323	0.66481	-0.109403	0.912883	0.999577
LOC101927613	0
IGHVIII-76-1	0
DKC1	1632.65	0.0395233	0.267341	0.147838	0.88247	0.999577
LOC101927617	1.33039	3.81455	3.23239	1.1801	0.23796	0.999577
AC079610.2	2.00782	-0.132909	2.25382	-0.0589703	0.952976	0.999577
LOC101927623	0.839115	-3.25099	3.86765	-0.84056	0.400595	0.999577
LOC101927627	0
RPL18P10	0.426709	-0.0910538	4.976	-0.0182986	0.985401	0.999577
RPL18P11	1.06693	-0.596766	3.48334	-0.17132	0.863972	0.999577
RPL18P12	0.264398	1.43353	4.97952	0.287885	0.773435	0.999577
RPL18P13	0
HCAR2	3.28609	-2.00848	2.01384	-0.997337	0.318601	0.999577
TRGC1	0
HCAR3	1.2199	2.01476	3.14217	0.6412	0.521393	0.999577
EBP	401.339	-0.547713	0.333522	-1.64221	0.100547	0.999577
HCAR1	13.8326	-0.442113	0.937116	-0.47178	0.637084	0.999577
CASP1P1	0
LOC389465	1.26551	-0.919714	3.01528	-0.305018	0.760352	0.999577
LOC101927628	0.639598	2.76128	4.7281	0.584014	0.559211	0.999577
CASP1P3	0
CASP1P2	0
LOC101927629	0
TRGC2	0
LOC101927633	0.21351	-1.4899	4.98382	-0.298947	0.76498	0.999577
LOC101927634	0
PBX2P1	0
LOC101927632	5.68702	0.24767	1.53874	0.160957	0.872128	0.999577
LOC101927638	0
LOC101927635	3.52622	-0.370333	1.84501	-0.200722	0.840916	0.999577
ECD	530.089	0.0187876	0.291203	0.0645173	0.948558	0.999577
PHOX2B	0
PHOX2A	0
FERP1	16.2156	0.485669	0.869482	0.558573	0.576453	0.999577
RHPN2P1	2.2716	1.48019	2.35835	0.627638	0.530241	0.999577
STT3A	1277.33	0.0417931	0.277352	0.150686	0.880223	0.999577
IGHV3OR16-6	9.67882	-0.273961	1.10043	-0.248959	0.803392	0.999577
IGHV3OR16-7	0
LOC389473	2.11862	0.052043	2.4033	0.0216548	0.982723	0.999577
IGHV3OR16-8	0
STT3B	1929.43	0.0557328	0.299273	0.186227	0.852266	0.999577
ACTL10	7.11205	-0.326621	1.30796	-0.249719	0.802805	0.999577
RP11-85B7.2	0
LOC101927644	0
LOC101927645	5.52575	1.00001	1.48079	0.675324	0.49947	0.999577
EDA	502.402	-0.0448355	0.312736	-0.143365	0.886002	0.999577
LOC101927649	0
LOC101927646	0
LOC101927647	0.690797	2.86436	4.16578	0.687592	0.49171	0.999577
MEA1	1366.78	-0.273922	0.275995	-0.99249	0.320958	0.999577
RGPD4-AS1	0
FYTTD1P1	0.426399	2.18039	4.90363	0.444647	0.656575	0.999577
LOC100132498	0.426399	2.18039	4.90363	0.444647	0.656575	0.999577
LOC101927656	0.526002	-0.364913	4.78148	-0.0763181	0.939166	0.999577
LOC101927654	0
EED	404.073	-0.0413533	0.30677	-0.134802	0.892768	0.999577
DARS2	259.257	-0.178231	0.375122	-0.475128	0.634696	0.999577
LOC101927651	0
LOC101927652	0
SGK223	845.845	0.0072199	0.293345	0.0246123	0.980364	0.999577
AKR1B1P6	0
AKR1B1P7	0
HP09025	0
LOC101927664	0
AKR1B1P4	0
LOC101927665	0.739201	0.563448	4.12663	0.136539	0.891395	0.999577
AKR1B1P5	0
LOC150776	288.905	0.240096	0.330438	0.726599	0.467472	0.999577
AKR1B1P2	0
AKR1B1P3	0
IGHV1OR16-1	0
AKR1B1P1	0
LOC101927669	0
STSP1	0
LOC101927662	0
ACVR1B	328.538	0.143599	0.323742	0.44356	0.65736	0.999577
LOC101927663	90.6486	0.210294	0.430479	0.488513	0.625187	0.999577
LOC101927660	0
LOC101927661	0
ACVR1C	46.0237	0.352092	0.553006	0.636687	0.524329	0.999577
EFS	0.213199	1.2765	4.98969	0.255827	0.798085	0.999577
RP11-257I8.2	0
APOPT1	211.34	0.211376	0.35768	0.590963	0.554545	0.999577
MDH1B	23.1424	-1.19717	0.74394	-1.60923	0.107566	0.999577
LOC101927675	0.526002	-0.364913	4.78148	-0.0763181	0.939166	0.999577
LOC101927676	0
EGF	19.7239	0.270199	0.803445	0.336301	0.736644	0.999577
SWT1	50.7676	0.15194	0.529596	0.286898	0.774191	0.999577
LOC101927670	0.426399	2.18039	4.90363	0.444647	0.656575	0.999577
LOC101927673	60.3761	-0.49076	0.513566	-0.955592	0.339278	0.999577
LOC101927674	0.312802	-1.76908	4.96724	-0.356149	0.721729	0.999577
ACVR2B	81.2171	0.636731	0.489747	1.30012	0.193559	0.999577
ACVR2A	220.464	0.646581	0.336716	1.92025	0.0548259	0.999577
OR7K1P	0
[truncated: 39,767 more rows]

## Sheet: log2FoldChange<-0.8 p<0.05
id	baseMean	log2FoldChange	lfcSE	stat	pvalue	padj
DHFR	212.351	-0.823203	0.391722	-2.1015	0.0355972	0.999577
BRE	216.521	-0.839625	0.351923	-2.38582	0.0170411	0.999577
HTRA1	196.866	-0.858441	0.365468	-2.34888	0.0188297	0.999577
UBOX5	229.738	-0.85705	0.334272	-2.56393	0.0103495	0.999577
TTLL1	177.453	-1.06157	0.40029	-2.65201	0.00800149	0.999577
DKK1	909.671	-1.47788	0.27842	-5.30811	1.10771e-07	0.00143182
LOC101927703	12.8299	-2.13381	1.00836	-2.11613	0.0343339	0.999577
CHMP6	378.736	-0.849935	0.303211	-2.80312	0.00506116	0.999577
MYL12A	2051.15	-0.985754	0.266679	-3.6964	0.000218675	0.389073
SERPINB6	317.489	-1.05625	0.318896	-3.31221	0.000925621	0.879086
C10orf107	7.62033	-3.16921	1.50507	-2.10569	0.0352316	0.999577
RPS26P25	120.518	-0.880749	0.416356	-2.11537	0.0343982	0.999577
PSMG3-AS1	97.6018	-1.03639	0.426167	-2.43189	0.0150203	0.999577
ND2	11553.6	-0.883217	0.281549	-3.13699	0.00170692	0.999577
AC058791.1	83.9345	-1.09714	0.509539	-2.1532	0.0313029	0.999577
HSD17B8	267.254	-0.917282	0.353713	-2.59329	0.00950622	0.999577
BPHL	278.813	-0.841657	0.328472	-2.56234	0.0103969	0.999577
IDI1	2499.13	-0.918207	0.264689	-3.469	0.000522409	0.587187
MEF2BNB	410.323	-1.00125	0.309408	-3.236	0.00121217	0.999577
ITGA2B	144.569	-0.876105	0.3749	-2.3369	0.0194443	0.999577
MTND2P28	515.918	-0.895472	0.318306	-2.81324	0.00490451	0.999577
INSIG1	4819.79	-1.37956	0.304987	-4.52336	6.08665e-06	0.0314704
TUBA1C	12397.7	-1.00768	0.274259	-3.67418	0.000238618	0.389073
TUBA1A	4157.55	-1.20152	0.27395	-4.38591	1.15503e-05	0.0497665
RPL26L1	799.783	-0.839416	0.281925	-2.97744	0.00290663	0.999577
TMEM187	62.7274	-0.993205	0.501134	-1.98191	0.0474889	0.999577
TMEM141	576.717	-0.829973	0.287934	-2.88252	0.00394512	0.999577
EFCAB11	107.005	-0.865377	0.408597	-2.11793	0.0341814	0.999577
ATRIP	388.576	-0.982874	0.347552	-2.82799	0.00468413	0.999577
ACADS	404.406	-0.813666	0.313445	-2.59588	0.00943498	0.999577
RP5-1125A11.1	42.2986	-1.49908	0.589861	-2.54141	0.0110406	0.999577
LOC101928783	618.422	-1.24658	0.336805	-3.7012	0.000214586	0.389073
LOC101928794	11.2637	-2.5493	1.10447	-2.30817	0.0209898	0.999577
NUDT13	57.6117	-1.16233	0.536537	-2.16635	0.0302843	0.999577
MIR614	285.806	-1.1117	0.429566	-2.58795	0.00965492	0.999577
LCE5A	2.92944	-5.05062	2.48497	-2.03247	0.0421062	0.999577
SSR4P1	38.9032	-1.58405	0.620625	-2.55234	0.0107001	0.999577
KLHL3	2.74578	-4.97662	2.46998	-2.01485	0.0439209	0.999577
RRM2	14916.1	-1.07404	0.302299	-3.5529	0.000381013	0.469046
RP5-1120P11.1	43.4966	-1.31905	0.600905	-2.1951	0.0281562	0.999577
RFPL3	103.856	-0.995406	0.434862	-2.28901	0.0220786	0.999577
CYP1A1	256.34	-1.14302	0.45497	-2.51229	0.0119949	0.999577
NIT2	142.991	-0.802755	0.390164	-2.05748	0.03964	0.999577
LOC100287046	7.41926	-4.88732	1.8504	-2.64122	0.00826071	0.999577
KNTC1	1069.91	-0.862419	0.293611	-2.93729	0.00331096	0.999577
ACOX2	378.036	-0.801991	0.324738	-2.46966	0.0135242	0.999577
COX3	14980.8	-1.07912	0.384003	-2.81019	0.00495121	0.999577
UCP2	1205.62	-1.07963	0.294028	-3.67185	0.0002408	0.389073
SREBF1	7695.96	-1.14769	0.407057	-2.81948	0.00481008	0.999577
LINC00467	84.601	-0.876078	0.44477	-1.96973	0.0488691	0.999577
SAT1	6323.12	-1.05771	0.264951	-3.9921	6.54909e-05	0.211634
SMIM1	73.23	-0.974864	0.465003	-2.09647	0.0360407	0.999577
FGFR4	1444.34	-2.16158	0.290053	-7.45238	9.16742e-14	2.36996e-09
GPRC5A	5412.15	-1.23461	0.371521	-3.32313	0.000890148	0.879086
PTPRG-AS1	133.442	-1.11393	0.400594	-2.78069	0.0054243	0.999577
C9orf169	313.235	-1.9992	0.488525	-4.09233	4.27068e-05	0.157722
ATP8	1182	-1.13802	0.307681	-3.6987	0.000216704	0.389073
ATP6	10701.9	-1.06062	0.30977	-3.4239	0.000617302	0.664937
LOC101929333	619.492	-1.12032	0.31452	-3.56199	0.000368053	0.469046
PYCRL	965.115	-0.853083	0.272419	-3.13151	0.00173908	0.999577
CYB5D2	109.511	-0.831865	0.409524	-2.03129	0.0422251	0.999577
C5orf27	76.9183	-0.946281	0.46104	-2.05249	0.040122	0.999577
CCT6B	6.55849	-3.76376	1.6583	-2.26965	0.0232286	0.999577
ADCK1	47.2751	-1.17036	0.589871	-1.9841	0.047245	0.999577
AMACR	62.8843	-1.09101	0.494469	-2.20642	0.0273548	0.999577
LRRC37A17P	235.66	-0.910804	0.415617	-2.19145	0.0284191	0.999577
FABP4	222.392	-1.77742	0.380103	-4.67617	2.92283e-06	0.0188902
HINT2	278.098	-0.943711	0.352571	-2.67666	0.00743601	0.999577
CGREF1	566.404	-0.87804	0.317622	-2.76442	0.00570247	0.999577
