# Supplementary material for: Metformin sensitizes triple-negative breast cancer to histone deacetylase inhibitors by targeting FGFR4
Source: J Biomed Sci. 2025 Mar 17;32:36. doi: 10.1186/s12929-025-01129-7 (PMC11912690; doi:10.1186/s12929-025-01129-7)
Supplement: Supplementary file 2 — Supplementary Material 2: Table S1. Acronym and Full Name. Table S2. SgRNA Sequences of Genes in the CDTSL Library. Table S3. MAGeCK negative P-values for Day 14 CDTSL vs. Day 0, Day 14 CDTSL(+Met) vs. Day 0, Day 14 CDTSL(+Met) vs. Day 14 CDTSL, and the list of 67 metformin-sensitizing genes identified through the three-step screening strategy. Table S4. RNA-seq counts for SAHA vs Ctrl, Metformin vs Ctrl, and Combination vs SAHA. Table S5. Differential analysis results of SAHA vs Control. Table S6. Differential analysis results of Metformin vs Control. Table S7. Differential analysis results of SAHA combined with Metformin vs SAHA alone. Table S8. List of Primers Used for ChIP-qPCR, qPCR, Overexpression, and siRNA Experiments. Table S9. CMap analysis of the gene expression profile in metformin-treated cells assessed whether SAHA (Vorinostat) is a highly sensitive drug after metformin treatment. Table S10. 129 intersection genes between upregulated genes after SAHA treatment and downregulated genes after Metformin treatment. [file 12929_2025_1129_MOESM2_ESM.zip › Supplementary Table S9.xlsx]

## Sheet: Sheet1 vorinostat
id	pert_id	pert_iname	cell_iname	pert_type	pert_idose	pert_itime	nsample	ss_ngene	cc_q75	tas	qc_pass	is_hiq	is_ncs_sig	is_exemplar_sig	is_null_sig	moa	target_name	raw_cs	fdr_q_nlog10（-log10(0.05) = 1.3）（fdr<0.05）	norm_cs(Normalized Connectivity Score)
CPC006_AGS_6H:BRD-K81418486-001-13-7:11.1	BRD-K81418486	vorinostat	AGS	trt_cp	12 uM	6 h	2	395	0.79	0.564862	1	1	1	1	0	HDAC inhibitor	HDAC1|HDAC2|HDAC3|HDAC6|HDAC8|HDAC10|HDAC11|HDAC5|HDAC9	-0.344	15.6536	-1.3439
CPC006_HCT116_6H:BRD-K81418486:10	BRD-K81418486	vorinostat	HCT116	trt_cp	10 uM	6 h	2	330	0.46	0.393973	1	1	1	1	0	HDAC inhibitor	HDAC1|HDAC2|HDAC3|HDAC6|HDAC8|HDAC10|HDAC11|HDAC5|HDAC9	-0.3177	2.3652	-1.241
CPC006_NCIH508_6H:BRD-K81418486-001-13-7:11.1	BRD-K81418486	vorinostat	NCIH508	trt_cp	12 uM	6 h	2	140	0.61	0.295501	0	0	1	1	0	HDAC inhibitor	HDAC1|HDAC2|HDAC3|HDAC6|HDAC8|HDAC10|HDAC11|HDAC5|HDAC9	-0.3164	2.3525	-1.2361
CPC006_H1299_6H:BRD-K81418486-001-13-7:11.1	BRD-K81418486	vorinostat	H1299	trt_cp	12 uM	6 h	2	300	0.71	0.466681	0	0	1	1	0	HDAC inhibitor	HDAC1|HDAC2|HDAC3|HDAC6|HDAC8|HDAC10|HDAC11|HDAC5|HDAC9	-0.3134	2.3229	-1.2244
CPC015_PHH_24H:BRD-K81418486:10	BRD-K81418486	vorinostat	PHH	trt_cp	10 uM	24 h	2	206	0.47	0.314639	0	0	1	1	0	HDAC inhibitor	HDAC1|HDAC2|HDAC3|HDAC6|HDAC8|HDAC10|HDAC11|HDAC5|HDAC9	-0.3022	1.9451	-1.1805
CPC006_NCIH2073_6H:BRD-K81418486:10	BRD-K81418486	vorinostat	NCIH2073	trt_cp	10 uM	6 h	2	363	0.63	0.483564	0	0	1	1	0	HDAC inhibitor	HDAC1|HDAC2|HDAC3|HDAC6|HDAC8|HDAC10|HDAC11|HDAC5|HDAC9	-0.3009	1.9324	-1.1755
CPC006_NOMO1_6H:BRD-K81418486-001-13-7:11.1	BRD-K81418486	vorinostat	NOMO1	trt_cp	12 uM	6 h	2	248	0.73	0.430247	1	1	1	1	0	HDAC inhibitor	HDAC1|HDAC2|HDAC3|HDAC6|HDAC8|HDAC10|HDAC11|HDAC5|HDAC9	-0.3002	1.9061	-1.1726
LJP007_SKL.C_24H:A03	BRD-K81418486	vorinostat	SKL	trt_cp	10 uM	24 h	3	523	0.7296	0.624631	1	1	1	1	0	HDAC inhibitor	HDAC1|HDAC2|HDAC3|HDAC6|HDAC8|HDAC10|HDAC11|HDAC5|HDAC9	-0.2885	1.5904	-1.1269
ERG014_PC3_24H:BRD-K81418486-001-15-2:0.4	BRD-K81418486	vorinostat	PC3	trt_cp	0.37 uM	24 h	3	145	0.52	0.277662	1	1	1	1	0	HDAC inhibitor	HDAC1|HDAC2|HDAC3|HDAC6|HDAC8|HDAC10|HDAC11|HDAC5|HDAC9	-0.2802	1.4446	-1.0947
CPC015_SKB_24H:BRD-K81418486:10	BRD-K81418486	vorinostat	SKB	trt_cp	10 uM	24 h	2	375	0.74	0.532675	0	0	1	1	0	HDAC inhibitor	HDAC1|HDAC2|HDAC3|HDAC6|HDAC8|HDAC10|HDAC11|HDAC5|HDAC9	-0.2709	1.202	-1.0584
AICHI001_NALM6_24H:G16	BRD-K81418486	vorinostat	NALM6	trt_cp	0.125 uM	24 h	3	129	0.31	0.202212	1	1	1	1	0	HDAC inhibitor	HDAC1|HDAC2|HDAC3|HDAC6|HDAC8|HDAC10|HDAC11|HDAC5|HDAC9	-0.2588	0.8894	-1.011
ASG003_U2OS_48H:F05	BRD-K81418486	vorinostat	U2OS	trt_cp	1.11 uM	48 h	5	230	0.5003	0.343012	1	1	1	1	0	HDAC inhibitor	HDAC1|HDAC2|HDAC3|HDAC6|HDAC8|HDAC10|HDAC11|HDAC5|HDAC9	-0.2583	0.8772	-1.009
AICHI001_K562_24H:G16	BRD-K81418486	vorinostat	K562	trt_cp	0.125 uM	24 h	3	158	0.38	0.247771	1	1	1	1	0	HDAC inhibitor	HDAC1|HDAC2|HDAC3|HDAC6|HDAC8|HDAC10|HDAC11|HDAC5|HDAC9	-0.2579	0.8772	-1.0075
PCLB002_A549_24H:BRD-K81418486:0.04	BRD-K81418486	vorinostat	A549	trt_cp	0.04 uM	24 h	3	250	0.37	0.30754	1	1	1	1	0	HDAC inhibitor	HDAC1|HDAC2|HDAC3|HDAC6|HDAC8|HDAC10|HDAC11|HDAC5|HDAC9	-0.2398	0.5311	-0.9369
ABY001_SKBR3_XH:BRD-K81418486:0.625:24	BRD-K81418486	vorinostat	SKBR3	trt_cp	0.66 uM	24 h	3	348	0.65	0.480924	1	1	1	1	0	HDAC inhibitor	HDAC1|HDAC2|HDAC3|HDAC6|HDAC8|HDAC10|HDAC11|HDAC5|HDAC9	0	0	0
AICHI001_TMD8_24H:G16	BRD-K81418486	vorinostat	TMD8	trt_cp	0.125 uM	24 h	3	105	0.37	0.199309	1	1	1	1	0	HDAC inhibitor	HDAC1|HDAC2|HDAC3|HDAC6|HDAC8|HDAC10|HDAC11|HDAC5|HDAC9	0	0	0
AICHI002_MINO_24H:G15	BRD-K81418486	vorinostat	MINO	trt_cp	0.66 uM	24 h	3	408	0.5	0.456715	1	1	1	1	0	HDAC inhibitor	HDAC1|HDAC2|HDAC3|HDAC6|HDAC8|HDAC10|HDAC11|HDAC5|HDAC9	0	0	0
AICHI002_OCILY19_24H:G17	BRD-K81418486	vorinostat	OCILY19	trt_cp	0.04 uM	24 h	2	98	0.41	0.202692	0	0	1	1	0	HDAC inhibitor	HDAC1|HDAC2|HDAC3|HDAC6|HDAC8|HDAC10|HDAC11|HDAC5|HDAC9	0	0	0
AICHI002_SKMEL5_24H:G15	BRD-K81418486	vorinostat	SKMEL5	trt_cp	0.66 uM	24 h	3	256	0.47	0.350751	1	1	1	1	0	HDAC inhibitor	HDAC1|HDAC2|HDAC3|HDAC6|HDAC8|HDAC10|HDAC11|HDAC5|HDAC9	0	0	0
CPC006_NCIH596_6H:BRD-K81418486-001-13-7:11.1	BRD-K81418486	vorinostat	NCIH596	trt_cp	12 uM	6 h	2	335	0.53	0.42608	0	0	1	1	0	HDAC inhibitor	HDAC1|HDAC2|HDAC3|HDAC6|HDAC8|HDAC10|HDAC11|HDAC5|HDAC9	0	0	0
CPC006_SW480_6H:BRD-K81418486-001-13-7:11.1	BRD-K81418486	vorinostat	SW480	trt_cp	12 uM	6 h	2	211	0.44	0.308105	0	0	1	1	0	HDAC inhibitor	HDAC1|HDAC2|HDAC3|HDAC6|HDAC8|HDAC10|HDAC11|HDAC5|HDAC9	0	0	0
CPC006_U937_6H:BRD-K81418486:10	BRD-K81418486	vorinostat	U937	trt_cp	10 uM	6 h	2	468	0.71	0.582885	1	1	1	1	0	HDAC inhibitor	HDAC1|HDAC2|HDAC3|HDAC6|HDAC8|HDAC10|HDAC11|HDAC5|HDAC9	0	0	0
CRCGN005_HEPG2_24H:BRD-K81418486:0.24	BRD-K81418486	vorinostat	HEPG2	trt_cp	0.25 uM	24 h	3	327	0.54	0.424914	1	1	1	1	0	HDAC inhibitor	HDAC1|HDAC2|HDAC3|HDAC6|HDAC8|HDAC10|HDAC11|HDAC5|HDAC9	0	0	0
CRCGN015_MCF10A_48H:BRD-K81418486:1.11111	BRD-K81418486	vorinostat	MCF10A	trt_cp	1.11 uM	48 h	3	493	0.66	0.576801	1	1	1	1	0	HDAC inhibitor	HDAC1|HDAC2|HDAC3|HDAC6|HDAC8|HDAC10|HDAC11|HDAC5|HDAC9	0	0	0
CVD001_HUH7_24H:BRD-K81418486:10	BRD-K81418486	vorinostat	HUH7	trt_cp	10 uM	24 h	3	591	0.82	0.703933	0	0	1	1	0	HDAC inhibitor	HDAC1|HDAC2|HDAC3|HDAC6|HDAC8|HDAC10|HDAC11|HDAC5|HDAC9	0	0	0
DOS042_A375_24H:BRD-K81418486:0.5	BRD-K81418486	vorinostat	A375	trt_cp	0.5 uM	24 h	2	183	0.14	0.161853	0	0	1	1	0	HDAC inhibitor	HDAC1|HDAC2|HDAC3|HDAC6|HDAC8|HDAC10|HDAC11|HDAC5|HDAC9	0	0	0
DOS046_MCF7_24H:BRD-K81418486:0.5	BRD-K81418486	vorinostat	MCF7	trt_cp	0.5 uM	24 h	2	179	0.18	0.181507	0	0	1	1	0	HDAC inhibitor	HDAC1|HDAC2|HDAC3|HDAC6|HDAC8|HDAC10|HDAC11|HDAC5|HDAC9	0	0	0
DOSBIO001_HT29_24H:BRD-K81418486:1.11111	BRD-K81418486	vorinostat	HT29	trt_cp	1.11 uM	24 h	3	238	0.4	0.311996	1	1	1	1	0	HDAC inhibitor	HDAC1|HDAC2|HDAC3|HDAC6|HDAC8|HDAC10|HDAC11|HDAC5|HDAC9	0	0	0
EMU001_BJAB_6H:O05	BRD-K81418486	vorinostat	BJAB	trt_cp	0.04 uM	6 h	3	129	0.4149	0.233936	0	0	1	1	0	HDAC inhibitor	HDAC1|HDAC2|HDAC3|HDAC6|HDAC8|HDAC10|HDAC11|HDAC5|HDAC9	0	0	0
EMU001_HBL1_24H:O02	BRD-K81418486	vorinostat	HBL1	trt_cp	2.5 uM	24 h	3	487	0.54	0.518552	1	1	1	1	0	HDAC inhibitor	HDAC1|HDAC2|HDAC3|HDAC6|HDAC8|HDAC10|HDAC11|HDAC5|HDAC9	0	0	0
EMU001_KMS34_24H:O05	BRD-K81418486	vorinostat	KMS34	trt_cp	0.04 uM	24 h	2	63	0.3277	0.145291	1	1	1	1	0	HDAC inhibitor	HDAC1|HDAC2|HDAC3|HDAC6|HDAC8|HDAC10|HDAC11|HDAC5|HDAC9	0	0	0
EMU001_OCILY10_24H:O02	BRD-K81418486	vorinostat	OCILY10	trt_cp	2.5 uM	24 h	3	595	0.7399	0.670927	1	1	1	1	0	HDAC inhibitor	HDAC1|HDAC2|HDAC3|HDAC6|HDAC8|HDAC10|HDAC11|HDAC5|HDAC9	0	0	0
EMU001_OCILY3_24H:O01	BRD-K81418486	vorinostat	OCILY3	trt_cp	10 uM	24 h	2	794	0.7819	0.79674	0	0	1	1	0	HDAC inhibitor	HDAC1|HDAC2|HDAC3|HDAC6|HDAC8|HDAC10|HDAC11|HDAC5|HDAC9	0	0	0
EMU001_THP1_24H:O05	BRD-K81418486	vorinostat	THP1	trt_cp	0.04 uM	24 h	3	124	0.2903	0.191851	1	1	1	1	0	HDAC inhibitor	HDAC1|HDAC2|HDAC3|HDAC6|HDAC8|HDAC10|HDAC11|HDAC5|HDAC9	0	0	0
ERG012_VCAP_24H:M10	BRD-K81418486	vorinostat	VCAP	trt_cp	2.22 uM	24 h	6	535	0.33	0.424878	0	0	1	1	0	HDAC inhibitor	HDAC1|HDAC2|HDAC3|HDAC6|HDAC8|HDAC10|HDAC11|HDAC5|HDAC9	0	0	0
LJP007_CD34_24H:A03	BRD-K81418486	vorinostat	CD34	trt_cp	10 uM	24 h	3	546	0.6948	0.622812	1	1	1	1	0	HDAC inhibitor	HDAC1|HDAC2|HDAC3|HDAC6|HDAC8|HDAC10|HDAC11|HDAC5|HDAC9	0	0	0
LJP007_HUVEC_24H:A03	BRD-K81418486	vorinostat	HUVEC	trt_cp	10 uM	24 h	3	582	0.7248	0.656752	1	1	1	1	0	HDAC inhibitor	HDAC1|HDAC2|HDAC3|HDAC6|HDAC8|HDAC10|HDAC11|HDAC5|HDAC9	0	0	0
LJP007_MDAMB231_24H:A03	BRD-K81418486	vorinostat	MDAMB231	trt_cp	10 uM	24 h	2	627	0.8296	0.729287	1	1	1	1	0	HDAC inhibitor	HDAC1|HDAC2|HDAC3|HDAC6|HDAC8|HDAC10|HDAC11|HDAC5|HDAC9	0	0	0
LJP007_YAPC_24H:A03	BRD-K81418486	vorinostat	YAPC	trt_cp	10 uM	24 h	3	653	0.6993	0.683312	1	1	1	1	0	HDAC inhibitor	HDAC1|HDAC2|HDAC3|HDAC6|HDAC8|HDAC10|HDAC11|HDAC5|HDAC9	0	0	0
LJP008_HEK293_24H:G07	BRD-K81418486	vorinostat	HEK293	trt_cp	10 uM	24 h	2	629	0.8496	0.739202	1	1	1	1	0	HDAC inhibitor	HDAC1|HDAC2|HDAC3|HDAC6|HDAC8|HDAC10|HDAC11|HDAC5|HDAC9	0	0	0
LJP009_ASC.C_24H:A03	BRD-K81418486	vorinostat	ASC	trt_cp	10 uM	24 h	2	573	0.6003	0.593051	0	0	1	1	0	HDAC inhibitor	HDAC1|HDAC2|HDAC3|HDAC6|HDAC8|HDAC10|HDAC11|HDAC5|HDAC9	0	0	0
LJP009_HELA_24H:A03	BRD-K81418486	vorinostat	HELA	trt_cp	10 uM	24 h	3	681	0.8247	0.757796	1	1	1	1	0	HDAC inhibitor	HDAC1|HDAC2|HDAC3|HDAC6|HDAC8|HDAC10|HDAC11|HDAC5|HDAC9	0	0	0
LJP009_HME1_24H:A03	BRD-K81418486	vorinostat	HME1	trt_cp	10 uM	24 h	3	704	0.8007	0.759192	1	1	1	1	0	HDAC inhibitor	HDAC1|HDAC2|HDAC3|HDAC6|HDAC8|HDAC10|HDAC11|HDAC5|HDAC9	0	0	0
LJP009_JURKAT_24H:A03	BRD-K81418486	vorinostat	JURKAT	trt_cp	10 uM	24 h	3	780	0.8551	0.825822	1	1	1	1	0	HDAC inhibitor	HDAC1|HDAC2|HDAC3|HDAC6|HDAC8|HDAC10|HDAC11|HDAC5|HDAC9	0	0	0
LJP009_NEU_24H:A03	BRD-K81418486	vorinostat	NEU	trt_cp	10 uM	24 h	3	470	0.5295	0.504443	0	0	1	1	0	HDAC inhibitor	HDAC1|HDAC2|HDAC3|HDAC6|HDAC8|HDAC10|HDAC11|HDAC5|HDAC9	0	0	0
LJP009_NPC_24H:A03	BRD-K81418486	vorinostat	NPC	trt_cp	10 uM	24 h	3	746	0.7329	0.747691	1	1	1	1	0	HDAC inhibitor	HDAC1|HDAC2|HDAC3|HDAC6|HDAC8|HDAC10|HDAC11|HDAC5|HDAC9	0	0	0
MOAR015_HAP1.CDK4_24H:A04	BRD-K81418486	vorinostat	HAP1	trt_cp	0.66 uM	24 h	3	360	0.5014	0.42961	1	1	1	1	0	HDAC inhibitor	HDAC1|HDAC2|HDAC3|HDAC6|HDAC8|HDAC10|HDAC11|HDAC5|HDAC9	0	0	0
MUC.CP001_NKDBA_24H:BRD-K81418486-001-13-7:10	BRD-K81418486	vorinostat	NKDBA	trt_cp	10 uM	24 h	3	576	0.74	0.660173	0	0	1	1	0	HDAC inhibitor	HDAC1|HDAC2|HDAC3|HDAC6|HDAC8|HDAC10|HDAC11|HDAC5|HDAC9	0	0	0
PCL001_HCC515_24H:BRD-K81418486:10	BRD-K81418486	vorinostat	HCC515	trt_cp	10 uM	24 h	3	532	0.71	0.621463	1	1	1	1	0	HDAC inhibitor	HDAC1|HDAC2|HDAC3|HDAC6|HDAC8|HDAC10|HDAC11|HDAC5|HDAC9	0	0	0
PCLB002_HA1E_24H:BRD-K81418486:0.37	BRD-K81418486	vorinostat	HA1E	trt_cp	0.37 uM	24 h	3	226	0.42	0.311537	0	0	1	1	0	HDAC inhibitor	HDAC1|HDAC2|HDAC3|HDAC6|HDAC8|HDAC10|HDAC11|HDAC5|HDAC9	0	0	0
TAA001_SHSY5Y_24H:N17	BRD-K81418486	vorinostat	SHSY5Y	trt_cp	0.125 uM	24 h	3	152	0.38	0.243021	0	0	1	1	0	HDAC inhibitor	HDAC1|HDAC2|HDAC3|HDAC6|HDAC8|HDAC10|HDAC11|HDAC5|HDAC9	0	0	0

## Sheet: Sheet2 Complete result (filter)
id	pert_id	pert_iname	cell_iname	pert_type	pert_idose	pert_itime	nsample	ss_ngene	cc_q75	tas	qc_pass	is_hiq	is_ncs_sig	is_exemplar_sig	is_null_sig	moa	target_name	raw_cs	fdr_q_nlog10（-log10(0.05) = 1.3）（fdr<0.05）	norm_cs(Normalized Connectivity Score)
XPR028_U251MG.311_96H:E19	BRDN0001486726	PADI1	U251MG	trt_xpr	-666	96 h	3	164	0.34	0.148712	1	0	1	1	0	-666	-666	-0.4944	15.6536	-1.9313
XPR037_U251MG.311_96H:E19	BRDN0001584113	FDCSP	U251MG	trt_xpr	-666	96 h	3	369	0.5988	0.475317	0	0	1	1	0	-666	-666	-0.4894	15.6536	-1.912
KDB006_A375_96H:TRCN0000006382:-666	TRCN0000006382	CRKL	A375	trt_sh		96 h	3	78	0.47	0.19361	1	0	1	1	0	-666	-666	-0.4883	15.6536	-1.9076
XPR011_U251MG.311_96H:F18	BRDN0001479576	ITGB5	U251MG	trt_xpr	-666	96 h	3	331	0.5364	0.426091	1	1	1	1	0	-666	-666	-0.4872	15.6536	-1.9035
XPR008_U251MG.311_96H:N06	BRDN0001485077	HTR1B	U251MG	trt_xpr	-666	96 h	3	226	0.3899	0.300163	1	0	1	1	0	-666	-666	-0.4812	15.6536	-1.88
TA.OE012_AALE_96H:BRDN0000560705:-666	BRDN0000560705	EGFR	AALE	trt_oe		96 h	3	305	0.43	0.366197	1	1	1	1	0	-666	-666	-0.4754	15.6536	-1.8573
XPR009_U251MG.311_96H:O10	BRDN0001483232	THRB	U251MG	trt_xpr	-666	96 h	3	285	0.4651	0.368135	1	0	1	1	0	-666	-666	-0.4752	15.6536	-1.8564
XPR008_U251MG.311_96H:D13	BRDN0001480288	ATP1B4	U251MG	trt_xpr	-666	96 h	3	331	0.5789	0.442649	1	1	1	1	0	-666	-666	-0.4733	15.6536	-1.8488
CGS001_HA1E_96H:MYCBP:1.5	CGS001-26292	MYCBP	HA1E	trt_sh.cgs	1.5 uL	96 h	3	27	0.0542635	0.0387049	1	0	1	1	0	-666	-666	-0.4689	15.6536	-1.8317
KDC002_HT29_96H:TRCN0000000240:-666	TRCN0000000240	TGM2	HT29	trt_sh		96 h	3	130	0.41	0.23345	1	0	1	1	0	-666	-666	-0.4671	15.6536	-1.8248
CGS001_MCF7_144H:HRSP12:2	CGS001-10247	HRSP12	MCF7	trt_sh.cgs	2 uL	144 h	2	41	0.131819	0.0743381	1	0	1	1	0	-666	-666	-0.467	15.6536	-1.8244
XPR008_U251MG.311_96H:H10	BRDN0001481186	CLCNKA	U251MG	trt_xpr	-666	96 h	3	298	0.6004	0.427734	1	1	1	1	0	-666	-666	-0.4666	15.6536	-1.823
XPR029_U251MG.311_96H:H17	BRDN0001486213	IL1R2	U251MG	trt_xpr	-666	96 h	3	118	0.41	0.151405	1	0	1	1	0	-666	-666	-0.4648	15.6536	-1.8159
XPR029_U251MG.311_96H:K13	BRDN0001487006	RDH5	U251MG	trt_xpr	-666	96 h	3	156	0.49	0.174084	0	0	1	1	0	-666	-666	-0.4643	15.6536	-1.8137
XPR035_AGS.311_96H:O09	BRDN0001065628	PRKAA2	AGS	trt_xpr	-666	96 h	3	83	0.2538	0.146771	1	0	1	1	0	-666	-666	-0.4618	15.6536	-1.8041
XPR021_A375.311_96H:I03	BRDN0001496173	NCAPH	A375	trt_xpr	-666	96 h	3	110	0.2486	0.167226	1	0	1	1	0	-666	-666	-0.4608	15.6536	-1.8001
KDA008_PC3_96H:L09	TRCN0000005737	IL18RAP	PC3	trt_sh		96 h	3	117	0.4054	0.220224	1	0	1	1	0	-666	-666	-0.4593	15.6536	-1.7941
XPR036_U251MG.311_96H:B20	BRDN0001485434	CCL3	U251MG	trt_xpr	-666	96 h	3	221	0.4926	0.333635	1	1	1	1	0	-666	-666	-0.4568	15.6536	-1.7844
KDA009_PC3_144H:TRCN0000229635:-666	TRCN0000229635	SS18L1	PC3	trt_sh		144 h	3	137	0.43	0.245429	1	0	1	1	0	-666	-666	-0.4558	15.6536	-1.7807
XPR036_A375.311_96H:O04	BRDN0001144940	PIP4K2C	A375	trt_xpr	-666	96 h	3	210	0.5	0.174124	1	1	1	1	0	-666	-666	-0.4557	15.6536	-1.7803
XPR009_U251MG.311_96H:O08	BRDN0001479242	SLC23A1	U251MG	trt_xpr	-666	96 h	3	273	0.5039	0.375046	1	0	1	1	0	-666	-666	-0.4544	15.6536	-1.7752
XPR028_U251MG.311_96H:I19	BRDN0001486705	CYBB	U251MG	trt_xpr	-666	96 h	3	209	0.53	0.16788	1	1	1	1	0	-666	-666	-0.4543	15.6536	-1.7748
XPR016_U251MG.311_96H:M05	BRDN0001500924	DUOXA1	U251MG	trt_xpr	-666	96 h	3	159	0.4859	0.281059	1	1	1	1	0	-666	-666	-0.4543	15.6536	-1.7746
XPR008_U251MG.311_96H:L21	BRDN0001482906	TRPV1	U251MG	trt_xpr	-666	96 h	3	315	0.5704	0.428624	1	1	1	1	0	-666	-666	-0.453	15.6536	-1.7697
XPR008_U251MG.311_96H:L08	BRDN0001485824	CLCNKB	U251MG	trt_xpr	-666	96 h	3	241	0.5445	0.366311	1	1	1	1	0	-666	-666	-0.4527	15.6536	-1.7686
XPR028_U251MG.311_96H:M19	BRDN0001486625	RENBP	U251MG	trt_xpr	-666	96 h	3	94	0.36	0.112587	1	0	1	1	0	-666	-666	-0.4513	15.6536	-1.7629
CPC001_HA1E_24H:BRD-K27737647-300-01-4:10	BRD-K27737647	H-89	HA1E	trt_cp	10 uM	24 h	3	366	0.62	0.481689	1	1	1	1	0	PKA inhibitor	PRKACA|KCNA2|KCNA3|KCNA5|KCNAB2|KCNC1|KCNC2|KCNC3|KCNE1|KCNE2|KCNE3|KCNE4|KCNH1|KCNH2|KCNQ1|KCNQ2|KCNQ3|KCNQ5|KCNS3|GSG2|PKIA	-0.4499	15.6536	-1.7574
XPR035_A375.311_96H:M08	BRDN0001149366	RIOK2	A375	trt_xpr	-666	96 h	3	107	0.4208	0.214556	1	1	1	1	0	-666	-666	-0.449	15.6536	-1.7539
XPR031_U251MG.311_96H:L06	BRDN0001500687	POLH	U251MG	trt_xpr	-666	96 h	3	130	0.3983	0.230104	1	0	1	1	0	-666	-666	-0.4489	15.6536	-1.7538
KDA010_MCF7_144H:TRCN0000000745:-666	TRCN0000000745	CLK3	MCF7	trt_sh		144 h	2	98	0.35	0.187274	1	0	1	1	0	-666	-666	-0.4485	15.6536	-1.752
KDB004_A375_96H:TRCN0000034535:-666	TRCN0000034535	ASMTL	A375	trt_sh		96 h	3	179	0.67	0.350183	1	0	1	1	0	-666	-666	-0.4483	15.6536	-1.7515
XPR013_U251MG.311_96H:D20	BRDN0001482181	FNTA	U251MG	trt_xpr	-666	96 h	3	153	0.4068	0.252256	1	0	1	1	0	-666	-666	-0.4482	15.6536	-1.751
CGS001_A375_96H:TSN:1	CGS001-7247	TSN	A375	trt_sh.cgs	1 uL	96 h	3	96	0.0911913	0.0946113	1	0	1	1	0	-666	-666	-0.4481	15.6536	-1.7507
XPR008_U251MG.311_96H:H08	BRDN0001484256	SLC18A1	U251MG	trt_xpr	-666	96 h	3	330	0.558	0.433907	1	1	1	1	0	-666	-666	-0.4481	15.6536	-1.7505
XPR008_U251MG.311_96H:F14	BRDN0001486645	CA1	U251MG	trt_xpr	-666	96 h	3	328	0.6072	0.45125	1	1	1	1	0	-666	-666	-0.4478	15.6536	-1.7494
XPR029_U251MG.311_96H:A13	BRDN0001482487	NCOA1	U251MG	trt_xpr	-666	96 h	3	170	0.37	0.181728	1	0	1	1	0	-666	-666	-0.4474	15.6536	-1.7478
XPR009_U251MG.311_96H:O12	BRDN0001482849	GABRA3	U251MG	trt_xpr	-666	96 h	3	233	0.4745	0.33623	1	0	1	1	0	-666	-666	-0.4472	15.6536	-1.7469
XPR029_U251MG.311_96H:I05	BRDN0001486249	PKIA	U251MG	trt_xpr	-666	96 h	3	218	0.45	0.205791	1	0	1	1	0	-666	-666	-0.4452	15.6536	-1.739
XPR028_U251MG.311_96H:K12	BRDN0001479994	HSD17B6	U251MG	trt_xpr	-666	96 h	3	227	0.45	0.17496	1	0	1	1	0	-666	-666	-0.4451	15.6536	-1.7387
TAK003_PC3_96H:TRCN0000007841:-666	TRCN0000007841	CD70	PC3	trt_sh		96 h	6	291	0.51	0.389549	1	0	1	1	0	-666	-666	-0.445	15.6536	-1.7386
KDC006_HA1E_96H:TRCN0000047524:-666	TRCN0000047524	NKIRAS1	HA1E	trt_sh		96 h	3	84	0.39	0.183022	1	0	1	1	0	-666	-666	-0.4449	15.6536	-1.7381
XPR032_U251MG.311_96H:L08	BRDN0001488382	GUSB	U251MG	trt_xpr	-666	96 h	3	355	0.6074	0.469566	1	1	1	1	0	-666	-666	-0.4443	15.6536	-1.7358
XPR012_U251MG.311_96H:A13	BRDN0001585096	ARHGEF3	U251MG	trt_xpr	-666	96 h	3	170	0.3003	0.228464	1	0	1	1	0	-666	-666	-0.4443	15.6536	-1.7355
XPR008_U251MG.311_96H:B21	BRDN0001480598	CA4	U251MG	trt_xpr	-666	96 h	3	304	0.6068	0.434313	1	1	1	1	0	-666	-666	-0.4442	15.6536	-1.7353
XPR031_U251MG.311_96H:J15	BRDN0001499137	PLEKHH1	U251MG	trt_xpr	-666	96 h	3	230	0.4994	0.342714	1	0	1	1	0	-666	-666	-0.4435	15.6536	-1.7326
XPR011_U251MG.311_96H:J20	BRDN0001586351	APOBEC3G	U251MG	trt_xpr	-666	96 h	3	186	0.4748	0.300503	1	0	1	1	0	-666	-666	-0.4414	15.6536	-1.7243
XPR025_A375.311_96H:P22	BRDN0001496190	TGFB2	A375	trt_xpr	-666	96 h	3	190	0.3127	0.246486	1	1	1	1	0	-666	-666	-0.4408	15.6536	-1.722
KDB007_PC3_144H:TRCN0000002855:-666	TRCN0000002855	PTPRF	PC3	trt_sh		144 h	3	193	0.44	0.29467	1	0	1	1	0	-666	-666	-0.4404	15.6536	-1.7206
XPR016_U251MG.311_96H:I15	BRDN0001495799	DSEL	U251MG	trt_xpr	-666	96 h	3	251	0.4478	0.339008	1	0	1	1	0	-666	-666	-0.44	15.6536	-1.7188
XPR034_U251MG.311_96H:I22	BRDN0001145167	NEK1	U251MG	trt_xpr	-666	96 h	3	99	0.1903	0.138788	1	0	1	1	0	-666	-666	-0.44	15.6536	-1.7188
CPC002_HA1E_24H:BRD-A18579359-001-02-3:10	BRD-A18579359	wiskostatin	HA1E	trt_cp	10 uM	24 h	3	170	0.45	0.27968	1	1	1	1	0	Neural Wiskott-Aldrich syndrome protein inhibitor	WAS|WASL	-0.4393	15.6536	-1.7163
XPR011_U251MG.311_96H:F20	BRDN0001501819	AP3B1	U251MG	trt_xpr	-666	96 h	3	326	0.5781	0.438961	1	1	1	1	0	-666	-666	-0.4387	15.6536	-1.7136
OEB005_A375_96H:BRDN0000410337:-666	BRDN0000410337	ZNF502	A375	trt_oe		96 h	5	159	0.19	0.175754	1	0	1	1	0	-666	-666	-0.4383	15.6536	-1.7122
TA.KD009_A549_96H:TRCN0000033262:1	TRCN0000033262	KRAS	A549	trt_sh	1.0 uL	96 h	3	133	0.56	0.275963	1	0	1	1	0	-666	-666	-0.4374	15.6536	-1.7085
KDC001_HEPG2_96H:TRCN0000049730:-666	TRCN0000049730	FEN1	HEPG2	trt_sh		96 h	3	78	0.35	0.167075	0	0	1	1	0	-666	-666	-0.437	15.6536	-1.7073
OEB002_A375_96H:C07	BRDN0000401211	GMPR2	A375	trt_oe		96 h	4	241	0.3078	0.275406	1	1	1	1	0	-666	-666	-0.4366	15.6536	-1.7058
KDA005_A549_96H:TRCN0000010288:-666	TRCN0000010288	SFN	A549	trt_sh		96 h	3	108	0.53	0.241925	1	0	1	1	0	-666	-666	-0.4365	15.6536	-1.7053
TA.OE007_SALE_96H:CCSBBROAD304_07056:-666	CCSBBROAD304_07056	TGFB1	SALE	trt_oe		96 h	3	203	0.38	0.280847	1	1	1	1	0	-666	-666	-0.4365	15.6536	-1.7052
KDC001_HA1E_96H:TRCN0000009181:-666	TRCN0000009181	MRGPRX4	HA1E	trt_sh		96 h	3	148	0.32	0.220058	0	0	1	1	0	-666	-666	-0.4359	15.6536	-1.703
XPR036_U251MG.311_96H:O19	BRDN0001145935	ATP23	U251MG	trt_xpr	-666	96 h	3	257	0.5589	0.38324	1	1	1	1	0	-666	-666	-0.4359	15.6536	-1.703
XPR009_U251MG.311_96H:M12	BRDN0001488570	GABRD	U251MG	trt_xpr	-666	96 h	3	266	0.6132	0.408373	1	1	1	1	0	-666	-666	-0.4359	15.6536	-1.7029
KDA008_MCF7_144H:TRCN0000006797:-666	TRCN0000006797	F12	MCF7	trt_sh		144 h	3	73	0.33	0.156946	1	0	1	1	0	-666	-666	-0.4355	15.6536	-1.7013
XPR033_A375.311_96H:L16	BRDN0001485326	PLCL1	A375	trt_xpr	-666	96 h	2	115	0.405	0.218229	0	0	1	1	0	-666	-666	-0.4351	15.6536	-1.6999
XPR030_U251MG.311_96H:E19	BRDN0001487892	ADH1A	U251MG	trt_xpr	-666	96 h	3	217	0.4795	0.326189	1	1	1	1	0	-666	-666	-0.4343	15.6536	-1.6965
XPR010_U251MG.311_96H:I08	BRDN0001488246	FLI1	U251MG	trt_xpr	-666	96 h	2	147	0.0918	0.117466	0	0	1	1	0	-666	-666	-0.4342	15.6536	-1.6963
XPR008_U251MG.311_96H:J08	BRDN0001484042	HCRTR1	U251MG	trt_xpr	-666	96 h	3	290	0.5216	0.393264	1	1	1	1	0	-666	-666	-0.4341	15.6536	-1.696
XPR035_U251MG.311_96H:O17	BRDN0001147193	MAPKAPK2	U251MG	trt_xpr	-666	96 h	3	265	0.411	0.333721	1	1	1	1	0	-666	-666	-0.434	15.6536	-1.6955
XPR010_U251MG.311_96H:K06	BRDN0001148201	CPNE3	U251MG	trt_xpr	-666	96 h	3	171	0.329	0.239829	1	0	1	1	0	-666	-666	-0.4338	15.6536	-1.6947
XPR008_U251MG.311_96H:H16	BRDN0001481959	SLC6A2	U251MG	trt_xpr	-666	96 h	3	304	0.5798	0.424546	1	1	1	1	0	-666	-666	-0.4333	15.6536	-1.6927
OEB004_A375_96H:BRDN0000406521:-666	BRDN0000406521	KCNK1	A375	trt_oe		96 h	5	236	0.31	0.273506	1	1	1	1	0	-666	-666	-0.4324	15.6536	-1.6893
XPR031_U251MG.311_96H:L10	BRDN0001498650	POLR3H	U251MG	trt_xpr	-666	96 h	3	110	0.3989	0.211814	1	1	1	1	0	-666	-666	-0.4321	15.6536	-1.688
REP.B027_MCF7_24H:I08	BRD-K97181089	amiloride	MCF7	trt_cp	0.74 uM	24 h	2	72	0.2599	0.138325	1	1	1	1	0	Sodium channel inhibitor	SCNN1A|ASIC1|ASIC2|SCNN1B|SCNN1G|AOC1|ASIC3|PKD2|PKD2L1|PLAU|SCNN1D|SLC9A1|TRPC7|TRPV2	-0.4318	15.6536	-1.6867
XPR037_BICR6.311_96H:G16	BRDN0001054772	FOXD4L3	BICR6	trt_xpr	-666	96 h	3	114	0.3101	0.19012	1	1	1	1	0	-666	-666	-0.4317	15.6536	-1.6865
XPR009_U251MG.311_96H:B19	BRDN0001478963	IMPDH2	U251MG	trt_xpr	-666	96 h	3	298	0.4968	0.389068	1	1	1	1	0	-666	-666	-0.4313	15.6536	-1.6848
CGS001_PC3_96H:SLC38A3:2	CGS001-10991	SLC38A3	PC3	trt_sh.cgs	2 uL	96 h	3	111	0.035783	0.063728	1	0	1	1	0	-666	-666	-0.4311	15.6536	-1.684
XPR029_U251MG.311_96H:C20	BRDN0001485101	PRDX5	U251MG	trt_xpr	-666	96 h	3	176	0.45	0.184907	1	1	1	1	0	-666	-666	-0.4311	15.6536	-1.6839
XPR037_A375.311_96H:K11	BRDN0001054182	FGF14	A375	trt_xpr	-666	96 h	3	256	0.31	0.119613	0	0	1	1	0	-666	-666	-0.4306	15.6536	-1.6822
XPR009_U251MG.311_96H:I07	BRDN0001483005	SLC18A3	U251MG	trt_xpr	-666	96 h	3	317	0.5962	0.439581	1	1	1	1	0	-666	-666	-0.4306	15.6536	-1.6821
XPR009_U251MG.311_96H:L17	BRDN0001487790	GRIN2B	U251MG	trt_xpr	-666	96 h	3	316	0.6774	0.467827	1	1	1	1	0	-666	-666	-0.4304	15.6536	-1.6814
KDB002_SKL_96H:A20	TRCN0000164278	THAP11	SKL	trt_sh		96 h	2	192	0.4524	0.298018	0	0	1	1	0	-666	-666	-0.4301	15.6536	-1.6803
XPR029_U251MG.311_96H:I15	BRDN0001479399	IL12A	U251MG	trt_xpr	-666	96 h	3	252	0.36	0.221258	0	0	1	1	0	-666	-666	-0.4301	15.6536	-1.6802
XPR008_U251MG.311_96H:L09	BRDN0001484784	CHRNB4	U251MG	trt_xpr	-666	96 h	3	86	0.1959	0.13125	1	0	1	1	0	-666	-666	-0.4299	15.6536	-1.6795
XPR031_U251MG.311_96H:E03	BRDN0001504549	ORAI3	U251MG	trt_xpr	-666	96 h	3	186	0.5065	0.310368	1	0	1	1	0	-666	-666	-0.4298	15.6536	-1.6791
KDC009_HA1E_96H:TRCN0000016851:-666	TRCN0000016851	ZSCAN4	HA1E	trt_sh		96 h	5	217	0.48	0.326348	1	1	1	1	0	-666	-666	-0.4296	15.6536	-1.6784
KDD008_HA1E_96H:TRCN0000006866:-666	TRCN0000006866	PPP2R2C	HA1E	trt_sh		96 h	3	89	0.28	0.159626	0	0	1	1	0	-666	-666	-0.4295	15.6536	-1.6777
LJP003_HS578T_3H:CMAP-L163:100	CMAP-L163	IFNG	HS578T	trt_lig	100 ng/uL	3 h	6	224	0.34	0.279058	0	0	1	1	0	-666	-666	-0.4294	15.6536	-1.6776
XPR008_U251MG.311_96H:N03	BRDN0001484611	CA12	U251MG	trt_xpr	-666	96 h	3	351	0.4826	0.416174	1	0	1	1	0	-666	-666	-0.4286	15.6536	-1.6744
XPR032_A375.311_96H:N20	BRDN0001488329	APRT	A375	trt_xpr	-666	96 h	3	85	0.44	0.223394	1	0	1	1	0	-666	-666	-0.4286	15.6536	-1.6742
KDB005_A375_96H:TRCN0000033547:-666	TRCN0000033547	TSN	A375	trt_sh		96 h	3	187	0.46	0.296572	1	0	1	1	0	-666	-666	-0.4282	15.6536	-1.673
LJP001_BT20_6H:BRD-K29385665-001-01-1:10	BRD-K29385665	WH-4025	BT20	trt_cp	10 uM	6 h	4	284	0.5	0.381044	1	1	1	1	0	-666	-666	-0.4281	15.6536	-1.6725
LJP001_MDAMB231_24H:BRD-K84085265-001-02-1:10	BRD-K84085265	CG-930	MDAMB231	trt_cp	10 uM	24 h	4	155	0.36	0.238862	1	1	1	1	0	JNK inhibitor	MAPK8	-0.4279	15.6536	-1.6714
XPR023_A375.311_96H:N12	BRDN0001500337	SERPINF1	A375	trt_xpr	-666	96 h	2	93	0.4453	0.205786	1	0	1	1	0	-666	-666	-0.4278	15.6536	-1.6712
LKCP001_U2OS_24H:I15	BRD-K56957086	dacinostat	U2OS	trt_cp	0.12 uM	24 h	4	298	0.54	0.405635	1	1	1	1	0	HDAC inhibitor	HDAC1|HDAC2|HDAC3|HDAC4|HDAC5|HDAC6|HDAC7|HDAC8|HDAC9	-0.4278	15.6536	-1.6712
XPR017_BICR6.311_96H:L12	BRDN0001583950	ICAM4	BICR6	trt_xpr	-666	96 h	3	140	0.2949	0.205477	1	1	1	1	0	-666	-666	-0.4273	15.6536	-1.6692
OEB004_A375_96H:BRDN0000406639:-666	BRDN0000406639	KCNN4	A375	trt_oe		96 h	5	262	0.25	0.258792	0	0	1	1	0	-666	-666	-0.4269	15.6536	-1.6675
KDA004_MCF7_144H:TRCN0000056919:-666	TRCN0000056919	CD83	MCF7	trt_sh		144 h	3	147	0.44	0.257167	1	0	1	1	0	-666	-666	-0.4265	15.6536	-1.6662
XPR009_U251MG.311_96H:B17	BRDN0001487508	SCNN1D	U251MG	trt_xpr	-666	96 h	3	259	0.4855	0.358577	1	0	1	1	0	-666	-666	-0.4262	15.6536	-1.6649
XPR028_U251MG.311_96H:H21	BRDN0001480935	KCNQ4	U251MG	trt_xpr	-666	96 h	3	156	0.47	0.14504	1	0	1	1	0	-666	-666	-0.4256	15.6536	-1.6628
XPR036_U251MG.311_96H:I09	BRDN0001146404	PAN3	U251MG	trt_xpr	-666	96 h	3	227	0.5791	0.366636	1	0	1	1	0	-666	-666	-0.4256	15.6536	-1.6625
DOSVAL004_HA1E_24H:BRD-K79119882:20	BRD-K79119882	BRD-K79119882	HA1E	trt_cp	20 uM	24 h	3	246	0.45	0.336437	1	1	1	1	0	-666	-666	-0.4255	15.6536	-1.6624
XPR008_U251MG.311_96H:H03	BRDN0001480667	PLCG2	U251MG	trt_xpr	-666	96 h	3	285	0.4816	0.374637	1	0	1	1	0	-666	-666	-0.4255	15.6536	-1.6622
XPR027_U251MG.311_96H:E14	BRDN0001501525	WDHD1	U251MG	trt_xpr	-666	96 h	3	187	0.4101	0.280023	1	1	1	1	0	-666	-666	-0.4252	15.6536	-1.6612
OEB002_A375_96H:E17	BRDN0000401147	CD19	A375	trt_oe		96 h	4	198	0.4088	0.287686	1	0	1	1	0	-666	-666	-0.4252	15.6536	-1.6611
XPR029_U251MG.311_96H:P14	BRDN0001487417	A2M	U251MG	trt_xpr	-666	96 h	3	183	0.49	0.188549	1	1	1	1	0	-666	-666	-0.4249	15.6536	-1.6598
KDC004_A375_96H:TRCN0000058890:-666	TRCN0000058890	TNFRSF13C	A375	trt_sh		96 h	3	116	0.36	0.206638	1	0	1	1	0	-666	-666	-0.4249	15.6536	-1.6598
KDB007_HT29_96H:TRCN0000078310:-666	TRCN0000078310	ASL	HT29	trt_sh		96 h	4	104	0.24	0.159754	1	0	1	1	0	-666	-666	-0.4249	15.6536	-1.6597
CGS001_MCF7_144H:TSC2:2	CGS001-7249	TSC2	MCF7	trt_sh.cgs	2 uL	144 h	2	15	0.27913	0.0654304	1	1	1	1	0	-666	-666	-0.4247	15.6536	-1.6592
KDB007_PC3_144H:TRCN0000053187:-666	TRCN0000053187	POLR3B	PC3	trt_sh		144 h	3	95	0.39	0.194637	1	0	1	1	0	-666	-666	-0.4247	15.6536	-1.6591
PBIOA015_HEPG2_24H:K05	BRD-K12244279	BRD-K12244279	HEPG2	trt_cp	0.125 uM	24 h	3	142	0.35	0.225428	1	1	1	1	0	MEK inhibitor	-666	-0.4246	15.6536	-1.6589
KDA005_HEPG2_96H:TRCN0000021654:-666	TRCN0000021654	NR2C2	HEPG2	trt_sh		96 h	2	82	0.53	0.210802	1	0	1	1	0	-666	-666	-0.4243	15.6536	-1.6574
XPR010_U251MG.311_96H:I10	BRDN0001482289	ADRB3	U251MG	trt_xpr	-666	96 h	3	202	0.2333	0.219534	1	0	1	1	0	-666	-666	-0.4236	15.6536	-1.655
CPC001_HA1E_24H:BRD-K65814004-003-01-1:10	BRD-K65814004	diphenyleneiodonium	HA1E	trt_cp	10 uM	24 h	3	341	0.55	0.437914	1	1	1	1	0	Nitric oxide synthase inhibitor	ALDH1A2|ALDH2|ALDH5A1|ALDH7A1|NOX3|XDH|NOS2|NOS3	-0.4235	15.6536	-1.6546
PAC011_U2OS_6H:BRD-K29728947-001-01-2:10.2534	BRD-K29728947	BRD-K29728947	U2OS	trt_cp	10 uM	6 h	3	44	0.23	0.101723	1	0	1	1	0	-666	-666	-0.4235	15.6536	-1.6545
XPR032_U251MG.311_96H:M15	BRDN0001480978	CHIT1	U251MG	trt_xpr	-666	96 h	3	117	0.4018	0.219231	1	0	1	1	0	-666	-666	-0.4232	15.6536	-1.6534
XPR008_AGS.311_96H:G11	BRDN0001061033	AKT1	AGS	trt_xpr	-666	96 h	2	402	0.4	0.364969	0	0	1	1	0	-666	-666	-0.4224	15.6536	-1.6502
XPR035_U251MG.311_96H:H07	BRDN0001147024	NMRK2	U251MG	trt_xpr	-666	96 h	3	146	0.2971	0.21061	1	0	1	1	0	-666	-666	-0.4222	15.6536	-1.6495
KDA009_A375_96H:TRCN0000151102:-666	TRCN0000151102	RNLS	A375	trt_sh		96 h	2	118	0.03	0.0601634	1	0	1	1	0	-666	-666	-0.4221	15.6536	-1.6491
XPR008_U251MG.311_96H:F04	BRDN0001482612	GRM5	U251MG	trt_xpr	-666	96 h	3	241	0.3349	0.287261	1	0	1	1	0	-666	-666	-0.4221	15.6536	-1.649
XPR033_A375.311_96H:N12	BRDN0001479967	GBA	A375	trt_xpr	-666	96 h	2	65	0.1857	0.111089	0	0	1	1	0	-666	-666	-0.4221	15.6536	-1.649
XPR024_U251MG.311_96H:E16	BRDN0001501940	SLC28A2	U251MG	trt_xpr	-666	96 h	3	98	0.3308	0.182066	1	0	1	1	0	-666	-666	-0.4221	15.6536	-1.6488
KDB005_HT29_96H:J08	TRCN0000033842	WWOX	HT29	trt_sh		96 h	3	78	0.1821	0.120513	1	0	1	1	0	-666	-666	-0.422	15.6536	-1.6486
KDA005_MCF7_144H:TRCN0000196293:-666	TRCN0000196293	TGFBR1	MCF7	trt_sh		144 h	3	138	0.39	0.234586	1	0	1	1	0	-666	-666	-0.422	15.6536	-1.6484
XPR008_U251MG.311_96H:F09	BRDN0001485968	ALDH5A1	U251MG	trt_xpr	-666	96 h	3	361	0.6173	0.477354	1	1	1	1	0	-666	-666	-0.4218	15.6536	-1.6477
XPR028_U251MG.311_96H:J19	BRDN0001481076	PLAUR	U251MG	trt_xpr	-666	96 h	3	195	0.48	0.162159	1	1	1	1	0	-666	-666	-0.4217	15.6536	-1.6475
XPR037_U251MG.311_96H:J04	BRDN0001583571	GNG11	U251MG	trt_xpr	-666	96 h	3	301	0.526	0.402336	1	1	1	1	0	-666	-666	-0.4217	15.6536	-1.6473
XPR029_A375.311_96H:G13	BRDN0001482007	COX7B	A375	trt_xpr	-666	96 h	3	115	0.48	0.135933	1	1	1	1	0	-666	-666	-0.4217	15.6536	-1.6472
KDA003_PC3_144H:E10	TRCN0000000502	CHEK1	PC3	trt_sh		144 h	3	154	0.5528	0.295036	1	0	1	1	0	-666	-666	-0.4215	15.6536	-1.6466
XPR020_AGS.311_96H:O19	BRDN0001498372	MAGT1	AGS	trt_xpr	-666	96 h	2	90	0.3336	0.175209	0	0	1	1	0	-666	-666	-0.4214	15.6536	-1.6462
XPR009_U251MG.311_96H:M14	BRDN0001484462	TH	U251MG	trt_xpr	-666	96 h	3	292	0.527	0.396668	1	1	1	1	0	-666	-666	-0.4214	15.6536	-1.6461
XPR032_BICR6.311_96H:N22	BRDN0001485992	SLC22A2	BICR6	trt_xpr	-666	96 h	3	218	0.3878	0.294004	1	1	1	1	0	-666	-666	-0.4209	15.6536	-1.6442
XPR011_U251MG.311_96H:P19	BRDN0001502723	ALMS1	U251MG	trt_xpr	-666	96 h	3	239	0.2844	0.263617	1	0	1	1	0	-666	-666	-0.4209	15.6536	-1.6442
XPR036_U251MG.311_96H:B16	BRDN0001487976	ADH5	U251MG	trt_xpr	-666	96 h	3	152	0.2563	0.19959	1	0	1	1	0	-666	-666	-0.4207	15.6536	-1.6435
XPR028_U251MG.311_96H:M11	BRDN0001484039	GCDH	U251MG	trt_xpr	-666	96 h	3	199	0.47	0.163814	1	0	1	1	0	-666	-666	-0.4204	15.6536	-1.6422
ERGK018_VCAP_120H:TRCN0000002069:-666	TRCN0000002069	NLK	VCAP	trt_sh		120 h	2	107	0.33	0.190011	0	0	1	1	0	-666	-666	-0.4201	15.6536	-1.641
CGS001_HA1E_96H:SNAI3:1.5	CGS001-333929	SNAI3	HA1E	trt_sh.cgs	1.5 uL	96 h	3	54	0.164242	0.0952291	1	0	1	1	0	-666	-666	-0.4199	15.6536	-1.6406
XPR036_U251MG.311_96H:M23	BRDN0001145141	UCK1	U251MG	trt_xpr	-666	96 h	3	256	0.5842	0.391059	1	1	1	1	0	-666	-666	-0.42	15.6536	-1.6406
CGS001_PC3_144H:CTTN:2	CGS001-2017	CTTN	PC3	trt_sh.cgs	2 uL	144 h	3	46	0.206627	0.0985832	1	1	1	1	0	-666	-666	-0.4198	15.6536	-1.64
CGS001_HT29_96H:TGM2:1	CGS001-7052	TGM2	HT29	trt_sh.cgs	1 uL	96 h	3	57	0.217447	0.112576	1	0	1	1	0	-666	-666	-0.4197	15.6536	-1.6397
KDB003_HEPG2_96H:TRCN0000122135:-666	TRCN0000122135	BRP44	HEPG2	trt_sh		96 h	3	279	0.58	0.406768	1	0	1	1	0	-666	-666	-0.4197	15.6536	-1.6396
XPR028_U251MG.311_96H:L13	BRDN0001479881	GJD4	U251MG	trt_xpr	-666	96 h	3	107	0.41	0.12012	1	0	1	1	0	-666	-666	-0.4196	15.6536	-1.639
XPR036_U251MG.311_96H:K17	BRDN0001146333	ALPK2	U251MG	trt_xpr	-666	96 h	3	206	0.548	0.339756	1	1	1	1	0	-666	-666	-0.419	15.6536	-1.637
MDVL001_293T_72H:6622_E46K:200	6622_E46K	SNCA	HEK293T	trt_oe	200.0 ng	72 h	3	117	0.4563	0.233641	1	0	1	1	0	-666	-666	-0.419	15.6536	-1.637
XPR030_U251MG.311_96H:K23	BRDN0001485622	SLC5A4	U251MG	trt_xpr	-666	96 h	3	177	0.2738	0.222596	1	0	1	1	0	-666	-666	-0.4188	15.6536	-1.6361
KDB008_MCF7_144H:TRCN0000013694:-666	TRCN0000013694	CEBPD	MCF7	trt_sh		144 h	2	81	0.32	0.162798	1	0	1	1	0	-666	-666	-0.4186	15.6536	-1.6354
XPR034_U251MG.311_96H:I06	BRDN0001483084	FPGS	U251MG	trt_xpr	-666	96 h	3	94	0.4084	0.198117	1	1	1	1	0	-666	-666	-0.4185	15.6536	-1.6348
XPR029_U251MG.311_96H:M14	BRDN0001482564	COX4I1	U251MG	trt_xpr	-666	96 h	3	149	0.4	0.170134	0	0	1	1	0	-666	-666	-0.4184	15.6536	-1.6346
XPR008_U251MG.311_96H:H15	BRDN0001484561	EIF2S1	U251MG	trt_xpr	-666	96 h	3	340	0.6345	0.469679	1	1	1	1	0	-666	-666	-0.4184	15.6536	-1.6345
XPR019_BICR6.311_96H:L18	BRDN0001494791	LPIN2	BICR6	trt_xpr	-666	96 h	3	79	0.2512	0.142439	1	0	1	1	0	-666	-666	-0.4183	15.6536	-1.6343
XPR037_U251MG.311_96H:O01	BRDN0000585428	FFAR3	U251MG	trt_xpr	-666	96 h	3	296	0.464	0.374752	1	1	1	1	0	-666	-666	-0.4183	15.6536	-1.6339
KDC003_MCF7_96H:TRCN0000083788:-666	TRCN0000083788	APOA5	MCF7	trt_sh		96 h	3	151	0.44	0.260643	1	0	1	1	0	-666	-666	-0.4181	15.6536	-1.6333
XPR028_U251MG.311_96H:N13	BRDN0001485638	SLC15A4	U251MG	trt_xpr	-666	96 h	3	108	0.41	0.12068	1	0	1	1	0	-666	-666	-0.418	15.6536	-1.6328
CPC006_A375_24H:BRD-K53792571-001-02-8:80	BRD-K53792571	inhibitor-BEC	A375	trt_cp	80 uM	24 h	5	267	0.43	0.342626	1	1	1	1	0	Arginase inhibitor	ARG2|ARG1	-0.4179	15.6536	-1.6326
TA.OE007_AALE_96H:CCSBBROAD304_11186:-666	CCSBBROAD304_11186	TGFBR2	AALE	trt_oe		96 h	3	229	0.4	0.30604	1	1	1	1	0	-666	-666	-0.4178	15.6536	-1.6322
KDC006_PC3_96H:TRCN0000107459:-666	TRCN0000107459	POLE3	PC3	trt_sh		96 h	2	77	0.57	0.211843	1	0	1	1	0	-666	-666	-0.4178	15.6536	-1.6321
XPR031_U251MG.311_96H:P11	BRDN0001503271	PID1	U251MG	trt_xpr	-666	96 h	3	208	0.4442	0.307348	1	1	1	1	0	-666	-666	-0.4178	15.6536	-1.6321
KDB009_HEPG2_96H:TRCN0000005849:-666	TRCN0000005849	KLHL9	HEPG2	trt_sh		96 h	3	174	0.58	0.321232	1	0	1	1	0	-666	-666	-0.4177	15.6536	-1.6319
XPR036_U251MG.311_96H:K07	BRDN0001148311	FN3K	U251MG	trt_xpr	-666	96 h	3	255	0.5524	0.379502	1	0	1	1	0	-666	-666	-0.4174	15.6536	-1.6306
XPR031_A375.311_96H:F11	BRDN0000583158	PIK3C2G	A375	trt_xpr	-666	96 h	3	242	0.64	0.0472753	1	1	1	1	0	-666	-666	-0.4173	15.6536	-1.6301
XPR029_A375.311_96H:G11	BRDN0001482588	PIPOX	A375	trt_xpr	-666	96 h	3	124	0.44	0.141152	1	1	1	1	0	-666	-666	-0.4171	15.6536	-1.6295
OEB001_PC3_96H:BRDN0000400109:-666	BRDN0000400109	IRF3	PC3	trt_oe		96 h	4	168	0.1	0.131065	1	0	1	1	0	-666	-666	-0.4171	15.6536	-1.6295
KDA008_PC3_96H:H17	TRCN0000046534	TXNRD1	PC3	trt_sh		96 h	3	86	0.2649	0.152623	1	0	1	1	0	-666	-666	-0.417	15.6536	-1.6292
XPR024_U251MG.311_96H:E20	BRDN0001518722	SLC22A18AS	U251MG	trt_xpr	-666	96 h	3	123	0.3557	0.211494	1	1	1	1	0	-666	-666	-0.417	15.6536	-1.6292
XPR029_A549.311_96H:I07	BRDN0001484391	UTS2R	A549	trt_xpr	-666	96 h	3	102	0.31	0.0102125	1	0	1	1	0	-666	-666	-0.417	15.6536	-1.629
XPR009_U251MG.311_96H:L07	BRDN0001486514	CACNA2D2	U251MG	trt_xpr	-666	96 h	3	286	0.5699	0.408227	1	0	1	1	0	-666	-666	-0.4169	15.6536	-1.6285
XPR010_A549.311_96H:J08	BRDN0001147454	SPHK1	A549	trt_xpr	-666	96 h	2	40	0.15	0.0783358	0	0	1	1	0	-666	-666	-0.4168	15.6536	-1.6284
CGS001_MCF7_144H:ISOC1:2	CGS001-51015	ISOC1	MCF7	trt_sh.cgs	2 uL	144 h	3	182	0.0561357	0.102208	1	0	1	1	0	-666	-666	-0.4168	15.6536	-1.6281
XPR034_A375.311_96H:O14	BRDN0001146372	RPS6KB2	A375	trt_xpr	-666	96 h	3	151	0.3073	0.217828	1	0	1	1	0	-666	-666	-0.4167	15.6536	-1.6279
XPR029_U251MG.311_96H:K05	BRDN0001486328	PLAT	U251MG	trt_xpr	-666	96 h	3	195	0.48	0.194632	1	1	1	1	0	-666	-666	-0.4167	15.6536	-1.6277
XPR036_U251MG.311_96H:G06	BRDN0001146234	KALRN	U251MG	trt_xpr	-666	96 h	3	183	0.4449	0.288523	1	0	1	1	0	-666	-666	-0.4166	15.6536	-1.6275
XPR032_U251MG.311_96H:N18	BRDN0001488212	ME3	U251MG	trt_xpr	-666	96 h	3	127	0.4487	0.241388	1	0	1	1	0	-666	-666	-0.4166	15.6536	-1.6274
XPR011_A375.311_96H:J01	BRDN0001496480	AMIGO3	A375	trt_xpr	-666	96 h	3	257	0.5192	0.369363	1	1	1	1	0	-666	-666	-0.4163	15.6536	-1.6264
XPR030_A375.311_96H:K09	BRDN0001488607	PTGR1	A375	trt_xpr	-666	96 h	3	141	0.4614	0.257926	1	1	1	1	0	-666	-666	-0.4163	15.6536	-1.6263
XPR011_U251MG.311_96H:F12	BRDN0001495675	AQP3	U251MG	trt_xpr	-666	96 h	3	286	0.5417	0.398026	1	1	1	1	0	-666	-666	-0.4162	15.6536	-1.6259
REP.B027_HA1E_24H:K13	BRD-K95412502	istaroxime	HA1E	trt_cp	2.22 uM	24 h	2	119	0.3382	0.202857	1	1	1	1	0	ATPase inhibitor	ATP1A1|ATP1A2|ATP1A3|ATP1A4|ATP1B1|ATP1B2|ATP1B3|ATP1B4|FXYD2	-0.4162	15.6536	-1.6257
XPR013_U251MG.311_96H:N18	BRDN0001494819	CD247	U251MG	trt_xpr	-666	96 h	3	179	0.4576	0.289402	1	1	1	1	0	-666	-666	-0.4161	15.6536	-1.6255
XPR035_A375.311_96H:G08	BRDN0001144979	IGFN1	A375	trt_xpr	-666	96 h	3	144	0.3686	0.232973	1	1	1	1	0	-666	-666	-0.416	15.6536	-1.625
ERGK017_VCAP_168H:TRCN0000199920:-666	TRCN0000199920	ABL2	VCAP	trt_sh		168 h	2	55	0.06	0.0580881	0	0	1	1	0	-666	-666	-0.4159	15.6536	-1.6249
KDD008_HA1E_96H:TRCN0000040012:-666	TRCN0000040012	TGFBR2	HA1E	trt_sh		96 h	3	122	0.46	0.239546	0	0	1	1	0	-666	-666	-0.4157	15.6536	-1.6241
XPR015_U251MG.311_96H:P02	BRDN0001495447	DLG5	U251MG	trt_xpr	-666	96 h	3	181	0.4092	0.275179	1	0	1	1	0	-666	-666	-0.4154	15.6536	-1.6226
XPR019_A375.311_96H:D06	BRDN0001146021	SIK1	A375	trt_xpr	-666	96 h	3	133	0.3096	0.205186	1	0	1	1	0	-666	-666	-0.4152	15.6536	-1.622
XPR029_U251MG.311_96H:G15	BRDN0001485289	UTS2R	U251MG	trt_xpr	-666	96 h	3	199	0.5	0.196618	1	1	1	1	0	-666	-666	-0.415	15.6536	-1.6213
KDC008_HEPG2_96H:TRCN0000063351:-666	TRCN0000063351	HYAL1	HEPG2	trt_sh		96 h	3	175	0.48	0.293069	0	0	1	1	0	-666	-666	-0.4149	15.6536	-1.6208
XPR031_U251MG.311_96H:D08	BRDN0001498664	POFUT1	U251MG	trt_xpr	-666	96 h	3	267	0.511	0.373489	1	0	1	1	0	-666	-666	-0.4149	15.6536	-1.6208
XPR008_U251MG.311_96H:H23	BRDN0001479502	MTNR1B	U251MG	trt_xpr	-666	96 h	3	253	0.4363	0.335938	1	0	1	1	0	-666	-666	-0.4147	15.6536	-1.6202
OEB002_A375_96H:B08	BRDN0000403287	RPL39L	A375	trt_oe		96 h	4	107	0.18	0.140333	1	0	1	1	0	-666	-666	-0.4147	15.6536	-1.62
KDA006_HT29_96H:TRCN0000015963:-666	TRCN0000015963	SP140	HT29	trt_sh		96 h	4	220	0.34	0.276555	1	0	1	1	0	-666	-666	-0.4146	15.6536	-1.6196
XPR009_U251MG.311_96H:K06	BRDN0001484417	ADORA3	U251MG	trt_xpr	-666	96 h	3	307	0.4907	0.392456	1	1	1	1	0	-666	-666	-0.4143	15.6536	-1.6184
XPR036_U251MG.311_96H:D05	BRDN0001487426	PNP	U251MG	trt_xpr	-666	96 h	3	309	0.5122	0.40227	1	1	1	1	0	-666	-666	-0.4142	15.6536	-1.618
XPR013_U251MG.311_96H:N19	BRDN0001495366	CCL5	U251MG	trt_xpr	-666	96 h	3	192	0.3774	0.272192	1	0	1	1	0	-666	-666	-0.4141	15.6536	-1.6176
CPC009_HEPG2_6H:BRD-A69512159-002-02-2:10	BRD-A69512159	carbidopa	HEPG2	trt_cp	10 uM	6 h	3	128	0.12	0.125322	1	0	1	1	0	-666	-666	-0.414	15.6536	-1.6174
XPR034_AGS.311_96H:O10	BRDN0001066855	STK4	AGS	trt_xpr	-666	96 h	3	109	0.134	0.122189	1	0	1	1	0	-666	-666	-0.414	15.6536	-1.6172
KDB007_HT29_96H:TRCN0000045983:-666	TRCN0000045983	PPOX	HT29	trt_sh		96 h	4	90	0.24	0.148613	1	0	1	1	0	-666	-666	-0.414	15.6536	-1.6172
TA.KD007_HT29_96H:TRCN0000433761:4	TRCN0000433761	TMUB2	HT29	trt_sh	4.0 uL	96 h	3	193	0.35	0.262811	1	0	1	1	0	-666	-666	-0.4135	15.6536	-1.6153
XPR014_U251MG.311_96H:F05	BRDN0001057079	CHD6	U251MG	trt_xpr	-666	96 h	3	144	0.2806	0.20327	1	0	1	1	0	-666	-666	-0.4133	15.6536	-1.6148
OEB001_HT29_96H:BRDN0000399091:-666	BRDN0000399091	MLLT6	HT29	trt_oe		96 h	5	137	0.16	0.14971	1	0	1	1	0	-666	-666	-0.4133	15.6536	-1.6145
XPR032_U251MG.311_96H:O03	BRDN0001482103	TXN	U251MG	trt_xpr	-666	96 h	3	167	0.475	0.284804	1	0	1	1	0	-666	-666	-0.4132	15.6536	-1.6143
KDC001_HEPG2_96H:TRCN0000000254:-666	TRCN0000000254	MAF	HEPG2	trt_sh		96 h	3	156	0.46	0.270877	0	0	1	1	0	-666	-666	-0.4132	15.6536	-1.6142
XPR032_A549.311_96H:G21	BRDN0001488359	LIPT1	A549	trt_xpr	-666	96 h	3	100	0.4596	0.216773	1	0	1	1	0	-666	-666	-0.4132	15.6536	-1.6141
XPR032_U251MG.311_96H:O14	BRDN0001489791	PADI4	U251MG	trt_xpr	-666	96 h	3	106	0.369	0.199971	1	0	1	1	0	-666	-666	-0.4132	15.6536	-1.6141
XPR029_U251MG.311_96H:G17	BRDN0001480600	BCAT2	U251MG	trt_xpr	-666	96 h	3	193	0.53	0.193632	1	1	1	1	0	-666	-666	-0.4129	15.6536	-1.6131
XPR029_U251MG.311_96H:M17	BRDN0001480264	NCOA1	U251MG	trt_xpr	-666	96 h	3	136	0.47	0.162543	1	0	1	1	0	-666	-666	-0.4126	15.6536	-1.6118
KDA010_MCF7_144H:TRCN0000040178:-666	TRCN0000040178	TSC2	MCF7	trt_sh		144 h	2	45	0.36	0.128703	1	0	1	1	0	-666	-666	-0.4123	15.6536	-1.6107
XPR008_U251MG.311_96H:D19	BRDN0001486661	TRPV1	U251MG	trt_xpr	-666	96 h	3	344	0.5035	0.420844	1	1	1	1	0	-666	-666	-0.412	15.6536	-1.6094
TAK001_HEKTE_96H:TRCN0000196318:-666	TRCN0000196318	MAP3K1	HEKTE	trt_sh		96 h	3	96	0.42	0.203044	1	0	1	1	0	-666	-666	-0.4119	15.6536	-1.6089
XPR034_A375.311_96H:I10	BRDN0001145286	MAST3	A375	trt_xpr	-666	96 h	3	226	0.381	0.296715	0	0	1	1	0	-666	-666	-0.4118	15.6536	-1.6087
XPR028_U251MG.311_96H:K07	BRDN0001484902	SLC25A12	U251MG	trt_xpr	-666	96 h	3	179	0.49	0.155364	1	0	1	1	0	-666	-666	-0.4117	15.6536	-1.6084
CGS001_PC3_96H:ETV6:2	CGS001-2120	ETV6	PC3	trt_sh.cgs	2 uL	96 h	3	52	0.102719	0.0739022	1	0	1	1	0	-666	-666	-0.4114	15.6536	-1.6071
XPR034_A375.311_96H:N11	BRDN0001144841	TGFBR3	A375	trt_xpr	-666	96 h	3	188	0.2518	0.220014	0	0	1	1	0	-666	-666	-0.4113	15.6536	-1.6067
XPR029_BICR6.311_96H:A05	BRDN0001484758	GSTM5	BICR6	trt_xpr	-666	96 h	3	130	0.26	0.0115293	1	0	1	1	0	-666	-666	-0.4112	15.6536	-1.6066
KDA002_A375_96H:TRCN0000037852:-666	TRCN0000037852	UCK2	A375	trt_sh		96 h	4	184	0.42	0.281102	1	1	1	1	0	-666	-666	-0.4112	15.6536	-1.6063
XPR035_U251MG.311_96H:C20	BRDN0001148616	HKDC1	U251MG	trt_xpr	-666	96 h	3	149	0.442	0.259491	1	0	1	1	0	-666	-666	-0.4112	15.6536	-1.6063
XPR036_A549.311_96H:I22	BRDN0001477772	MAP4K1	A549	trt_xpr	-666	96 h	3	162	0.4	0.0128703	1	0	1	1	0	-666	-666	-0.4111	15.6536	-1.606
XPR035_U251MG.311_96H:A07	BRDN0001146521	CDK14	U251MG	trt_xpr	-666	96 h	3	197	0.375	0.274848	1	0	1	1	0	-666	-666	-0.4111	15.6536	-1.606
XPR032_BICR6.311_96H:H22	BRDN0001480181	L3MBTL1	BICR6	trt_xpr	-666	96 h	3	162	0.4063	0.259409	1	1	1	1	0	-666	-666	-0.411	15.6536	-1.6055
XPR011_U251MG.311_96H:L17	BRDN0001585613	ADGRE5	U251MG	trt_xpr	-666	96 h	3	296	0.6324	0.437508	1	1	1	1	0	-666	-666	-0.4109	15.6536	-1.6052
XPR029_U251MG.311_96H:M07	BRDN0001481519	ATP6V1A	U251MG	trt_xpr	-666	96 h	3	120	0.52	0.152682	1	1	1	1	0	-666	-666	-0.4106	15.6536	-1.604
KDB005_HEPG2_96H:TRCN0000033546:-666	TRCN0000033546	TSN	HEPG2	trt_sh		96 h	4	249	0.54	0.370789	0	0	1	1	0	-666	-666	-0.4106	15.6536	-1.604
XPR029_U251MG.311_96H:G21	BRDN0001485184	PLA2G2A	U251MG	trt_xpr	-666	96 h	3	208	0.39	0.201015	1	0	1	1	0	-666	-666	-0.4106	15.6536	-1.604
XPR008_AGS.311_96H:E12	BRDN0001053803	XPO1	AGS	trt_xpr	-666	96 h	3	187	0.37	0.248922	0	0	1	1	0	-666	-666	-0.4106	15.6536	-1.6039
KDC002_HT29_96H:TRCN0000018985:-666	TRCN0000018985	SOX10	HT29	trt_sh		96 h	3	116	0.47	0.236107	1	0	1	1	0	-666	-666	-0.4104	15.6536	-1.6034
KDB006_A549_96H:TRCN0000064733:-666	TRCN0000064733	PLOD3	A549	trt_sh		96 h	3	189	0.63	0.348925	1	0	1	1	0	-666	-666	-0.4104	15.6536	-1.6033
CGS001_PC3_96H:PRKCQ:2	CGS001-5588	PRKCQ	PC3	trt_sh.cgs	2 uL	96 h	3	46	0.207489	0.0987886	1	1	1	1	0	-666	-666	-0.4104	15.6536	-1.6033
TA.OE007_AALE_96H:BRDN0000464984:-666	BRDN0000464984	PRKCE	AALE	trt_oe		96 h	3	196	0.36	0.268602	1	1	1	1	0	-666	-666	-0.4104	15.6536	-1.6031
XPR032_U251MG.311_96H:L20	BRDN0001488306	TUBA1A	U251MG	trt_xpr	-666	96 h	3	185	0.4631	0.295983	1	0	1	1	0	-666	-666	-0.4102	15.6536	-1.6025
KDC005_HA1E_96H:TRCN0000078341:-666	TRCN0000078341	ADCY5	HA1E	trt_sh		96 h	3	108	0.37	0.202136	1	0	1	1	0	-666	-666	-0.4101	15.6536	-1.6023
XPR021_U251MG.311_96H:H06	BRDN0001496347	NSF	U251MG	trt_xpr	-666	96 h	3	125	0.3267	0.204336	1	1	1	1	0	-666	-666	-0.41	15.6536	-1.6016
CGS001_MCF7_96H:STK25:2	CGS001-10494	STK25	MCF7	trt_sh.cgs	2 uL	96 h	3	69	0.0715799	0.0710642	1	0	1	1	0	-666	-666	-0.41	15.6536	-1.6015
XPR023_A375.311_96H:E18	BRDN0001502169	RSAD2	A375	trt_xpr	-666	96 h	2	77	0.3501	0.16603	1	0	1	1	0	-666	-666	-0.4098	15.6536	-1.6009
XPR015_U251MG.311_96H:P06	BRDN0001584081	DEF8	U251MG	trt_xpr	-666	96 h	3	107	0.4212	0.214666	1	1	1	1	0	-666	-666	-0.4098	15.6536	-1.6008
KDA004_PC3_96H:TRCN0000022069:-666	TRCN0000022069	IRF9	PC3	trt_sh		96 h	3	111	0.33	0.19353	1	0	1	1	0	-666	-666	-0.4095	15.6536	-1.5997
OEB006_A375_96H:BRDN0000461090:-666	BRDN0000461090	IGFBP7	A375	trt_oe		96 h	3	62	0.33	0.144638	1	0	1	1	0	-666	-666	-0.4094	15.6536	-1.5994
XPR029_A375.311_96H:G09	BRDN0001483244	LTB4R2	A375	trt_xpr	-666	96 h	3	120	0.39	0.138857	1	0	1	1	0	-666	-666	-0.4092	15.6536	-1.5986
XPR028_U251MG.311_96H:K19	BRDN0001484578	CELA1	U251MG	trt_xpr	-666	96 h	3	197	0.52	0.162989	1	1	1	1	0	-666	-666	-0.4091	15.6536	-1.5983
XPR027_A549.311_96H:G11	BRDN0001499891	URB2	A549	trt_xpr	-666	96 h	3	367	0.6282	0.485545	0	0	1	1	0	-666	-666	-0.4091	15.6536	-1.5982
KDA009_A375_96H:TRCN0000001385:-666	TRCN0000001385	RPS6KA1	A375	trt_sh		96 h	2	125	0.26	0.182294	1	0	1	1	0	-666	-666	-0.4091	15.6536	-1.5982
XPR025_AGS.311_96H:C07	BRDN0001581382	SPOCK2	AGS	trt_xpr	-666	96 h	3	158	0.1922	0.176193	1	0	1	1	0	-666	-666	-0.409	15.6536	-1.5978
XPR032_U251MG.311_96H:H18	BRDN0001480318	GPR35	U251MG	trt_xpr	-666	96 h	3	226	0.4886	0.33601	0	0	1	1	0	-666	-666	-0.4089	15.6536	-1.5975
TA.OE012_AALE_96H:BRDN0000553737:-666	BRDN0000553737	NR4A2	AALE	trt_oe		96 h	3	351	0.62	0.471715	1	1	1	1	0	-666	-666	-0.4088	15.6536	-1.5969
XPR009_U251MG.311_96H:P11	BRDN0001488775	ALB	U251MG	trt_xpr	-666	96 h	2	191	0.4683	0.302427	0	0	1	1	0	-666	-666	-0.4087	15.6536	-1.5964
KDB002_PC3_144H:TRCN0000148381:-666	TRCN0000148381	NIPBL	PC3	trt_sh		144 h	2	75	0.27	0.143894	1	0	1	1	0	-666	-666	-0.4085	15.6536	-1.5959
XPR010_U251MG.311_96H:H09	BRDN0001489846	CHRNB1	U251MG	trt_xpr	-666	96 h	3	177	0.4072	0.271472	1	0	1	1	0	-666	-666	-0.4085	15.6536	-1.5957
KDC006_HT29_96H:TRCN0000019705:-666	TRCN0000019705	SUPT5H	HT29	trt_sh		96 h	2	168	0.49	0.290124	1	0	1	1	0	-666	-666	-0.4084	15.6536	-1.5956
CGS001_PC3_144H:NIPBL:2	CGS001-25836	NIPBL	PC3	trt_sh.cgs	2 uL	144 h	3	70	0.171617	0.110831	1	0	1	1	0	-666	-666	-0.4084	15.6536	-1.5954
XPR028_BICR6.311_96H:F09	BRDN0001478973	PAICS	BICR6	trt_xpr	-666	96 h	3	148	0.37	0.0123016	1	1	1	1	0	-666	-666	-0.4084	15.6536	-1.5954
XPR010_U251MG.311_96H:J06	BRDN0001484052	KCNH2	U251MG	trt_xpr	-666	96 h	3	169	0.4486	0.278429	1	0	1	1	0	-666	-666	-0.4083	15.6536	-1.5952
KDA009_PC3_144H:TRCN0000006271:-666	TRCN0000006271	STK25	PC3	trt_sh		144 h	3	137	0.39	0.233735	1	0	1	1	0	-666	-666	-0.4081	15.6536	-1.5942
XPR026_A549.311_96H:E05	BRDN0001518618	TMEM117	A549	trt_xpr	-666	96 h	3	81	0.3	0.157617	1	0	1	1	0	-666	-666	-0.408	15.6536	-1.5939
KDD005_HA1E_96H:TRCN0000038700:-666	TRCN0000038700	SLC22A18	HA1E	trt_sh		96 h	3	70	0.14	0.100102	0	0	1	1	0	-666	-666	-0.408	15.6536	-1.5938
XPR011_U251MG.311_96H:P10	BRDN0001583129	ARHGAP15	U251MG	trt_xpr	-666	96 h	3	272	0.4094	0.337448	1	0	1	1	0	-666	-666	-0.408	15.6536	-1.5938
CGS001_HA1E_96H:ZNF134:1.5	CGS001-7693	ZNF134	HA1E	trt_sh.cgs	1.5 uL	96 h	3	92	0.0576114	0.0736171	1	0	1	1	0	-666	-666	-0.408	15.6536	-1.5937
KDB008_HEPG2_96H:TRCN0000055844:-666	TRCN0000055844	MACF1	HEPG2	trt_sh		96 h	4	347	0.63	0.472787	1	0	1	1	0	-666	-666	-0.4079	15.6536	-1.5935
XPR028_U251MG.311_96H:K13	BRDN0001484935	PARG	U251MG	trt_xpr	-666	96 h	3	223	0.57	0.173411	1	1	1	1	0	-666	-666	-0.4079	15.6536	-1.5933
XPR011_U251MG.311_96H:L14	BRDN0001148242	ARAF	U251MG	trt_xpr	-666	96 h	3	319	0.6637	0.465269	1	1	1	1	0	-666	-666	-0.4078	15.6536	-1.593
XPR022_A375.311_96H:J08	BRDN0001503457	RBMS3	A375	trt_xpr	-666	96 h	2	234	0.1798	0.20744	1	0	1	1	0	-666	-666	-0.4077	15.6536	-1.5927
XPR012_A375.311_96H:M02	BRDN0001494336	BAG2	A375	trt_xpr	-666	96 h	3	118	0.4001	0.219724	1	0	1	1	0	-666	-666	-0.4075	15.6536	-1.5918
XPR014_U251MG.311_96H:O06	BRDN0001583305	CEACAM16	U251MG	trt_xpr	-666	96 h	3	92	0.2863	0.164105	1	0	1	1	0	-666	-666	-0.4074	15.6536	-1.5916
XPR036_A375.311_96H:K15	BRDN0001148047	FN3K	A375	trt_xpr	-666	96 h	3	242	0.45	0.186921	0	0	1	1	0	-666	-666	-0.4074	15.6536	-1.5915
KDA010_MCF7_144H:TRCN0000050921:-666	TRCN0000050921	HRSP12	MCF7	trt_sh		144 h	2	84	0.28	0.155078	0	0	1	1	0	-666	-666	-0.4074	15.6536	-1.5915
KDA010_PC3_144H:TRCN0000000046:-666	TRCN0000000046	KHDRBS1	PC3	trt_sh		144 h	3	118	0.37	0.211287	1	0	1	1	0	-666	-666	-0.4074	15.6536	-1.5913
XPR034_A375.311_96H:F18	BRDN0001146426	TAF9	A375	trt_xpr	-666	96 h	3	101	0.4019	0.203719	1	1	1	1	0	-666	-666	-0.4073	15.6536	-1.5912
KDB010_PC3_144H:TRCN0000338164:-666	TRCN0000338164	JUN	PC3	trt_sh		144 h	3	159	0.39	0.251803	1	0	1	1	0	-666	-666	-0.4072	15.6536	-1.5909
XPR014_A375.311_96H:G22	BRDN0001583092	CEACAM6	A375	trt_xpr	-666	96 h	3	123	0.3224	0.201358	1	0	1	1	0	-666	-666	-0.4072	15.6536	-1.5909
XPR031_U251MG.311_96H:I20	BRDN0001495306	PDS5A	U251MG	trt_xpr	-666	96 h	3	130	0.398	0.230013	1	1	1	1	0	-666	-666	-0.4071	15.6536	-1.5903
XPR010_U251MG.311_96H:I12	BRDN0001487492	DYRK1A	U251MG	trt_xpr	-666	96 h	3	230	0.4228	0.315329	1	0	1	1	0	-666	-666	-0.407	15.6536	-1.59
XPR009_U251MG.311_96H:B09	BRDN0001480637	CDC42	U251MG	trt_xpr	-666	96 h	3	234	0.4654	0.33368	1	0	1	1	0	-666	-666	-0.4069	15.6536	-1.5896
XPR034_U251MG.311_96H:K14	BRDN0001148097	MAP3K3	U251MG	trt_xpr	-666	96 h	3	165	0.2817	0.218016	0	0	1	1	0	-666	-666	-0.4069	15.6536	-1.5894
XPR015_U251MG.311_96H:P03	BRDN0001501886	DAB2	U251MG	trt_xpr	-666	96 h	3	135	0.3997	0.234902	1	1	1	1	0	-666	-666	-0.4068	15.6536	-1.5892
TA.OE012_SALE_96H:BRDN0000554208:-666	BRDN0000554208	EGFR	SALE	trt_oe		96 h	3	154	0.31	0.220939	1	1	1	1	0	-666	-666	-0.4068	15.6536	-1.5892
XPR012_A549.311_96H:K16	BRDN0001501835	BCL10	A549	trt_xpr	-666	96 h	3	157	0.3588	0.239995	1	1	1	1	0	-666	-666	-0.4068	15.6536	-1.589
XPR036_U251MG.311_96H:M16	BRDN0001146623	TBRG4	U251MG	trt_xpr	-666	96 h	3	273	0.5486	0.391326	1	1	1	1	0	-666	-666	-0.4067	15.6536	-1.5889
KDB004_A375_96H:TRCN0000073825:-666	TRCN0000073825	MALT1	A375	trt_sh		96 h	3	240	0.63	0.393194	1	0	1	1	0	-666	-666	-0.4067	15.6536	-1.5887
XPR035_U251MG.311_96H:M08	BRDN0001149366	RIOK2	U251MG	trt_xpr	-666	96 h	3	178	0.4768	0.294593	1	0	1	1	0	-666	-666	-0.4067	15.6536	-1.5887
XPR035_U251MG.311_96H:M03	BRDN0001148291	MAK	U251MG	trt_xpr	-666	96 h	3	166	0.4949	0.289843	1	1	1	1	0	-666	-666	-0.4066	15.6536	-1.5885
XPR009_U251MG.311_96H:K10	BRDN0001479465	HNMT	U251MG	trt_xpr	-666	96 h	3	345	0.5717	0.449067	1	1	1	1	0	-666	-666	-0.4066	15.6536	-1.5884
XPR036_A375.311_96H:M20	BRDN0001147860	AK9	A375	trt_xpr	-666	96 h	3	172	0.43	0.157585	1	1	1	1	0	-666	-666	-0.4065	15.6536	-1.5882
XPR011_BICR6.311_96H:L02	BRDN0001502558	AREG	BICR6	trt_xpr	-666	96 h	3	125	0.2174	0.166692	1	1	1	1	0	-666	-666	-0.4064	15.6536	-1.5877
XPR031_U251MG.311_96H:F14	BRDN0001495850	PM20D1	U251MG	trt_xpr	-666	96 h	3	170	0.5268	0.302617	1	1	1	1	0	-666	-666	-0.4064	15.6536	-1.5877
KDC004_PC3_96H:TRCN0000072370:-666	TRCN0000072370	UAP1	PC3	trt_sh		96 h	3	71	0.43	0.176683	1	0	1	1	0	-666	-666	-0.4061	15.6536	-1.5864
XPR029_U251MG.311_96H:E03	BRDN0001485994	METAP2	U251MG	trt_xpr	-666	96 h	3	135	0.46	0.161944	1	0	1	1	0	-666	-666	-0.4061	15.6536	-1.5863
XPR037_U251MG.311_96H:K11	BRDN0001054182	FGF14	U251MG	trt_xpr	-666	96 h	3	252	0.4605	0.344464	1	1	1	1	0	-666	-666	-0.406	15.6536	-1.586
TA.OE012_AALE_96H:BRDN0000553183:-666	BRDN0000553183	NR4A2	AALE	trt_oe		96 h	3	351	0.59	0.460161	1	1	1	1	0	-666	-666	-0.406	15.6536	-1.586
XPR012_U251MG.311_96H:H06	BRDN0001498410	C1ORF141	U251MG	trt_xpr	-666	96 h	3	161	0.3186	0.229028	1	0	1	1	0	-666	-666	-0.4058	15.6536	-1.5855
CGS001_HEPG2_96H:UAP1:1.5	CGS001-6675	UAP1	HEPG2	trt_sh.cgs	1.5 uL	96 h	3	50	0.0726795	0.0609567	1	0	1	1	0	-666	-666	-0.4057	15.6536	-1.585
KDA008_A375_96H:TRCN0000291550:-666	TRCN0000291550	ATP6V0B	A375	trt_sh		96 h	5	165	0.45	0.275536	1	0	1	1	0	-666	-666	-0.4056	15.6536	-1.5845
XPR009_U251MG.311_96H:L19	BRDN0001482016	DRD1	U251MG	trt_xpr	-666	96 h	3	281	0.5595	0.400943	1	1	1	1	0	-666	-666	-0.4055	15.6536	-1.5842
XPR034_A375.311_96H:K08	BRDN0001144894	LIMK1	A375	trt_xpr	-666	96 h	3	69	0.3496	0.157049	1	1	1	1	0	-666	-666	-0.4055	15.6536	-1.5842
XPR036_U251MG.311_96H:M18	BRDN0001146926	PFKFB2	U251MG	trt_xpr	-666	96 h	3	262	0.5799	0.394143	1	1	1	1	0	-666	-666	-0.4055	15.6536	-1.5842
CGS001_PC3_144H:IDE:2	CGS001-3416	IDE	PC3	trt_sh.cgs	2 uL	144 h	3	38	0.229397	0.0944096	1	1	1	1	0	-666	-666	-0.4055	15.6536	-1.584
XPR030_U251MG.311_96H:E04	BRDN0001483609	PYGB	U251MG	trt_xpr	-666	96 h	3	280	0.4644	0.364635	1	1	1	1	0	-666	-666	-0.4055	15.6536	-1.5839
KDC003_HEPG2_96H:TRCN0000049769:-666	TRCN0000049769	PNLDC1	HEPG2	trt_sh		96 h	3	181	0.56	0.321932	0	0	1	1	0	-666	-666	-0.4051	15.6536	-1.5825
KDC001_HA1E_96H:TRCN0000015008:-666	TRCN0000015008	HMBOX1	HA1E	trt_sh		96 h	3	146	0.45	0.259187	0	0	1	1	0	-666	-666	-0.405	15.6536	-1.5822
CGS001_MCF7_96H:ABCF1:2	CGS001-23	ABCF1	MCF7	trt_sh.cgs	2 uL	96 h	3	44	0.0100839	0.0212996	1	0	1	1	0	-666	-666	-0.405	15.6536	-1.5821
XPR008_AGS.311_96H:G14	BRDN0000734533	KDM1A	AGS	trt_xpr	-666	96 h	3	68	0.08	0.150106	0	0	1	1	0	-666	-666	-0.4049	15.6536	-1.5818
XPR011_U251MG.311_96H:F22	BRDN0001499559	ANXA3	U251MG	trt_xpr	-666	96 h	3	301	0.55	0.411413	1	1	1	1	0	-666	-666	-0.4048	15.6536	-1.5813
KDB005_PC3_144H:TRCN0000006441:-666	TRCN0000006441	CMPK1	PC3	trt_sh		144 h	3	169	0.4	0.262908	1	0	1	1	0	-666	-666	-0.4048	15.6536	-1.5813
LJP001_SKBR3_6H:BRD-K84085265-001-02-1:10	BRD-K84085265	CG-930	SKBR3	trt_cp	10 uM	6 h	4	130	0.3	0.199693	1	1	1	1	0	JNK inhibitor	MAPK8	-0.4048	15.6536	-1.5812
KDB002_HA1E_96H:TRCN0000144554:-666	TRCN0000144554	GOLIM4	HA1E	trt_sh		96 h	3	141	0.45	0.25471	1	0	1	1	0	-666	-666	-0.4046	15.6536	-1.5805
XPR011_U251MG.311_96H:O20	BRDN0001586743	ACKR1	U251MG	trt_xpr	-666	96 h	3	236	0.5702	0.370931	1	1	1	1	0	-666	-666	-0.4044	15.6536	-1.5799
KDA009_MCF7_144H:TRCN0000037937:-666	TRCN0000037937	AKAP9	MCF7	trt_sh		144 h	3	55	0.31	0.132036	1	0	1	1	0	-666	-666	-0.4044	15.6536	-1.5799
XPR035_U251MG.311_96H:K24	BRDN0001145745	PRKG2	U251MG	trt_xpr	-666	96 h	3	231	0.187	0.210157	1	0	1	1	0	-666	-666	-0.4041	15.6536	-1.5786
XPRJJ002_A375_96H:BRDN0001056892:-666	BRDN0001056892	SETD7	A375	trt_xpr		96 h	3	269	0.41	0.335814	1	1	1	1	0	-666	-666	-0.404	15.6536	-1.5782
XPR037_A375.311_96H:F15	BRDN0001585916	GCSAML	A375	trt_xpr	-666	96 h	3	120	0.31	0.0818932	0	0	1	1	0	-666	-666	-0.4039	15.6536	-1.578
OEB003_A375_96H:BRDN0000405465:-666	BRDN0000405465	BCL2L2	A375	trt_oe		96 h	5	145	0.37	0.234215	1	1	1	1	0	-666	-666	-0.4039	15.6536	-1.5778
KDA002_PC3_96H:TRCN0000073585:-666	TRCN0000073585	TFPI	PC3	trt_sh		96 h	3	157	0.31	0.22308	1	0	1	1	0	-666	-666	-0.4039	15.6536	-1.5778
DOS056_PC3_24H:BRD-K85411199-001-01-1:5	BRD-K85411199	BRD-K85411199	PC3	trt_cp	4 uM	24 h	3	274	0.21	0.242558	0	0	1	1	0	-666	-666	-0.4038	15.6536	-1.5774
XPR012_U251MG.311_96H:K10	BRDN0001586223	BCAN	U251MG	trt_xpr	-666	96 h	3	194	0.3261	0.254326	1	0	1	1	0	-666	-666	-0.4037	15.6536	-1.5772
KDB002_MCF7_144H:TRCN0000128762:-666	TRCN0000128762	NIPBL	MCF7	trt_sh		144 h	3	103	0.27	0.168629	1	0	1	1	0	-666	-666	-0.4037	15.6536	-1.5771
KDA005_A375_96H:TRCN0000021468:-666	TRCN0000021468	CDK5	A375	trt_sh		96 h	2	47	0.34	0.127826	1	1	1	1	0	-666	-666	-0.4037	15.6536	-1.577
XPR036_A375.311_96H:I09	BRDN0001146404	PAN3	A375	trt_xpr	-666	96 h	3	276	0.34	0.19962	0	0	1	1	0	-666	-666	-0.4037	15.6536	-1.577
XPR031_U251MG.311_96H:G07	BRDN0001495548	OLR1	U251MG	trt_xpr	-666	96 h	3	161	0.3714	0.247274	1	0	1	1	0	-666	-666	-0.4036	15.6536	-1.5767
XPR033_MCF7.311_96H:J08	BRDN0001484056	LDHA	MCF7	trt_xpr	-666	96 h	3	84	0.1696	0.120698	1	0	1	1	0	-666	-666	-0.4036	15.6536	-1.5765
OEC001_PC3_96H:CCSBBROAD304_05773:-666	CCSBBROAD304_05773	ADCY9	PC3	trt_oe		96 h	3	144	0.36	0.230231	1	1	1	1	0	-666	-666	-0.4035	15.6536	-1.5761
CGS001_HEPG2_96H:TFCP2:1.5	CGS001-7024	TFCP2	HEPG2	trt_sh.cgs	1.5 uL	96 h	3	73	0.0962815	0.0847741	1	0	1	1	0	-666	-666	-0.4034	15.6536	-1.5759
KDC010_A375_96H:TRCN0000029024:-666	TRCN0000029024	ACACA	A375	trt_sh		96 h	3	181	0.53	0.31319	1	0	1	1	0	-666	-666	-0.4033	15.6536	-1.5754
XPR021_AGS.311_96H:E20	BRDN0001501390	NFAT5	AGS	trt_xpr	-666	96 h	3	133	0.3382	0.214464	1	1	1	1	0	-666	-666	-0.4031	15.6536	-1.5749
XPR028_BICR6.311_96H:M07	BRDN0001484794	MMP10	BICR6	trt_xpr	-666	96 h	3	141	0.16	0.0120072	1	0	1	1	0	-666	-666	-0.4031	15.6536	-1.5748
KDB003_HA1E_96H:TRCN0000050320:-666	TRCN0000050320	IMPA2	HA1E	trt_sh		96 h	3	185	0.45	0.291758	0	0	1	1	0	-666	-666	-0.4031	15.6536	-1.5748
CGS001_HEPG2_96H:MPL:1.5	CGS001-4352	MPL	HEPG2	trt_sh.cgs	1.5 uL	96 h	3	162	0.49773	0.287134	1	0	1	1	0	-666	-666	-0.4031	15.6536	-1.5746
XPR030_U251MG.311_96H:G24	BRDN0001487337	BDH1	U251MG	trt_xpr	-666	96 h	3	264	0.4554	0.350631	1	1	1	1	0	-666	-666	-0.4031	15.6536	-1.5746
XPR028_U251MG.311_96H:G17	BRDN0001481662	SLC6A8	U251MG	trt_xpr	-666	96 h	3	188	0.42	0.159222	1	0	1	1	0	-666	-666	-0.4028	15.6536	-1.5737
PBIOA017_MCF7_24H:D03	BRD-K80954687	BRD-K80954687	MCF7	trt_cp	1.11 uM	24 h	3	138	0.27	0.195187	1	1	1	1	0	-666	-666	-0.4027	15.6536	-1.5733
CPC006_A375_24H:BRD-K74236984-001-01-4:10	BRD-K74236984	UNC-0321	A375	trt_cp	10 uM	24 h	4	495	0.74	0.611997	1	1	1	1	0	Histone lysine methyltransferase inhibitor	EHMT2	-0.4026	15.6536	-1.5726
KDB008_A375_96H:TRCN0000107186:-666	TRCN0000107186	GADD45B	A375	trt_sh		96 h	3	209	0.52	0.333354	1	0	1	1	0	-666	-666	-0.4025	15.6536	-1.5724
XPR020_U251MG.311_96H:I16	BRDN0000583516	MCM4	U251MG	trt_xpr	-666	96 h	3	222	0.305	0.263127	1	1	1	1	0	-666	-666	-0.4025	15.6536	-1.5722
KDA001_MCF7_144H:TRCN0000025809:-666	TRCN0000025809	DPYD	MCF7	trt_sh		144 h	2	81	0.23	0.138018	1	0	1	1	0	-666	-666	-0.4024	15.6536	-1.572
XPR019_A375.311_96H:I03	BRDN0001584634	KIR2DL3	A375	trt_xpr	-666	96 h	3	102	0.2611	0.165027	1	0	1	1	0	-666	-666	-0.4022	15.6536	-1.5714
XPR031_U251MG.311_96H:C06	BRDN0001498514	PCGF2	U251MG	trt_xpr	-666	96 h	3	252	0.4503	0.340637	1	0	1	1	0	-666	-666	-0.4021	15.6536	-1.571
XPR023_A549.311_96H:D07	BRDN0001503933	SELENOI	A549	trt_xpr	-666	96 h	3	136	0.4119	0.239318	1	0	1	1	0	-666	-666	-0.4021	15.6536	-1.5708
KDA003_MCF7_144H:TRCN0000061897:-666	TRCN0000061897	TCF7L2	MCF7	trt_sh		144 h	3	86	0.39	0.185188	1	0	1	1	0	-666	-666	-0.402	15.6536	-1.5705
XPR035_U251MG.311_96H:K14	BRDN0001145716	MAP3K13	U251MG	trt_xpr	-666	96 h	3	168	0.4316	0.272301	1	0	1	1	0	-666	-666	-0.4019	15.6536	-1.5701
OEB003_A375_96H:BRDN0000403742:-666	BRDN0000403742	PDGFRB	A375	trt_oe		96 h	5	128	0.28	0.191432	1	0	1	1	0	-666	-666	-0.4017	15.6536	-1.5694
XPR028_U251MG.311_96H:L15	BRDN0001481194	GRIK5	U251MG	trt_xpr	-666	96 h	3	70	0.35	0.0971569	1	0	1	1	0	-666	-666	-0.4017	15.6536	-1.5691
XPR026_A549.311_96H:E03	BRDN0001499733	TMEM258	A549	trt_xpr	-666	96 h	3	148	0.4725	0.2674	1	1	1	1	0	-666	-666	-0.4017	15.6536	-1.5691
KDB002_A375_96H:TRCN0000163801:-666	TRCN0000163801	FCHO1	A375	trt_sh		96 h	3	231	0.5	0.343654	1	0	1	1	0	-666	-666	-0.4016	15.6536	-1.5689
KDD008_HEPG2_96H:TRCN0000052624:-666	TRCN0000052624	PI4KAP2	HEPG2	trt_sh		96 h	3	156	0.37	0.242937	0	0	1	1	0	-666	-666	-0.4016	15.6536	-1.5688
XPR009_U251MG.311_96H:H09	BRDN0001479620	CDC25B	U251MG	trt_xpr	-666	96 h	3	250	0.5426	0.372426	1	0	1	1	0	-666	-666	-0.4016	15.6536	-1.5688
KDB006_MCF7_96H:TRCN0000047483:-666	TRCN0000047483	IQGAP1	MCF7	trt_sh		96 h	2	228	0.5	0.341415	1	0	1	1	0	-666	-666	-0.4014	15.6536	-1.5683
OEB002_A375_96H:B11	BRDN0000402765	BAX	A375	trt_oe		96 h	4	258	0.2653	0.264551	1	0	1	1	0	-666	-666	-0.4015	15.6536	-1.5683
XPR037_A375.311_96H:E09	BRDN0001066150	FERMT1	A375	trt_xpr	-666	96 h	3	230	0.36	0.113376	0	0	1	1	0	-666	-666	-0.4013	15.6536	-1.5677
XPR035_U251MG.311_96H:C04	BRDN0001149263	PKD1	U251MG	trt_xpr	-666	96 h	3	125	0.4376	0.236495	1	0	1	1	0	-666	-666	-0.4013	15.6536	-1.5677
XPR019_U251MG.311_96H:B05	BRDN0001479007	KCNK10	U251MG	trt_xpr	-666	96 h	3	151	0.3617	0.2363	1	0	1	1	0	-666	-666	-0.4013	15.6536	-1.5676
CPC011_VCAP_24H:BRD-K96471533-001-04-1:10	BRD-K96471533	nitazoxanide	VCAP	trt_cp	10 uM	24 h	5	239	0.31	0.275239	1	1	1	1	0	Antiprotozoal	-666	-0.4013	15.6536	-1.5675
XPR016_U251MG.311_96H:L07	BRDN0001502940	ERGIC1	U251MG	trt_xpr	-666	96 h	3	233	0.5772	0.370829	1	1	1	1	0	-666	-666	-0.4012	15.6536	-1.5672
XPR032_A549.311_96H:L20	BRDN0001488306	TUBA1A	A549	trt_xpr	-666	96 h	3	267	0.38	0.322087	1	0	1	1	0	-666	-666	-0.4011	15.6536	-1.567
XPR011_U251MG.311_96H:L20	BRDN0001495478	APOBEC3A	U251MG	trt_xpr	-666	96 h	3	313	0.6386	0.452069	1	1	1	1	0	-666	-666	-0.401	15.6536	-1.5666
CPC006_MCF7_24H:O07	BRD-A81936046	BRD-A81936046	MCF7	trt_cp	10 uM	24 h	5	120	0.2091	0.160176	1	0	1	1	0	-666	-666	-0.401	15.6536	-1.5666
XPR032_U251MG.311_96H:F20	BRDN0001488616	GPR84	U251MG	trt_xpr	-666	96 h	3	126	0.418	0.232062	1	0	1	1	0	-666	-666	-0.401	15.6536	-1.5665
XPR022_ES2.311_96H:N02	BRDN0001500131	RCBTB2	ES2	trt_xpr	-666	96 h	3	163	0.2836	0.217399	1	0	1	1	0	-666	-666	-0.4009	15.6536	-1.5663
XPR028_U251MG.311_96H:F03	BRDN0001480613	ANG	U251MG	trt_xpr	-666	96 h	3	160	0.49	0.146887	1	1	1	1	0	-666	-666	-0.4009	15.6536	-1.566
XPR012_BICR6.311_96H:K16	BRDN0001501835	BCL10	BICR6	trt_xpr	-666	96 h	3	151	0.3431	0.230168	1	1	1	1	0	-666	-666	-0.4009	15.6536	-1.566
XPR028_U251MG.311_96H:N06	BRDN0001481862	TRPV2	U251MG	trt_xpr	-666	96 h	3	183	0.45	0.157091	1	0	1	1	0	-666	-666	-0.4008	15.6536	-1.5659
XPR031_U251MG.311_96H:M15	BRDN0001499436	PARK7	U251MG	trt_xpr	-666	96 h	3	244	0.3925	0.312942	1	0	1	1	0	-666	-666	-0.4008	15.6536	-1.5659
KDC001_HEPG2_96H:TRCN0000006469:-666	TRCN0000006469	GPSM2	HEPG2	trt_sh		96 h	3	223	0.62	0.375992	0	0	1	1	0	-666	-666	-0.4008	15.6536	-1.5657
XPR021_A375.311_96H:H02	BRDN0001493934	NRAS	A375	trt_xpr	-666	96 h	3	123	0.3402	0.206856	1	0	1	1	0	-666	-666	-0.4008	15.6536	-1.5656
XPR031_BICR6.311_96H:F07	BRDN0001148026	PKDCC	BICR6	trt_xpr	-666	96 h	3	93	0.2043	0.139385	1	1	1	1	0	-666	-666	-0.4008	15.6536	-1.5656
XPR033_A375.311_96H:M12	BRDN0001488260	S100A1	A375	trt_xpr	-666	96 h	2	141	0.2879	0.20375	0	0	1	1	0	-666	-666	-0.4007	15.6536	-1.5654
XPR022_U251MG.311_96H:F10	BRDN0001498515	RECQL5	U251MG	trt_xpr	-666	96 h	3	117	0.3443	0.202948	1	0	1	1	0	-666	-666	-0.4007	15.6536	-1.5654
XPR023_MCF7.311_96H:C09	BRDN0001503316	RNF112	MCF7	trt_xpr	-666	96 h	3	73	0.2405	0.133978	1	0	1	1	0	-666	-666	-0.4007	15.6536	-1.5653
DER001_HA1E_96H:E15	TRCN0000195535	PRKRA	HA1E	trt_sh		96 h	3	158	0.4436	0.267704	0	0	1	1	0	-666	-666	-0.4006	15.6536	-1.5651
XPR011_U251MG.311_96H:H12	BRDN0001584611	APOBEC3D	U251MG	trt_xpr	-666	96 h	3	275	0.5655	0.398757	1	1	1	1	0	-666	-666	-0.4006	15.6536	-1.565
OEB003_A375_96H:BRDN0000404590:-666	BRDN0000404590	LHX8	A375	trt_oe		96 h	5	131	0.28	0.193662	1	1	1	1	0	-666	-666	-0.4005	15.6536	-1.5646
KDC010_A549_96H:TRCN0000005307:-666	TRCN0000005307	MPHOSPH9	A549	trt_sh		96 h	3	172	0.24	0.205447	0	0	1	1	0	-666	-666	-0.4005	15.6536	-1.5645
KDB007_HEPG2_96H:TRCN0000007230:-666	TRCN0000007230	CFLAR	HEPG2	trt_sh		96 h	4	240	0.57	0.374002	1	0	1	1	0	-666	-666	-0.4004	15.6536	-1.5643
XPR011_U251MG.311_96H:M18	BRDN0001582579	ADAM8	U251MG	trt_xpr	-666	96 h	3	119	0.3402	0.203444	1	0	1	1	0	-666	-666	-0.4004	15.6536	-1.5643
XPR035_A375.311_96H:M07	BRDN0001484657	PDE7B	A375	trt_xpr	-666	96 h	3	186	0.3826	0.269747	0	0	1	1	0	-666	-666	-0.4004	15.6536	-1.5642
XPR028_U251MG.311_96H:K17	BRDN0001486602	LIPC	U251MG	trt_xpr	-666	96 h	3	236	0.52	0.178394	1	0	1	1	0	-666	-666	-0.4003	15.6536	-1.5638
XPR034_U251MG.311_96H:G06	BRDN0001145198	LMTK2	U251MG	trt_xpr	-666	96 h	3	80	0.357	0.170879	1	0	1	1	0	-666	-666	-0.4003	15.6536	-1.5636
XPR014_U251MG.311_96H:M07	BRDN0001583134	CD84	U251MG	trt_xpr	-666	96 h	3	176	0.4453	0.283083	1	1	1	1	0	-666	-666	-0.4001	15.6536	-1.5631
XPR009_U251MG.311_96H:A06	BRDN0001484467	PTGER3	U251MG	trt_xpr	-666	96 h	3	300	0.5401	0.407018	1	0	1	1	0	-666	-666	-0.4001	15.6536	-1.5629
KDA001_HA1E_96H:TRCN0000010316:-666	TRCN0000010316	CCND1	HA1E	trt_sh		96 h	3	154	0.64	0.317454	1	0	1	1	0	-666	-666	-0.4001	15.6536	-1.5629
XPR032_U251MG.311_96H:B22	BRDN0001562882	PANX1	U251MG	trt_xpr	-666	96 h	3	193	0.2419	0.218467	0	0	1	1	0	-666	-666	-0.4	15.6536	-1.5628
XPR028_ES2.311_96H:H06	BRDN0001483085	PGF	ES2	trt_xpr	-666	96 h	3	71	0.0914	0.0814555	1	0	1	1	0	-666	-666	-0.4001	15.6536	-1.5628
XPR030_U251MG.311_96H:I24	BRDN0001484769	PDE9A	U251MG	trt_xpr	-666	96 h	3	249	0.464	0.3437	1	1	1	1	0	-666	-666	-0.4	15.6536	-1.5627
CPC006_A375_24H:BRD-K28470988-001-01-2:10	BRD-K28470988	L-690330	A375	trt_cp	10 uM	24 h	5	188	0.3	0.240143	1	1	1	1	0	Inositol monophosphatase inhibitor	IMPA1	-0.3999	15.6536	-1.5624
XPR031_U251MG.311_96H:N02	BRDN0001500534	PMEPA1	U251MG	trt_xpr	-666	96 h	3	143	0.4411	0.253975	1	0	1	1	0	-666	-666	-0.3998	15.6536	-1.5618
XPR030_U251MG.311_96H:K08	BRDN0001487186	ENOX2	U251MG	trt_xpr	-666	96 h	3	291	0.482	0.378696	1	1	1	1	0	-666	-666	-0.3997	15.6536	-1.5615
XPR036_A375.311_96H:M23	BRDN0001145141	UCK1	A375	trt_xpr	-666	96 h	3	219	0.4	0.177817	1	1	1	1	0	-666	-666	-0.3997	15.6536	-1.5615
CPC001_HCC515_6H:BRD-K81876028-300-01-2:10	BRD-K81876028	CP-93129	HCC515	trt_cp	10 uM	6 h	2	66	0.16	0.103911	1	1	1	1	0	Serotonin receptor agonist	HTR1B|HTR1A	-0.3997	15.6536	-1.5614
LJP006_HME1_3H:A14	BRD-K87909389	alvocidib	HME1	trt_cp	3.33 uM	3 h	3	396	0.65	0.513021	1	1	1	1	0	CDK inhibitor	CDK2|CDK4|CDK1|CDK6|CDK7|CDK9|CDK5|CDK8|EGFR|PYGM|BCL2|BIRC5|CCNT1|MCL1|XIAP	-0.3997	15.6536	-1.5613
KDB009_PC3_144H:TRCN0000018993:-666	TRCN0000018993	HES1	PC3	trt_sh		144 h	3	152	0.39	0.246198	1	0	1	1	0	-666	-666	-0.3997	15.6536	-1.5613
XPR015_AGS.311_96H:F17	BRDN0001501958	CXXC5	AGS	trt_xpr	-666	96 h	3	66	0.2318	0.125082	1	0	1	1	0	-666	-666	-0.3996	15.6536	-1.5612
XPR008_U251MG.311_96H:N07	BRDN0001480652	CHRNA7	U251MG	trt_xpr	-666	96 h	3	289	0.498	0.383603	1	0	1	1	0	-666	-666	-0.3996	15.6536	-1.5611
KDA008_PC3_144H:C20	TRCN0000298808	POLR1C	PC3	trt_sh		144 h	2	42	0.2187	0.0969125	0	0	1	1	0	-666	-666	-0.3996	15.6536	-1.561
XPR034_YAPC.311_96H:B20	BRDN0001162304	ERN1	YAPC	trt_xpr	-666	96 h	3	128	0.1597	0.144574	1	0	1	1	0	-666	-666	-0.3994	15.6536	-1.5604
XPR024_A375.311_96H:O18	BRDN0001581939	SLC16A4	A375	trt_xpr	-666	96 h	3	147	0.3478	0.228626	1	0	1	1	0	-666	-666	-0.3992	15.6536	-1.5596
OEB005_A375_96H:BRDN0000409373:-666	BRDN0000409373	DERL1	A375	trt_oe		96 h	5	284	0.2	0.240993	1	0	1	1	0	-666	-666	-0.3992	15.6536	-1.5595
XPR035_U251MG.311_96H:G10	BRDN0001147145	SH3BP5L	U251MG	trt_xpr	-666	96 h	3	146	0.4783	0.267201	1	1	1	1	0	-666	-666	-0.3992	15.6536	-1.5593
CPC011_PC3_24H:BRD-A73929928-311-02-7:10	BRD-A73929928	BRD-A73929928	PC3	trt_cp	10 uM	24 h	4	134	0.16	0.148062	1	0	1	1	0	-666	-666	-0.3991	15.6536	-1.559
XPR027_A375.311_96H:F22	BRDN0001502409	ZNF668	A375	trt_xpr	-666	96 h	2	196	0.3736	0.273647	0	0	1	1	0	-666	-666	-0.399	15.6536	-1.5586
KDB001_MCF7_96H:TRCN0000155164:-666	TRCN0000155164	NENF	MCF7	trt_sh		96 h	2	158	0.44	0.266616	1	0	1	1	0	-666	-666	-0.3989	15.6536	-1.5583
XPR030_PC3.311B_96H:M18	BRDN0001484906	GJD2	PC3	trt_xpr	-666	96 h	3	100	0.0612	0.0791128	0	0	1	1	0	-666	-666	-0.3988	15.6536	-1.558
XPR009_U251MG.311_96H:O16	BRDN0001480197	CA9	U251MG	trt_xpr	-666	96 h	3	221	0.5362	0.348086	1	0	1	1	0	-666	-666	-0.3987	15.6536	-1.5575
XPR036_A375.311_96H:C09	BRDN0001147469	EPHB2	A375	trt_xpr	-666	96 h	3	133	0.4	0.138572	1	1	1	1	0	-666	-666	-0.3987	15.6536	-1.5574
XPR031_U251MG.311_96H:J19	BRDN0001144735	PLK5	U251MG	trt_xpr	-666	96 h	3	234	0.4511	0.328546	1	0	1	1	0	-666	-666	-0.3986	15.6536	-1.557
XPR016_U251MG.311_96H:L05	BRDN0001499990	ETS1	U251MG	trt_xpr	-666	96 h	3	165	0.4434	0.273523	1	1	1	1	0	-666	-666	-0.3985	15.6536	-1.5569
XPR014_BICR6.311_96H:N16	BRDN0001582728	CILP2	BICR6	trt_xpr	-666	96 h	3	147	0.2157	0.180077	1	0	1	1	0	-666	-666	-0.3985	15.6536	-1.5568
XPR035_A375.311_96H:G07	BRDN0001147988	MAP3K5	A375	trt_xpr	-666	96 h	3	157	0.3669	0.242685	0	0	1	1	0	-666	-666	-0.3985	15.6536	-1.5567
XPR014_U251MG.311_96H:H24	BRDN0001486826	ACTB	U251MG	trt_xpr	-666	96 h	3	196	0.2788	0.236388	1	0	1	1	0	-666	-666	-0.3985	15.6536	-1.5566
XPR012_A375.311_96H:C22	BRDN0001147498	MAPK1	A375	trt_xpr	-666	96 h	3	236	0.5877	0.376601	1	1	1	1	0	-666	-666	-0.3985	15.6536	-1.5566
XPR033_U251MG.311_96H:L08	BRDN0001480183	GLUD1	U251MG	trt_xpr	-666	96 h	2	52	0.1058	0.0749855	0	0	1	1	0	-666	-666	-0.3984	15.6536	-1.5565
KDA010_A375_96H:D12	TRCN0000197197	EIF2AK3	A375	trt_sh		96 h	2	108	0.4968	0.234225	1	0	1	1	0	-666	-666	-0.3984	15.6536	-1.5564
XPR027_A375.311_96H:I16	BRDN0001496664	WDFY4	A375	trt_xpr	-666	96 h	2	115	0.4006	0.217049	0	0	1	1	0	-666	-666	-0.3983	15.6536	-1.556
XPR034_A375.311_96H:I14	BRDN0001147188	CDKL4	A375	trt_xpr	-666	96 h	3	334	0.4274	0.382033	0	0	1	1	0	-666	-666	-0.3983	15.6536	-1.5559
CGS001_HT29_96H:SLC25A20:1	CGS001-788	SLC25A20	HT29	trt_sh.cgs	1 uL	96 h	3	85	0.180547	0.125267	1	0	1	1	0	-666	-666	-0.3983	15.6536	-1.5559
XPR009_U251MG.311_96H:P07	BRDN0001485197	SSTR4	U251MG	trt_xpr	-666	96 h	3	333	0.5966	0.450702	1	0	1	1	0	-666	-666	-0.3982	15.6536	-1.5557
PAC011_U2OS_6H:BRD-K25187028-001-01-7:9.72059	BRD-K25187028	BRD-K25187028	U2OS	trt_cp	10 uM	6 h	3	38	0.09	0.0591349	1	0	1	1	0	-666	-666	-0.3982	15.6536	-1.5556
KDA009_PC3_144H:TRCN0000219977:-666	TRCN0000219977	GPR137	PC3	trt_sh		144 h	3	127	0.46	0.244406	1	0	1	1	0	-666	-666	-0.398	15.6536	-1.555
XPR012_U251MG.311_96H:P06	BRDN0001498710	C19ORF35	U251MG	trt_xpr	-666	96 h	3	163	0.349	0.241172	1	0	1	1	0	-666	-666	-0.398	15.6536	-1.5549
KDC002_HA1E_96H:TRCN0000010239:-666	TRCN0000010239	RET	HA1E	trt_sh		96 h	3	153	0.52	0.285219	1	0	1	1	0	-666	-666	-0.3979	15.6536	-1.5546
KDA003_A375_96H:TRCN0000046381:-666	TRCN0000046381	BLVRB	A375	trt_sh		96 h	2	62	0.36	0.15107	1	0	1	1	0	-666	-666	-0.3979	15.6536	-1.5545
CGS001_NPC_96H:LBR:1.5	CGS001-3930	LBR	NPC	trt_sh.cgs	1.5 uL	96 h	3	10	0.0368714	0.0194167	1	0	1	1	0	-666	-666	-0.3979	15.6536	-1.5545
XPR031_U251MG.311_96H:F19	BRDN0001501687	PIGA	U251MG	trt_xpr	-666	96 h	3	223	0.5069	0.339957	1	1	1	1	0	-666	-666	-0.3979	15.6536	-1.5545
XPR028_U251MG.311_96H:A07	BRDN0001485084	ARPC3	U251MG	trt_xpr	-666	96 h	3	198	0.41	0.163402	1	0	1	1	0	-666	-666	-0.3979	15.6536	-1.5544
KDC008_A549_96H:TRCN0000064832:-666	TRCN0000064832	FN1	A549	trt_sh		96 h	2	53	0.34	0.13574	0	0	1	1	0	-666	-666	-0.3979	15.6536	-1.5544
CPC005_HCC515_6H:BRD-A11135865-300-01-6:10	BRD-A11135865	nor-binaltorphimine	HCC515	trt_cp	10 uM	6 h	2	99	0.04	0.0636324	1	0	1	1	0	-666	-666	-0.3978	15.6536	-1.5542
KDA002_A375_96H:TRCN0000015103:-666	TRCN0000015103	PTTG1	A375	trt_sh		96 h	4	236	0.55	0.364307	1	1	1	1	0	-666	-666	-0.3978	15.6536	-1.5541
CGS001_HA1E_96H:MRGPRX4:1.5	CGS001-117196	MRGPRX4	HA1E	trt_sh.cgs	1.5 uL	96 h	3	52	0.134652	0.0846133	1	0	1	1	0	-666	-666	-0.3978	15.6536	-1.554
XPR028_A549.311_96H:H11	BRDN0001482904	F8	A549	trt_xpr	-666	96 h	3	82	0.23	0.110261	1	0	1	1	0	-666	-666	-0.3978	15.6536	-1.5539
XPR011_U251MG.311_96H:H13	BRDN0001494876	ALOX15	U251MG	trt_xpr	-666	96 h	3	190	0.4578	0.298238	1	1	1	1	0	-666	-666	-0.3978	15.6536	-1.5538
KDD003_HEPG2_96H:TRCN0000049326:-666	TRCN0000049326	PPIG	HEPG2	trt_sh		96 h	2	107	0.18	0.140333	0	0	1	1	0	-666	-666	-0.3977	15.6536	-1.5537
DOS009_VCAP_6H:BRD-K98950492-001-01-7:5.09	BRD-K98950492	BRD-K98950492	VCAP	trt_cp	4 uM	6 h	3	110	0.26	0.171007	1	1	1	1	0	-666	-666	-0.3977	15.6536	-1.5535
XPR012_U251MG.311_96H:B09	BRDN0001582403	BICC1	U251MG	trt_xpr	-666	96 h	2	87	0.4592	0.202106	0	0	1	1	0	-666	-666	-0.3976	15.6536	-1.5533
XPR015_U251MG.311_96H:A10	BRDN0001499023	CRIM1	U251MG	trt_xpr	-666	96 h	3	98	0.3969	0.199427	1	0	1	1	0	-666	-666	-0.3976	15.6536	-1.5532
XPR032_U251MG.311_96H:B16	BRDN0001488048	ADH5	U251MG	trt_xpr	-666	96 h	3	125	0.3617	0.215017	1	0	1	1	0	-666	-666	-0.3975	15.6536	-1.553
XPR036_A375.311_96H:K18	BRDN0001145808	CDK10	A375	trt_xpr	-666	96 h	3	462	0.74	0.258268	1	1	1	1	0	-666	-666	-0.3975	15.6536	-1.553
XPR035_U251MG.311_96H:G07	BRDN0001147988	MAP3K5	U251MG	trt_xpr	-666	96 h	3	154	0.3807	0.244832	1	0	1	1	0	-666	-666	-0.3975	15.6536	-1.5528
XPR037_U251MG.311_96H:G22	BRDN0001585547	FKBP11	U251MG	trt_xpr	-666	96 h	3	228	0.4066	0.307863	1	0	1	1	0	-666	-666	-0.3975	15.6536	-1.5527
KDB006_PC3_144H:TRCN0000029830:-666	TRCN0000029830	WIPF2	PC3	trt_sh		144 h	2	41	0.34	0.119388	1	0	1	1	0	-666	-666	-0.3974	15.6536	-1.5525
CGS001_HEKTE_96H:MLST8:-666	CGS001-64223	MLST8	HEKTE	trt_sh.cgs		96 h	2	29	0.0271123	0.0283539	0	0	1	1	0	-666	-666	-0.3973	15.6536	-1.552
XPR028_U251MG.311_96H:I05	BRDN0001479868	SLC25A12	U251MG	trt_xpr	-666	96 h	3	199	0.43	0.163814	1	0	1	1	0	-666	-666	-0.3973	15.6536	-1.5519
XPR010_U251MG.311_96H:L11	BRDN0001480940	CHRNA5	U251MG	trt_xpr	-666	96 h	3	190	0.4236	0.286875	1	0	1	1	0	-666	-666	-0.3972	15.6536	-1.5517
XPR009_U251MG.311_96H:M04	BRDN0001487237	AKR1C1	U251MG	trt_xpr	-666	96 h	3	301	0.4606	0.376501	1	0	1	1	0	-666	-666	-0.3972	15.6536	-1.5515
XPR017_U251MG.311_96H:N06	BRDN0001499412	ID4	U251MG	trt_xpr	-666	96 h	3	239	0.5311	0.360275	1	1	1	1	0	-666	-666	-0.3971	15.6536	-1.5512
XPR035_U251MG.311_96H:I01	BRDN0001481514	PDE7B	U251MG	trt_xpr	-666	96 h	3	208	0.3861	0.286542	1	0	1	1	0	-666	-666	-0.397	15.6536	-1.5511
XPR009_BICR6.311_96H:C14	BRDN0001479903	RORB	BICR6	trt_xpr	-666	96 h	3	105	0.2189	0.153305	1	0	1	1	0	-666	-666	-0.397	15.6536	-1.551
XPR008_U251MG.311_96H:H22	BRDN0001481987	CA6	U251MG	trt_xpr	-666	96 h	3	286	0.425	0.352533	1	1	1	1	0	-666	-666	-0.397	15.6536	-1.5508
ERGK009_VCAP_120H:TRCN0000006027:-666	TRCN0000006027	AK3	VCAP	trt_sh		120 h	3	45	0.35	0.126903	1	0	1	1	0	-666	-666	-0.3969	15.6536	-1.5506
CPC005_HA1E_24H:BRD-K50464341-001-02-6:10	BRD-K50464341	berbamine	HA1E	trt_cp	10 uM	24 h	3	257	0.56	0.383611	1	1	1	1	0	Calmodulin inhibitor	CALM1	-0.3969	15.6536	-1.5506
KDB009_A375_96H:TRCN0000018993:-666	TRCN0000018993	HES1	A375	trt_sh		96 h	2	98	0.47	0.217016	1	0	1	1	0	-666	-666	-0.3968	15.6536	-1.5503
XPR009_U251MG.311_96H:B18	BRDN0001480865	HTR3A	U251MG	trt_xpr	-666	96 h	3	234	0.5317	0.356672	1	0	1	1	0	-666	-666	-0.3968	15.6536	-1.5502
KDA003_MCF7_96H:TRCN0000038955:-666	TRCN0000038955	DCXR	MCF7	trt_sh		96 h	3	158	0.43	0.263568	1	0	1	1	0	-666	-666	-0.3968	15.6536	-1.5502
XPR030_U251MG.311_96H:A14	BRDN0001480146	RPL26L1	U251MG	trt_xpr	-666	96 h	3	229	0.4235	0.314899	1	0	1	1	0	-666	-666	-0.3968	15.6536	-1.5501
XPR012_U251MG.311_96H:H12	BRDN0001498309	C15ORF48	U251MG	trt_xpr	-666	96 h	3	211	0.4986	0.327995	1	0	1	1	0	-666	-666	-0.3967	15.6536	-1.5499
CGS001_PC3_96H:LPAR1:2	CGS001-1902	LPAR1	PC3	trt_sh.cgs	2 uL	96 h	3	50	0.128761	0.0811349	1	0	1	1	0	-666	-666	-0.3967	15.6536	-1.5499
XPR029_U251MG.311_96H:C15	BRDN0001481200	NDUFS3	U251MG	trt_xpr	-666	96 h	3	123	0.39	0.154579	1	1	1	1	0	-666	-666	-0.3967	15.6536	-1.5498
TA.OE007_AALE_96H:BRDN0000464975:-666	BRDN0000464975	RHOA	AALE	trt_oe		96 h	3	127	0.31	0.200638	1	1	1	1	0	-666	-666	-0.3967	15.6536	-1.5497
XPR027_ES2.311_96H:M05	BRDN0001054124	VAV1	ES2	trt_xpr	-666	96 h	3	102	0.2228	0.152424	1	0	1	1	0	-666	-666	-0.3966	15.6536	-1.5495
XPR032_U251MG.311_96H:B14	BRDN0001488920	ACTR3	U251MG	trt_xpr	-666	96 h	3	183	0.3901	0.270178	1	0	1	1	0	-666	-666	-0.3967	15.6536	-1.5495
XPR032_U251MG.311_96H:O07	BRDN0001480822	QDPR	U251MG	trt_xpr	-666	96 h	3	138	0.4557	0.253587	1	0	1	1	0	-666	-666	-0.3966	15.6536	-1.5493
XPR030_A375.311_96H:J11	BRDN0001482045	HPN	A375	trt_xpr	-666	96 h	2	265	0.5403	0.382609	0	0	1	1	0	-666	-666	-0.3966	15.6536	-1.5492
XPR020_U251MG.311_96H:F10	BRDN0001147042	MST1	U251MG	trt_xpr	-666	96 h	3	104	0.3673	0.197634	1	1	1	1	0	-666	-666	-0.3966	15.6536	-1.5492
XPR028_U251MG.311_96H:G15	BRDN0001480596	LHCGR	U251MG	trt_xpr	-666	96 h	3	248	0.39	0.182873	1	0	1	1	0	-666	-666	-0.3965	15.6536	-1.5491
REP.A009_HA1E_24H:K19	BRD-K31519811	PF-02545920	HA1E	trt_cp	10 uM	24 h	3	179	0.4276	0.279754	0	0	1	1	0	Phosphodiesterase inhibitor	PDE10A	-0.3965	15.6536	-1.5491
KDC007_PC3_96H:TRCN0000001794:-666	TRCN0000001794	PRKCQ	PC3	trt_sh		96 h	5	267	0.59	0.40134	1	1	1	1	0	-666	-666	-0.3965	15.6536	-1.549
XPR033_A375.311_96H:E14	BRDN0001482321	SIAH1	A375	trt_xpr	-666	96 h	2	76	0.0792	0.078435	0	0	1	1	0	-666	-666	-0.3963	15.6536	-1.5483
KDD003_HA1E_96H:TRCN0000049325:-666	TRCN0000049325	PPIG	HA1E	trt_sh		96 h	2	121	0.37	0.213956	0	0	1	1	0	-666	-666	-0.3962	15.6536	-1.5479
XPR015_U251MG.311_96H:I03	BRDN0001501051	COL4A3	U251MG	trt_xpr	-666	96 h	3	115	0.4687	0.234772	1	0	1	1	0	-666	-666	-0.3962	15.6536	-1.5478
CPC001_HA1E_24H:BRD-A68891053-001-01-2:10	BRD-A68891053	BW-B70C	HA1E	trt_cp	10 uM	24 h	3	239	0.45	0.331616	1	1	1	1	0	-666	-666	-0.3962	15.6536	-1.5476
KDB006_HEPG2_96H:TRCN0000063104:-666	TRCN0000063104	SRPRB	HEPG2	trt_sh		96 h	3	176	0.58	0.323073	1	0	1	1	0	-666	-666	-0.3961	15.6536	-1.5475
XPR016_U251MG.311_96H:C23	BRDN0001486876	CANT1	U251MG	trt_xpr	-666	96 h	3	212	0.4776	0.321763	1	1	1	1	0	-666	-666	-0.3961	15.6536	-1.5474
XPR032_A375.311_96H:N16	BRDN0001484757	EIF4E	A375	trt_xpr	-666	96 h	3	180	0.48	0.325086	1	0	1	1	0	-666	-666	-0.3961	15.6536	-1.5473
KDB010_A375_96H:TRCN0000195436:-666	TRCN0000195436	AURKB	A375	trt_sh		96 h	3	115	0.59	0.263394	1	0	1	1	0	-666	-666	-0.396	15.6536	-1.547
XPR035_A375.311_96H:K20	BRDN0001146073	MPP6	A375	trt_xpr	-666	96 h	3	96	0.1381	0.116415	1	0	1	1	0	-666	-666	-0.3959	15.6536	-1.5467
KDA007_MCF7_144H:TRCN0000028607:-666	TRCN0000028607	HSD17B10	MCF7	trt_sh		144 h	3	126	0.46	0.243442	1	0	1	1	0	-666	-666	-0.3959	15.6536	-1.5465
KDA003_PC3_96H:TRCN0000036367:-666	TRCN0000036367	TPMT	PC3	trt_sh		96 h	3	97	0.23	0.151036	1	0	1	1	0	-666	-666	-0.3959	15.6536	-1.5465
XPR013_A375.311_96H:J24	BRDN0001494881	CD1D	A375	trt_xpr	-666	96 h	3	166	0.3957	0.259161	1	0	1	1	0	-666	-666	-0.3958	15.6536	-1.5462
XPR028_U251MG.311_96H:I06	BRDN0001480041	COX8A	U251MG	trt_xpr	-666	96 h	3	187	0.46	0.158798	1	0	1	1	0	-666	-666	-0.3958	15.6536	-1.5462
KDD008_MCF7_96H:TRCN0000039699:-666	TRCN0000039699	INSR	MCF7	trt_sh		96 h	3	255	0.65	0.411678	1	0	1	1	0	-666	-666	-0.3958	15.6536	-1.546
KDC003_HA1E_96H:TRCN0000007214:-666	TRCN0000007214	UBE2N	HA1E	trt_sh		96 h	3	89	0.24	0.147785	0	0	1	1	0	-666	-666	-0.3957	15.6536	-1.5459
XPR011_U251MG.311_96H:G07	BRDN0001144982	GCK	U251MG	trt_xpr	-666	96 h	3	282	0.5666	0.404194	1	1	1	1	0	-666	-666	-0.3956	15.6536	-1.5456
XPR034_A375.311_96H:C20	BRDN0001147821	TRPM7	A375	trt_xpr	-666	96 h	3	165	0.2565	0.20803	1	0	1	1	0	-666	-666	-0.3956	15.6536	-1.5455
XPR008_A375.311_96H:F01	BRDN0001485510	GABRB2	A375	trt_xpr	-666	96 h	2	334	0.3107	0.325729	1	0	1	1	0	-666	-666	-0.3955	15.6536	-1.5452
XPR011_U251MG.311_96H:D22	BRDN0001495142	APOBR	U251MG	trt_xpr	-666	96 h	3	126	0.3657	0.217067	1	0	1	1	0	-666	-666	-0.3956	15.6536	-1.5452
XPR032_U251MG.311_96H:A20	BRDN0001485715	ORM2	U251MG	trt_xpr	-666	96 h	3	89	0.3917	0.188799	1	0	1	1	0	-666	-666	-0.3955	15.6536	-1.5449
XPR008_U251MG.311_96H:G13	BRDN0001056971	HDAC10	U251MG	trt_xpr	-666	96 h	3	235	0.4505	0.329023	1	1	1	1	0	-666	-666	-0.3954	15.6536	-1.5446
KDB004_MCF7_144H:TRCN0000084000:-666	TRCN0000084000	ALMS1	MCF7	trt_sh		144 h	3	143	0.3	0.20944	1	0	1	1	0	-666	-666	-0.3953	15.6536	-1.5444
CGS001_HA1E_96H:C2CD2L:1.5	CGS001-9854	C2CD2L	HA1E	trt_sh.cgs	1.5 uL	96 h	2	81	0.204384	0.130106	1	0	1	1	0	-666	-666	-0.3953	15.6536	-1.5442
XPR029_U251MG.311_96H:G13	BRDN0001482007	COX7B	U251MG	trt_xpr	-666	96 h	3	167	0.39	0.180118	1	0	1	1	0	-666	-666	-0.3952	15.6536	-1.5438
XPR008_U251MG.311_96H:H21	BRDN0001485173	NGF	U251MG	trt_xpr	-666	96 h	3	297	0.5354	0.403226	1	1	1	1	0	-666	-666	-0.3951	15.6536	-1.5434
KDC002_HT29_96H:TRCN0000044545:-666	TRCN0000044545	SLC25A20	HT29	trt_sh		96 h	3	164	0.57	0.309165	1	0	1	1	0	-666	-666	-0.395	15.6536	-1.5431
KDD002_HA1E_96H:TRCN0000373825:-666	TRCN0000373825	TSLP	HA1E	trt_sh		96 h	2	70	0.42	0.173382	0	0	1	1	0	-666	-666	-0.395	15.6536	-1.5431
TA.OE013_AALE_96H:BRDN0000553680:-666	BRDN0000553680	FGFR3	AALE	trt_oe		96 h	3	152	0.45	0.264459	1	1	1	1	0	-666	-666	-0.395	15.6536	-1.5431
CGS001_SKL_96H:IFIT5:	CGS001-24138	IFIT5	SKL	trt_sh.cgs	10 uL	96 h	3	73	0.252489	0.137282	1	0	1	1	0	-666	-666	-0.395	15.6536	-1.5429
KDD001_A375_96H:TRCN0000052141:-666	TRCN0000052141	LPL	A375	trt_sh		96 h	3	158	0.43	0.263568	0	0	1	1	0	-666	-666	-0.3949	15.6536	-1.5427
XPR032_U251MG.311_96H:O15	BRDN0001483153	NDUFA4L2	U251MG	trt_xpr	-666	96 h	3	144	0.5017	0.271797	1	0	1	1	0	-666	-666	-0.3949	15.6536	-1.5425
DER001_MCF7_96H:C21	TRCN0000231930	AK3	MCF7	trt_sh		96 h	3	205	0.469	0.313541	0	0	1	1	0	-666	-666	-0.3948	15.6536	-1.5424
KDA006_HEPG2_96H:TRCN0000273494:-666	TRCN0000273494	NFE2L2	HEPG2	trt_sh		96 h	3	193	0.49	0.310962	0	0	1	1	0	-666	-666	-0.3948	15.6536	-1.5424
KDA009_A375_96H:TRCN0000037965:-666	TRCN0000037965	PKIG	A375	trt_sh		96 h	2	98	0.52	0.228268	1	0	1	1	0	-666	-666	-0.3948	15.6536	-1.5422
KDC007_MCF7_96H:TRCN0000002450:-666	TRCN0000002450	PPM1B	MCF7	trt_sh		96 h	3	109	0.34	0.194663	1	0	1	1	0	-666	-666	-0.3947	15.6536	-1.5421
XPR036_U251MG.311_96H:E20	BRDN0001148338	PIP4K2C	U251MG	trt_xpr	-666	96 h	3	199	0.46	0.305949	1	1	1	1	0	-666	-666	-0.3947	15.6536	-1.5419
XPR022_BICR6.311_96H:J14	BRDN0001147502	MAPKAPK3	BICR6	trt_xpr	-666	96 h	3	127	0.2366	0.1753	1	0	1	1	0	-666	-666	-0.3947	15.6536	-1.5418
PAC011_U2OS_6H:BRD-K58275986-001-01-0:9.91165	BRD-K58275986	BRD-K58275986	U2OS	trt_cp	10 uM	6 h	3	34	0.09	0.055936	1	0	1	1	0	-666	-666	-0.3945	15.6536	-1.5413
XPR017_A549.311_96H:F10	BRDN0001500468	HTRA2	A549	trt_xpr	-666	96 h	3	99	0.2072	0.14483	1	0	1	1	0	-666	-666	-0.3945	15.6536	-1.5413
XPR028_U251MG.311_96H:E13	BRDN0001481316	SCN8A	U251MG	trt_xpr	-666	96 h	3	170	0.36	0.151408	1	0	1	1	0	-666	-666	-0.3945	15.6536	-1.5412
KDA002_PC3_96H:TRCN0000003552:-666	TRCN0000003552	CASP3	PC3	trt_sh		96 h	3	105	0.26	0.167075	1	0	1	1	0	-666	-666	-0.3945	15.6536	-1.541
TAK002_PC3_96H:TRCN0000049373:-666	TRCN0000049373	PAPD5	PC3	trt_sh		96 h	2	140	0.45	0.253805	1	0	1	1	0	-666	-666	-0.3944	15.6536	-1.5408
OEB006_A375_96H:BRDN0000462074:-666	BRDN0000462074	SUZ12	A375	trt_oe		96 h	3	124	0.23	0.170768	1	0	1	1	0	-666	-666	-0.3943	15.6536	-1.5402
KDB007_PC3_144H:TRCN0000052666:-666	TRCN0000052666	PCK2	PC3	trt_sh		144 h	3	150	0.44	0.259778	1	0	1	1	0	-666	-666	-0.3943	15.6536	-1.5402
XPR011_BICR6.311_96H:B05	BRDN0001495771	ALG13	BICR6	trt_xpr	-666	96 h	3	134	0.2565	0.187482	1	1	1	1	0	-666	-666	-0.3942	15.6536	-1.5401
OEB004_A375_96H:BRDN0000408055:-666	BRDN0000408055	GBP2	A375	trt_oe		96 h	5	179	0.18	0.181507	1	0	1	1	0	-666	-666	-0.3942	15.6536	-1.54
XPR024_U251MG.311_96H:H13	BRDN0001493946	SMARCD1	U251MG	trt_xpr	-666	96 h	3	97	0.3203	0.178233	1	1	1	1	0	-666	-666	-0.3942	15.6536	-1.54
XPR012_U251MG.311_96H:H16	BRDN0001583799	BTNL3	U251MG	trt_xpr	-666	96 h	3	68	0.2356	0.127998	1	0	1	1	0	-666	-666	-0.3941	15.6536	-1.5398
XPR015_U251MG.311_96H:F07	BRDN0001498755	CYP4V2	U251MG	trt_xpr	-666	96 h	3	130	0.3664	0.22068	1	0	1	1	0	-666	-666	-0.3941	15.6536	-1.5397
KDB010_PC3_144H:TRCN0000006379:-666	TRCN0000006379	CRKL	PC3	trt_sh		144 h	3	192	0.49	0.310155	1	0	1	1	0	-666	-666	-0.3941	15.6536	-1.5397
CGS001_HEPG2_96H:HIC2:1.5	CGS001-23119	HIC2	HEPG2	trt_sh.cgs	1.5 uL	96 h	3	39	0.0469944	0.0432898	1	0	1	1	0	-666	-666	-0.3941	15.6536	-1.5397
XPR034_U251MG.311_96H:B22	BRDN0001147825	NRBP2	U251MG	trt_xpr	-666	96 h	3	69	0.2192	0.124371	1	0	1	1	0	-666	-666	-0.3941	15.6536	-1.5394
KDB010_MCF7_144H:TRCN0000196819:-666	TRCN0000196819	STK33	MCF7	trt_sh		144 h	3	71	0.39	0.168264	1	0	1	1	0	-666	-666	-0.394	15.6536	-1.5392
XPR029_U251MG.311_96H:G11	BRDN0001482588	PIPOX	U251MG	trt_xpr	-666	96 h	3	191	0.45	0.192626	1	0	1	1	0	-666	-666	-0.3939	15.6536	-1.5389
XPR013_A375.311_96H:O02	BRDN0001148885	PIK3R4	A375	trt_xpr	-666	96 h	3	198	0.416	0.29022	1	0	1	1	0	-666	-666	-0.3939	15.6536	-1.5388
KDB010_A375_96H:TRCN0000028417:-666	TRCN0000028417	NDUFB6	A375	trt_sh		96 h	3	204	0.74	0.392881	1	0	1	1	0	-666	-666	-0.3939	15.6536	-1.5387
XPR036_U251MG.311_96H:E18	BRDN0001148670	GUCY2C	U251MG	trt_xpr	-666	96 h	3	224	0.4926	0.335886	1	0	1	1	0	-666	-666	-0.3939	15.6536	-1.5387
XPR028_U251MG.311_96H:O23	BRDN0001481404	TUBB4B	U251MG	trt_xpr	-666	96 h	3	154	0.28	0.144107	1	0	1	1	0	-666	-666	-0.3938	15.6536	-1.5385
CPC009_HEPG2_6H:BRD-K55972177-001-01-4:10	BRD-K55972177	BRD-K55972177	HEPG2	trt_cp	10 uM	6 h	3	86	0.27	0.154085	1	0	1	1	0	-666	-666	-0.3938	15.6536	-1.5383
XPR009_U251MG.311_96H:K08	BRDN0001485076	SLC23A1	U251MG	trt_xpr	-666	96 h	3	310	0.5321	0.4107	1	0	1	1	0	-666	-666	-0.3937	15.6536	-1.5382
CGS001_MCF7_144H:TFAP2A:2	CGS001-7020	TFAP2A	MCF7	trt_sh.cgs	2 uL	144 h	3	33	0.1282	0.0657706	1	0	1	1	0	-666	-666	-0.3937	15.6536	-1.5381
KDC006_HCC515_96H:TRCN0000229858:-666	TRCN0000229858	ZNF561	HCC515	trt_sh		96 h	2	119	0.41	0.223355	0	0	1	1	0	-666	-666	-0.3937	15.6536	-1.5381
TAK001_A375_96H:TRCN0000021568:-666	TRCN0000021568	MAP3K11	A375	trt_sh		96 h	3	105	0.36	0.196597	1	0	1	1	0	-666	-666	-0.3937	15.6536	-1.538
XPR029_A375.311_96H:M17	BRDN0001480264	NCOA1	A375	trt_xpr	-666	96 h	3	103	0.35	0.128646	1	1	1	1	0	-666	-666	-0.3937	15.6536	-1.538
XPR032_U251MG.311_96H:F02	BRDN0001489546	ME3	U251MG	trt_xpr	-666	96 h	3	218	0.4736	0.324928	1	0	1	1	0	-666	-666	-0.3937	15.6536	-1.5379
XPR010_A375.311_96H:G02	BRDN0001484921	LTA4H	A375	trt_xpr	-666	96 h	2	113	0.4717	0.233444	1	0	1	1	0	-666	-666	-0.3936	15.6536	-1.5377
XPR034_A375.311_96H:G08	BRDN0001148922	NEK1	A375	trt_xpr	-666	96 h	3	169	0.3352	0.24067	0	0	1	1	0	-666	-666	-0.3936	15.6536	-1.5377
LKCP002_MCF7_48H:L16	BRD-K38003476	clocortolone-pivalate	MCF7	trt_cp	4 uM	48 h	5	125	0.2777	0.188397	1	1	1	1	0	Steroid	NR3C1|PLA2G1B	-0.3936	15.6536	-1.5376
XPR013_U251MG.311_96H:N05	BRDN0001499337	CCDC62	U251MG	trt_xpr	-666	96 h	3	119	0.3432	0.204359	1	0	1	1	0	-666	-666	-0.3936	15.6536	-1.5376
CPC006_HT29_24H:BRD-A12409803-001-01-3:40	BRD-A12409803	orteronel	HT29	trt_cp	40 uM	24 h	4	105	0.35	0.193847	1	0	1	1	0	-666	-666	-0.3935	15.6536	-1.5374
XPR021_U251MG.311_96H:J14	BRDN0001582464	NUGGC	U251MG	trt_xpr	-666	96 h	3	92	0.1511	0.119208	1	0	1	1	0	-666	-666	-0.3935	15.6536	-1.5373
KDD001_HEPG2_96H:TRCN0000019106:-666	TRCN0000019106	HMGN3	HEPG2	trt_sh		96 h	2	52	0.23	0.110585	0	0	1	1	0	-666	-666	-0.3935	15.6536	-1.5373
XPR009_U251MG.311_96H:K02	BRDN0001488114	GABRD	U251MG	trt_xpr	-666	96 h	3	247	0.4672	0.343518	1	0	1	1	0	-666	-666	-0.3934	15.6536	-1.5367
CGS001_HA1E_96H:MAP3K1:1.5	CGS001-4214	MAP3K1	HA1E	trt_sh.cgs	1.5 uL	96 h	3	56	0.12866	0.0858314	1	0	1	1	0	-666	-666	-0.3933	15.6536	-1.5365
KDB004_HT29_96H:TRCN0000056204:-666	TRCN0000056204	PLS1	HT29	trt_sh		96 h	4	184	0.32	0.245366	1	0	1	1	0	-666	-666	-0.3933	15.6536	-1.5364
OEB005_A375_96H:BRDN0000409296:-666	BRDN0000409296	CPT1A	A375	trt_oe		96 h	5	434	0.34	0.388432	1	1	1	1	0	-666	-666	-0.3933	15.6536	-1.5363
XPR011_BICR6.311_96H:N05	BRDN0001582108	ADGRE5	BICR6	trt_xpr	-666	96 h	3	184	0.398	0.273654	0	0	1	1	0	-666	-666	-0.3932	15.6536	-1.536
CPC009_MCF7_6H:BRD-K94381355-001-04-9:10	BRD-K94381355	BRD-K94381355	MCF7	trt_cp	10 uM	6 h	3	59	0.19	0.107062	1	0	1	1	0	-666	-666	-0.3931	15.6536	-1.5357
CPC006_VCAP_24H:BRD-K03816923-001-04-7:9.68	BRD-K03816923	rottlerin	VCAP	trt_cp	10 uM	24 h	5	209	0.36	0.277367	1	1	1	1	0	MAP kinase inhibitor|Protein kinase inhibitor	-666	-0.393	15.6536	-1.5354
XPR030_U251MG.311_96H:M10	BRDN0001486302	PAM	U251MG	trt_xpr	-666	96 h	3	256	0.6462	0.411266	1	1	1	1	0	-666	-666	-0.393	15.6536	-1.5352
XPR024_A375.311_96H:L12	BRDN0001503274	SPC25	A375	trt_xpr	-666	96 h	3	84	0.1908	0.12803	1	0	1	1	0	-666	-666	-0.3929	15.6536	-1.5351
KDB002_SKL_96H:TRCN0000162067:-666	TRCN0000162067	BLCAP	SKL	trt_sh		96 h	3	315	0.7	0.474826	0	0	1	1	0	-666	-666	-0.393	15.6536	-1.5351
KDC009_A549_96H:TRCN0000033467:-666	TRCN0000033467	BAK1	A549	trt_sh		96 h	3	111	0.32	0.190575	0	0	1	1	0	-666	-666	-0.3929	15.6536	-1.535
ERGK009_VCAP_120H:TRCN0000038655:-666	TRCN0000038655	ATM	VCAP	trt_sh		120 h	3	131	0.34	0.213406	1	0	1	1	0	-666	-666	-0.3929	15.6536	-1.5348
TA.OE012_A549_96H:BRDN0000553205:-666	BRDN0000553205	KEAP1	A549	trt_oe		96 h	3	217	0.4	0.297914	1	1	1	1	0	-666	-666	-0.3929	15.6536	-1.5348
KDC003_HT29_96H:TRCN0000072522:-666	TRCN0000072522	DCLRE1B	HT29	trt_sh		96 h	3	144	0.29	0.206638	1	0	1	1	0	-666	-666	-0.3928	15.6536	-1.5346
XPR036_A549.311_96H:E18	BRDN0001148670	GUCY2C	A549	trt_xpr	-666	96 h	3	164	0.25	0.0129495	1	0	1	1	0	-666	-666	-0.3927	15.6536	-1.5342
CGS001_PC3_144H:DHPS:2	CGS001-1725	DHPS	PC3	trt_sh.cgs	2 uL	144 h	3	27	0.0421811	0.0341249	1	0	1	1	0	-666	-666	-0.3927	15.6536	-1.5341
XPR037_A375.311_96H:K21	BRDN0001581778	FCRL3	A375	trt_xpr	-666	96 h	3	101	0.33	0.0751308	1	1	1	1	0	-666	-666	-0.3927	15.6536	-1.534
CGS001_PC3_96H:TRIM16:2	CGS001-10626	TRIM16	PC3	trt_sh.cgs	2 uL	96 h	3	99	0.0703634	0.0843959	1	0	1	1	0	-666	-666	-0.3925	15.6536	-1.5335
XPR035_A375.311_96H:I10	BRDN0001147742	NTPCR	A375	trt_xpr	-666	96 h	3	152	0.386	0.244922	1	1	1	1	0	-666	-666	-0.3925	15.6536	-1.5335
XPR019_A375.311_96H:L20	BRDN0001054304	LRRC4C	A375	trt_xpr	-666	96 h	3	152	0.2191	0.184552	1	0	1	1	0	-666	-666	-0.3925	15.6536	-1.5335
KDC008_HA1E_96H:TRCN0000005391:-666	TRCN0000005391	GATA6	HA1E	trt_sh		96 h	2	96	0.41	0.200613	1	0	1	1	0	-666	-666	-0.3925	15.6536	-1.5334
XPR037_BICR6.311_96H:E22	BRDN0001498550	FOXP2	BICR6	trt_xpr	-666	96 h	3	278	0.4235	0.346944	0	0	1	1	0	-666	-666	-0.3925	15.6536	-1.5333
XPR014_U251MG.311_96H:J19	BRDN0001147449	CIB4	U251MG	trt_xpr	-666	96 h	3	277	0.4789	0.368309	1	1	1	1	0	-666	-666	-0.3925	15.6536	-1.5332
CGS001_PC3_144H:REL:2	CGS001-5966	REL	PC3	trt_sh.cgs	2 uL	144 h	3	48	0.230631	0.106392	1	1	1	1	0	-666	-666	-0.3924	15.6536	-1.533
KDC004_PC3_96H:TRCN0000016075:-666	TRCN0000016075	SOX3	PC3	trt_sh		96 h	3	280	0.7	0.447671	1	0	1	1	0	-666	-666	-0.3924	15.6536	-1.533
KDB003_ASC_96H:J16	TRCN0000034934	HS2ST1	ASC	trt_sh		96 h	2	179	0.405	0.27226	1	0	1	1	0	-666	-666	-0.3924	15.6536	-1.5329
XPR032_BICR6.311_96H:F20	BRDN0001488616	GPR84	BICR6	trt_xpr	-666	96 h	3	133	0.3803	0.227425	1	1	1	1	0	-666	-666	-0.3924	15.6536	-1.5327
KDB006_HA1E_96H:TRCN0000021650:-666	TRCN0000021650	MYCBP	HA1E	trt_sh		96 h	3	88	0.3	0.164298	0	0	1	1	0	-666	-666	-0.3923	15.6536	-1.5326
KDC010_HA1E_96H:TRCN0000002181:-666	TRCN0000002181	TYRO3	HA1E	trt_sh		96 h	3	198	0.45	0.301835	0	0	1	1	0	-666	-666	-0.3923	15.6536	-1.5326
XPR030_U251MG.311_96H:C21	BRDN0001485544	GPX3	U251MG	trt_xpr	-666	96 h	3	202	0.429	0.297657	1	0	1	1	0	-666	-666	-0.3922	15.6536	-1.532
XPR028_U251MG.311_96H:O17	BRDN0001484720	PHYKPL	U251MG	trt_xpr	-666	96 h	3	170	0.44	0.151408	1	0	1	1	0	-666	-666	-0.392	15.6536	-1.5313
XPR034_AGS.311_96H:O20	BRDN0001146190	GUCY2D	AGS	trt_xpr	-666	96 h	3	211	0.2732	0.242788	0	0	1	1	0	-666	-666	-0.3919	15.6536	-1.5309
XPR037_U251MG.311_96H:P17	BRDN0001066152	GDF15	U251MG	trt_xpr	-666	96 h	3	278	0.4354	0.351795	1	1	1	1	0	-666	-666	-0.3919	15.6536	-1.5309
XPR016_A549.311_96H:K07	BRDN0001500992	DUOXA1	A549	trt_xpr	-666	96 h	3	68	0.2588	0.13415	1	0	1	1	0	-666	-666	-0.3918	15.6536	-1.5308
XPR035_A549.311_96H:I19	BRDN0001146799	EPHA4	A549	trt_xpr	-666	96 h	3	78	0.26	0.124347	1	0	1	1	0	-666	-666	-0.3918	15.6536	-1.5305
OEB002_A375_96H:P19	BRDN0000402491	SCMH1	A375	trt_oe		96 h	4	180	0.1877	0.185866	1	0	1	1	0	-666	-666	-0.3917	15.6536	-1.5303
CPC008_HCC515_6H:BRD-K05566481-003-03-8:10	BRD-K05566481	KU-C104137	HCC515	trt_cp	10 uM	6 h	2	206	0.21	0.210317	1	0	1	1	0	-666	-666	-0.3917	15.6536	-1.5302
XPR028_U251MG.311_96H:A15	BRDN0001481540	SLC6A8	U251MG	trt_xpr	-666	96 h	3	127	0.27	0.130866	1	0	1	1	0	-666	-666	-0.3917	15.6536	-1.5302
XPR009_U251MG.311_96H:C06	BRDN0001490315	GABRG3	U251MG	trt_xpr	-666	96 h	3	262	0.5193	0.372974	1	0	1	1	0	-666	-666	-0.3917	15.6536	-1.5301
HSF011_HEK293T_48H:CMAP-HSF-ZNF213:200	CMAP-HSF-ZNF213	ZNF213	HEK293T	trt_oe	200 ng	48 h	4	240	0.46	0.335981	1	1	1	1	0	-666	-666	-0.3917	15.6536	-1.53
CGS001_HEPG2_96H:FEN1:1.5	CGS001-2237	FEN1	HEPG2	trt_sh.cgs	1.5 uL	96 h	3	30	0.0305915	0.0306331	1	0	1	1	0	-666	-666	-0.3916	15.6536	-1.5297
CGS001_ASC_96H:HS2ST1:6	CGS001-9653	HS2ST1	ASC	trt_sh.cgs	6 uL	96 h	2	46	0.0449632	0.0459873	1	0	1	1	0	-666	-666	-0.3916	15.6536	-1.5297
XPR009_U251MG.311_96H:C15	BRDN0001482504	ADCY1	U251MG	trt_xpr	-666	96 h	3	179	0.4421	0.284449	1	0	1	1	0	-666	-666	-0.3915	15.6536	-1.5295
XPR016_U251MG.311_96H:A05	BRDN0001585604	DPYSL3	U251MG	trt_xpr	-666	96 h	3	208	0.5198	0.332489	1	1	1	1	0	-666	-666	-0.3914	15.6536	-1.529
XPR028_U251MG.311_96H:O21	BRDN0001481597	GSTO1	U251MG	trt_xpr	-666	96 h	3	108	0.36	0.12068	1	0	1	1	0	-666	-666	-0.3913	15.6536	-1.5287
CYT001_HEPG2_4H:CMAP-CYT-I4401:0.5	CMAP-CYT-I4401	IFNA13	HEPG2	trt_lig	0.5 ng/ml	4 h	3	118	0.16	0.138941	1	0	1	1	0	-666	-666	-0.3913	15.6536	-1.5287
XPR033_A375.311_96H:M19	BRDN0001479693	MCHR1	A375	trt_xpr	-666	96 h	2	87	0.2852	0.159292	0	0	1	1	0	-666	-666	-0.3912	15.6536	-1.5284
KDA007_PC3_96H:L22	TRCN0000299044	ST13	PC3	trt_sh		96 h	3	65	0.4025	0.163557	1	0	1	1	0	-666	-666	-0.3912	15.6536	-1.5284
CGS001_HT29_96H:LRPPRC:1	CGS001-10128	LRPPRC	HT29	trt_sh.cgs	1 uL	96 h	3	69	0.128266	0.0951286	1	0	1	1	0	-666	-666	-0.3912	15.6536	-1.5284
XPR032_U251MG.311_96H:B18	BRDN0001484501	KCNJ12	U251MG	trt_xpr	-666	96 h	3	135	0.458	0.251446	1	0	1	1	0	-666	-666	-0.3911	15.6536	-1.528
XPR035_U251MG.311_96H:O06	BRDN0001147089	PRKAR1B	U251MG	trt_xpr	-666	96 h	3	194	0.4011	0.28208	1	0	1	1	0	-666	-666	-0.3911	15.6536	-1.5278
XPR032_U251MG.311_96H:P08	BRDN0001486860	ADAMTS5	U251MG	trt_xpr	-666	96 h	3	279	0.533	0.38995	1	1	1	1	0	-666	-666	-0.391	15.6536	-1.5276
XPR016_U251MG.311_96H:A15	BRDN0001500612	DOK6	U251MG	trt_xpr	-666	96 h	3	171	0.4261	0.272954	1	0	1	1	0	-666	-666	-0.3909	15.6536	-1.5271
TAK003_PC3_96H:TRCN0000045446:-666	TRCN0000045446	CPS1	PC3	trt_sh		96 h	6	287	0.5	0.383051	1	0	1	1	0	-666	-666	-0.3909	15.6536	-1.527
CPC006_A375_24H:BRD-K76188144-001-01-2:160	BRD-K76188144	BRD-K76188144	A375	trt_cp	150 uM	24 h	5	61	0.27	0.129771	1	0	1	1	0	-666	-666	-0.3909	15.6536	-1.527
XPR029_U251MG.311_96H:I09	BRDN0001484244	CHAT	U251MG	trt_xpr	-666	96 h	3	135	0.39	0.161944	0	0	1	1	0	-666	-666	-0.3908	15.6536	-1.5267
XPR029_U251MG.311_96H:O11	BRDN0001486143	HINT1	U251MG	trt_xpr	-666	96 h	3	134	0.4	0.161343	1	0	1	1	0	-666	-666	-0.3908	15.6536	-1.5266
KDC006_HA1E_96H:TRCN0000050161:-666	TRCN0000050161	OTUD7A	HA1E	trt_sh		96 h	3	120	0.46	0.237575	0	0	1	1	0	-666	-666	-0.3907	15.6536	-1.5263
XPR034_A375.311_96H:J04	BRDN0001146200	TAF9	A375	trt_xpr	-666	96 h	3	322	0.1989	0.255925	0	0	1	1	0	-666	-666	-0.3907	15.6536	-1.5262
OEB006_A375_96H:BRDN0000461745:-666	BRDN0000461745	FCHO1	A375	trt_oe		96 h	3	94	0.32	0.175376	1	0	1	1	0	-666	-666	-0.3907	15.6536	-1.5262
XPR036_U251MG.311_96H:G21	BRDN0001145707	CAMK1D	U251MG	trt_xpr	-666	96 h	3	122	0.3388	0.205592	0	0	1	1	0	-666	-666	-0.3906	15.6536	-1.5259
KDD005_MCF7_96H:TRCN0000113839:-666	TRCN0000113839	TUBA1A	MCF7	trt_sh		96 h	3	111	0.36	0.202136	1	0	1	1	0	-666	-666	-0.3906	15.6536	-1.5258
XPR035_A375.311_96H:G02	BRDN0001146863	MAST4	A375	trt_xpr	-666	96 h	3	143	0.291	0.206279	0	0	1	1	0	-666	-666	-0.3904	15.6536	-1.5253
XPR032_U251MG.311_96H:A17	BRDN0001479075	SPR	U251MG	trt_xpr	-666	96 h	2	155	0.5413	0.292906	0	0	1	1	0	-666	-666	-0.3904	15.6536	-1.525
LJP008_HUVEC_24H:D13	BRD-K98251413	IOX2	HUVEC	trt_cp	10 uM	24 h	3	142	0.3057	0.21068	1	1	1	1	0	HIF Inhibitor	EGLN1|KDM2A|KDM5C	-0.3904	15.6536	-1.5249
CGS001_PC3_144H:DUSP22:2	CGS001-56940	DUSP22	PC3	trt_sh.cgs	2 uL	144 h	3	29	0.126515	0.0612492	1	0	1	1	0	-666	-666	-0.3903	15.6536	-1.5248
REP.B028_HA1E_24H:M19	BRD-K97010173	deferasirox	HA1E	trt_cp	2.22 uM	24 h	2	200	0.4356	0.298462	1	1	1	1	0	Chelating agent	CYP2C19|CYP2C8|CYP3A4	-0.3903	15.6536	-1.5248
XPR035_MCF7.311_96H:N13	BRDN0001145376	NRBP1	MCF7	trt_xpr	-666	96 h	3	89	0.1489	0.116417	1	0	1	1	0	-666	-666	-0.3903	15.6536	-1.5246
KDB002_SKL_96H:O02	TRCN0000344299	ARPP19	SKL	trt_sh		96 h	2	200	0.3101	0.251824	0	0	1	1	0	-666	-666	-0.3902	15.6536	-1.5244
XPR032_U251MG.311_96H:O09	BRDN0001488168	JDP2	U251MG	trt_xpr	-666	96 h	3	167	0.4361	0.272895	1	0	1	1	0	-666	-666	-0.3901	15.6536	-1.524
XPR028_U251MG.311_96H:B15	BRDN0001482412	ACOX1	U251MG	trt_xpr	-666	96 h	3	185	0.47	0.157947	1	0	1	1	0	-666	-666	-0.39	15.6536	-1.5237
CPC013_A549_6H:BRD-K74606027-001-01-7:10	BRD-K74606027	BRD-K74606027	A549	trt_cp	10 uM	6 h	2	85	0.04	0.0589617	0	0	1	1	0	-666	-666	-0.39	15.6536	-1.5236
KDC008_PC3_96H:TRCN0000016939:-666	TRCN0000016939	ZNF449	PC3	trt_sh		96 h	3	206	0.49	0.321264	1	0	1	1	0	-666	-666	-0.39	15.6536	-1.5236
KDC004_HA1E_96H:TRCN0000062344:-666	TRCN0000062344	KRT19	HA1E	trt_sh		96 h	3	146	0.49	0.270461	1	0	1	1	0	-666	-666	-0.3899	15.6536	-1.5233
KDC009_HA1E_96H:TRCN0000060180:-666	TRCN0000060180	XK	HA1E	trt_sh		96 h	5	143	0.38	0.235717	0	0	1	1	0	-666	-666	-0.3899	15.6536	-1.523
CPC003_HA1E_24H:BRD-K15601958-001-01-3:10	BRD-K15601958	SEW-2871	HA1E	trt_cp	10 uM	24 h	3	101	0.29	0.173057	1	0	1	1	0	Lysophospholipid receptor agonist	S1PR1	-0.3898	15.6536	-1.5229
XPR036_U251MG.311_96H:M20	BRDN0001147860	AK9	U251MG	trt_xpr	-666	96 h	3	235	0.5727	0.370972	1	1	1	1	0	-666	-666	-0.3898	15.6536	-1.5227
KDA007_A375_96H:TRCN0000338202:-666	TRCN0000338202	ARHGEF2	A375	trt_sh		96 h	2	73	0.2	0.122182	1	0	1	1	0	-666	-666	-0.3897	15.6536	-1.5226
KDA005_HT29_96H:TRCN0000010213:-666	TRCN0000010213	CHEK2	HT29	trt_sh		96 h	4	156	0.27	0.207527	1	0	1	1	0	-666	-666	-0.3897	15.6536	-1.5224
XPR009_U251MG.311_96H:O04	BRDN0001490325	PPAT	U251MG	trt_xpr	-666	96 h	3	241	0.4595	0.336494	1	0	1	1	0	-666	-666	-0.3897	15.6536	-1.5223
XPR037_U251MG.311_96H:E22	BRDN0001498550	FOXP2	U251MG	trt_xpr	-666	96 h	3	335	0.5761	0.444223	1	1	1	1	0	-666	-666	-0.3897	15.6536	-1.5223
KDA006_A375_96H:TRCN0000195066:-666	TRCN0000195066	BRAF	A375	trt_sh		96 h	3	139	0.51	0.26923	1	0	1	1	0	-666	-666	-0.3897	15.6536	-1.5222
XPR029_U251MG.311_96H:O09	BRDN0001485788	TUBA4A	U251MG	trt_xpr	-666	96 h	3	140	0.39	0.164916	1	0	1	1	0	-666	-666	-0.3896	15.6536	-1.5221
REP.B027_HA1E_24H:M08	BRD-K90868879	canagliflozin	HA1E	trt_cp	0.74 uM	24 h	2	81	0.0647	0.0732024	1	0	1	1	0	Sodium channel inhibitor	SLC5A2|SLC5A1|CYP2B6|CYP2C8	-0.3896	15.6536	-1.522
KDC002_PC3_96H:A14	TRCN0000001010	PLD1	PC3	trt_sh		96 h	3	107	0.5265	0.240006	1	0	1	1	0	-666	-666	-0.3896	15.6536	-1.522
KDB003_HA1E_96H:TRCN0000054260:-666	TRCN0000054260	CLSTN1	HA1E	trt_sh		96 h	3	88	0.35	0.177462	0	0	1	1	0	-666	-666	-0.3896	15.6536	-1.522
PAC001_U2OS_6H:BRD-K76337122-001-02-9:10	BRD-K76337122	BRD-K76337122	U2OS	trt_cp	10 uM	6 h	2	130	0.52	0.262908	0	0	1	1	0	-666	-666	-0.3896	15.6536	-1.5219
CGS001_A549_96H:VHL:1	CGS001-7428	VHL	A549	trt_sh.cgs	1 uL	96 h	2	10	0.019065	0.013962	1	0	1	1	0	-666	-666	-0.3895	15.6536	-1.5217
OEB002_PC3_96H:BRDN0000403211:-666	BRDN0000403211	IDH2	PC3	trt_oe		96 h	3	95	0.07	0.0824596	0	0	1	1	0	-666	-666	-0.3894	15.6536	-1.5214
XPR031_U251MG.311_96H:L07	BRDN0001146332	PIK3R5	U251MG	trt_xpr	-666	96 h	3	107	0.4137	0.212746	1	0	1	1	0	-666	-666	-0.3895	15.6536	-1.5214
KDA009_PC3_96H:TRCN0000059196:-666	TRCN0000059196	MPL	PC3	trt_sh		96 h	3	135	0.38	0.229028	1	0	1	1	0	-666	-666	-0.3894	15.6536	-1.5212
XPR029_U251MG.311_96H:K19	BRDN0001484086	GJB1	U251MG	trt_xpr	-666	96 h	3	180	0.46	0.186997	1	0	1	1	0	-666	-666	-0.3893	15.6536	-1.5209
XPR021_U251MG.311_96H:G07	BRDN0001145660	MYLK4	U251MG	trt_xpr	-666	96 h	3	105	0.3049	0.180917	1	1	1	1	0	-666	-666	-0.3892	15.6536	-1.5206
TA.OE009_HA1E_96H:BRDN0000560429:3	BRDN0000560429	PIK3IP1	HA1E	trt_oe	3.0 uL	96 h	2	130	0.28	0.192922	1	1	1	1	0	-666	-666	-0.3892	15.6536	-1.5205
XPR035_A375.311_96H:G03	BRDN0001145142	PDK3	A375	trt_xpr	-666	96 h	3	130	0.3062	0.201734	1	0	1	1	0	-666	-666	-0.3892	15.6536	-1.5205
KDC008_HT29_96H:TRCN0000004452:-666	TRCN0000004452	TAB2	HT29	trt_sh		96 h	3	203	0.38	0.280847	1	0	1	1	0	-666	-666	-0.3892	15.6536	-1.5203
XPR034_U251MG.311_96H:A17	BRDN0001481324	NDUFAB1	U251MG	trt_xpr	-666	96 h	3	118	0.3256	0.198198	1	0	1	1	0	-666	-666	-0.3892	15.6536	-1.5202
KDA003_PC3_96H:TRCN0000060289:-666	TRCN0000060289	LCN2	PC3	trt_sh		96 h	3	52	0.29	0.124174	1	0	1	1	0	-666	-666	-0.3891	15.6536	-1.5201
CGS001_PC3_144H:PCK2:2	CGS001-5106	PCK2	PC3	trt_sh.cgs	2 uL	144 h	3	53	0.151826	0.0907072	1	0	1	1	0	-666	-666	-0.389	15.6536	-1.5198
CPC006_NCIH508_6H:BRD-K21614065-001-01-8:14	BRD-K21614065	BRD-K21614065	NCIH508	trt_cp	15 uM	6 h	2	176	0.04	0.0848432	0	0	1	1	0	-666	-666	-0.389	15.6536	-1.5198
DOSVAL005_HCC515_24H:BRD-K74381836:5	BRD-K74381836	SA-1921456	HCC515	trt_cp	4 uM	24 h	2	125	0.3894	0.223092	1	1	1	1	0	-666	-666	-0.389	15.6536	-1.5197
XPR036_U251MG.311_96H:K09	BRDN0001480501	CDK9	U251MG	trt_xpr	-666	96 h	3	299	0.6629	0.450177	1	1	1	1	0	-666	-666	-0.389	15.6536	-1.5196
XPR013_U251MG.311_96H:A17	BRDN0001497340	C9	U251MG	trt_xpr	-666	96 h	2	181	0.4367	0.284285	0	0	1	1	0	-666	-666	-0.3889	15.6536	-1.5191
KDA006_HT29_96H:TRCN0000290246:-666	TRCN0000290246	CLTB	HT29	trt_sh		96 h	4	156	0.39	0.249416	1	0	1	1	0	-666	-666	-0.3888	15.6536	-1.5188
XPR020_BICR6.311_96H:N18	BRDN0001496829	MS4A14	BICR6	trt_xpr	-666	96 h	3	91	0.1755	0.127783	1	0	1	1	0	-666	-666	-0.3888	15.6536	-1.5188
KDA004_HA1E_96H:TRCN0000015819:-666	TRCN0000015819	ZNF134	HA1E	trt_sh		96 h	3	224	0.6	0.370707	0	0	1	1	0	-666	-666	-0.3887	15.6536	-1.5185
XPR010_U251MG.311_96H:N17	BRDN0001489523	CHRNE	U251MG	trt_xpr	-666	96 h	3	164	0.4199	0.265353	1	0	1	1	0	-666	-666	-0.3887	15.6536	-1.5185
XPR022_ES2.311_96H:L02	BRDN0001499718	RBM5	ES2	trt_xpr	-666	96 h	3	168	0.1844	0.17799	1	0	1	1	0	-666	-666	-0.3887	15.6536	-1.5183
CPC007_HT29_24H:BRD-K29715937-001-05-2:10	BRD-K29715937	BRD-K29715937	HT29	trt_cp	10 uM	24 h	3	88	0.16	0.119986	1	0	1	1	0	-666	-666	-0.3887	15.6536	-1.5183
TA.KD010_A549_96H:TRCN0000052301:1	TRCN0000052301	SERPINB5	A549	trt_sh	1.0 uL	96 h	3	143	0.45	0.25651	1	0	1	1	0	-666	-666	-0.3887	15.6536	-1.5183
CPC014_PHH_24H:BRD-A39646320-001-01-3:10	BRD-A39646320	HC-toxin	PHH	trt_cp	10 uM	24 h	4	220	0.27	0.246447	0	0	1	1	0	HDAC inhibitor	-666	-0.3887	15.6536	-1.5183
KDC004_A549_96H:TRCN0000021229:-666	TRCN0000021229	RARG	A549	trt_sh		96 h	5	249	0.34	0.294218	0	0	1	1	0	-666	-666	-0.3886	15.6536	-1.5182
XPR013_U251MG.311_96H:M19	BRDN0001500335	C6ORF223	U251MG	trt_xpr	-666	96 h	3	200	0.4643	0.308149	1	1	1	1	0	-666	-666	-0.3886	15.6536	-1.5181
KDB005_PC3_96H:G12	TRCN0000052477	TGDS	PC3	trt_sh		96 h	2	128	0.1207	0.125687	1	0	1	1	0	-666	-666	-0.3885	15.6536	-1.5176
KDC001_HA1E_96H:TRCN0000059647:-666	TRCN0000059647	FABP1	HA1E	trt_sh		96 h	3	111	0.28	0.178267	0	0	1	1	0	-666	-666	-0.3885	15.6536	-1.5176
XPR036_U251MG.311_96H:O04	BRDN0001144940	PIP4K2C	U251MG	trt_xpr	-666	96 h	3	321	0.5611	0.429144	1	1	1	1	0	-666	-666	-0.3884	15.6536	-1.5174
XPR029_U251MG.311_96H:B24	BRDN0001484455	TRPC7	U251MG	trt_xpr	-666	96 h	3	215	0.4	0.20437	1	0	1	1	0	-666	-666	-0.3884	15.6536	-1.5172
XPR036_A375.311_96H:M16	BRDN0001146623	TBRG4	A375	trt_xpr	-666	96 h	3	165	0.42	0.154345	1	1	1	1	0	-666	-666	-0.3884	15.6536	-1.5171
XPR029_U251MG.311_96H:C17	BRDN0001481631	CTSH	U251MG	trt_xpr	-666	96 h	3	120	0.36	0.152682	1	0	1	1	0	-666	-666	-0.3883	15.6536	-1.517
XPR012_ES2.311_96H:C22	BRDN0001147498	MAPK1	ES2	trt_xpr	-666	96 h	3	273	0.516	0.37951	1	1	1	1	0	-666	-666	-0.3882	15.6536	-1.5167
XPR031_U251MG.311_96H:J13	BRDN0001497190	PLS3	U251MG	trt_xpr	-666	96 h	3	218	0.5049	0.335468	1	1	1	1	0	-666	-666	-0.3882	15.6536	-1.5166
KDC007_HEPG2_96H:TRCN0000017650:-666	TRCN0000017650	POLR3K	HEPG2	trt_sh		96 h	2	215	0.6	0.363183	0	0	1	1	0	-666	-666	-0.3881	15.6536	-1.5163
XPR026_A375.311_96H:J07	BRDN0001563254	TRAF2	A375	trt_xpr	-666	96 h	3	50	0.2329	0.109117	1	0	1	1	0	-666	-666	-0.3881	15.6536	-1.516
XPR028_U251MG.311_96H:P15	BRDN0001483858	GLRB	U251MG	trt_xpr	-666	96 h	3	231	0.44	0.176494	1	0	1	1	0	-666	-666	-0.388	15.6536	-1.5159
XPR016_A375.311_96H:C20	BRDN0001502155	ECE2	A375	trt_xpr	-666	96 h	3	215	0.5044	0.332983	1	1	1	1	0	-666	-666	-0.388	15.6536	-1.5159
CGS001_HA1E_96H:GHR:1.5	CGS001-2690	GHR	HA1E	trt_sh.cgs	1.5 uL	96 h	3	53	0.0444147	0.0490605	1	0	1	1	0	-666	-666	-0.388	15.6536	-1.5159
KDB007_ASC_96H:B09	TRCN0000052666	PCK2	ASC	trt_sh		96 h	3	143	0.2933	0.207088	1	0	1	1	0	-666	-666	-0.388	15.6536	-1.5159
XPR023_MCF7.311_96H:J01	BRDN0001585471	SCARA5	MCF7	trt_xpr	-666	96 h	3	124	0.1556	0.140474	1	0	1	1	0	-666	-666	-0.388	15.6536	-1.5158
XPR009_U251MG.311_96H:N11	BRDN0001489689	TOP1	U251MG	trt_xpr	-666	96 h	3	242	0.6161	0.390444	1	1	1	1	0	-666	-666	-0.388	15.6536	-1.5156
XPR020_AGS.311_96H:F14	BRDN0001587103	MRC2	AGS	trt_xpr	-666	96 h	3	58	0.2701	0.126575	1	0	1	1	0	-666	-666	-0.3879	15.6536	-1.5155
XPR028_U251MG.311_96H:E15	BRDN0001485921	GCDH	U251MG	trt_xpr	-666	96 h	3	197	0.45	0.162989	1	0	1	1	0	-666	-666	-0.3879	15.6536	-1.5153
XPR029_A375.311_96H:E16	BRDN0001479404	AMT	A375	trt_xpr	-666	96 h	3	163	0.27	0.161834	0	0	1	1	0	-666	-666	-0.3878	15.6536	-1.5152
XPR019_U251MG.311_96H:N04	BRDN0001504416	LRRC32	U251MG	trt_xpr	-666	96 h	3	202	0.2776	0.23947	0	0	1	1	0	-666	-666	-0.3879	15.6536	-1.5152
XPR025_A375.311_96H:E08	BRDN0001907438	SYN1	A375	trt_xpr	-666	96 h	3	100	0.4001	0.202264	1	1	1	1	0	-666	-666	-0.3878	15.6536	-1.5151
KDB004_MCF7_96H:TRCN0000038395:-666	TRCN0000038395	SLC16A6	MCF7	trt_sh		96 h	2	116	0.39	0.215076	1	0	1	1	0	-666	-666	-0.3878	15.6536	-1.515
XPR010_U251MG.311_96H:J10	BRDN0001487298	CHRNA1	U251MG	trt_xpr	-666	96 h	3	148	0.3729	0.237563	1	0	1	1	0	-666	-666	-0.3877	15.6536	-1.5147
KDC009_PC3_96H:TRCN0000021865:-666	TRCN0000021865	INTS12	PC3	trt_sh		96 h	3	332	0.66	0.473338	1	0	1	1	0	-666	-666	-0.3877	15.6536	-1.5146
KDA006_MCF7_144H:TRCN0000015963:-666	TRCN0000015963	SP140	MCF7	trt_sh		144 h	3	216	0.58	0.357908	1	0	1	1	0	-666	-666	-0.3877	15.6536	-1.5144
XPR036_U251MG.311_96H:C09	BRDN0001147469	EPHB2	U251MG	trt_xpr	-666	96 h	3	245	0.4742	0.344648	1	0	1	1	0	-666	-666	-0.3877	15.6536	-1.5144
CGS001_HA1E_96H:ADCY5:1.5	CGS001-111	ADCY5	HA1E	trt_sh.cgs	1.5 uL	96 h	3	56	0.0549982	0.0561176	1	0	1	1	0	-666	-666	-0.3872	15.6536	-1.5127
DOS049_MCF7_24H:BRD-K38544238-001-01-0:5	BRD-K38544238	BRD-K38544238	MCF7	trt_cp	4 uM	24 h	2	118	0.06	0.0850839	0	0	1	1	0	-666	-666	-0.3872	15.6536	-1.5125
KDA001_PC3_96H:TRCN0000059366:-666	TRCN0000059366	ABCC1	PC3	trt_sh		96 h	3	74	0.19	0.119901	1	0	1	1	0	-666	-666	-0.3872	15.6536	-1.5124
OEC001_PC3_48H:CCSBBROAD304_02771:-666	CCSBBROAD304_02771	HEY1	PC3	trt_oe		48 h	3	179	0.45	0.286988	1	1	1	1	0	-666	-666	-0.3872	15.6536	-1.5124
KDD006_PC3_96H:TRCN0000009937:-666	TRCN0000009937	BTK	PC3	trt_sh		96 h	3	301	0.71	0.467458	1	0	1	1	0	-666	-666	-0.3871	15.6536	-1.5122
XPR009_U251MG.311_96H:K18	BRDN0001482456	ADAM28	U251MG	trt_xpr	-666	96 h	3	299	0.6564	0.447984	1	1	1	1	0	-666	-666	-0.387	15.6536	-1.5118
XPR032_BICR6.311_96H:D20	BRDN0001485162	GPR84	BICR6	trt_xpr	-666	96 h	3	106	0.3528	0.195538	1	0	1	1	0	-666	-666	-0.387	15.6536	-1.5118
XPR015_U251MG.311_96H:G05	BRDN0001501973	CPE	U251MG	trt_xpr	-666	96 h	3	77	0.3603	0.168421	1	0	1	1	0	-666	-666	-0.3869	15.6536	-1.5116
KDA003_PC3_144H:E13	TRCN0000029406	YWHAZ	PC3	trt_sh		144 h	3	209	0.4772	0.31934	1	0	1	1	0	-666	-666	-0.3869	15.6536	-1.5115
XPR019_A375.311_96H:I21	BRDN0001586003	KIF19	A375	trt_xpr	-666	96 h	3	133	0.3042	0.203405	1	0	1	1	0	-666	-666	-0.3869	15.6536	-1.5115
XPR026_MCF7.311_96H:A13	BRDN0001054240	TMCO3	MCF7	trt_xpr	-666	96 h	3	89	0.0901	0.0905557	1	0	1	1	0	-666	-666	-0.3869	15.6536	-1.5115
TA.OE012_A549_96H:BRDN0000554014:-666	BRDN0000554014	KEAP1	A549	trt_oe		96 h	3	128	0.36	0.217064	1	1	1	1	0	-666	-666	-0.3869	15.6536	-1.5115
KDD009_A375_96H:TRCN0000001884:-666	TRCN0000001884	PTP4A3	A375	trt_sh		96 h	2	37	0.27	0.101068	0	0	1	1	0	-666	-666	-0.3869	15.6536	-1.5113
XPR028_U251MG.311_96H:H16	BRDN0001479727	KCNB1	U251MG	trt_xpr	-666	96 h	3	201	0.56	0.164635	1	1	1	1	0	-666	-666	-0.3868	15.6536	-1.5112
XPR034_A375.311_96H:O11	BRDN0001145037	PRKACB	A375	trt_xpr	-666	96 h	3	114	0.3769	0.209612	1	0	1	1	0	-666	-666	-0.3868	15.6536	-1.5111
CYT001_HEPG2_2H:IL29:25	IL29	IL29	HEPG2	trt_lig	25 ng/ml	2 h	3	118	0.18	0.14737	1	0	1	1	0	-666	-666	-0.3868	15.6536	-1.5111
CPC012_SKB_24H:BRD-K02130563-001-06-4:10	BRD-K02130563	panobinostat	SKB	trt_cp	10 uM	24 h	3	473	0.65	0.560684	0	0	1	1	0	HDAC inhibitor	HDAC1|HDAC2|HDAC3|HDAC4|HDAC6|HDAC7|HDAC8|HDAC9	-0.3868	15.6536	-1.5111
XPR015_U251MG.311_96H:C06	BRDN0001501368	CTSC	U251MG	trt_xpr	-666	96 h	3	73	0.2769	0.143762	1	0	1	1	0	-666	-666	-0.3868	15.6536	-1.511
PAC009_U2OS_6H:BRD-K93875187-001-01-1:9.99304	BRD-K93875187	BRD-K93875187	U2OS	trt_cp	10 uM	6 h	2	37	0.2646	0.100052	0	0	1	1	0	-666	-666	-0.3868	15.6536	-1.5109
XPR014_U251MG.311_96H:O13	BRDN0001486957	SLC25A13	U251MG	trt_xpr	-666	96 h	3	178	0.4428	0.283887	1	1	1	1	0	-666	-666	-0.3868	15.6536	-1.5109
XPR028_U251MG.311_96H:I15	BRDN0001484939	TRPC4	U251MG	trt_xpr	-666	96 h	3	141	0.3	0.13789	1	0	1	1	0	-666	-666	-0.3867	15.6536	-1.5108
XPR009_U251MG.311_96H:O02	BRDN0001484505	PGR	U251MG	trt_xpr	-666	96 h	3	277	0.4678	0.364007	1	0	1	1	0	-666	-666	-0.3867	15.6536	-1.5107
XPR016_U251MG.311_96H:E09	BRDN0001503926	DSG2	U251MG	trt_xpr	-666	96 h	3	195	0.3856	0.277265	1	0	1	1	0	-666	-666	-0.3867	15.6536	-1.5106
KDA005_MCF7_144H:TRCN0000003181:-666	TRCN0000003181	JAK2	MCF7	trt_sh		144 h	3	90	0.42	0.196597	1	0	1	1	0	-666	-666	-0.3866	15.6536	-1.5104
XPR032_U251MG.311_96H:N14	BRDN0001485599	NR0B1	U251MG	trt_xpr	-666	96 h	3	161	0.4626	0.275958	1	0	1	1	0	-666	-666	-0.3866	15.6536	-1.5103
KDD005_HA1E_96H:TRCN0000073719:-666	TRCN0000073719	BIRC5	HA1E	trt_sh		96 h	3	110	0.36	0.201223	0	0	1	1	0	-666	-666	-0.3866	15.6536	-1.5103
XPR031_U251MG.311_96H:M21	BRDN0001500292	OIP5	U251MG	trt_xpr	-666	96 h	3	87	0.3431	0.174701	1	0	1	1	0	-666	-666	-0.3866	15.6536	-1.5102
XPR011_U251MG.311_96H:G16	BRDN0001503173	ACSL6	U251MG	trt_xpr	-666	96 h	3	160	0.3115	0.225747	1	0	1	1	0	-666	-666	-0.3866	15.6536	-1.5101
XPR034_A375.311_96H:G12	BRDN0001145678	ULK3	A375	trt_xpr	-666	96 h	3	109	0.3116	0.186358	0	0	1	1	0	-666	-666	-0.3865	15.6536	-1.5098
XPR021_U251MG.311_96H:J08	BRDN0001499846	NUSAP1	U251MG	trt_xpr	-666	96 h	2	40	0.3148	0.113467	0	0	1	1	0	-666	-666	-0.3864	15.6536	-1.5096
XPR024_A375.311_96H:C15	BRDN0001586849	SIRPD	A375	trt_xpr	-666	96 h	3	93	0.2293	0.147672	1	0	1	1	0	-666	-666	-0.3864	15.6536	-1.5095
KDA006_HEPG2_96H:TRCN0000057784:-666	TRCN0000057784	ITGAE	HEPG2	trt_sh		96 h	3	85	0.31	0.164142	0	0	1	1	0	-666	-666	-0.3864	15.6536	-1.5095
TAK003_HEKTE_96H:TRCN0000158317:-666	TRCN0000158317	PREX2	HEKTE	trt_sh		96 h	6	181	0.42	0.278801	0	0	1	1	0	-666	-666	-0.3864	15.6536	-1.5095
XPR037_A375.311_96H:D15	BRDN0001582864	FZD4	A375	trt_xpr	-666	96 h	3	81	0.08	0.0672822	0	0	1	1	0	-666	-666	-0.3864	15.6536	-1.5093
XPR020_U251MG.311_96H:F23	BRDN0001482613	DHH	U251MG	trt_xpr	-666	96 h	3	186	0.4083	0.278655	1	1	1	1	0	-666	-666	-0.3863	15.6536	-1.509
XPR024_MCF7.311_96H:I22	BRDN0001586298	SLAMF9	MCF7	trt_xpr	-666	96 h	3	99	0.1961	0.140897	1	0	1	1	0	-666	-666	-0.3863	15.6536	-1.509
CPC006_HCC515_24H:C05	BRD-K74236984	UNC-0321	HCC515	trt_cp	10 uM	24 h	5	156	0.1945	0.176138	1	0	1	1	0	Histone lysine methyltransferase inhibitor	EHMT2	-0.3862	15.6536	-1.5088
XPR014_U251MG.311_96H:E05	BRDN0001480388	KCNC3	U251MG	trt_xpr	-666	96 h	3	203	0.379	0.280484	1	0	1	1	0	-666	-666	-0.3862	15.6536	-1.5087
EKW001_PC3_120H:TRCN0000059760:2	TRCN0000059760	FMR1	PC3	trt_sh	2 uL	120 h	3	151	0.47	0.269382	1	0	1	1	0	-666	-666	-0.3862	15.6536	-1.5086
XPR036_MCF7.311_96H:G17	BRDN0001054778	CAMK1	MCF7	trt_xpr	-666	96 h	3	92	0.0457	0.0655815	1	0	1	1	0	-666	-666	-0.3861	15.6536	-1.5085
XPR026_U251MG.311_96H:L10	BRDN0000583474	TUFM	U251MG	trt_xpr	-666	96 h	3	218	0.3735	0.288539	1	1	1	1	0	-666	-666	-0.3862	15.6536	-1.5085
CGS001_HA1E_96H:FABP1:1.5	CGS001-2168	FABP1	HA1E	trt_sh.cgs	1.5 uL	96 h	3	57	0.236467	0.117396	1	0	1	1	0	-666	-666	-0.386	15.6536	-1.508
KDA010_MCF7_144H:TRCN0000050920:-666	TRCN0000050920	HRSP12	MCF7	trt_sh		144 h	2	85	0.38	0.181732	1	0	1	1	0	-666	-666	-0.3859	15.6536	-1.5077
XPR034_U251MG.311_96H:E22	BRDN0001144929	BAZ1B	U251MG	trt_xpr	-666	96 h	3	225	0.4615	0.325841	1	1	1	1	0	-666	-666	-0.3859	15.6536	-1.5076
CGS001_A375_96H:NDUFB6:1	CGS001-4712	NDUFB6	A375	trt_sh.cgs	1 uL	96 h	3	33	0.0564592	0.0436471	1	0	1	1	0	-666	-666	-0.3858	15.6536	-1.5072
XPR035_AGS.311_96H:H17	BRDN0001146657	PIK3R1	AGS	trt_xpr	-666	96 h	3	87	0.2163	0.138725	1	0	1	1	0	-666	-666	-0.3858	15.6536	-1.5071
TAK003_PC3_96H:TRCN0000059070:-666	TRCN0000059070	ERBB2IP	PC3	trt_sh		96 h	6	281	0.46	0.363549	1	0	1	1	0	-666	-666	-0.3858	15.6536	-1.5071
KDA010_PC3_144H:TRCN0000219071:-666	TRCN0000219071	IDH2	PC3	trt_sh		144 h	3	302	0.63	0.441067	1	0	1	1	0	-666	-666	-0.3858	15.6536	-1.507
CPC016_NPC_24H:BRD-A49370193-051-01-7:10	BRD-A49370193	Ro-60-0175	NPC	trt_cp	10 uM	24 h	4	146	0.22	0.181225	0	0	1	1	0	-666	-666	-0.3858	15.6536	-1.507
CGS001_HA1E_96H:PPIG:1.5	CGS001-9360	PPIG	HA1E	trt_sh.cgs	1.5 uL	96 h	2	61	0.269139	0.129564	1	0	1	1	0	-666	-666	-0.3857	15.6536	-1.5068
TA.OE012_AALE_96H:BRDN0000553781:-666	BRDN0000553781	NR4A2	AALE	trt_oe		96 h	3	299	0.64	0.44234	1	1	1	1	0	-666	-666	-0.3857	15.6536	-1.5067
XPR014_A375.311_96H:B14	BRDN0001582520	CLMP	A375	trt_xpr	-666	96 h	3	137	0.2809	0.198365	1	0	1	1	0	-666	-666	-0.3856	15.6536	-1.5064
XPR021_U251MG.311_96H:A10	BRDN0001502921	NDC80	U251MG	trt_xpr	-666	96 h	3	131	0.2933	0.198199	1	1	1	1	0	-666	-666	-0.3856	15.6536	-1.5063
KDC002_A375_96H:TRCN0000017967:-666	TRCN0000017967	PBX4	A375	trt_sh		96 h	2	130	0.42	0.23628	1	0	1	1	0	-666	-666	-0.3855	15.6536	-1.5061
KDC004_HT29_96H:TRCN0000013591:-666	TRCN0000013591	ATRX	HT29	trt_sh		96 h	3	252	0.52	0.366043	1	0	1	1	0	-666	-666	-0.3855	15.6536	-1.5061
XPR035_AGS.311_96H:P05	BRDN0001162239	TRIM33	AGS	trt_xpr	-666	96 h	3	153	0.2457	0.196066	1	0	1	1	0	-666	-666	-0.3855	15.6536	-1.5058
CGS001_MCF7_96H:POU2F1:2	CGS001-5451	POU2F1	MCF7	trt_sh.cgs	2 uL	96 h	3	33	0.164923	0.0745982	1	0	1	1	0	-666	-666	-0.3854	15.6536	-1.5056
CGS001_MCF7_144H:ZNF384:2	CGS001-171017	ZNF384	MCF7	trt_sh.cgs	2 uL	144 h	3	60	0.0646433	0.062975	1	0	1	1	0	-666	-666	-0.3854	15.6536	-1.5056
XPR027_A375.311_96H:A22	BRDN0001502725	WDR4	A375	trt_xpr	-666	96 h	2	172	0.2324	0.202159	0	0	1	1	0	-666	-666	-0.3854	15.6536	-1.5056
KDB004_MCF7_144H:TRCN0000027240:-666	TRCN0000027240	PDHX	MCF7	trt_sh		144 h	3	120	0.51	0.250153	1	0	1	1	0	-666	-666	-0.3853	15.6536	-1.5054
XPR019_U251MG.311_96H:L19	BRDN0001147231	SH3BP5	U251MG	trt_xpr	-666	96 h	2	89	0.3146	0.169201	0	0	1	1	0	-666	-666	-0.3854	15.6536	-1.5054
KDC005_A549_96H:C04	TRCN0000025827	NDUFV2	A549	trt_sh		96 h	3	192	0.3769	0.272016	0	0	1	1	0	-666	-666	-0.3854	15.6536	-1.5054
XPR024_PC3.311B_96H:O10	BRDN0001502950	SLC35C1	PC3	trt_xpr	-666	96 h	3	53	0.0726	0.062726	1	0	1	1	0	-666	-666	-0.3853	15.6536	-1.5053
KDC004_HT29_96H:TRCN0000020405:-666	TRCN0000020405	HOXC10	HT29	trt_sh		96 h	3	186	0.55	0.323421	1	0	1	1	0	-666	-666	-0.3853	15.6536	-1.5051
XPR014_BICR6.311_96H:K12	BRDN0001582155	CDH6	BICR6	trt_xpr	-666	96 h	3	84	0.1443	0.11134	1	0	1	1	0	-666	-666	-0.3852	15.6536	-1.505
XPR037_A375.311_96H:M14	BRDN0000733017	FOSB	A375	trt_xpr	-666	96 h	3	66	0.21	0.0607336	1	0	1	1	0	-666	-666	-0.3852	15.6536	-1.5049
OEB003_A375_96H:BRDN0000403834:-666	BRDN0000403834	ZNF227	A375	trt_oe		96 h	5	154	0.31	0.220939	1	0	1	1	0	-666	-666	-0.3852	15.6536	-1.5048
KDD006_A375_96H:TRCN0000009936:-666	TRCN0000009936	BTK	A375	trt_sh		96 h	3	89	0.26	0.15382	0	0	1	1	0	-666	-666	-0.3852	15.6536	-1.5048
XPR022_BICR6.311_96H:L02	BRDN0001499718	RBM5	BICR6	trt_xpr	-666	96 h	3	123	0.2105	0.162694	1	0	1	1	0	-666	-666	-0.3851	15.6536	-1.5045
XPR013_A375.311_96H:P08	BRDN0001146864	CD2	A375	trt_xpr	-666	96 h	2	274	0.2362	0.257239	0	0	1	1	0	-666	-666	-0.3851	15.6536	-1.5044
XPR027_U251MG.311_96H:I20	BRDN0001585205	XCL2	U251MG	trt_xpr	-666	96 h	3	126	0.195	0.158493	1	0	1	1	0	-666	-666	-0.3851	15.6536	-1.5044
XPR030_U251MG.311_96H:K18	BRDN0001488894	POR	U251MG	trt_xpr	-666	96 h	3	317	0.4251	0.371189	1	1	1	1	0	-666	-666	-0.3851	15.6536	-1.5043
XPR024_A375.311_96H:L13	BRDN0000735644	SMAD2	A375	trt_xpr	-666	96 h	3	161	0.3446	0.238188	1	1	1	1	0	-666	-666	-0.3851	15.6536	-1.5042
XPR028_PC3.311B_96H:H08	BRDN0001484199	CLC	PC3	trt_xpr	-666	96 h	3	119	0.0493	0.0774856	1	0	1	1	0	-666	-666	-0.385	15.6536	-1.5041
KDA002_A375_96H:TRCN0000046374:-666	TRCN0000046374	CBR1	A375	trt_sh		96 h	4	148	0.38	0.239802	1	1	1	1	0	-666	-666	-0.3849	15.6536	-1.5038
CPC013_ASC_24H:BRD-K25504083-001-03-1:10	BRD-K25504083	cytochalasin-d	ASC	trt_cp	10 uM	24 h	4	308	0.53	0.408549	1	1	1	1	0	Tubulin inhibitor	ACTA1	-0.3849	15.6536	-1.5038
CPC013_HEPG2_6H:BRD-A81530502-001-01-6:10	BRD-A81530502	BRD-A81530502	HEPG2	trt_cp	10 uM	6 h	3	136	0.36	0.223744	1	1	1	1	0	-666	-666	-0.3849	15.6536	-1.5036
KDB004_PC3_144H:TRCN0000038744:-666	TRCN0000038744	FTSJ1	PC3	trt_sh		144 h	3	96	0.33	0.17998	1	0	1	1	0	-666	-666	-0.3849	15.6536	-1.5035
XPR035_U251MG.311_96H:A22	BRDN0001145581	ACTR2	U251MG	trt_xpr	-666	96 h	3	217	0.3789	0.289942	1	0	1	1	0	-666	-666	-0.3848	15.6536	-1.5034
KDB007_VCAP_120H:TRCN0000045983:-666	TRCN0000045983	PPOX	VCAP	trt_sh		120 h	2	91	0.25	0.152518	0	0	1	1	0	-666	-666	-0.3848	15.6536	-1.5031
XPR037_A375.311_96H:K18	BRDN0001496292	FLAD1	A375	trt_xpr	-666	96 h	3	407	0.61	0.150818	1	1	1	1	0	-666	-666	-0.3847	15.6536	-1.503
XPR033_U251MG.311_96H:M17	BRDN0001487603	LDHC	U251MG	trt_xpr	-666	96 h	2	102	0.2374	0.157368	0	0	1	1	0	-666	-666	-0.3847	15.6536	-1.503
KDD006_PC3_96H:TRCN0000013833:-666	TRCN0000013833	EGR1	PC3	trt_sh		96 h	3	187	0.54	0.321328	1	0	1	1	0	-666	-666	-0.3847	15.6536	-1.5028
XPR023_A549.311_96H:E05	BRDN0001494837	RIT1	A549	trt_xpr	-666	96 h	3	135	0.3716	0.226477	1	1	1	1	0	-666	-666	-0.3846	15.6536	-1.5026
KDB007_PC3_144H:TRCN0000050486:-666	TRCN0000050486	CNDP2	PC3	trt_sh		144 h	3	173	0.53	0.30619	1	0	1	1	0	-666	-666	-0.3846	15.6536	-1.5024
XPR020_BICR6.311_96H:K08	BRDN0001504575	MDFIC	BICR6	trt_xpr	-666	96 h	3	91	0.1977	0.135616	1	1	1	1	0	-666	-666	-0.3846	15.6536	-1.5024
XPR025_A375.311_96H:L12	BRDN0001146448	TLK2	A375	trt_xpr	-666	96 h	3	122	0.3953	0.222063	1	0	1	1	0	-666	-666	-0.3845	15.6536	-1.5022
TA.OE012_AALE_96H:BRDN0000553159:-666	BRDN0000553159	NR4A2	AALE	trt_oe		96 h	3	411	0.52	0.467469	1	1	1	1	0	-666	-666	-0.3845	15.6536	-1.5022
OEB004_A375_96H:BRDN0000407788:-666	BRDN0000407788	NDUFS6	A375	trt_oe		96 h	5	267	0.33	0.300153	0	0	1	1	0	-666	-666	-0.3845	15.6536	-1.5022
XPR015_MCF7.311_96H:E10	BRDN0001488048	ADH5	MCF7	trt_xpr	-666	96 h	2	54	0.0762	0.0648822	1	0	1	1	0	-666	-666	-0.3845	15.6536	-1.502
XPR015_HT29.311_96H:L09	BRDN0001585839	DAPP1	HT29	trt_xpr	-666	96 h	3	50	0.1079	0.0742654	1	0	1	1	0	-666	-666	-0.3845	15.6536	-1.502
XPR008_U251MG.311_96H:L02	BRDN0001484614	ITPR1	U251MG	trt_xpr	-666	96 h	3	193	0.4365	0.293485	1	0	1	1	0	-666	-666	-0.3844	15.6536	-1.5018
XPR014_YAPC.311_96H:H14	BRDN0001498861	CLCF1	YAPC	trt_xpr	-666	96 h	3	76	0.2019	0.125252	1	0	1	1	0	-666	-666	-0.3844	15.6536	-1.5018
XPR035_A375.311_96H:E22	BRDN0001148179	PLXNA4	A375	trt_xpr	-666	96 h	3	150	0.3738	0.239443	1	0	1	1	0	-666	-666	-0.3843	15.6536	-1.5015
XPR033_PC3.311B_96H:J08	BRDN0001484056	LDHA	PC3	trt_xpr	-666	96 h	3	73	0.1218	0.0953673	1	0	1	1	0	-666	-666	-0.3843	15.6536	-1.5015
XPR037_U251MG.311_96H:H22	BRDN0001585317	GP6	U251MG	trt_xpr	-666	96 h	3	247	0.4123	0.32268	1	1	1	1	0	-666	-666	-0.3843	15.6536	-1.5013
XPR032_U251MG.311_96H:C20	BRDN0001480051	RYR2	U251MG	trt_xpr	-666	96 h	3	167	0.2817	0.219316	1	0	1	1	0	-666	-666	-0.3843	15.6536	-1.5012
CGS001_MCF7_96H:BATF3:2	CGS001-55509	BATF3	MCF7	trt_sh.cgs	2 uL	96 h	3	155	0.2758	0.209071	1	1	1	1	0	-666	-666	-0.3843	15.6536	-1.5011
KDB007_HA1E_96H:TRCN0000043441:-666	TRCN0000043441	SLC35A3	HA1E	trt_sh		96 h	3	204	0.38	0.281538	0	0	1	1	0	-666	-666	-0.3842	15.6536	-1.501
XPR009_MCF7.311_96H:P22	BRDN0001488345	KCNK3	MCF7	trt_xpr	-666	96 h	3	253	0.1794	0.215429	1	0	1	1	0	-666	-666	-0.3842	15.6536	-1.501
KDB010_MCF7_144H:TRCN0000039767:-666	TRCN0000039767	GSK3A	MCF7	trt_sh		144 h	3	96	0.42	0.203044	1	0	1	1	0	-666	-666	-0.3842	15.6536	-1.5009
XPR022_U251MG.311_96H:I05	BRDN0001497577	PPP5C	U251MG	trt_xpr	-666	96 h	3	120	0.2291	0.167654	1	0	1	1	0	-666	-666	-0.3842	15.6536	-1.5008
KDA005_A549_96H:TRCN0000196480:-666	TRCN0000196480	ROCK2	A549	trt_sh		96 h	3	199	0.72	0.382757	1	0	1	1	0	-666	-666	-0.3841	15.6536	-1.5006
CGS001_PC3_96H:SLC38A2:2	CGS001-54407	SLC38A2	PC3	trt_sh.cgs	2 uL	96 h	3	65	0.0859928	0.0755994	1	0	1	1	0	-666	-666	-0.3841	15.6536	-1.5004
XPR036_U251MG.311_96H:N13	BRDN0001145543	FPGT-TNNI3K	U251MG	trt_xpr	-666	96 h	3	220	0.5558	0.353589	1	1	1	1	0	-666	-666	-0.384	15.6536	-1.5003
KDA007_HEPG2_96H:TRCN0000314657:-666	TRCN0000314657	AR	HEPG2	trt_sh		96 h	4	203	0.45	0.305622	0	0	1	1	0	-666	-666	-0.384	15.6536	-1.5002
OEB002_A375_96H:G17	BRDN0000401163	HPGD	A375	trt_oe		96 h	4	131	0.3634	0.220627	1	1	1	1	0	-666	-666	-0.384	15.6536	-1.5001
OEB001_A375_96H:BRDN0000400118:-666	BRDN0000400118	ALDH3A1	A375	trt_oe		96 h	4	92	0.22	0.143859	1	0	1	1	0	-666	-666	-0.384	15.6536	-1.5001
XPR036_U251MG.311_96H:K15	BRDN0001148047	FN3K	U251MG	trt_xpr	-666	96 h	3	303	0.6082	0.434092	1	1	1	1	0	-666	-666	-0.384	15.6536	-1.5
XPR019_A375.311_96H:P03	BRDN0001496019	LBP	A375	trt_xpr	-666	96 h	3	223	0.1662	0.194663	1	0	1	1	0	-666	-666	-0.3839	15.6536	-1.4999
XPR028_U251MG.311_96H:A12	BRDN0001483730	KCND1	U251MG	trt_xpr	-666	96 h	3	272	0.41	0.191518	1	0	1	1	0	-666	-666	-0.3839	15.6536	-1.4999
OEB003_A375_96H:BRDN0000403941:-666	BRDN0000403941	LIPH	A375	trt_oe		96 h	5	184	0.3	0.237575	1	0	1	1	0	-666	-666	-0.384	15.6536	-1.4999
XPR011_PC3.311B_96H:J06	BRDN0001497322	ARHGAP18	PC3	trt_xpr	-666	96 h	3	55	0.0861	0.0695744	1	0	1	1	0	-666	-666	-0.3839	15.6536	-1.4998
XPR009_U251MG.311_96H:M06	BRDN0001480258	HSD17B1	U251MG	trt_xpr	-666	96 h	3	263	0.5219	0.374626	1	1	1	1	0	-666	-666	-0.3839	15.6536	-1.4997
XPR015_AGS.311_96H:E23	BRDN0001586206	CNTN5	AGS	trt_xpr	-666	96 h	3	237	0.5218	0.355589	1	1	1	1	0	-666	-666	-0.3839	15.6536	-1.4996
XPR011_U251MG.311_96H:H18	BRDN0001585790	ANO6	U251MG	trt_xpr	-666	96 h	3	139	0.3779	0.23174	1	0	1	1	0	-666	-666	-0.3838	15.6536	-1.4995
KDC003_HT29_96H:TRCN0000014700:-666	TRCN0000014700	IRF2	HT29	trt_sh		96 h	3	132	0.46	0.24917	1	0	1	1	0	-666	-666	-0.3837	15.6536	-1.499
KDB006_HA1E_96H:TRCN0000008684:-666	TRCN0000008684	TNIP1	HA1E	trt_sh		96 h	3	165	0.49	0.287522	0	0	1	1	0	-666	-666	-0.3837	15.6536	-1.4989
XPR010_U251MG.311_96H:J14	BRDN0001482725	GPR55	U251MG	trt_xpr	-666	96 h	3	214	0.4042	0.29738	1	0	1	1	0	-666	-666	-0.3836	15.6536	-1.4986
XPR015_U251MG.311_96H:C07	BRDN0001585147	CREB3L2	U251MG	trt_xpr	-666	96 h	3	71	0.39	0.168272	1	1	1	1	0	-666	-666	-0.3836	15.6536	-1.4985
TA.KD006_HT29_96H:TRCN0000342324:4	TRCN0000342324	CDK9	HT29	trt_sh	4.0 uL	96 h	2	128	0.5451	0.2671	1	0	1	1	0	-666	-666	-0.3835	15.6536	-1.4983
XPR021_U251MG.311_96H:J06	BRDN0001485801	MIF	U251MG	trt_xpr	-666	96 h	3	69	0.2475	0.132141	1	0	1	1	0	-666	-666	-0.3835	15.6536	-1.498
OEB003_A375_96H:BRDN0000403583:-666	BRDN0000403583	PSEN1	A375	trt_oe		96 h	5	208	0.41	0.295294	1	1	1	1	0	-666	-666	-0.3834	15.6536	-1.4979
XPR034_AGS.311_96H:O09	BRDN0001483605	EBP	AGS	trt_xpr	-666	96 h	3	225	0.2102	0.219886	1	1	1	1	0	-666	-666	-0.3834	15.6536	-1.4978
XPR035_U251MG.311_96H:I08	BRDN0001144887	PANK2	U251MG	trt_xpr	-666	96 h	3	153	0.423	0.257247	1	1	1	1	0	-666	-666	-0.3834	15.6536	-1.4977
XPR031_U251MG.311_96H:J12	BRDN0001586821	PML	U251MG	trt_xpr	-666	96 h	3	137	0.3915	0.234183	1	0	1	1	0	-666	-666	-0.3833	15.6536	-1.4976
KDA003_HEPG2_96H:TRCN0000060289:-666	TRCN0000060289	LCN2	HEPG2	trt_sh		96 h	3	110	0.48	0.232353	0	0	1	1	0	-666	-666	-0.3833	15.6536	-1.4974
XPR031_A375.311_96H:C14	BRDN0001585380	PI16	A375	trt_xpr	-666	96 h	3	215	0.53	0.0445601	1	0	1	1	0	-666	-666	-0.3833	15.6536	-1.4973
CYT001_MCF7_4H:CMAP-CYT-SRP3067:100	CMAP-CYT-SRP3067	IGFBP3	MCF7	trt_lig	100 ng/ml	4 h	3	369	0.51	0.438661	1	1	1	1	0	-666	-666	-0.3833	15.6536	-1.4972
KDB003_MCF7_144H:TRCN0000343139:-666	TRCN0000343139	SEC61A2	MCF7	trt_sh		144 h	3	76	0.39	0.174088	1	0	1	1	0	-666	-666	-0.3833	15.6536	-1.4972
KDC009_HA1E_96H:TRCN0000013744:-666	TRCN0000013744	CTBP2	HA1E	trt_sh		96 h	5	190	0.39	0.275258	1	1	1	1	0	-666	-666	-0.3832	15.6536	-1.4971
ERGK018_VCAP_120H:TRCN0000037708:-666	TRCN0000037708	PANK3	VCAP	trt_sh		120 h	2	96	0.39	0.195658	0	0	1	1	0	-666	-666	-0.3832	15.6536	-1.4971
XPR034_U251MG.311_96H:K19	BRDN0001488290	HARS	U251MG	trt_xpr	-666	96 h	3	106	0.3014	0.180748	1	0	1	1	0	-666	-666	-0.3832	15.6536	-1.4971
XPR025_U251MG.311_96H:O04	BRDN0001501681	SYNGR1	U251MG	trt_xpr	-666	96 h	3	204	0.2708	0.237657	1	0	1	1	0	-666	-666	-0.3832	15.6536	-1.497
KDD004_A375_96H:TRCN0000050762:-666	TRCN0000050762	PLA2G2C	A375	trt_sh		96 h	3	95	0.31	0.173529	0	0	1	1	0	-666	-666	-0.3831	15.6536	-1.4967
XPR036_A375.311_96H:M14	BRDN0001147242	IP6K3	A375	trt_xpr	-666	96 h	3	114	0.35	0.128293	0	0	1	1	0	-666	-666	-0.3831	15.6536	-1.4965
XPR034_U251MG.311_96H:I20	BRDN0001148099	MYT1	U251MG	trt_xpr	-666	96 h	3	169	0.3181	0.23445	1	0	1	1	0	-666	-666	-0.3831	15.6536	-1.4964
XPR030_U251MG.311_96H:M06	BRDN0001484722	TNNI3	U251MG	trt_xpr	-666	96 h	3	224	0.3746	0.292915	1	0	1	1	0	-666	-666	-0.3831	15.6536	-1.4964
XPR013_A375.311_96H:P04	BRDN0001585232	CD1A	A375	trt_xpr	-666	96 h	3	180	0.4419	0.285178	1	1	1	1	0	-666	-666	-0.383	15.6536	-1.4963
XPR032_U251MG.311_96H:A21	BRDN0001481341	POMC	U251MG	trt_xpr	-666	96 h	3	275	0.3365	0.307582	1	0	1	1	0	-666	-666	-0.383	15.6536	-1.4962
DOS002_VCAP_6H:BRD-K53120552-001-01-7:4.81	BRD-K53120552	BRD-K53120552	VCAP	trt_cp	4 uM	6 h	2	55	0.09	0.0711432	1	0	1	1	0	-666	-666	-0.383	15.6536	-1.4962
KDC010_HA1E_96H:TRCN0000000754:-666	TRCN0000000754	CLK1	HA1E	trt_sh		96 h	3	200	0.5	0.319765	1	0	1	1	0	-666	-666	-0.383	15.6536	-1.4961
XPR022_U251MG.311_96H:M17	BRDN0001477724	PPP2R2D	U251MG	trt_xpr	-666	96 h	3	130	0.3115	0.203495	1	1	1	1	0	-666	-666	-0.3829	15.6536	-1.4959
XPR009_U251MG.311_96H:L11	BRDN0001483143	GRIN2B	U251MG	trt_xpr	-666	96 h	3	275	0.584	0.405218	1	1	1	1	0	-666	-666	-0.3829	15.6536	-1.4957
REP.B016_PC3_24H:L10	BRD-K54936858	DMP-777	PC3	trt_cp	0.08 uM	24 h	2	65	0.1655	0.104878	1	1	1	1	0	Elastase inhibitor	MPO|PI3	-0.3828	15.6536	-1.4956
XPR013_MCF7.311_96H:F19	BRDN0001502758	CCR6	MCF7	trt_xpr	-666	96 h	3	47	0.0669	0.0566909	1	0	1	1	0	-666	-666	-0.3828	15.6536	-1.4956
XPR014_U251MG.311_96H:E22	BRDN0001586813	CEACAM18	U251MG	trt_xpr	-666	96 h	3	163	0.2729	0.213277	1	0	1	1	0	-666	-666	-0.3828	15.6536	-1.4956
XPR014_U251MG.311_96H:L09	BRDN0001148478	STK25	U251MG	trt_xpr	-666	96 h	3	217	0.5081	0.335757	1	1	1	1	0	-666	-666	-0.3828	15.6536	-1.4954
KDA007_PC3_96H:L07	TRCN0000293995	GNPDA1	PC3	trt_sh		96 h	3	39	0.2574	0.101313	1	0	1	1	0	-666	-666	-0.3828	15.6536	-1.4953
CGS001_PC3_144H:SS18L1:2	CGS001-26039	SS18L1	PC3	trt_sh.cgs	2 uL	144 h	3	27	0.307099	0.0920771	1	1	1	1	0	-666	-666	-0.3827	15.6536	-1.495
KDB007_A549_96H:TRCN0000046541:-666	TRCN0000046541	PECR	A549	trt_sh		96 h	3	54	0.35	0.139015	1	0	1	1	0	-666	-666	-0.3826	15.6536	-1.4948
KDB003_A375_96H:TRCN0000278230:-666	TRCN0000278230	BRP44	A375	trt_sh		96 h	3	111	0.41	0.215717	1	0	1	1	0	-666	-666	-0.3826	15.6536	-1.4948
XPR016_U251MG.311_96H:E13	BRDN0001582286	DSCAM	U251MG	trt_xpr	-666	96 h	3	200	0.4135	0.290788	1	1	1	1	0	-666	-666	-0.3826	15.6536	-1.4947
XPR029_U251MG.311_96H:C19	BRDN0001483624	LPAR5	U251MG	trt_xpr	-666	96 h	3	113	0.45	0.148162	1	1	1	1	0	-666	-666	-0.3826	15.6536	-1.4947
XPR032_U251MG.311_96H:L14	BRDN0001487772	IGSF10	U251MG	trt_xpr	-666	96 h	3	240	0.5306	0.360857	1	1	1	1	0	-666	-666	-0.3826	15.6536	-1.4945
CPC012_ASC_24H:BRD-A67438293-001-01-3:10	BRD-A67438293	treprostinil	ASC	trt_cp	10 uM	24 h	4	162	0.24	0.199386	1	0	1	1	0	Prostacyclin analog	PTGIR	-0.3825	15.6536	-1.4942
XPR032_U251MG.311_96H:D16	BRDN0001481521	PLOD1	U251MG	trt_xpr	-666	96 h	3	112	0.289	0.181915	1	0	1	1	0	-666	-666	-0.3825	15.6536	-1.4941
KDB004_HA1E_96H:TRCN0000038062:-666	TRCN0000038062	ST7	HA1E	trt_sh		96 h	3	65	0.34	0.150323	0	0	1	1	0	-666	-666	-0.3824	15.6536	-1.4939
KDA001_PC3_96H:TRCN0000013563:-666	TRCN0000013563	ATF1	PC3	trt_sh		96 h	3	152	0.16	0.157693	1	0	1	1	0	-666	-666	-0.3824	15.6536	-1.4939
XPR027_A549.311_96H:G16	BRDN0001585003	VSIG8	A549	trt_xpr	-666	96 h	3	189	0.3066	0.243424	0	0	1	1	0	-666	-666	-0.3824	15.6536	-1.4937
CPC014_VCAP_6H:BRD-A37837077-003-01-1:10	BRD-A37837077	cyclazosin	VCAP	trt_cp	10 uM	6 h	5	104	0.11	0.108154	0	0	1	1	0	Adrenergic receptor antagonist	ADRA1B	-0.3823	15.6536	-1.4936
CGS001_MCF7_144H:PDIA5:2	CGS001-10954	PDIA5	MCF7	trt_sh.cgs	2 uL	144 h	3	61	0.0969798	0.0777743	1	0	1	1	0	-666	-666	-0.3823	15.6536	-1.4936
XPR037_U251MG.311_96H:E09	BRDN0001066150	FERMT1	U251MG	trt_xpr	-666	96 h	3	287	0.6165	0.42535	1	1	1	1	0	-666	-666	-0.3823	15.6536	-1.4934
KDB006_A375_96H:TRCN0000116247:-666	TRCN0000116247	CA12	A375	trt_sh		96 h	3	184	0.59	0.33317	1	0	1	1	0	-666	-666	-0.3822	15.6536	-1.4932
KDA009_HA1E_96H:TRCN0000047802:-666	TRCN0000047802	CHN1	HA1E	trt_sh		96 h	2	72	0.44	0.17998	0	0	1	1	0	-666	-666	-0.3822	15.6536	-1.4931
XPR016_U251MG.311_96H:O13	BRDN0001503513	DSG2	U251MG	trt_xpr	-666	96 h	3	159	0.4331	0.265343	1	1	1	1	0	-666	-666	-0.3822	15.6536	-1.493
XPR022_A375.311_96H:J05	BRDN0001499615	RAD51C	A375	trt_xpr	-666	96 h	2	73	0.133	0.0996254	1	0	1	1	0	-666	-666	-0.3821	15.6536	-1.4928
KDB007_A375_96H:TRCN0000004411:-666	TRCN0000004411	HERPUD1	A375	trt_sh		96 h	3	254	0.71	0.429414	1	0	1	1	0	-666	-666	-0.3821	15.6536	-1.4928
TA.OE012_AALE_96H:BRDN0000553510:-666	BRDN0000553510	ARAF	AALE	trt_oe		96 h	3	205	0.5	0.323737	1	1	1	1	0	-666	-666	-0.382	15.6536	-1.4923
XPR009_BICR6.311_96H:P15	BRDN0001488156	SCNN1D	BICR6	trt_xpr	-666	96 h	3	169	0.2233	0.196425	1	1	1	1	0	-666	-666	-0.382	15.6536	-1.4923
REP.A003_HT29_24H:C15	BRD-K31812033	levobunolol	HT29	trt_cp	1.11 uM	24 h	3	116	0.1442	0.13078	0	0	1	1	0	Adrenergic receptor antagonist	-666	-0.382	15.6536	-1.4923
TAK001_A375_96H:TRCN0000196918:-666	TRCN0000196918	BRAF	A375	trt_sh		96 h	3	92	0.43	0.201122	1	0	1	1	0	-666	-666	-0.3819	15.6536	-1.492
XPR031_U251MG.311_96H:K15	BRDN0001495560	PATL1	U251MG	trt_xpr	-666	96 h	3	164	0.4094	0.262013	1	0	1	1	0	-666	-666	-0.3819	15.6536	-1.492
XPR016_U251MG.311_96H:D07	BRDN0001501324	ERRFI1	U251MG	trt_xpr	-666	96 h	3	225	0.4833	0.333439	1	1	1	1	0	-666	-666	-0.3819	15.6536	-1.492
XPR031_A375.311_96H:K11	BRDN0001054356	PAQR7	A375	trt_xpr	-666	96 h	3	171	0.33	0.0397397	1	0	1	1	0	-666	-666	-0.3819	15.6536	-1.4919
KDB009_A375_96H:TRCN0000005850:-666	TRCN0000005850	KLHL9	A375	trt_sh		96 h	2	88	0.57	0.226469	1	0	1	1	0	-666	-666	-0.3819	15.6536	-1.4918
XPR028_U251MG.311_96H:K15	BRDN0001486519	MMP10	U251MG	trt_xpr	-666	96 h	3	195	0.43	0.162159	1	0	1	1	0	-666	-666	-0.3818	15.6536	-1.4917
KDB004_HA1E_96H:TRCN0000053949:-666	TRCN0000053949	S100A13	HA1E	trt_sh		96 h	3	179	0.52	0.308503	0	0	1	1	0	-666	-666	-0.3819	15.6536	-1.4917
XPRJJ002_A375_96H:BRDN0001057841:-666	BRDN0001057841	PRMT7	A375	trt_xpr		96 h	3	115	0.27	0.178181	1	1	1	1	0	-666	-666	-0.3819	15.6536	-1.4917
XPR012_U251MG.311_96H:O16	BRDN0001497375	ATP8B4	U251MG	trt_xpr	-666	96 h	3	188	0.2781	0.231223	1	0	1	1	0	-666	-666	-0.3818	15.6536	-1.4916
KDB002_HEPG2_96H:TRCN0000161874:-666	TRCN0000161874	THAP11	HEPG2	trt_sh		96 h	3	71	0.29	0.145097	1	0	1	1	0	-666	-666	-0.3818	15.6536	-1.4916
OEB004_A375_96H:BRDN0000407509:-666	BRDN0000407509	PSMG1	A375	trt_oe		96 h	5	164	0.2	0.183133	1	0	1	1	0	-666	-666	-0.3818	15.6536	-1.4914
OEB004_HT29_96H:BRDN0000407682:-666	BRDN0000407682	ERG	HT29	trt_oe		96 h	4	233	0.28	0.258278	1	0	1	1	0	-666	-666	-0.3818	15.6536	-1.4914
KDA004_HA1E_96H:TRCN0000061356:-666	TRCN0000061356	NSD1	HA1E	trt_sh		96 h	3	287	0.65	0.436745	0	0	1	1	0	-666	-666	-0.3818	15.6536	-1.4914
KDD004_MCF7_96H:TRCN0000014878:-666	TRCN0000014878	FOXA1	MCF7	trt_sh		96 h	3	153	0.58	0.301224	1	0	1	1	0	-666	-666	-0.3817	15.6536	-1.4913
KDB005_MCF7_144H:TRCN0000064430:-666	TRCN0000064430	ETFB	MCF7	trt_sh		144 h	3	176	0.43	0.278177	1	0	1	1	0	-666	-666	-0.3817	15.6536	-1.4912
XPR028_U251MG.311_96H:P13	BRDN0001484169	CTPS1	U251MG	trt_xpr	-666	96 h	3	230	0.41	0.176112	1	0	1	1	0	-666	-666	-0.3817	15.6536	-1.4911
KDA004_A375_96H:TRCN0000035837:-666	TRCN0000035837	HS3ST3A1	A375	trt_sh		96 h	2	69	0.51	0.189688	1	0	1	1	0	-666	-666	-0.3817	15.6536	-1.4911
XPR029_A375.311_96H:E14	BRDN0001485790	ASPA	A375	trt_xpr	-666	96 h	3	138	0.47	0.148907	1	1	1	1	0	-666	-666	-0.3816	15.6536	-1.4907
XPR032_U251MG.311_96H:P18	BRDN0001483221	PCSK1	U251MG	trt_xpr	-666	96 h	3	116	0.441	0.228697	1	0	1	1	0	-666	-666	-0.3816	15.6536	-1.4907
KDA009_MCF7_144H:TRCN0000373674:-666	TRCN0000373674	TFF1	MCF7	trt_sh		144 h	3	104	0.44	0.216308	1	0	1	1	0	-666	-666	-0.3814	15.6536	-1.4902
XPR014_MCF7.311_96H:H17	BRDN0001498901	CEP55	MCF7	trt_xpr	-666	96 h	2	74	0.0704	0.0729909	1	0	1	1	0	-666	-666	-0.3815	15.6536	-1.4902
KDD007_A375_96H:TRCN0000048299:-666	TRCN0000048299	KNDC1	A375	trt_sh		96 h	3	118	0.41	0.222415	0	0	1	1	0	-666	-666	-0.3815	15.6536	-1.4902
CGS001_HA1E_96H:NAIP:1.5	CGS001-4671	NAIP	HA1E	trt_sh.cgs	1.5 uL	96 h	3	55	0.131752	0.0860777	1	0	1	1	0	-666	-666	-0.3814	15.6536	-1.49
OEB001_A375_96H:BRDN0000400356:-666	BRDN0000400356	SUPV3L1	A375	trt_oe		96 h	4	141	0.18	0.161093	0	0	1	1	0	-666	-666	-0.3814	15.6536	-1.49
XPR016_U251MG.311_96H:K06	BRDN0001584361	ELMO1	U251MG	trt_xpr	-666	96 h	3	132	0.5318	0.267903	1	1	1	1	0	-666	-666	-0.3813	15.6536	-1.4898
XPR036_U251MG.311_96H:A16	BRDN0001145881	PRKD2	U251MG	trt_xpr	-666	96 h	3	209	0.4516	0.31065	1	0	1	1	0	-666	-666	-0.3813	15.6536	-1.4895
XPR036_A549.311_96H:H11	BRDN0001147008	EXOSC10	A549	trt_xpr	-666	96 h	3	62	0.19	0.00796208	1	0	1	1	0	-666	-666	-0.3813	15.6536	-1.4894
XPR035_MCF7.311_96H:M18	BRDN0001145371	WNK3	MCF7	trt_xpr	-666	96 h	3	138	0.1536	0.147236	1	0	1	1	0	-666	-666	-0.3813	15.6536	-1.4894
XPR033_A549.311_96H:E19	BRDN0001488423	LDHC	A549	trt_xpr	-666	96 h	3	70	0.3173	0.1507	1	0	1	1	0	-666	-666	-0.3812	15.6536	-1.489
XPR031_U251MG.311_96H:I11	BRDN0001502370	OIP5	U251MG	trt_xpr	-666	96 h	3	133	0.3999	0.233215	1	1	1	1	0	-666	-666	-0.3811	15.6536	-1.4888
XPR029_U251MG.311_96H:M18	BRDN0001484331	S100A9	U251MG	trt_xpr	-666	96 h	3	134	0.46	0.161343	1	1	1	1	0	-666	-666	-0.3811	15.6536	-1.4888
XPR032_U251MG.311_96H:L18	BRDN0001487639	RAC3	U251MG	trt_xpr	-666	96 h	3	140	0.5004	0.267653	1	0	1	1	0	-666	-666	-0.3811	15.6536	-1.4887
KDA006_MCF7_96H:TRCN0000235664:-666	TRCN0000235664	BCL6	MCF7	trt_sh		96 h	3	99	0.24	0.155867	0	0	1	1	0	-666	-666	-0.3811	15.6536	-1.4887
KDD008_A549_96H:TRCN0000040112:-666	TRCN0000040112	ERBB3	A549	trt_sh		96 h	3	160	0.38	0.249334	0	0	1	1	0	-666	-666	-0.381	15.6536	-1.4885
CGS001_HA1E_96H:GATA6:1.5	CGS001-2627	GATA6	HA1E	trt_sh.cgs	1.5 uL	96 h	2	54	0.0721188	0.0631032	1	0	1	1	0	-666	-666	-0.381	15.6536	-1.4883
XPR037_MCF7.311_96H:N20	BRDN0001585972	GNGT2	MCF7	trt_xpr	-666	96 h	3	96	0.0908	0.0944095	1	0	1	1	0	-666	-666	-0.381	15.6536	-1.4883
KDA005_PC3_96H:TRCN0000108199:-666	TRCN0000108199	ZMIZ2	PC3	trt_sh		96 h	3	273	0.42	0.342402	1	0	1	1	0	-666	-666	-0.3809	15.6536	-1.488
DER001_HA1E_96H:TRCN0000121209:-666	TRCN0000121209	PTK2	HA1E	trt_sh		96 h	3	181	0.39	0.268659	0	0	1	1	0	-666	-666	-0.3809	15.6536	-1.4878
XPR019_AGS.311_96H:D03	BRDN0001585309	LCP2	AGS	trt_xpr	-666	96 h	3	108	0.3187	0.187595	1	1	1	1	0	-666	-666	-0.3808	15.6536	-1.4877
TAK002_PC3_96H:TRCN0000284362:-666	TRCN0000284362	SNAI2	PC3	trt_sh		96 h	3	91	0.31	0.169837	1	0	1	1	0	-666	-666	-0.3808	15.6536	-1.4877
XPR037_U251MG.311_96H:A13	BRDN0001584358	FCMR	U251MG	trt_xpr	-666	96 h	3	241	0.3015	0.272551	0	0	1	1	0	-666	-666	-0.3808	15.6536	-1.4877
ERGK016_VCAP_120H:TRCN0000006119:-666	TRCN0000006119	GUK1	VCAP	trt_sh		120 h	3	95	0.27	0.161948	1	0	1	1	0	-666	-666	-0.3808	15.6536	-1.4876
CGS001_HEPG2_96H:RPIA:1.5	CGS001-22934	RPIA	HEPG2	trt_sh.cgs	1.5 uL	96 h	3	38	0.167029	0.0805598	1	0	1	1	0	-666	-666	-0.3808	15.6536	-1.4876
XPR011_U251MG.311_96H:P16	BRDN0001494726	AQP2	U251MG	trt_xpr	-666	96 h	3	297	0.4673	0.376722	1	1	1	1	0	-666	-666	-0.3808	15.6536	-1.4875
XPR034_U251MG.311_96H:I10	BRDN0001145286	MAST3	U251MG	trt_xpr	-666	96 h	3	152	0.4221	0.256117	1	1	1	1	0	-666	-666	-0.3807	15.6536	-1.4874
CPC015_PHH_24H:BRD-A19037878:10	BRD-A19037878	BRD-A19037878	PHH	trt_cp	10 uM	24 h	2	292	0.44	0.36245	0	0	1	1	0	-666	-666	-0.3807	15.6536	-1.4873
TAK003_HEKTE_96H:TRCN0000015742:-666	TRCN0000015742	MEF2BNB-MEF2B	HEKTE	trt_sh		96 h	6	132	0.28	0.1944	0	0	1	1	0	-666	-666	-0.3807	15.6536	-1.4873
TA.OE013_AALE_96H:BRDN0000560388:-666	BRDN0000560388	GPR137B	AALE	trt_oe		96 h	3	100	0.22	0.149983	1	0	1	1	0	-666	-666	-0.3807	15.6536	-1.4872
KDD001_A549_96H:TRCN0000064604:-666	TRCN0000064604	CYC1	A549	trt_sh		96 h	3	125	0.33	0.205373	0	0	1	1	0	-666	-666	-0.3807	15.6536	-1.4871
KDC008_HA1E_96H:TRCN0000053213:-666	TRCN0000053213	POLR1E	HA1E	trt_sh		96 h	2	79	0.37	0.17288	1	0	1	1	0	-666	-666	-0.3807	15.6536	-1.487
REP.B021_PC3_24H:A18	BRD-K80343549	TAK-285	PC3	trt_cp	0.01 uM	24 h	2	81	0.2108	0.132132	1	1	1	1	0	EGFR inhibitor	ERBB2|EGFR	-0.3806	15.6536	-1.4869
KDB008_SKL_96H:M13	TRCN0000007610	USP20	SKL	trt_sh		96 h	2	90	0.2401	0.148644	0	0	1	1	0	-666	-666	-0.3806	15.6536	-1.4869
CGS001_MCF7_144H:LBR:2	CGS001-3930	LBR	MCF7	trt_sh.cgs	2 uL	144 h	3	84	0.226869	0.139591	1	1	1	1	0	-666	-666	-0.3806	15.6536	-1.4868
XPR022_A375.311_96H:I05	BRDN0001497577	PPP5C	A375	trt_xpr	-666	96 h	2	121	0.2156	0.163328	1	0	1	1	0	-666	-666	-0.3806	15.6536	-1.4868
KDC004_PC3_96H:TRCN0000021682:-666	TRCN0000021682	POU2AF1	PC3	trt_sh		96 h	3	131	0.62	0.288179	1	0	1	1	0	-666	-666	-0.3806	15.6536	-1.4868
XPR035_U251MG.311_96H:K06	BRDN0001146736	PI4K2A	U251MG	trt_xpr	-666	96 h	3	169	0.4724	0.285704	1	0	1	1	0	-666	-666	-0.3805	15.6536	-1.4866
MUT003_HEK293T_XH:AG4-TB:-666:24	AG4-TB	LACC1	HEK293T	trt_oe		24 h	6	206	0.5993	0.355293	0	0	1	1	0	-666	-666	-0.3805	15.6536	-1.4866
CPC012_HA1E_6H:BRD-K61717269-001-01-4:10	BRD-K61717269	BRD-K61717269	HA1E	trt_cp	10 uM	6 h	3	169	0.33	0.238798	1	1	1	1	0	-666	-666	-0.3805	15.6536	-1.4864
LJP001_MDAMB231_24H:BRD-K46805185-001-03-4:10	BRD-K46805185	XMD-1185H	MDAMB231	trt_cp	10 uM	24 h	4	200	0.37	0.275072	1	1	1	1	0	-666	-666	-0.3805	15.6536	-1.4863
XPR015_AGS.311_96H:E12	BRDN0001497323	CTTNBP2	AGS	trt_xpr	-666	96 h	3	40	0.1286	0.0725249	1	0	1	1	0	-666	-666	-0.3805	15.6536	-1.4863
XPR021_BICR6.311_96H:K12	BRDN0001052180	NECTIN2	BICR6	trt_xpr	-666	96 h	3	74	0.1797	0.116619	0	0	1	1	0	-666	-666	-0.3804	15.6536	-1.486
XPR017_U251MG.311_96H:P15	BRDN0001500296	HOMER2	U251MG	trt_xpr	-666	96 h	2	61	0.2228	0.11789	0	0	1	1	0	-666	-666	-0.3804	15.6536	-1.4859
XPR035_A549.311_96H:K22	BRDN0001162474	PANK2	A549	trt_xpr	-666	96 h	3	211	0.24	0.204517	0	0	1	1	0	-666	-666	-0.3804	15.6536	-1.4859
KDA006_PC3_144H:TRCN0000277916:-666	TRCN0000277916	BMPR1A	PC3	trt_sh		144 h	3	125	0.34	0.208461	1	0	1	1	0	-666	-666	-0.3803	15.6536	-1.4858
XPR029_U251MG.311_96H:K23	BRDN0001483792	SUCLG2	U251MG	trt_xpr	-666	96 h	3	162	0.36	0.177401	1	0	1	1	0	-666	-666	-0.3803	15.6536	-1.4858
CPC011_PC3_24H:BRD-K96134740-001-01-0:10	BRD-K96134740	kitasamycin	PC3	trt_cp	10 uM	24 h	3	176	0.24	0.207822	1	0	1	1	0	Protein synthesis inhibitor	-666	-0.3803	15.6536	-1.4858
XPR023_A375.311_96H:C18	BRDN0001487488	PSMB8	A375	trt_xpr	-666	96 h	2	60	0.2253	0.117558	1	0	1	1	0	-666	-666	-0.3803	15.6536	-1.4858
KDC009_A549_96H:TRCN0000006523:-666	TRCN0000006523	CUL2	A549	trt_sh		96 h	3	152	0.39	0.246198	0	0	1	1	0	-666	-666	-0.3803	15.6536	-1.4857
KDB010_PC3_144H:TRCN0000038680:-666	TRCN0000038680	GSK3A	PC3	trt_sh		144 h	3	109	0.38	0.205795	1	0	1	1	0	-666	-666	-0.3802	15.6536	-1.4854
XPR034_YAPC.311_96H:F07	BRDN0001147239	MAP2K3	YAPC	trt_xpr	-666	96 h	3	185	0.2591	0.221377	1	0	1	1	0	-666	-666	-0.3802	15.6536	-1.4854
XPR033_A375.311_96H:N10	BRDN0001488685	SLCO1B3	A375	trt_xpr	-666	96 h	2	77	0.2158	0.13036	0	0	1	1	0	-666	-666	-0.3802	15.6536	-1.4853
KDD007_HA1E_96H:TRCN0000045810:-666	TRCN0000045810	PTDSS1	HA1E	trt_sh		96 h	3	104	0.17	0.134453	0	0	1	1	0	-666	-666	-0.3802	15.6536	-1.4853
KDA006_MCF7_144H:TRCN0000005216:-666	TRCN0000005216	LRRC32	MCF7	trt_sh		144 h	3	88	0.27	0.155867	1	0	1	1	0	-666	-666	-0.3801	15.6536	-1.4851
PAC005_U2OS_6H:BRD-A74269027-003-03-8:5.91994	BRD-A74269027	isoxsuprine	U2OS	trt_cp	6.66 uM	6 h	2	92	0.05	0.0685819	1	0	1	1	0	-666	-666	-0.3801	15.6536	-1.485
XPR037_ES2.311_96H:I05	BRDN0001497622	FCGR2B	ES2	trt_xpr	-666	96 h	2	99	0.2199	0.149208	0	0	1	1	0	-666	-666	-0.3801	15.6536	-1.485
KDC008_HEPG2_96H:TRCN0000008996:-666	TRCN0000008996	GPRC6A	HEPG2	trt_sh		96 h	3	145	0.51	0.274979	0	0	1	1	0	-666	-666	-0.3801	15.6536	-1.4848
CGS001_A375_96H:PRKAG1:1	CGS001-5571	PRKAG1	A375	trt_sh.cgs	1 uL	96 h	3	45	0.163687	0.0867849	1	0	1	1	0	-666	-666	-0.3801	15.6536	-1.4848
XPR033_A549.311_96H:G11	BRDN0001489009	NALCN	A549	trt_xpr	-666	96 h	3	88	0.2606	0.153116	1	0	1	1	0	-666	-666	-0.3801	15.6536	-1.4848
REP.B021_HEK293_24H:J06	BRD-K83720053	avagacestat	HEK293	trt_cp	0.01 uM	24 h	2	90	0.1317	0.110089	0	0	1	1	0	Gamma secretase inhibitor	PSEN1	-0.38	15.6536	-1.4847
KDB010_HT29_96H:TRCN0000196732:-666	TRCN0000196732	AURKA	HT29	trt_sh		96 h	4	124	0.21	0.163174	1	1	1	1	0	-666	-666	-0.38	15.6536	-1.4845
XPR012_U251MG.311_96H:I06	BRDN0001500787	BBS9	U251MG	trt_xpr	-666	96 h	2	169	0.5132	0.297785	0	0	1	1	0	-666	-666	-0.38	15.6536	-1.4844
LJP007_SKL_24H:O19	BRD-K31313613	BS-181	SKL	trt_cp	10 uM	24 h	2	111	0.2171	0.156972	1	1	1	1	0	CDK inhibitor	CDK7	-0.38	15.6536	-1.4844
XPR027_A375.311_96H:O09	BRDN0001054212	VAV1	A375	trt_xpr	-666	96 h	2	94	0.2271	0.147732	0	0	1	1	0	-666	-666	-0.38	15.6536	-1.4843
REP.B015_MCF7_24H:E18	BRD-K56957086	dacinostat	MCF7	trt_cp	0.01 uM	24 h	2	252	0.4257	0.331194	1	1	1	1	0	HDAC inhibitor	HDAC1|HDAC2|HDAC3|HDAC4|HDAC5|HDAC6|HDAC7|HDAC8|HDAC9	-0.3799	15.6536	-1.4842
CPC017_SKB_24H:BRD-A68891053-001-01-2:10	BRD-A68891053	BW-B70C	SKB	trt_cp	10 uM	24 h	2	143	0.51	0.273076	1	1	1	1	0	-666	-666	-0.3799	15.6536	-1.4841
XPR034_A375.311_96H:M06	BRDN0001147162	AGK	A375	trt_xpr	-666	96 h	3	92	0.3103	0.170838	0	0	1	1	0	-666	-666	-0.3799	15.6536	-1.4841
XPR028_U251MG.311_96H:M07	BRDN0001484794	MMP10	U251MG	trt_xpr	-666	96 h	3	185	0.48	0.157947	1	1	1	1	0	-666	-666	-0.3799	15.6536	-1.484
KDC010_HA1E_96H:TRCN0000051533:-666	TRCN0000051533	ABHD2	HA1E	trt_sh		96 h	3	126	0.32	0.203044	1	0	1	1	0	-666	-666	-0.3798	15.6536	-1.4839
XPR016_U251MG.311_96H:D09	BRDN0001485899	CYP27B1	U251MG	trt_xpr	-666	96 h	3	187	0.4956	0.307843	1	1	1	1	0	-666	-666	-0.3798	15.6536	-1.4839
XPR024_U251MG.311_96H:P21	BRDN0001501089	SLC4A1AP	U251MG	trt_xpr	-666	96 h	3	127	0.3474	0.212398	1	1	1	1	0	-666	-666	-0.3798	15.6536	-1.4838
KDD001_PC3_96H:TRCN0000006394:-666	TRCN0000006394	DTYMK	PC3	trt_sh		96 h	3	149	0.46	0.26473	1	0	1	1	0	-666	-666	-0.3798	15.6536	-1.4838
MDVL001_293T_72H:1026_R67L:200	1026_R67L	CDKN1A	HEK293T	trt_oe	200.0 ng	72 h	3	310	0.4197	0.364738	1	0	1	1	0	-666	-666	-0.3797	15.6536	-1.4835
KDD006_HA1E_96H:TRCN0000013247:-666	TRCN0000013247	BLZF1	HA1E	trt_sh		96 h	3	156	0.42	0.258832	0	0	1	1	0	-666	-666	-0.3797	15.6536	-1.4834
CGS001_PC3_96H:INTS12:2	CGS001-57117	INTS12	PC3	trt_sh.cgs	2 uL	96 h	3	112	0.126993	0.120595	1	0	1	1	0	-666	-666	-0.3797	15.6536	-1.4833
KDC001_HT29_96H:TRCN0000059644:-666	TRCN0000059644	FABP1	HT29	trt_sh		96 h	3	118	0.41	0.222415	1	0	1	1	0	-666	-666	-0.3797	15.6536	-1.4833
PBIOA022_HT29_24H:N05	BRD-K81335284	BRD-K81335284	HT29	trt_cp	0.125 uM	24 h	3	115	0.22	0.160839	1	1	1	1	0	-666	-666	-0.3796	15.6536	-1.4831
CGS001_MCF7_144H:RTN2:2	CGS001-6253	RTN2	MCF7	trt_sh.cgs	2 uL	144 h	3	65	0.31084	0.143733	1	1	1	1	0	-666	-666	-0.3796	15.6536	-1.4831
KDA004_A375_96H:TRCN0000009966:-666	TRCN0000009966	CSNK1E	A375	trt_sh		96 h	2	104	0.39	0.203648	1	0	1	1	0	-666	-666	-0.3796	15.6536	-1.4828
XPR032_A375.311_96H:P16	BRDN0001482659	SUCNR1	A375	trt_xpr	-666	96 h	3	83	0.45	0.22075	1	0	1	1	0	-666	-666	-0.3796	15.6536	-1.4828
XPR035_A375.311_96H:K21	BRDN0001146311	GALK1	A375	trt_xpr	-666	96 h	3	157	0.318	0.225942	1	1	1	1	0	-666	-666	-0.3795	15.6536	-1.4826
XPR035_A375.311_96H:E18	BRDN0001147125	CDK16	A375	trt_xpr	-666	96 h	3	205	0.2324	0.220728	1	0	1	1	0	-666	-666	-0.3795	15.6536	-1.4826
LJP007_PC3_24H:G20	BRD-K09186807	KIN001-244	PC3	trt_cp	3.33 uM	24 h	2	117	0.208	0.157745	1	1	1	1	0	PDK1 Inhibitor	PDPK1	-0.3795	15.6536	-1.4826
XPR011_AGS.311_96H:H16	BRDN0001584661	APOBEC3H	AGS	trt_xpr	-666	96 h	3	92	0.1782	0.129472	1	0	1	1	0	-666	-666	-0.3795	15.6536	-1.4824
CGS001_VCAP_120H:PPOX:5	CGS001-5498	PPOX	VCAP	trt_sh.cgs	5 uL	120 h	4	119	0.129962	0.125751	1	0	1	1	0	-666	-666	-0.3794	15.6536	-1.4823
XPRJJ001_A375_96H:BRDN0001057360:-666	BRDN0001057360	HAT1	A375	trt_xpr		96 h	3	179	0.4	0.270575	1	0	1	1	0	-666	-666	-0.3794	15.6536	-1.4823
KDA002_MCF7_144H:TRCN0000001694:-666	TRCN0000001694	PRKCA	MCF7	trt_sh		144 h	3	99	0.42	0.206192	1	0	1	1	0	-666	-666	-0.3794	15.6536	-1.4821
OEB003_A375_96H:BRDN0000403782:-666	BRDN0000403782	ERCC5	A375	trt_oe		96 h	4	193	0.33	0.255191	1	0	1	1	0	-666	-666	-0.3794	15.6536	-1.4821
XPR033_U251MG.311_96H:D14	BRDN0001482480	ACSL3	U251MG	trt_xpr	-666	96 h	2	71	0.1314	0.0976779	0	0	1	1	0	-666	-666	-0.3794	15.6536	-1.482
KDA009_A549_96H:TRCN0000311701:-666	TRCN0000311701	TFG	A549	trt_sh		96 h	3	100	0.37	0.194505	1	0	1	1	0	-666	-666	-0.3794	15.6536	-1.482
XPR032_U251MG.311_96H:P10	BRDN0001482566	AHRR	U251MG	trt_xpr	-666	96 h	3	175	0.4319	0.278008	1	0	1	1	0	-666	-666	-0.3793	15.6536	-1.4818
KDA004_HA1E_96H:TRCN0000020009:-666	TRCN0000020009	SMAD3	HA1E	trt_sh		96 h	3	185	0.61	0.339689	0	0	1	1	0	-666	-666	-0.3793	15.6536	-1.4816
KDD004_PC3_96H:TRCN0000050760:-666	TRCN0000050760	PLA2G2C	PC3	trt_sh		96 h	3	181	0.52	0.310221	1	0	1	1	0	-666	-666	-0.3793	15.6536	-1.4816
KDB005_HA1E_96H:TRCN0000050967:-666	TRCN0000050967	PAFAH1B1	HA1E	trt_sh		96 h	3	178	0.38	0.262986	0	0	1	1	0	-666	-666	-0.3792	15.6536	-1.4814
KDD005_MCF7_96H:TRCN0000050865:-666	TRCN0000050865	LTA4H	MCF7	trt_sh		96 h	3	142	0.45	0.255612	1	0	1	1	0	-666	-666	-0.3792	15.6536	-1.4813
XPR030_A375.311_96H:M10	BRDN0001486302	PAM	A375	trt_xpr	-666	96 h	3	274	0.6409	0.423756	1	1	1	1	0	-666	-666	-0.3792	15.6536	-1.4813
XPR032_A375.311_96H:H24	BRDN0001480678	NPEPPS	A375	trt_xpr	-666	96 h	3	89	0.47	0.22859	1	1	1	1	0	-666	-666	-0.3791	15.6536	-1.4811
XPR024_MCF7.311_96H:B23	BRDN0001518808	SLC39A8	MCF7	trt_xpr	-666	96 h	3	156	0.1119	0.133621	1	0	1	1	0	-666	-666	-0.3791	15.6536	-1.4811
REP.A025_MCF7_24H:K19	BRD-K77625799	vandetanib	MCF7	trt_cp	10 uM	24 h	3	286	0.5705	0.408452	1	1	1	1	0	EGFR inhibitor|RET tyrosine kinase inhibitor|VEGFR inhibitor	EGFR|KDR|RET|FLT1|FLT4|PTK6|TEK|FLT3|KIT|EPHA1|EPHA10|EPHA2|EPHA3|EPHA4|EPHA5|EPHA6|EPHA7|EPHA8|EPHB1|EPHB2|EPHB3|EPHB4|EPHB6|ERBB2|ERBB3|ERBB4|SRC|VEGFA	-0.379	15.6536	-1.4808
KDA006_HEPG2_96H:TRCN0000007296:-666	TRCN0000007296	BAG1	HEPG2	trt_sh		96 h	3	120	0.37	0.21307	0	0	1	1	0	-666	-666	-0.379	15.6536	-1.4807
XPR032_U251MG.311_96H:P14	BRDN0001479859	KCNK12	U251MG	trt_xpr	-666	96 h	3	301	0.6591	0.450383	1	1	1	1	0	-666	-666	-0.379	15.6536	-1.4806
KDD001_PC3_96H:TRCN0000051863:-666	TRCN0000051863	DDAH1	PC3	trt_sh		96 h	3	107	0.3	0.181169	1	0	1	1	0	-666	-666	-0.379	15.6536	-1.4806
KDB007_HEPG2_96H:TRCN0000074772:-666	TRCN0000074772	PRPF4	HEPG2	trt_sh		96 h	4	107	0.35	0.195685	1	0	1	1	0	-666	-666	-0.379	15.6536	-1.4806
XPR033_U251MG.311_96H:N05	BRDN0001486278	KCNE2	U251MG	trt_xpr	-666	96 h	2	69	0.2839	0.141534	1	0	1	1	0	-666	-666	-0.379	15.6536	-1.4804
CPC005_VCAP_24H:BRD-K55424922-003-01-0:10	BRD-K55424922	anpirtoline	VCAP	trt_cp	10 uM	24 h	5	130	0.08	0.103121	0	0	1	1	0	Serotonin receptor agonist	HTR1B|HTR3A	-0.379	15.6536	-1.4804
KDD005_HA1E_96H:TRCN0000038373:-666	TRCN0000038373	SLC16A2	HA1E	trt_sh		96 h	3	107	0.21	0.151577	0	0	1	1	0	-666	-666	-0.3789	15.6536	-1.4803
CPC016_A375_6H:BRD-A51393488-003-01-9:10	BRD-A51393488	noscapine	A375	trt_cp	10 uM	6 h	5	247	0.09	0.150765	0	0	1	1	0	-666	-666	-0.3789	15.6536	-1.4802
XPR015_U251MG.311_96H:J08	BRDN0000986522	DEPDC5	U251MG	trt_xpr	-666	96 h	2	65	0.3174	0.145241	0	0	1	1	0	-666	-666	-0.3789	15.6536	-1.4802
DOSVAL004_PC3_24H:BRD-K77423370:5	BRD-K77423370	BRD-K77423370	PC3	trt_cp	4 uM	24 h	3	67	0.13	0.0943712	1	0	1	1	0	-666	-666	-0.3789	15.6536	-1.4802
CGS001_PC3_144H:JOSD1:2	CGS001-9929	JOSD1	PC3	trt_sh.cgs	2 uL	144 h	3	117	0.178792	0.146251	1	0	1	1	0	-666	-666	-0.3789	15.6536	-1.4801
KDD007_MCF7_96H:TRCN0000050553:-666	TRCN0000050553	EPHX2	MCF7	trt_sh		96 h	3	118	0.4	0.219686	1	0	1	1	0	-666	-666	-0.3788	15.6536	-1.48
XPR032_U251MG.311_96H:N16	BRDN0001484757	EIF4E	U251MG	trt_xpr	-666	96 h	3	212	0.5952	0.3592	1	1	1	1	0	-666	-666	-0.3789	15.6536	-1.48
XPR029_U251MG.311_96H:P02	BRDN0001479564	GPX6	U251MG	trt_xpr	-666	96 h	3	139	0.42	0.164326	1	0	1	1	0	-666	-666	-0.3788	15.6536	-1.4799
KDC005_HEPG2_96H:TRCN0000025786:-666	TRCN0000025786	NDUFC1	HEPG2	trt_sh		96 h	3	248	0.67	0.412187	0	0	1	1	0	-666	-666	-0.3788	15.6536	-1.4799
KDB009_NPC_96H:TRCN0000075166:-666	TRCN0000075166	SPEN	NPC	trt_sh		96 h	4	217	0.44	0.312454	1	1	1	1	0	-666	-666	-0.3788	15.6536	-1.4798
KDA010_A375_96H:TRCN0000010496:-666	TRCN0000010496	MAP2K4	A375	trt_sh		96 h	3	213	0.62	0.367465	1	1	1	1	0	-666	-666	-0.3787	15.6536	-1.4796
KDB007_SKL_96H:B04	TRCN0000056593	FDX1	SKL	trt_sh		96 h	2	94	0.0843	0.0900136	0	0	1	1	0	-666	-666	-0.3788	15.6536	-1.4796
XPR008_U251MG.311_96H:N17	BRDN0001481283	GLRA1	U251MG	trt_xpr	-666	96 h	3	296	0.5529	0.409059	1	1	1	1	0	-666	-666	-0.3787	15.6536	-1.4793
XPR013_U251MG.311_96H:P05	BRDN0001519131	CCDC86	U251MG	trt_xpr	-666	96 h	3	271	0.3259	0.300487	1	0	1	1	0	-666	-666	-0.3787	15.6536	-1.4793
CGS001_MCF7_96H:CALCOCO2:2	CGS001-10241	CALCOCO2	MCF7	trt_sh.cgs	2 uL	96 h	2	33	0.072207	0.0493602	1	0	1	1	0	-666	-666	-0.3786	15.6536	-1.4792
PAC017_U2OS_6H:BRD-K28071390-001-01-0:10.0705	BRD-K28071390	BRD-K28071390	U2OS	trt_cp	10 uM	6 h	3	39	0.29	0.107538	0	0	1	1	0	-666	-666	-0.3786	15.6536	-1.4792
KDC004_PC3_96H:TRCN0000062195:-666	TRCN0000062195	SSB	PC3	trt_sh		96 h	3	279	0.7	0.446871	1	0	1	1	0	-666	-666	-0.3786	15.6536	-1.4789
KDA008_PC3_96H:L07	TRCN0000137488	LACC1	PC3	trt_sh		96 h	3	55	0.292	0.128145	1	0	1	1	0	-666	-666	-0.3786	15.6536	-1.4789
XPR015_AGS.311_96H:J21	BRDN0001501855	DAB2	AGS	trt_xpr	-666	96 h	3	117	0.2449	0.171154	1	0	1	1	0	-666	-666	-0.3786	15.6536	-1.4788
KDA010_MCF7_144H:TRCN0000232134:-666	TRCN0000232134	STAT5A	MCF7	trt_sh		144 h	2	63	0.39	0.158501	0	0	1	1	0	-666	-666	-0.3785	15.6536	-1.4787
KDD001_A549_96H:TRCN0000029685:-666	TRCN0000029685	M6PR	A549	trt_sh		96 h	3	67	0.34	0.152619	0	0	1	1	0	-666	-666	-0.3785	15.6536	-1.4785
CGS001_MCF7_144H:FAM69A:2	CGS001-388650	FAM69A	MCF7	trt_sh.cgs	2 uL	144 h	3	70	0.0605767	0.0658465	1	0	1	1	0	-666	-666	-0.3785	15.6536	-1.4785
ERGK018_VCAP_168H:TRCN0000007107:-666	TRCN0000007107	PAK7	VCAP	trt_sh		168 h	2	75	0.14	0.103616	0	0	1	1	0	-666	-666	-0.3785	15.6536	-1.4785
XPR032_U251MG.311_96H:E10	BRDN0001485226	DAGLB	U251MG	trt_xpr	-666	96 h	3	168	0.3328	0.239114	0	0	1	1	0	-666	-666	-0.3784	15.6536	-1.4783
CPC006_NCIH2073_6H:BRD-K17561142-003-16-8:10	BRD-K17561142	amiodarone	NCIH2073	trt_cp	10 uM	6 h	2	87	0.17	0.122974	0	0	1	1	0	Potassium channel antagonist	KCNH2|CHRM3|CYP2C8|SCN5A|ADRB1|CACNA1H|CACNA2D2|KCNA7	-0.3784	15.6536	-1.4783
XPR012_U251MG.311_96H:N12	BRDN0001583503	BTN3A1	U251MG	trt_xpr	-666	96 h	3	108	0.3421	0.194358	1	0	1	1	0	-666	-666	-0.3784	15.6536	-1.4781
KDC008_HEPG2_96H:TRCN0000014255:-666	TRCN0000014255	VN1R2	HEPG2	trt_sh		96 h	3	98	0.35	0.187274	1	0	1	1	0	-666	-666	-0.3783	15.6536	-1.4778
KDA009_PC3_96H:TRCN0000272684:-666	TRCN0000272684	PRKCD	PC3	trt_sh		96 h	3	136	0.43	0.244531	1	0	1	1	0	-666	-666	-0.3783	15.6536	-1.4778
KDB005_PC3_144H:TRCN0000115682:-666	TRCN0000115682	NCAPD2	PC3	trt_sh		144 h	3	146	0.42	0.250398	1	0	1	1	0	-666	-666	-0.3783	15.6536	-1.4777
XPR032_U251MG.311_96H:N12	BRDN0001488144	PRDX2	U251MG	trt_xpr	-666	96 h	3	200	0.378	0.278037	1	0	1	1	0	-666	-666	-0.3782	15.6536	-1.4775
XPR029_U251MG.311_96H:G03	BRDN0001479794	GJB1	U251MG	trt_xpr	-666	96 h	3	155	0.55	0.173526	1	1	1	1	0	-666	-666	-0.3782	15.6536	-1.4774
XPR008_ES2.311_96H:P09	BRDN0001484168	MTNR1B	ES2	trt_xpr	-666	96 h	3	86	0.2589	0.150896	1	1	1	1	0	-666	-666	-0.3782	15.6536	-1.4773
XPR035_U251MG.311_96H:O15	BRDN0001146769	MAK	U251MG	trt_xpr	-666	96 h	3	186	0.4596	0.295652	1	1	1	1	0	-666	-666	-0.3781	15.6536	-1.4772
XPRJJ001_A375_96H:BRDN0001057107:-666	BRDN0001057107	KDM4B	A375	trt_xpr		96 h	3	65	0.11	0.0855034	1	0	1	1	0	-666	-666	-0.3781	15.6536	-1.4771
XPR028_U251MG.311_96H:K23	BRDN0001484583	CALR	U251MG	trt_xpr	-666	96 h	3	163	0.43	0.148258	1	0	1	1	0	-666	-666	-0.3781	15.6536	-1.477
CGS001_HEPG2_96H:HYAL1:1.5	CGS001-3373	HYAL1	HEPG2	trt_sh.cgs	1.5 uL	96 h	3	101	0.273886	0.168181	1	0	1	1	0	-666	-666	-0.3781	15.6536	-1.4769
KDC003_PC3_96H:TRCN0000033286:-666	TRCN0000033286	PIK3R1	PC3	trt_sh		96 h	3	97	0.36	0.188959	1	0	1	1	0	-666	-666	-0.3781	15.6536	-1.4769
XPR014_U251MG.311_96H:B18	BRDN0001584719	CLEC9A	U251MG	trt_xpr	-666	96 h	3	83	0.3085	0.16182	1	1	1	1	0	-666	-666	-0.378	15.6536	-1.4768
PBIOA022_HA1E_24H:B10	BRD-K28360340	TW-37	HA1E	trt_cp	0.37 uM	24 h	3	268	0.44	0.347236	1	1	1	1	0	BCL inhibitor	BCL2|BCL2L1|MCL1	-0.378	15.6536	-1.4767
XPR028_U251MG.311_96H:J09	BRDN0001484298	IL6	U251MG	trt_xpr	-666	96 h	3	112	0.42	0.122895	1	0	1	1	0	-666	-666	-0.378	15.6536	-1.4766
XPR021_A375.311_96H:P04	BRDN0001499709	NXPE1	A375	trt_xpr	-666	96 h	3	134	0.3906	0.231339	1	1	1	1	0	-666	-666	-0.378	15.6536	-1.4766
XPR009_U251MG.311_96H:B15	BRDN0001483201	POLR2A	U251MG	trt_xpr	-666	96 h	3	267	0.5247	0.378471	1	0	1	1	0	-666	-666	-0.378	15.6536	-1.4766
XPR019_A549.311_96H:L18	BRDN0001494791	LPIN2	A549	trt_xpr	-666	96 h	2	89	0.23	0.144683	0	0	1	1	0	-666	-666	-0.378	15.6536	-1.4765
KDD001_HA1E_96H:TRCN0000062429:-666	TRCN0000062429	IGF2	HA1E	trt_sh		96 h	3	112	0.4	0.214028	0	0	1	1	0	-666	-666	-0.3779	15.6536	-1.4764
XPR012_U251MG.311_96H:H10	BRDN0001583158	BTNL9	U251MG	trt_xpr	-666	96 h	3	195	0.4362	0.2949	1	0	1	1	0	-666	-666	-0.3779	15.6536	-1.4764
KDD001_HT29_96H:TRCN0000021730:-666	TRCN0000021730	ZNF232	HT29	trt_sh		96 h	3	92	0.12	0.106247	1	0	1	1	0	-666	-666	-0.3779	15.6536	-1.4764
CYT001_MCF7_4H:CMAP-CYT-SRP3060:25	CMAP-CYT-SRP3060	IL28A	MCF7	trt_lig	25 ng/ml	4 h	3	125	0.11	0.118572	1	0	1	1	0	-666	-666	-0.3779	15.6536	-1.4762
KDC006_A375_96H:TRCN0000219011:-666	TRCN0000219011	ZNF551	A375	trt_sh		96 h	3	114	0.55	0.2532	1	0	1	1	0	-666	-666	-0.3778	15.6536	-1.476
XPR037_U251MG.311_96H:O04	BRDN0001585475	FMNL1	U251MG	trt_xpr	-666	96 h	3	236	0.5088	0.350408	1	1	1	1	0	-666	-666	-0.3778	15.6536	-1.4759
KDC004_PC3_96H:TRCN0000017560:-666	TRCN0000017560	HOXA6	PC3	trt_sh		96 h	3	86	0.49	0.207576	1	0	1	1	0	-666	-666	-0.3778	15.6536	-1.4758
XPR029_U251MG.311_96H:E23	BRDN0001485722	CHAT	U251MG	trt_xpr	-666	96 h	3	185	0.42	0.189576	1	0	1	1	0	-666	-666	-0.3777	15.6536	-1.4755
XPR034_A375.311_96H:M14	BRDN0001149244	MAP3K15	A375	trt_xpr	-666	96 h	3	94	0.3927	0.194289	0	0	1	1	0	-666	-666	-0.3777	15.6536	-1.4755
XPR011_U251MG.311_96H:B19	BRDN0001585467	ADM	U251MG	trt_xpr	-666	96 h	3	209	0.3409	0.269915	1	0	1	1	0	-666	-666	-0.3777	15.6536	-1.4754
CGS001_MCF7_144H:TCEA1:2	CGS001-6917	TCEA1	MCF7	trt_sh.cgs	2 uL	144 h	3	52	0.290267	0.124231	1	1	1	1	0	-666	-666	-0.3775	15.6536	-1.4749
CPC004_HCC515_24H:BRD-A42759514-001-09-8:10	BRD-A42759514	ornidazole	HCC515	trt_cp	10 uM	24 h	3	58	0.13	0.0878044	1	0	1	1	0	Antiprotozoal	-666	-0.3775	15.6536	-1.4749
XPR032_U251MG.311_96H:N22	BRDN0001485992	SLC22A2	U251MG	trt_xpr	-666	96 h	3	196	0.4683	0.30634	1	0	1	1	0	-666	-666	-0.3776	15.6536	-1.4749
XPR033_U251MG.311_96H:K15	BRDN0001483156	SLC13A2	U251MG	trt_xpr	-666	96 h	2	97	0.1883	0.136662	0	0	1	1	0	-666	-666	-0.3775	15.6536	-1.4748
XPR034_AGS.311_96H:G15	BRDN0001482349	GLO1	AGS	trt_xpr	-666	96 h	3	103	0.1097	0.107497	1	0	1	1	0	-666	-666	-0.3775	15.6536	-1.4748
XPR031_U251MG.311_96H:H12	BRDN0001501619	POPDC3	U251MG	trt_xpr	-666	96 h	3	166	0.332	0.237368	1	0	1	1	0	-666	-666	-0.3775	15.6536	-1.4747
REP.A028_YAPC_24H:L04	BRD-K95921201	reserpine	YAPC	trt_cp	0.37 uM	24 h	2	85	0.1671	0.120511	0	0	1	1	0	Vesicular monoamine transporter inhibitor	SLC18A2|SLC18A1	-0.3775	15.6536	-1.4746
XPR029_U251MG.311_96H:B18	BRDN0001486639	GRM8	U251MG	trt_xpr	-666	96 h	3	156	0.45	0.174084	1	0	1	1	0	-666	-666	-0.3774	15.6536	-1.4744
XPR019_A375.311_96H:F17	BRDN0001496653	LIG4	A375	trt_xpr	-666	96 h	3	116	0.2846	0.183722	1	0	1	1	0	-666	-666	-0.3774	15.6536	-1.4743
KDD009_PC3_96H:TRCN0000010433:-666	TRCN0000010433	SHC1	PC3	trt_sh		96 h	3	130	0.47	0.249949	1	0	1	1	0	-666	-666	-0.3774	15.6536	-1.4743
XPR034_A375.311_96H:K14	BRDN0001148097	MAP3K3	A375	trt_xpr	-666	96 h	3	178	0.3261	0.243618	0	0	1	1	0	-666	-666	-0.3774	15.6536	-1.4742
KDA002_PC3_96H:TRCN0000047918:-666	TRCN0000047918	RALBP1	PC3	trt_sh		96 h	3	162	0.31	0.226605	1	0	1	1	0	-666	-666	-0.3773	15.6536	-1.4741
XPR022_A375.311_96H:H05	BRDN0001499260	RAB29	A375	trt_xpr	-666	96 h	2	47	0.1123	0.0734636	1	0	1	1	0	-666	-666	-0.3773	15.6536	-1.474
KDC008_MCF7_96H:TRCN0000051689:-666	TRCN0000051689	ACY1	MCF7	trt_sh		96 h	3	150	0.54	0.287788	1	0	1	1	0	-666	-666	-0.3773	15.6536	-1.4739
CGS001_HEPG2_96H:CTNNB1:1.5	CGS001-1499	CTNNB1	HEPG2	trt_sh.cgs	1.5 uL	96 h	3	100	0.209408	0.146328	1	1	1	1	0	-666	-666	-0.3773	15.6536	-1.4739
XPR009_U251MG.311_96H:O15	BRDN0001146075	IP6K2	U251MG	trt_xpr	-666	96 h	3	287	0.4934	0.380518	1	0	1	1	0	-666	-666	-0.3772	15.6536	-1.4737
KDD003_HT29_96H:TRCN0000006794:-666	TRCN0000006794	F11	HT29	trt_sh		96 h	2	92	0.08	0.08675	1	0	1	1	0	-666	-666	-0.3773	15.6536	-1.4737
XPR028_BICR6.311_96H:K14	BRDN0001480929	SERPINC1	BICR6	trt_xpr	-666	96 h	3	113	0.26	0.010749	1	0	1	1	0	-666	-666	-0.3772	15.6536	-1.4736
XPR013_A549.311_96H:M21	BRDN0001500524	C2ORF78	A549	trt_xpr	-666	96 h	3	97	0.2613	0.160996	1	1	1	1	0	-666	-666	-0.3772	15.6536	-1.4736
CGS001_HA1E_96H:MALT1:1.5	CGS001-10892	MALT1	HA1E	trt_sh.cgs	1.5 uL	96 h	4	36	0.329166	0.110075	1	0	1	1	0	-666	-666	-0.3772	15.6536	-1.4735
XPR019_U251MG.311_96H:E07	BRDN0001498063	KIR3DL2	U251MG	trt_xpr	-666	96 h	3	89	0.3192	0.170422	1	1	1	1	0	-666	-666	-0.3772	15.6536	-1.4735
OEB001_A375_96H:BRDN0000398977:-666	BRDN0000398977	HLA-A	A375	trt_oe		96 h	4	258	0.11	0.170348	1	0	1	1	0	-666	-666	-0.3772	15.6536	-1.4734
XPR036_U251MG.311_96H:I13	BRDN0001149307	TRIM27	U251MG	trt_xpr	-666	96 h	3	66	0.1805	0.110358	1	1	1	1	0	-666	-666	-0.3771	15.6536	-1.4733
EKW001_PC3_120H:TRCN0000005993:2	TRCN0000005993	CSMD1	PC3	trt_sh	2 uL	120 h	3	189	0.48	0.304566	1	0	1	1	0	-666	-666	-0.3771	15.6536	-1.4733
KDC003_HEPG2_96H:TRCN0000108135:-666	TRCN0000108135	HIC2	HEPG2	trt_sh		96 h	3	137	0.51	0.267286	0	0	1	1	0	-666	-666	-0.3771	15.6536	-1.4732
XPR035_U251MG.311_96H:A16	BRDN0001145193	TPD52L3	U251MG	trt_xpr	-666	96 h	3	137	0.4744	0.257795	1	0	1	1	0	-666	-666	-0.3771	15.6536	-1.4732
XPR032_A549.311_96H:H22	BRDN0001480181	L3MBTL1	A549	trt_xpr	-666	96 h	3	220	0.5185	0.341506	1	0	1	1	0	-666	-666	-0.3771	15.6536	-1.473
KDC002_HA1E_96H:TRCN0000044505:-666	TRCN0000044505	SCN9A	HA1E	trt_sh		96 h	3	135	0.4	0.234978	1	0	1	1	0	-666	-666	-0.377	15.6536	-1.4729
XPR014_U251MG.311_96H:G07	BRDN0001052119	CD40LG	U251MG	trt_xpr	-666	96 h	3	105	0.2762	0.17221	1	0	1	1	0	-666	-666	-0.377	15.6536	-1.4729
XPR034_ES2.311_96H:C20	BRDN0001147821	TRPM7	ES2	trt_xpr	-666	96 h	3	98	0.2519	0.15889	0	0	1	1	0	-666	-666	-0.377	15.6536	-1.4727
XPR013_ES2.311_96H:H02	BRDN0001584020	CD1A	ES2	trt_xpr	-666	96 h	3	106	0.2498	0.164529	1	1	1	1	0	-666	-666	-0.377	15.6536	-1.4726
REP.B017_HELA_24H:O17	BRD-K67080878	milrinone	HELA	trt_cp	0.03 uM	24 h	2	116	0.3399	0.200787	1	1	1	1	0	Phosphodiesterase inhibitor	PDE3A|PDE2A|PDE3B|PDE5A	-0.377	15.6536	-1.4726
XPR008_PC3.311B_96H:F03	BRDN0001485443	WASL	PC3	trt_xpr	-666	96 h	3	191	0.3483	0.260804	1	1	1	1	0	-666	-666	-0.3769	15.6536	-1.4725
KDC006_MCF7_96H:TRCN0000011608:-666	TRCN0000011608	KISS1R	MCF7	trt_sh		96 h	3	176	0.44	0.281393	1	0	1	1	0	-666	-666	-0.3769	15.6536	-1.4725
KDD006_PC3_96H:TRCN0000036832:-666	TRCN0000036832	RGS18	PC3	trt_sh		96 h	3	270	0.62	0.413722	1	0	1	1	0	-666	-666	-0.3768	15.6536	-1.4719
CPC006_HCC515_6H:N22	BRD-A58048407	nimodipine	HCC515	trt_cp	10 uM	6 h	3	129	0.2342	0.17576	1	1	1	1	0	Calcium channel blocker	CACNA1C|NR3C2|CACNA1D|CACNA1F|CACNA1S|AHR|CACNB1|CACNB2|CACNB3|CACNB4|CFTR	-0.3768	15.6536	-1.4719
XPR009_U251MG.311_96H:P05	BRDN0001488177	ACACB	U251MG	trt_xpr	-666	96 h	3	278	0.4533	0.358964	1	0	1	1	0	-666	-666	-0.3768	15.6536	-1.4719
XPR013_A375.311_96H:A17	BRDN0001497340	C9	A375	trt_xpr	-666	96 h	3	236	0.5322	0.358362	1	0	1	1	0	-666	-666	-0.3768	15.6536	-1.4719
KDA005_MCF7_96H:TRCN0000280771:-666	TRCN0000280771	CALCOCO2	MCF7	trt_sh		96 h	3	197	0.44	0.297708	1	0	1	1	0	-666	-666	-0.3767	15.6536	-1.4718
KDB009_PC3_144H:TRCN0000074965:-666	TRCN0000074965	SYF2	PC3	trt_sh		144 h	3	120	0.39	0.218753	1	0	1	1	0	-666	-666	-0.3767	15.6536	-1.4715
XPR027_U251MG.311_96H:G11	BRDN0001499891	URB2	U251MG	trt_xpr	-666	96 h	3	247	0.488	0.351064	1	1	1	1	0	-666	-666	-0.3767	15.6536	-1.4714
KDA005_HEPG2_96H:TRCN0000036102:-666	TRCN0000036102	FUT2	HEPG2	trt_sh		96 h	2	162	0.38	0.250888	1	0	1	1	0	-666	-666	-0.3766	15.6536	-1.4713
CGS001_A375_96H:COQ3:1	CGS001-51805	COQ3	A375	trt_sh.cgs	1 uL	96 h	3	32	0.432004	0.118891	1	1	1	1	0	-666	-666	-0.3766	15.6536	-1.4711
XPR033_A375.311_96H:K08	BRDN0001480684	THBD	A375	trt_xpr	-666	96 h	2	77	0.2009	0.125766	0	0	1	1	0	-666	-666	-0.3765	15.6536	-1.471
XPR019_U251MG.311_96H:P10	BRDN0001489592	SPR	U251MG	trt_xpr	-666	96 h	3	144	0.2647	0.19741	1	0	1	1	0	-666	-666	-0.3765	15.6536	-1.471
TA.OE003_A375_72H:BRDN0000464910:-666	BRDN0000464910	HIF1A	A375	trt_oe		72 h	2	110	0.35	0.198409	1	1	1	1	0	-666	-666	-0.3765	15.6536	-1.4709
OEB001_A375_96H:BRDN0000398888:-666	BRDN0000398888	DFFA	A375	trt_oe		96 h	4	229	0.33	0.277975	1	0	1	1	0	-666	-666	-0.3765	15.6536	-1.4709
XPR034_U251MG.311_96H:E10	BRDN0001147001	MAP3K3	U251MG	trt_xpr	-666	96 h	3	132	0.4553	0.247886	1	1	1	1	0	-666	-666	-0.3765	15.6536	-1.4708
XPR029_HT29.311_96H:K12	BRDN0001482162	SLC12A5	HT29	trt_xpr	-666	96 h	2	79	0.09	0.115042	0	0	1	1	0	-666	-666	-0.3764	15.6536	-1.4706
KDB006_PC3_96H:TRCN0000005988:-666	TRCN0000005988	RPA2	PC3	trt_sh		96 h	2	123	0.22	0.166339	1	0	1	1	0	-666	-666	-0.3763	15.6536	-1.4701
REP.B004_A375_24H:P05	BRD-K26341917	L-ergothioneine	A375	trt_cp	0.03 uM	24 h	3	166	0.2293	0.197282	1	1	1	1	0	Free radical scavenger	-666	-0.3763	15.6536	-1.47
REP.A024_A375_24H:E21	BRD-A75172220	hydrocortisone	A375	trt_cp	1.11 uM	24 h	3	174	0.3496	0.249397	1	1	1	1	0	Glucocorticoid receptor agonist	NR3C1	-0.3762	15.6536	-1.4698
OEB002_A375_96H:K20	BRDN0000401879	DAPK1	A375	trt_oe		96 h	4	196	0.3823	0.276797	1	1	1	1	0	-666	-666	-0.3762	15.6536	-1.4697
CGS001_A375_96H:TPR:1	CGS001-7175	TPR	A375	trt_sh.cgs	1 uL	96 h	3	50	0.265729	0.116556	1	1	1	1	0	-666	-666	-0.3762	15.6536	-1.4697
REP.B015_HT29_24H:C07	BRD-K56291712	voxtalisib	HT29	trt_cp	2.22 uM	24 h	2	209	0.4864	0.322404	1	1	1	1	0	MTOR inhibitor|PI3K inhibitor	MTOR|PIK3CA	-0.3762	15.6536	-1.4697
XPR009_U251MG.311_96H:O22	BRDN0001481737	ORAI1	U251MG	trt_xpr	-666	96 h	3	270	0.53	0.382514	1	1	1	1	0	-666	-666	-0.3762	15.6536	-1.4696
OEB001_MCF7_96H:BRDN0000400343:-666	BRDN0000400343	TLE1	MCF7	trt_oe		96 h	4	269	0.29	0.282427	0	0	1	1	0	-666	-666	-0.3761	15.6536	-1.4694
XPR024_U251MG.311_96H:D13	BRDN0001504188	SMCO4	U251MG	trt_xpr	-666	96 h	3	133	0.3041	0.203375	1	1	1	1	0	-666	-666	-0.3761	15.6536	-1.4694
KDD006_HA1E_96H:TRCN0000051185:-666	TRCN0000051185	SDF2L1	HA1E	trt_sh		96 h	3	219	0.42	0.306674	0	0	1	1	0	-666	-666	-0.3761	15.6536	-1.4694
XPR032_U251MG.311_96H:I05	BRDN0001487927	PAPOLA	U251MG	trt_xpr	-666	96 h	3	201	0.4695	0.310641	1	0	1	1	0	-666	-666	-0.3761	15.6536	-1.4693
PBIOA019_A549_24H:D14	BRD-K97697439	BRD-K97697439	A549	trt_cp	3.33 uM	24 h	2	83	0.1	0.0921233	1	0	1	1	0	-666	-666	-0.3761	15.6536	-1.4692
PAC066_U2OS_6H:BRD-K78074905-001-05-2:10	BRD-K78074905	BRD-K78074905	U2OS	trt_cp	10 uM	6 h	3	42	0.14	0.0775388	1	0	1	1	0	-666	-666	-0.3761	15.6536	-1.4692
CGS001_HA1E_96H:IRS1:1.5	CGS001-3667	IRS1	HA1E	trt_sh.cgs	1.5 uL	96 h	6	90	0.226829	0.144478	1	0	1	1	0	-666	-666	-0.376	15.6536	-1.469
XPR033_A549.311_96H:O23	BRDN0001488175	SLC7A2	A549	trt_xpr	-666	96 h	3	109	0.1056	0.108466	1	0	1	1	0	-666	-666	-0.376	15.6536	-1.469
TA.OE013_AALE_96H:BRDN0000553674:-666	BRDN0000553674	RAF1	AALE	trt_oe		96 h	3	330	0.46	0.393973	1	1	1	1	0	-666	-666	-0.376	15.6536	-1.4689
CGS001_MCF7_144H:MCTS1:2	CGS001-28985	MCTS1	MCF7	trt_sh.cgs	2 uL	144 h	3	35	0.179256	0.0800943	1	0	1	1	0	-666	-666	-0.376	15.6536	-1.4688
XPR034_U251MG.311_96H:I14	BRDN0001147188	CDKL4	U251MG	trt_xpr	-666	96 h	3	243	0.2907	0.268748	1	0	1	1	0	-666	-666	-0.376	15.6536	-1.4688
TA.OE007_H1299_96H:CCSBBROAD304_14862:-666	CCSBBROAD304_14862	TGFBR2	H1299	trt_oe		96 h	3	66	0.16	0.103911	1	0	1	1	0	-666	-666	-0.3759	15.6536	-1.4684
XPR028_A375.311_96H:A21	BRDN0001482268	BST1	A375	trt_xpr	-666	96 h	3	68	0.1499	0.102093	1	0	1	1	0	-666	-666	-0.3758	15.6536	-1.4683
KDA005_PC3_96H:TRCN0000019129:-666	TRCN0000019129	SP110	PC3	trt_sh		96 h	3	104	0.12	0.112963	1	0	1	1	0	-666	-666	-0.3759	15.6536	-1.4683
XPR012_MCF7.311_96H:P18	BRDN0001481187	OXCT1	MCF7	trt_xpr	-666	96 h	3	162	0.2361	0.197757	1	0	1	1	0	-666	-666	-0.3759	15.6536	-1.4683
CGS001_PC3_96H:TXNRD3:2	CGS001-114112	TXNRD3	PC3	trt_sh.cgs	2 uL	96 h	3	69	0.0658881	0.0681803	1	0	1	1	0	-666	-666	-0.3759	15.6536	-1.4683
XPR032_U251MG.311_96H:F18	BRDN0001488558	IL18R1	U251MG	trt_xpr	-666	96 h	3	199	0.4318	0.296414	1	0	1	1	0	-666	-666	-0.3758	15.6536	-1.4682
XPR020_U251MG.311_96H:B20	BRDN0001495492	MS4A6E	U251MG	trt_xpr	-666	96 h	3	222	0.4766	0.328911	1	1	1	1	0	-666	-666	-0.3758	15.6536	-1.4679
KDD001_HA1E_96H:TRCN0000059103:-666	TRCN0000059103	IL2	HA1E	trt_sh		96 h	3	157	0.42	0.25966	0	0	1	1	0	-666	-666	-0.3757	15.6536	-1.4678
XPR029_U251MG.311_96H:B06	BRDN0001488584	PGD	U251MG	trt_xpr	-666	96 h	3	190	0.47	0.192121	1	0	1	1	0	-666	-666	-0.3757	15.6536	-1.4677
KDB001_A375_96H:TRCN0000130837:-666	TRCN0000130837	KIAA0355	A375	trt_sh		96 h	3	114	0.48	0.236539	1	0	1	1	0	-666	-666	-0.3757	15.6536	-1.4677
CPC006_HA1E_24H:D09	BRD-K50590187	capsaicin	HA1E	trt_cp	150 uM	24 h	3	96	0.3225	0.177923	1	1	1	1	0	TRPV agonist	TRPV1|ENOX2|CFTR	-0.3757	15.6536	-1.4676
LJP001_BT20_6H:BRD-K84085265-001-02-1:10	BRD-K84085265	CG-930	BT20	trt_cp	10 uM	6 h	4	146	0.28	0.204449	1	1	1	1	0	JNK inhibitor	MAPK8	-0.3757	15.6536	-1.4676
KDC005_HEPG2_96H:TRCN0000058462:-666	TRCN0000058462	IL10	HEPG2	trt_sh		96 h	3	203	0.66	0.370127	0	0	1	1	0	-666	-666	-0.3756	15.6536	-1.4672
ISO002_HCT116.WT_24H:B21	BRD-K27859162	BRD-K27859162	HCT116	trt_cp	1.11 uM	24 h	3	262	0.6352	0.412512	1	1	1	1	0	-666	-666	-0.3756	15.6536	-1.4672
XPR033_A375.311_96H:M23	BRDN0001479278	PC	A375	trt_xpr	-666	96 h	2	71	0.175	0.112706	0	0	1	1	0	-666	-666	-0.3755	15.6536	-1.4671
KDC005_HA1E_96H:TRCN0000195000:-666	TRCN0000195000	MAP3K1	HA1E	trt_sh		96 h	3	123	0.43	0.232551	1	0	1	1	0	-666	-666	-0.3755	15.6536	-1.4671
XPR010_A375.311_96H:I24	BRDN0001480057	CHRND	A375	trt_xpr	-666	96 h	2	143	0.5668	0.287869	1	1	1	1	0	-666	-666	-0.3756	15.6536	-1.4671
KDB005_MCF7_144H:TRCN0000006272:-666	TRCN0000006272	STK25	MCF7	trt_sh		144 h	3	315	0.68	0.467994	1	0	1	1	0	-666	-666	-0.3755	15.6536	-1.4668
KDB002_MCF7_96H:TRCN0000336563:-666	TRCN0000336563	FAM57A	MCF7	trt_sh		96 h	2	146	0.36	0.231824	1	0	1	1	0	-666	-666	-0.3755	15.6536	-1.4668
PAC069_U2OS_6H:BRD-K51155404-019-02-5:20	BRD-K51155404	BRD-K51155404	U2OS	trt_cp	20 uM	6 h	3	133	0.35	0.218168	1	1	1	1	0	-666	-666	-0.3755	15.6536	-1.4667
CPC010_A549_6H:BRD-K92932331-001-04-0:10	BRD-K92932331	BRD-K92932331	A549	trt_cp	10 uM	6 h	2	87	0.17	0.122974	1	1	1	1	0	-666	-666	-0.3754	15.6536	-1.4666
XPR029_A549.311_96H:G17	BRDN0001480600	BCAT2	A549	trt_xpr	-666	96 h	3	204	0.47	0.0144426	1	1	1	1	0	-666	-666	-0.3754	15.6536	-1.4665
CGS001_MCF7_96H:UAP1:2	CGS001-6675	UAP1	MCF7	trt_sh.cgs	2 uL	96 h	3	70	0.156588	0.105867	1	0	1	1	0	-666	-666	-0.3753	15.6536	-1.4663
XPR009_A375.311_96H:L19	BRDN0001482016	DRD1	A375	trt_xpr	-666	96 h	3	256	0.6271	0.405143	1	0	1	1	0	-666	-666	-0.3753	15.6536	-1.4661
CGS001_PC3_144H:IMPA1:2	CGS001-3612	IMPA1	PC3	trt_sh.cgs	2 uL	144 h	3	58	0.328976	0.139678	1	1	1	1	0	-666	-666	-0.3753	15.6536	-1.466
XPR032_A375.311_96H:C10	BRDN0001490091	DARS2	A375	trt_xpr	-666	96 h	3	100	0.3	0.242305	1	0	1	1	0	-666	-666	-0.3752	15.6536	-1.4659
XPR034_A375.311_96H:K20	BRDN0001149290	ANKK1	A375	trt_xpr	-666	96 h	3	124	0.2927	0.192652	0	0	1	1	0	-666	-666	-0.3752	15.6536	-1.4659
MOAR006_A375_24H:G14	BRD-A79766688	PF-3644022	A375	trt_cp	3.33 uM	24 h	3	178	0.41	0.27317	1	1	1	1	0	-666	-666	-0.3752	15.6536	-1.4658
XPR034_A375.311_96H:N02	BRDN0001147268	AK1	A375	trt_xpr	-666	96 h	3	204	0.2984	0.249474	0	0	1	1	0	-666	-666	-0.3752	15.6536	-1.4658
XPR011_A375.311_96H:F15	BRDN0001584778	ADGRG5	A375	trt_xpr	-666	96 h	3	278	0.6233	0.420934	1	0	1	1	0	-666	-666	-0.3752	15.6536	-1.4656
ASG003_A549_48H:A04	BRD-K27305650	LY-294002	A549	trt_cp	10 uM	48 h	5	223	0.4009	0.302344	1	1	1	1	0	MTOR inhibitor|DNA dependent protein kinase inhibitor|Phosphodiesterase inhibitor|PLK inhibitor	MTOR|PIK3CD|PIK3CG|PIK3CA|PLK1|PRKDC|PIK3CB|PDE2A|AKT1|CHEK1|GSK3B|LCK|MAPK1|MAPK11|MAPK12|MAPK14|MAPK8|PRKCA|ROCK1|RPS6KB1|SGK1	-0.3752	15.6536	-1.4656
KDA001_HEPG2_96H:TRCN0000009851:-666	TRCN0000009851	MET	HEPG2	trt_sh		96 h	2	142	0.52	0.274774	0	0	1	1	0	-666	-666	-0.3751	15.6536	-1.4655
XPR035_U251MG.311_96H:M22	BRDN0001149533	CDK17	U251MG	trt_xpr	-666	96 h	3	153	0.3719	0.241205	1	0	1	1	0	-666	-666	-0.3751	15.6536	-1.4654
KDA002_HEPG2_96H:TRCN0000000608:-666	TRCN0000000608	CSNK2A1	HEPG2	trt_sh		96 h	3	74	0.3	0.150663	1	0	1	1	0	-666	-666	-0.375	15.6536	-1.4651
XPR014_MCF7.311_96H:J16	BRDN0000736015	CIC	MCF7	trt_xpr	-666	96 h	2	60	0.1558	0.0977638	1	1	1	1	0	-666	-666	-0.375	15.6536	-1.4651
XPR021_U251MG.311_96H:O10	BRDN0001495823	NETO2	U251MG	trt_xpr	-666	96 h	3	94	0.2812	0.164399	1	1	1	1	0	-666	-666	-0.375	15.6536	-1.4651
XPR035_U251MG.311_96H:L21	BRDN0001149094	PI4K2B	U251MG	trt_xpr	-666	96 h	3	74	0.13	0.0991605	1	0	1	1	0	-666	-666	-0.375	15.6536	-1.465
XPR029_U251MG.311_96H:K07	BRDN0001484522	ITGB1	U251MG	trt_xpr	-666	96 h	3	88	0.4	0.130749	1	0	1	1	0	-666	-666	-0.375	15.6536	-1.4649
KDA005_PC3_144H:TRCN0000151336:-666	TRCN0000151336	NOD1	PC3	trt_sh		144 h	3	159	0.48	0.279351	1	0	1	1	0	-666	-666	-0.375	15.6536	-1.4649
KDC004_A549_96H:TRCN0000022185:-666	TRCN0000022185	ARHGAP35	A549	trt_sh		96 h	5	139	0.38	0.232397	0	0	1	1	0	-666	-666	-0.3749	15.6536	-1.4648
XPR035_U251MG.311_96H:M07	BRDN0001484657	PDE7B	U251MG	trt_xpr	-666	96 h	3	153	0.4586	0.26784	1	1	1	1	0	-666	-666	-0.3749	15.6536	-1.4647
TA.OE012_SALE_96H:BRDN0000553659:-666	BRDN0000553659	EGFR	SALE	trt_oe		96 h	3	170	0.33	0.239504	1	1	1	1	0	-666	-666	-0.3749	15.6536	-1.4645
KDD004_HCC515_96H:TRCN0000018976:-666	TRCN0000018976	CLOCK	HCC515	trt_sh		96 h	3	155	0.26	0.202994	0	0	1	1	0	-666	-666	-0.3748	15.6536	-1.4642
LCP001_MCF10A.PIK3CA.HH_24H:L01	BRD-K68202742	BRD-K68202742	MCF10A	trt_cp	10 uM	24 h	3	574	0.86	0.710454	0	0	1	1	0	HDAC inhibitor|CDK expression enhancer|ID1 expression inhibitor	HDAC1|HDAC3|HDAC4|HDAC6|HDAC7|HDAC8|HDAC10|HDAC2|HDAC5|HDAC9	-0.3748	15.6536	-1.4642
KDD003_MCF7_96H:TRCN0000019921:-666	TRCN0000019921	TFDP2	MCF7	trt_sh		96 h	3	145	0.48	0.266769	1	0	1	1	0	-666	-666	-0.3748	15.6536	-1.4641
XPR022_A375.311_96H:J14	BRDN0001147502	MAPKAPK3	A375	trt_xpr	-666	96 h	2	117	0.1664	0.1411	0	0	1	1	0	-666	-666	-0.3748	15.6536	-1.4641
XPR027_U251MG.311_96H:I08	BRDN0001581540	XBP1	U251MG	trt_xpr	-666	96 h	3	258	0.3231	0.291934	1	0	1	1	0	-666	-666	-0.3747	15.6536	-1.464
CGS001_HT29_96H:ATRX:1	CGS001-546	ATRX	HT29	trt_sh.cgs	1 uL	96 h	3	77	0.0793452	0.0790381	1	0	1	1	0	-666	-666	-0.3748	15.6536	-1.464
KDA006_HA1E_96H:TRCN0000232714:-666	TRCN0000232714	SPEN	HA1E	trt_sh		96 h	3	99	0.31	0.177145	0	0	1	1	0	-666	-666	-0.3747	15.6536	-1.4639
KDA003_MCF7_144H:TRCN0000037692:-666	TRCN0000037692	PANK4	MCF7	trt_sh		144 h	3	47	0.36	0.131532	1	0	1	1	0	-666	-666	-0.3747	15.6536	-1.4638
TA.OE012_AALE_96H:BRDN0000553239:-666	BRDN0000553239	NR4A2	AALE	trt_oe		96 h	3	336	0.53	0.426715	1	1	1	1	0	-666	-666	-0.3747	15.6536	-1.4638
TA.OE007_SALE_96H:CCSBBROAD304_01289:-666	CCSBBROAD304_01289	MAPK13	SALE	trt_oe		96 h	3	180	0.29	0.231029	1	1	1	1	0	-666	-666	-0.3747	15.6536	-1.4638
KDB004_ASC_96H:TRCN0000047305:-666	TRCN0000047305	RRAGA	ASC	trt_sh		96 h	3	100	0.17	0.131842	0	0	1	1	0	-666	-666	-0.3747	15.6536	-1.4638
XPR033_A549.311_96H:I13	BRDN0001483230	GSS	A549	trt_xpr	-666	96 h	3	119	0.2528	0.175376	1	0	1	1	0	-666	-666	-0.3747	15.6536	-1.4637
KDD008_MCF7_96H:TRCN0000000488:-666	TRCN0000000488	CDK6	MCF7	trt_sh		96 h	3	116	0.32	0.19482	1	0	1	1	0	-666	-666	-0.3746	15.6536	-1.4635
KDA003_HEPG2_96H:TRCN0000037901:-666	TRCN0000037901	CALM3	HEPG2	trt_sh		96 h	3	175	0.48	0.293069	0	0	1	1	0	-666	-666	-0.3746	15.6536	-1.4634
XPR032_U251MG.311_96H:H10	BRDN0001488188	AOC1	U251MG	trt_xpr	-666	96 h	3	189	0.5238	0.318155	1	0	1	1	0	-666	-666	-0.3746	15.6536	-1.4634
KDA003_HEPG2_96H:TRCN0000043659:-666	TRCN0000043659	SLC29A2	HEPG2	trt_sh		96 h	3	121	0.37	0.213956	0	0	1	1	0	-666	-666	-0.3746	15.6536	-1.4633
CGS001_PC3_144H:PCMT1:2	CGS001-5110	PCMT1	PC3	trt_sh.cgs	2 uL	144 h	3	116	0.212601	0.158797	1	1	1	1	0	-666	-666	-0.3745	15.6536	-1.4632
XPR010_ES2.311_96H:F24	BRDN0001480020	NR1I2	ES2	trt_xpr	-666	96 h	3	146	0.2723	0.201614	1	0	1	1	0	-666	-666	-0.3745	15.6536	-1.4632
XPR028_U251MG.311_96H:M18	BRDN0001479012	EIF2A	U251MG	trt_xpr	-666	96 h	3	89	0.26	0.109552	1	0	1	1	0	-666	-666	-0.3746	15.6536	-1.4632
REP.A025_HELA_24H:J07	BRD-A75305484	anidulafungin	HELA	trt_cp	10 uM	24 h	3	194	0.4002	0.281754	1	1	1	1	0	Fungal 1,3-beta-D-glucan synthase inhibitor	-666	-0.3745	15.6536	-1.4631
XPR025_U251MG.311_96H:G13	BRDN0001563208	SQSTM1	U251MG	trt_xpr	-666	96 h	3	78	0.3536	0.167938	1	0	1	1	0	-666	-666	-0.3745	15.6536	-1.463
KDB010_HT29_96H:TRCN0000138099:-666	TRCN0000138099	FAM20B	HT29	trt_sh		96 h	4	159	0.3	0.220846	1	1	1	1	0	-666	-666	-0.3745	15.6536	-1.4629
CGS001_MCF7_144H:PRKAR2A:2	CGS001-5576	PRKAR2A	MCF7	trt_sh.cgs	2 uL	144 h	2	45	0.0969777	0.0667994	1	0	1	1	0	-666	-666	-0.3745	15.6536	-1.4629
CPC001_HA1E_24H:BRD-K11634954-300-01-8:10	BRD-K11634954	GBR-13069	HA1E	trt_cp	10 uM	24 h	3	194	0.36	0.267228	1	1	1	1	0	-666	-666	-0.3744	15.6536	-1.4628
XPR014_U251MG.311_96H:A19	BRDN0001585773	CDCP1	U251MG	trt_xpr	-666	96 h	3	203	0.2764	0.239536	0	0	1	1	0	-666	-666	-0.3744	15.6536	-1.4627
XPR032_U251MG.311_96H:O04	BRDN0001483683	SELE	U251MG	trt_xpr	-666	96 h	3	98	0.2562	0.160211	1	0	1	1	0	-666	-666	-0.3744	15.6536	-1.4627
XPR024_U251MG.311_96H:I22	BRDN0001586298	SLAMF9	U251MG	trt_xpr	-666	96 h	3	88	0.2156	0.139284	1	0	1	1	0	-666	-666	-0.3744	15.6536	-1.4627
KDC005_A549_96H:TRCN0000078125:-666	TRCN0000078125	PAM	A549	trt_sh		96 h	5	157	0.39	0.250215	0	0	1	1	0	-666	-666	-0.3744	15.6536	-1.4626
KDB002_SKL_96H:P01	TRCN0000138438	STAP2	SKL	trt_sh		96 h	2	142	0.4246	0.248293	0	0	1	1	0	-666	-666	-0.3744	15.6536	-1.4626
CPC006_A375_24H:BRD-K90999434-003-01-9:10	BRD-K90999434	CCT-031374	A375	trt_cp	10 uM	24 h	5	353	0.51	0.429045	1	1	1	1	0	WNT inhibitor	CTNNB1	-0.3744	15.6536	-1.4626
XPR028_U251MG.311_96H:E21	BRDN0001480785	SLC44A1	U251MG	trt_xpr	-666	96 h	3	204	0.57	0.165859	1	1	1	1	0	-666	-666	-0.3744	15.6536	-1.4625
XPR032_U251MG.311_96H:L24	BRDN0001480718	AQP9	U251MG	trt_xpr	-666	96 h	3	211	0.3383	0.270167	0	0	1	1	0	-666	-666	-0.3744	15.6536	-1.4625
OEB003_A375_96H:BRDN0000403586:-666	BRDN0000403586	STK38L	A375	trt_oe		96 h	5	193	0.39	0.277422	1	1	1	1	0	-666	-666	-0.3743	15.6536	-1.4624
XPR011_ES2.311_96H:H04	BRDN0001494880	APBA2	ES2	trt_xpr	-666	96 h	3	188	0.3459	0.257878	1	0	1	1	0	-666	-666	-0.3743	15.6536	-1.4624
KDA006_A549_96H:TRCN0000344566:-666	TRCN0000344566	VHL	A549	trt_sh		96 h	2	59	0.2	0.109843	1	0	1	1	0	-666	-666	-0.3743	15.6536	-1.4623
KDA003_MCF7_96H:TRCN0000020768:-666	TRCN0000020768	POU2F1	MCF7	trt_sh		96 h	3	141	0.4	0.240143	1	0	1	1	0	-666	-666	-0.3742	15.6536	-1.462
CGS001_A375_96H:ITGB1BP1:1	CGS001-9270	ITGB1BP1	A375	trt_sh.cgs	1 uL	96 h	3	51	0.0933758	0.0697803	1	0	1	1	0	-666	-666	-0.3742	15.6536	-1.4618
XPR024_U251MG.311_96H:L13	BRDN0000735644	SMAD2	U251MG	trt_xpr	-666	96 h	3	205	0.5112	0.327328	1	1	1	1	0	-666	-666	-0.3742	15.6536	-1.4618
GPR001_XC_XH:LACZ_GALP:1_H	LACZ_GALP	LACZ_GALP	A549	trt_cp	4 uM	1 h	4	76	0.5797	0.212246	0	0	1	1	0	-666	-666	-0.3742	15.6536	-1.4618
KDA006_A375_96H:TRCN0000013868:-666	TRCN0000013868	ELF4	A375	trt_sh		96 h	3	196	0.49	0.313369	1	0	1	1	0	-666	-666	-0.3742	15.6536	-1.4618
CGS001_PC3_144H:IGF1R:2	CGS001-3480	IGF1R	PC3	trt_sh.cgs	2 uL	144 h	2	28	0.0953415	0.0522457	1	0	1	1	0	-666	-666	-0.3742	15.6536	-1.4618
KDD003_HA1E_96H:TRCN0000017428:-666	TRCN0000017428	E2F8	HA1E	trt_sh		96 h	2	80	0.28	0.15134	0	0	1	1	0	-666	-666	-0.3742	15.6536	-1.4617
XPR030_U251MG.311_96H:L22	BRDN0001483055	RGS8	U251MG	trt_xpr	-666	96 h	3	245	0.445	0.333864	1	1	1	1	0	-666	-666	-0.3741	15.6536	-1.4616
XPR036_U251MG.311_96H:G13	BRDN0001486195	PARP1	U251MG	trt_xpr	-666	96 h	3	146	0.3253	0.220381	1	0	1	1	0	-666	-666	-0.3741	15.6536	-1.4615
XPR029_A375.311_96H:E17	BRDN0001482606	SLC5A8	A375	trt_xpr	-666	96 h	3	183	0.38	0.171475	1	0	1	1	0	-666	-666	-0.3741	15.6536	-1.4614
KDA007_HCC515_96H:TRCN0000001077:-666	TRCN0000001077	WTAP	HCC515	trt_sh		96 h	2	71	0.14	0.100815	0	0	1	1	0	-666	-666	-0.3741	15.6536	-1.4614
KDC002_HT29_96H:TRCN0000000406:-666	TRCN0000000406	RET	HT29	trt_sh		96 h	3	186	0.52	0.314477	1	0	1	1	0	-666	-666	-0.374	15.6536	-1.4612
CPC006_NCIH2073_6H:BRD-K78716413-001-02-0:10	BRD-K78716413	BRD-K78716413	NCIH2073	trt_cp	10 uM	6 h	2	199	0.09	0.135325	0	0	1	1	0	-666	-666	-0.374	15.6536	-1.4612
CPC004_VCAP_24H:E10	BRD-A09467419	mebeverine	VCAP	trt_cp	10 uM	24 h	6	84	0.17	0.120836	0	0	1	1	0	Acetylcholine receptor antagonist	CHRM1|CHRM2|CHRM3|CHRM4	-0.374	15.6536	-1.461
XPR031_AGS.311_96H:I11	BRDN0001502370	OIP5	AGS	trt_xpr	-666	96 h	3	142	0.0676	0.0990977	0	0	1	1	0	-666	-666	-0.374	15.6536	-1.461
XPR025_U251MG.311_96H:L13	BRDN0001586640	TARM1	U251MG	trt_xpr	-666	96 h	3	174	0.405	0.268423	1	1	1	1	0	-666	-666	-0.374	15.6536	-1.4609
TA.KD010_A549_96H:TRCN0000312534:1	TRCN0000312534	PNPT1	A549	trt_sh	1.0 uL	96 h	3	106	0.36	0.197531	1	0	1	1	0	-666	-666	-0.374	15.6536	-1.4609
XPR033_U251MG.311_96H:K11	BRDN0001483892	SLC7A2	U251MG	trt_xpr	-666	96 h	2	109	0.2269	0.159019	0	0	1	1	0	-666	-666	-0.3739	15.6536	-1.4608
PAC048_U2OS_6H:BRD-K71742963-001-01-9:10.1265	BRD-K71742963	BRD-K71742963	U2OS	trt_cp	10 uM	6 h	3	133	0.28	0.195135	1	0	1	1	0	-666	-666	-0.3739	15.6536	-1.4608
XPR026_A549.311_96H:I12	BRDN0001581904	TNFSF13	A549	trt_xpr	-666	96 h	3	78	0.2874	0.151404	0	0	1	1	0	-666	-666	-0.3739	15.6536	-1.4608
XPR035_A375.311_96H:M04	BRDN0001147719	TAOK1	A375	trt_xpr	-666	96 h	3	184	0.4116	0.278292	0	0	1	1	0	-666	-666	-0.3739	15.6536	-1.4608
PAC068_U2OS_6H:BRD-K10460649-001-06-3:10	BRD-K10460649	BRD-K10460649	U2OS	trt_cp	10 uM	6 h	3	61	0.22	0.11714	1	0	1	1	0	-666	-666	-0.3739	15.6536	-1.4608
KDC004_MCF7_96H:TRCN0000072369:-666	TRCN0000072369	UAP1	MCF7	trt_sh		96 h	3	149	0.51	0.278746	0	0	1	1	0	-666	-666	-0.3739	15.6536	-1.4607
KDB002_HA1E_96H:TRCN0000161672:-666	TRCN0000161672	LRRC16A	HA1E	trt_sh		96 h	3	244	0.56	0.373783	1	0	1	1	0	-666	-666	-0.3739	15.6536	-1.4607
XPR034_YAPC.311_96H:K06	BRDN0001144725	SCYL1	YAPC	trt_xpr	-666	96 h	3	169	0.179	0.175872	1	0	1	1	0	-666	-666	-0.3739	15.6536	-1.4605
CPC007_HT29_6H:BRD-K25373946-001-04-6:10	BRD-K25373946	BRD-K25373946	HT29	trt_cp	10 uM	6 h	4	86	0.12	0.102724	1	0	1	1	0	-666	-666	-0.3738	15.6536	-1.4604
XPR027_A375.311_96H:P20	BRDN0001482087	TFF2	A375	trt_xpr	-666	96 h	2	337	0.5869	0.449688	0	0	1	1	0	-666	-666	-0.3738	15.6536	-1.4602
XPR013_U251MG.311_96H:H14	BRDN0001495720	CD1D	U251MG	trt_xpr	-666	96 h	3	197	0.4616	0.304932	1	1	1	1	0	-666	-666	-0.3738	15.6536	-1.4601
XPR035_A375.311_96H:O12	BRDN0001146395	TPR	A375	trt_xpr	-666	96 h	3	123	0.1758	0.148678	1	0	1	1	0	-666	-666	-0.3738	15.6536	-1.4601
KDB006_PC3_96H:TRCN0000062422:-666	TRCN0000062422	DDIT4	PC3	trt_sh		96 h	2	111	0.23	0.161568	1	0	1	1	0	-666	-666	-0.3736	15.6536	-1.4597
XPR027_A375.311_96H:F23	BRDN0001584447	RTL3	A375	trt_xpr	-666	96 h	2	168	0.3516	0.245773	0	0	1	1	0	-666	-666	-0.3736	15.6536	-1.4595
MDVL001_293T_72H:5459_L289F:200	5459_L289F	POU4F3	HEK293T	trt_oe	200.0 ng	72 h	3	85	0.2476	0.146695	1	0	1	1	0	-666	-666	-0.3736	15.6536	-1.4594
PAC067_U2OS_6H:BRD-K71808107-001-05-6:10	BRD-K71808107	BRD-K71808107	U2OS	trt_cp	10 uM	6 h	2	57	0.29	0.130007	1	1	1	1	0	-666	-666	-0.3735	15.6536	-1.459
XPR011_U251MG.311_96H:G13	BRDN0001147881	LRRK2	U251MG	trt_xpr	-666	96 h	3	205	0.5237	0.331328	1	1	1	1	0	-666	-666	-0.3734	15.6536	-1.4589
XPR036_U251MG.311_96H:E19	BRDN0001149060	DYRK2	U251MG	trt_xpr	-666	96 h	3	350	0.5359	0.437951	1	1	1	1	0	-666	-666	-0.3734	15.6536	-1.4589
XPR029_HT29.311_96H:G13	BRDN0001482007	COX7B	HT29	trt_xpr	-666	96 h	2	86	0.28	0.120031	0	0	1	1	0	-666	-666	-0.3735	15.6536	-1.4589
KDB008_A375_96H:TRCN0000014611:-666	TRCN0000014611	TCFL5	A375	trt_sh		96 h	3	256	0.7	0.428055	1	0	1	1	0	-666	-666	-0.3735	15.6536	-1.4589
KDC008_MCF7_96H:TRCN0000082793:-666	TRCN0000082793	PHLPP1	MCF7	trt_sh		96 h	3	121	0.51	0.251193	1	0	1	1	0	-666	-666	-0.3735	15.6536	-1.4589
KDB007_A375_96H:TRCN0000046542:-666	TRCN0000046542	PECR	A375	trt_sh		96 h	3	249	0.7	0.422162	1	0	1	1	0	-666	-666	-0.3734	15.6536	-1.4588
XPR034_A375.311_96H:M16	BRDN0001147036	MAP2K6	A375	trt_xpr	-666	96 h	3	151	0.4495	0.263445	0	0	1	1	0	-666	-666	-0.3734	15.6536	-1.4586
XPR017_U251MG.311_96H:J14	BRDN0001582348	HSF5	U251MG	trt_xpr	-666	96 h	3	200	0.3835	0.280037	1	1	1	1	0	-666	-666	-0.3734	15.6536	-1.4586
XPR019_A375.311_96H:J10	BRDN0001519279	LMX1B	A375	trt_xpr	-666	96 h	3	139	0.3238	0.21451	1	0	1	1	0	-666	-666	-0.3734	15.6536	-1.4585
KDB010_ASC_96H:G02	TRCN0000037894	HGS	ASC	trt_sh		96 h	2	121	0.2211	0.165393	0	0	1	1	0	-666	-666	-0.3733	15.6536	-1.4583
CPC018_A375_6H:BRD-K19533706-001-01-9:10	BRD-K19533706	tranilast	A375	trt_cp	10 uM	6 h	5	285	0.25	0.269913	0	0	1	1	0	-666	-666	-0.3733	15.6536	-1.4583
XPR035_U251MG.311_96H:H16	BRDN0001149097	TK2	U251MG	trt_xpr	-666	96 h	3	119	0.341	0.203708	1	0	1	1	0	-666	-666	-0.3733	15.6536	-1.4581
KDA005_HA1E_96H:TRCN0000297340:-666	TRCN0000297340	AKAP11	HA1E	trt_sh		96 h	3	164	0.35	0.242263	0	0	1	1	0	-666	-666	-0.3732	15.6536	-1.458
CGS001_HT29_96H:AFF1:1	CGS001-4299	AFF1	HT29	trt_sh.cgs	1 uL	96 h	3	40	0.0233456	0.0309003	1	0	1	1	0	-666	-666	-0.3731	15.6536	-1.4576
XPR032_A375.311_96H:L10	BRDN0001487844	AQP9	A375	trt_xpr	-666	96 h	3	168	0.52	0.314063	1	0	1	1	0	-666	-666	-0.3731	15.6536	-1.4576
XPR022_BICR6.311_96H:J10	BRDN0001502797	RGS10	BICR6	trt_xpr	-666	96 h	3	97	0.2488	0.157101	1	0	1	1	0	-666	-666	-0.3731	15.6536	-1.4575
KDA001_HA1E_96H:TRCN0000013575:-666	TRCN0000013575	ATF4	HA1E	trt_sh		96 h	3	228	0.53	0.351509	1	0	1	1	0	-666	-666	-0.3731	15.6536	-1.4575
REP.B009_HELA_24H:A17	BRD-K24771047	ampalex	HELA	trt_cp	0.03 uM	24 h	2	70	0.0843	0.0776772	1	1	1	1	0	Glutamate receptor agonist	GRIA1|GRIA2|GRIA3|GRIA4	-0.373	15.6536	-1.4573
XPR012_BICR6.311_96H:G12	BRDN0001501350	B9D1	BICR6	trt_xpr	-666	96 h	3	74	0.1895	0.119732	1	0	1	1	0	-666	-666	-0.373	15.6536	-1.4572
XPR023_A375.311_96H:G04	BRDN0001501132	RSC1A1	A375	trt_xpr	-666	96 h	2	35	0.1331	0.0690285	1	0	1	1	0	-666	-666	-0.373	15.6536	-1.4572
DOS003_VCAP_6H:BRD-K94303022-001-01-2:5.02	BRD-K94303022	BRD-K94303022	VCAP	trt_cp	4 uM	6 h	2	113	0.13	0.122558	1	0	1	1	0	-666	-666	-0.373	15.6536	-1.457
KDA002_HT29_96H:TRCN0000021846:-666	TRCN0000021846	CRK	HT29	trt_sh		96 h	4	167	0.13	0.148991	1	0	1	1	0	-666	-666	-0.373	15.6536	-1.457
XPR010_U251MG.311_96H:K20	BRDN0001480519	CYP51A1	U251MG	trt_xpr	-666	96 h	3	215	0.5175	0.337293	1	1	1	1	0	-666	-666	-0.3729	15.6536	-1.4569
KDC002_VCAP_120H:TRCN0000035014:-666	TRCN0000035014	APRT	VCAP	trt_sh		120 h	4	197	0.33	0.257822	1	1	1	1	0	-666	-666	-0.3729	15.6536	-1.4569
XPR019_U251MG.311_96H:L18	BRDN0001494791	LPIN2	U251MG	trt_xpr	-666	96 h	3	126	0.3368	0.208299	1	0	1	1	0	-666	-666	-0.3729	15.6536	-1.4568
KDB006_HEPG2_96H:TRCN0000044405:-666	TRCN0000044405	SLC35B1	HEPG2	trt_sh		96 h	3	169	0.56	0.311077	0	0	1	1	0	-666	-666	-0.3729	15.6536	-1.4567
KDA004_A375_96H:TRCN0000034721:-666	TRCN0000034721	ALG9	A375	trt_sh		96 h	2	40	0.34	0.117923	1	0	1	1	0	-666	-666	-0.3729	15.6536	-1.4566
PBIOA021_HA1E_24H:E13	BRD-K40156405	BRD-K40156405	HA1E	trt_cp	10 uM	24 h	2	81	0.21	0.131881	0	0	1	1	0	-666	-666	-0.3728	15.6536	-1.4565
XPR013_A375.311_96H:N03	BRDN0001498129	CCR7	A375	trt_xpr	-666	96 h	3	248	0.4745	0.346894	1	1	1	1	0	-666	-666	-0.3728	15.6536	-1.4564
XPR031_U251MG.311_96H:K02	BRDN0001500523	PECAM1	U251MG	trt_xpr	-666	96 h	3	199	0.4427	0.300143	1	0	1	1	0	-666	-666	-0.3728	15.6536	-1.4564
PBIOA022_MCF7_24H:I04	BRD-K36132544	BRD-K36132544	MCF7	trt_cp	0.37 uM	24 h	3	158	0.19	0.175201	1	0	1	1	0	-666	-666	-0.3728	15.6536	-1.4563
XPR010_U251MG.311_96H:O11	BRDN0001480914	GRM4	U251MG	trt_xpr	-666	96 h	3	127	0.3955	0.226616	1	0	1	1	0	-666	-666	-0.3727	15.6536	-1.4562
KDD008_HA1E_96H:TRCN0000038676:-666	TRCN0000038676	MTOR	HA1E	trt_sh		96 h	3	77	0.26	0.143075	0	0	1	1	0	-666	-666	-0.3728	15.6536	-1.4562
XPR032_U251MG.311_96H:E18	BRDN0001487761	FGF1	U251MG	trt_xpr	-666	96 h	3	108	0.4286	0.217559	1	0	1	1	0	-666	-666	-0.3727	15.6536	-1.4561
KDD004_HT29_96H:TRCN0000107906:-666	TRCN0000107906	ZNF462	HT29	trt_sh		96 h	3	89	0.34	0.1759	1	0	1	1	0	-666	-666	-0.3727	15.6536	-1.4561
KDB003_MCF7_144H:TRCN0000058694:-666	TRCN0000058694	IL4R	MCF7	trt_sh		144 h	3	223	0.56	0.357336	1	0	1	1	0	-666	-666	-0.3727	15.6536	-1.456
XPR016_BICR6.311_96H:L05	BRDN0001499990	ETS1	BICR6	trt_xpr	-666	96 h	3	239	0.2588	0.251483	1	0	1	1	0	-666	-666	-0.3727	15.6536	-1.4558
KDC004_A549_96H:H18	TRCN0000047596	ARHGEF7	A549	trt_sh		96 h	3	88	0.3638	0.180927	0	0	1	1	0	-666	-666	-0.3727	15.6536	-1.4558
KDD002_HA1E_96H:TRCN0000059099:-666	TRCN0000059099	IFNGR2	HA1E	trt_sh		96 h	2	79	0.4	0.179752	0	0	1	1	0	-666	-666	-0.3726	15.6536	-1.4557
CPC002_PC3_24H:BRD-K32412559-001-01-7:10	BRD-K32412559	morphothebaine	PC3	trt_cp	10 uM	24 h	5	175	0.19	0.184385	1	0	1	1	0	Adrenergic receptor antagonist	-666	-0.3726	15.6536	-1.4556
CGS001_PC3_96H:EGR1:2	CGS001-1958	EGR1	PC3	trt_sh.cgs	2 uL	96 h	5	88	0.0304404	0.0523356	1	0	1	1	0	-666	-666	-0.3726	15.6536	-1.4556
KDB005_A375_96H:TRCN0000035340:-666	TRCN0000035340	COQ3	A375	trt_sh		96 h	3	116	0.33	0.197841	1	0	1	1	0	-666	-666	-0.3726	15.6536	-1.4555
XPR031_U251MG.311_96H:E11	BRDN0001497047	OLR1	U251MG	trt_xpr	-666	96 h	3	491	0.5338	0.517687	1	1	1	1	0	-666	-666	-0.3726	15.6536	-1.4555
XPR033_A375.311_96H:J20	BRDN0001488649	GBA	A375	trt_xpr	-666	96 h	2	117	0.2171	0.161162	0	0	1	1	0	-666	-666	-0.3726	15.6536	-1.4555
OEB001_A375_96H:BRDN0000398897:-666	BRDN0000398897	XRCC4	A375	trt_oe		96 h	4	152	0.2	0.176306	1	0	1	1	0	-666	-666	-0.3726	15.6536	-1.4555
KDB010_A375_96H:TRCN0000006291:-666	TRCN0000006291	BRAF	A375	trt_sh		96 h	3	229	0.72	0.410596	1	0	1	1	0	-666	-666	-0.3726	15.6536	-1.4554
XPR025_A375.311_96H:F05	BRDN0001483629	EPHX2	A375	trt_xpr	-666	96 h	3	61	0.2327	0.120473	1	0	1	1	0	-666	-666	-0.3725	15.6536	-1.4553
TA.OE007_HA1E_96H:BRDN0000464893:-666	BRDN0000464893	MAP2K4	HA1E	trt_oe		96 h	3	162	0.36	0.244196	1	1	1	1	0	-666	-666	-0.3724	15.6536	-1.455
XPR032_U251MG.311_96H:D14	BRDN0001488403	SLC5A1	U251MG	trt_xpr	-666	96 h	3	132	0.3988	0.232004	1	0	1	1	0	-666	-666	-0.3725	15.6536	-1.455
XPR016_U251MG.311_96H:A11	BRDN0001519273	DPF1	U251MG	trt_xpr	-666	96 h	3	91	0.327	0.174427	1	0	1	1	0	-666	-666	-0.3724	15.6536	-1.4549
XPR013_BICR6.311_96H:N18	BRDN0001494819	CD247	BICR6	trt_xpr	-666	96 h	3	130	0.3493	0.215481	1	1	1	1	0	-666	-666	-0.3724	15.6536	-1.4547
XPR035_A375.311_96H:M21	BRDN0001148046	TSSK1B	A375	trt_xpr	-666	96 h	3	137	0.3895	0.233579	1	0	1	1	0	-666	-666	-0.3724	15.6536	-1.4547
KDB006_A375_96H:TRCN0000000025:-666	TRCN0000000025	DHX8	A375	trt_sh		96 h	3	223	0.65	0.384981	1	0	1	1	0	-666	-666	-0.3723	15.6536	-1.4546
KDB006_HEPG2_96H:TRCN0000006591:-666	TRCN0000006591	HTATSF1	HEPG2	trt_sh		96 h	3	84	0.43	0.192178	1	0	1	1	0	-666	-666	-0.3723	15.6536	-1.4545
KDC002_VCAP_120H:TRCN0000003345:-666	TRCN0000003345	VEGFA	VCAP	trt_sh		120 h	4	216	0.44	0.311734	1	1	1	1	0	-666	-666	-0.3723	15.6536	-1.4545
LKCP002_A549_48H:H04	BRD-K57252450	cilengitide	A549	trt_cp	10 uM	48 h	5	180	0.3349	0.24827	1	1	1	1	0	Integrin inhibitor	ITGAV|ITGB3|ITGB5	-0.3723	15.6536	-1.4543
KDA001_VCAP_120H:TRCN0000039901:-666	TRCN0000039901	ABL1	VCAP	trt_sh		120 h	2	113	0.21	0.155768	0	0	1	1	0	-666	-666	-0.3722	15.6536	-1.4542
OEB001_A375_96H:BRDN0000398957:-666	BRDN0000398957	RNF146	A375	trt_oe		96 h	3	255	0.26	0.260368	1	0	1	1	0	-666	-666	-0.3723	15.6536	-1.4542
KDC004_HA1E_96H:TRCN0000010079:-666	TRCN0000010079	ADK	HA1E	trt_sh		96 h	3	74	0.38	0.169566	1	0	1	1	0	-666	-666	-0.3722	15.6536	-1.4541
XPR034_U251MG.311_96H:K20	BRDN0001149290	ANKK1	U251MG	trt_xpr	-666	96 h	3	160	0.3194	0.228595	1	0	1	1	0	-666	-666	-0.3722	15.6536	-1.454
XPR036_A549.311_96H:E20	BRDN0001148338	PIP4K2C	A549	trt_xpr	-666	96 h	3	125	0.32	0.0113054	1	0	1	1	0	-666	-666	-0.3722	15.6536	-1.4539
XPR036_U251MG.311_96H:O01	BRDN0001147464	DYRK2	U251MG	trt_xpr	-666	96 h	3	229	0.3094	0.269151	1	0	1	1	0	-666	-666	-0.3721	15.6536	-1.4538
XPR031_BICR6.311_96H:N10	BRDN0001495943	POU2F2	BICR6	trt_xpr	-666	96 h	3	106	0.1955	0.145555	1	0	1	1	0	-666	-666	-0.3721	15.6536	-1.4538
KDD009_PC3_96H:TRCN0000040048:-666	TRCN0000040048	PTCH1	PC3	trt_sh		96 h	3	153	0.52	0.285219	1	0	1	1	0	-666	-666	-0.3721	15.6536	-1.4537
OEB003_A375_96H:BRDN0000404957:-666	BRDN0000404957	ZNF219	A375	trt_oe		96 h	5	220	0.37	0.288498	1	1	1	1	0	-666	-666	-0.3721	15.6536	-1.4537
XPR028_A549.311_96H:H18	BRDN0001479565	CLCN1	A549	trt_xpr	-666	96 h	3	66	0.33	0.0989206	1	1	1	1	0	-666	-666	-0.3721	15.6536	-1.4536
DOSVAL001_HA1E_24H:BRD-K74587389:10	BRD-K74587389	BRD-K74587389	HA1E	trt_cp	10 uM	24 h	3	251	0.4	0.320404	1	1	1	1	0	-666	-666	-0.3721	15.6536	-1.4536
XPR034_YAPC.311_96H:O15	BRDN0001486049	LGALS1	YAPC	trt_xpr	-666	96 h	3	112	0.1521	0.13198	1	0	1	1	0	-666	-666	-0.3721	15.6536	-1.4536
XPR026_U251MG.311_96H:G07	BRDN0001496112	TMEM120A	U251MG	trt_xpr	-666	96 h	3	57	0.1545	0.0949062	1	0	1	1	0	-666	-666	-0.3721	15.6536	-1.4535
CGS001_PC3_120H:HDAC8:2	CGS001-55869	HDAC8	PC3	trt_sh.cgs	2 uL	120 h	3	47	0.0314602	0.038883	0	0	1	1	0	-666	-666	-0.3721	15.6536	-1.4535
CPC014_MCF7_6H:N07	BRD-K32710582	EI-247	MCF7	trt_cp	10 uM	6 h	5	189	0.3049	0.242739	1	1	1	1	0	IGF-1 inhibitor	INSR	-0.372	15.6536	-1.4533
XPR035_U251MG.311_96H:O10	BRDN0001147547	PRKG2	U251MG	trt_xpr	-666	96 h	3	260	0.484	0.358716	1	1	1	1	0	-666	-666	-0.372	15.6536	-1.4533
XPR016_U251MG.311_96H:N09	BRDN0001583246	EPOR	U251MG	trt_xpr	-666	96 h	3	149	0.4631	0.265619	1	0	1	1	0	-666	-666	-0.372	15.6536	-1.4533
XPR028_A375.311_96H:P15	BRDN0001483858	GLRB	A375	trt_xpr	-666	96 h	3	329	0.344	0.340197	1	0	1	1	0	-666	-666	-0.372	15.6536	-1.4531
DOS036_A549_24H:BRD-K01676918-001-01-0:4.97	BRD-K01676918	BRD-K01676918	A549	trt_cp	4 uM	24 h	2	98	0.11	0.104988	0	0	1	1	0	-666	-666	-0.372	15.6536	-1.4531
XPR028_U251MG.311_96H:F17	BRDN0001479581	GRIK5	U251MG	trt_xpr	-666	96 h	3	209	0.53	0.16788	1	0	1	1	0	-666	-666	-0.372	15.6536	-1.4531
KDB006_HEPG2_96H:TRCN0000059923:-666	TRCN0000059923	SYPL1	HEPG2	trt_sh		96 h	2	113	0.41	0.217652	0	0	1	1	0	-666	-666	-0.3719	15.6536	-1.4529
XPR019_A549.311_96H:H16	BRDN0001502324	LIMA1	A549	trt_xpr	-666	96 h	2	71	0.0947	0.0829364	0	0	1	1	0	-666	-666	-0.3719	15.6536	-1.4529
XPR032_U251MG.311_96H:G21	BRDN0001488359	LIPT1	U251MG	trt_xpr	-666	96 h	3	94	0.4428	0.206297	1	0	1	1	0	-666	-666	-0.3719	15.6536	-1.4529
KDB006_VCAP_120H:TRCN0000005462:-666	TRCN0000005462	ZFP36	VCAP	trt_sh		120 h	3	177	0.39	0.265674	0	0	1	1	0	-666	-666	-0.3719	15.6536	-1.4528
XPR021_A375.311_96H:I05	BRDN0001497211	NCAM1	A375	trt_xpr	-666	96 h	3	126	0.1802	0.152351	1	0	1	1	0	-666	-666	-0.3718	15.6536	-1.4525
XPR016_U251MG.311_96H:N21	BRDN0001497751	ERAP2	U251MG	trt_xpr	-666	96 h	3	176	0.3956	0.266828	1	0	1	1	0	-666	-666	-0.3718	15.6536	-1.4525
CGS001_SKL_96H:RSU1:	CGS001-6251	RSU1	SKL	trt_sh.cgs	10 uL	96 h	3	27	0.099378	0.052379	1	0	1	1	0	-666	-666	-0.3718	15.6536	-1.4524
XPR017_U251MG.311_96H:F02	BRDN0001585218	HSPG2	U251MG	trt_xpr	-666	96 h	3	264	0.3643	0.313597	1	0	1	1	0	-666	-666	-0.3718	15.6536	-1.4523
PAC063_U2OS_6H:BRD-K27221973-001-06-6:10	BRD-K27221973	BRD-K27221973	U2OS	trt_cp	10 uM	6 h	3	43	0.11	0.0695442	1	0	1	1	0	-666	-666	-0.3717	15.6536	-1.4522
XPR034_A375.311_96H:H14	BRDN0001147117	NME5	A375	trt_xpr	-666	96 h	3	179	0.3324	0.24665	0	0	1	1	0	-666	-666	-0.3717	15.6536	-1.4522
CGS001_A375_96H:ITGAE:1	CGS001-3682	ITGAE	A375	trt_sh.cgs	1 uL	96 h	3	56	0.292568	0.129431	1	1	1	1	0	-666	-666	-0.3717	15.6536	-1.4521
CGS001_PC3_144H:RBKS:2	CGS001-64080	RBKS	PC3	trt_sh.cgs	2 uL	144 h	3	53	0.125827	0.0825763	1	0	1	1	0	-666	-666	-0.3717	15.6536	-1.4521
XPR034_U251MG.311_96H:K23	BRDN0001147343	ULK4	U251MG	trt_xpr	-666	96 h	3	136	0.3482	0.220041	1	0	1	1	0	-666	-666	-0.3717	15.6536	-1.4521
KDB002_SKL_96H:L07	TRCN0000155650	CHMP6	SKL	trt_sh		96 h	2	107	0.4245	0.215507	0	0	1	1	0	-666	-666	-0.3717	15.6536	-1.452
KDB007_A375_96H:TRCN0000074772:-666	TRCN0000074772	PRPF4	A375	trt_sh		96 h	3	92	0.56	0.229519	1	0	1	1	0	-666	-666	-0.3717	15.6536	-1.4519
KDC006_HEPG2_96H:TRCN0000036144:-666	TRCN0000036144	BHMT	HEPG2	trt_sh		96 h	3	225	0.45	0.321757	0	0	1	1	0	-666	-666	-0.3716	15.6536	-1.4518
XPR032_U251MG.311_96H:I16	BRDN0001487636	FFAR2	U251MG	trt_xpr	-666	96 h	3	148	0.4126	0.249868	1	0	1	1	0	-666	-666	-0.3716	15.6536	-1.4517
KDC002_HT29_96H:TRCN0000108072:-666	TRCN0000108072	ZNF77	HT29	trt_sh		96 h	3	123	0.44	0.235239	1	0	1	1	0	-666	-666	-0.3716	15.6536	-1.4517
XPR024_A375.311_96H:M20	BRDN0001497055	SLC37A2	A375	trt_xpr	-666	96 h	3	83	0.2386	0.142303	1	0	1	1	0	-666	-666	-0.3716	15.6536	-1.4516
XPR015_U251MG.311_96H:B07	BRDN0001584730	CYTIP	U251MG	trt_xpr	-666	96 h	3	62	0.2478	0.125328	1	0	1	1	0	-666	-666	-0.3715	15.6536	-1.4514
CGS001_PC3_96H:FBXO11:2	CGS001-80204	FBXO11	PC3	trt_sh.cgs	2 uL	96 h	3	161	0.541865	0.298668	1	1	1	1	0	-666	-666	-0.3715	15.6536	-1.4514
KDB007_PC3_144H:TRCN0000050215:-666	TRCN0000050215	BLMH	PC3	trt_sh		144 h	3	149	0.22	0.183078	1	0	1	1	0	-666	-666	-0.3715	15.6536	-1.4513
KDD002_HCC515_96H:TRCN0000061489:-666	TRCN0000061489	GABRB3	HCC515	trt_sh		96 h	3	352	0.17	0.247358	0	0	1	1	0	-666	-666	-0.3715	15.6536	-1.4513
XPR032_U251MG.311_96H:P16	BRDN0001482659	SUCNR1	U251MG	trt_xpr	-666	96 h	3	197	0.4607	0.304628	0	0	1	1	0	-666	-666	-0.3714	15.6536	-1.4511
KDB003_PC3_144H:TRCN0000006200:-666	TRCN0000006200	PHKB	PC3	trt_sh		144 h	3	159	0.4	0.255011	1	0	1	1	0	-666	-666	-0.3714	15.6536	-1.4511
TAK003_HEKTE_96H:TRCN0000417444:-666	TRCN0000417444	ZNF830	HEKTE	trt_sh		96 h	6	191	0.31	0.246053	0	0	1	1	0	-666	-666	-0.3714	15.6536	-1.451
KDC010_HA1E_96H:TRCN0000083450:-666	TRCN0000083450	FGA	HA1E	trt_sh		96 h	3	82	0.16	0.115824	0	0	1	1	0	-666	-666	-0.3714	15.6536	-1.451
XPR034_ES2.311_96H:M08	BRDN0001148956	MAST1	ES2	trt_xpr	-666	96 h	3	71	0.2713	0.140347	1	1	1	1	0	-666	-666	-0.3714	15.6536	-1.4509
KDD008_HEPG2_96H:TRCN0000010456:-666	TRCN0000010456	THBS1	HEPG2	trt_sh		96 h	2	141	0.12	0.131532	0	0	1	1	0	-666	-666	-0.3714	15.6536	-1.4508
XPR031_U251MG.311_96H:N07	BRDN0001501988	PKP1	U251MG	trt_xpr	-666	96 h	3	160	0.4254	0.263802	1	0	1	1	0	-666	-666	-0.3714	15.6536	-1.4508
KDC010_HA1E_96H:TRCN0000050776:-666	TRCN0000050776	DPP4	HA1E	trt_sh		96 h	3	201	0.27	0.235565	0	0	1	1	0	-666	-666	-0.3712	15.6536	-1.4503
CGS001_HT29_96H:PCGF5:1	CGS001-84333	PCGF5	HT29	trt_sh.cgs	1 uL	96 h	3	112	0.14064	0.126909	1	0	1	1	0	-666	-666	-0.3712	15.6536	-1.4503
XPR025_A375.311_96H:I10	BRDN0001499747	SYT11	A375	trt_xpr	-666	96 h	3	79	0.3482	0.167713	1	0	1	1	0	-666	-666	-0.3713	15.6536	-1.4503
REP.A025_A375_24H:I15	BRD-A75479906	rimantadine	A375	trt_cp	1.11 uM	24 h	3	105	0.2831	0.174339	1	1	1	1	0	Antiviral|RNA synthesis inhibitor	-666	-0.3712	15.6536	-1.4502
CVD001_HEPG2_6H:BRD-U88459701-000-01-8:2.5	BRD-U88459701	atorvastatin	HEPG2	trt_cp	2.5 uM	6 h	3	102	0.35	0.191058	1	1	1	1	0	-666	-666	-0.3712	15.6536	-1.4502
XPR029_A375.311_96H:E11	BRDN0001486351	NDUFS3	A375	trt_xpr	-666	96 h	3	152	0.43	0.156278	1	1	1	1	0	-666	-666	-0.3711	15.6536	-1.4499
XPR010_U251MG.311_96H:H14	BRDN0001483349	GRIA2	U251MG	trt_xpr	-666	96 h	3	140	0.2639	0.19438	1	0	1	1	0	-666	-666	-0.3712	15.6536	-1.4499
KDA001_HA1E_96H:TRCN0000035234:-666	TRCN0000035234	SULT1A1	HA1E	trt_sh		96 h	3	156	0.52	0.288001	0	0	1	1	0	-666	-666	-0.3711	15.6536	-1.4498
KDA009_MCF7_144H:TRCN0000300286:-666	TRCN0000300286	CA12	MCF7	trt_sh		144 h	3	126	0.48	0.248677	1	0	1	1	0	-666	-666	-0.3711	15.6536	-1.4498
KDA006_A375_96H:TRCN0000039626:-666	TRCN0000039626	VHL	A375	trt_sh		96 h	3	96	0.61	0.244698	1	0	1	1	0	-666	-666	-0.3711	15.6536	-1.4497
XPR011_A375.311_96H:F04	BRDN0001497006	AQP3	A375	trt_xpr	-666	96 h	3	155	0.5027	0.282254	1	1	1	1	0	-666	-666	-0.3711	15.6536	-1.4497
KDB003_ASC_96H:G17	TRCN0000281387	DSE	ASC	trt_sh		96 h	2	124	0.3249	0.202963	0	0	1	1	0	-666	-666	-0.3711	15.6536	-1.4497
XPR021_A549.311_96H:F08	BRDN0001503272	NUP160	A549	trt_xpr	-666	96 h	3	199	0.4354	0.297651	1	1	1	1	0	-666	-666	-0.3711	15.6536	-1.4497
KDC010_PC3_96H:TRCN0000059535:-666	TRCN0000059535	RRAGD	PC3	trt_sh		96 h	2	173	0.63	0.333829	1	0	1	1	0	-666	-666	-0.3711	15.6536	-1.4496
KDB003_MCF7_144H:TRCN0000049621:-666	TRCN0000049621	MAN2B1	MCF7	trt_sh		144 h	3	179	0.32	0.242009	1	0	1	1	0	-666	-666	-0.3711	15.6536	-1.4496
TA.OE012_A549_96H:BRDN0000553757:-666	BRDN0000553757	KEAP1	A549	trt_oe		96 h	3	164	0.4	0.25899	1	1	1	1	0	-666	-666	-0.3711	15.6536	-1.4496
XPR033_AGS.311_96H:F12	BRDN0001149315	CSNK1A1	AGS	trt_xpr	-666	96 h	3	176	0.3776	0.260685	1	1	1	1	0	-666	-666	-0.371	15.6536	-1.4495
OFL001_HA1E_96H:L11	BRDN0002992097	LINC00909	HA1E	trt_oe		96 h	3	126	0.1678	0.147032	0	0	1	1	0	-666	-666	-0.371	15.6536	-1.4495
XPR009_PC3.311B_96H:I04	BRDN0001487680	PDE5A	PC3	trt_xpr	-666	96 h	3	152	0.2428	0.19425	0	0	1	1	0	-666	-666	-0.371	15.6536	-1.4495
XPR028_A549.311_96H:E15	BRDN0001485921	GCDH	A549	trt_xpr	-666	96 h	3	169	0.35	0.158292	1	1	1	1	0	-666	-666	-0.3711	15.6536	-1.4495
KDD007_MCF7_96H:TRCN0000009954:-666	TRCN0000009954	DAPK3	MCF7	trt_sh		96 h	3	106	0.36	0.197531	1	0	1	1	0	-666	-666	-0.371	15.6536	-1.4494
XPR022_A375.311_96H:P08	BRDN0001500913	RGS10	A375	trt_xpr	-666	96 h	2	53	0.1208	0.0809209	1	0	1	1	0	-666	-666	-0.3709	15.6536	-1.4491
XPR031_U251MG.311_96H:I16	BRDN0001503862	PECAM1	U251MG	trt_xpr	-666	96 h	3	187	0.3992	0.276271	1	0	1	1	0	-666	-666	-0.3709	15.6536	-1.449
XPR010_U251MG.311_96H:N07	BRDN0001481755	SCN11A	U251MG	trt_xpr	-666	96 h	3	129	0.34	0.211778	1	0	1	1	0	-666	-666	-0.3709	15.6536	-1.4489
XPR034_U251MG.311_96H:K10	BRDN0001145425	OSR1	U251MG	trt_xpr	-666	96 h	3	151	0.3841	0.24353	1	0	1	1	0	-666	-666	-0.3709	15.6536	-1.4489
CPC002_HCC515_24H:BRD-K37289225-001-19-0:10	BRD-K37289225	clozapine	HCC515	trt_cp	10 uM	24 h	3	68	0.25	0.131842	1	1	1	1	0	Serotonin receptor antagonist|Dopamine receptor antagonist	DRD4|DRD2|DRD3|HTR2A|ADRA1A|ADRA1B|CHRM1|DRD1|HRH1|HRH4|HTR1A|HTR1B|HTR1D|HTR1E|HTR2C|HTR6|HTR7|CYP2C19|ADRA1D|ADRA2A|ADRA2B|ADRA2C|CALY|CHRM2|CHRM3|CHRM4|CHRM5|DRD5|HTR1F|HTR2B|HTR3A|HTR5A	-0.3709	15.6536	-1.4488
XPR014_A375.311_96H:H23	BRDN0001479075	SPR	A375	trt_xpr	-666	96 h	3	187	0.4535	0.294477	1	1	1	1	0	-666	-666	-0.3709	15.6536	-1.4488
PAC022_U2OS_6H:BRD-K02811477-001-02-3:10.0405	BRD-K02811477	BRD-K02811477	U2OS	trt_cp	10 uM	6 h	2	39	0.38	0.123099	0	0	1	1	0	-666	-666	-0.3708	15.6536	-1.4487
XPR010_A375.311_96H:C08	BRDN0001490330	ATP1B3	A375	trt_xpr	-666	96 h	2	48	0.23	0.106237	1	0	1	1	0	-666	-666	-0.3708	15.6536	-1.4487
XPR016_U251MG.311_96H:H11	BRDN0001582160	EPCAM	U251MG	trt_xpr	-666	96 h	3	86	0.238	0.144667	1	0	1	1	0	-666	-666	-0.3708	15.6536	-1.4487
CGS001_PC3_96H:PNRC1:2	CGS001-10957	PNRC1	PC3	trt_sh.cgs	2 uL	96 h	3	110	0.1942	0.147792	1	1	1	1	0	-666	-666	-0.3708	15.6536	-1.4486
XPR009_A375.311_96H:K18	BRDN0001482456	ADAM28	A375	trt_xpr	-666	96 h	3	261	0.6548	0.418015	1	0	1	1	0	-666	-666	-0.3708	15.6536	-1.4485
XPR016_U251MG.311_96H:O09	BRDN0001501099	DOCK8	U251MG	trt_xpr	-666	96 h	3	167	0.5006	0.292371	1	0	1	1	0	-666	-666	-0.3708	15.6536	-1.4485
XPR032_U251MG.311_96H:L06	BRDN0001481188	SUCNR1	U251MG	trt_xpr	-666	96 h	3	199	0.5151	0.323751	1	0	1	1	0	-666	-666	-0.3708	15.6536	-1.4484
KDA003_VCAP_120H:TRCN0000038958:-666	TRCN0000038958	DCXR	VCAP	trt_sh		120 h	3	91	0.17	0.12577	1	0	1	1	0	-666	-666	-0.3707	15.6536	-1.4482
KDC002_A549_96H:TRCN0000003111:-666	TRCN0000003111	PRKAG1	A549	trt_sh		96 h	4	144	0.62	0.30214	0	0	1	1	0	-666	-666	-0.3707	15.6536	-1.4482
OEB003_A375_96H:BRDN0000403688:-666	BRDN0000403688	POLR2F	A375	trt_oe		96 h	5	176	0.42	0.274923	1	1	1	1	0	-666	-666	-0.3707	15.6536	-1.4482
XPR022_A375.311_96H:H02	BRDN0001499404	RGS14	A375	trt_xpr	-666	96 h	2	80	0.2404	0.140241	1	1	1	1	0	-666	-666	-0.3707	15.6536	-1.448
KDA003_A375_96H:TRCN0000020391:-666	TRCN0000020391	PBX1	A375	trt_sh		96 h	2	50	0.38	0.139382	1	0	1	1	0	-666	-666	-0.3707	15.6536	-1.448
XPR009_U251MG.311_96H:A16	BRDN0001487872	ADAM28	U251MG	trt_xpr	-666	96 h	3	268	0.5233	0.378689	1	0	1	1	0	-666	-666	-0.3706	15.6536	-1.4479
XPR011_A549.311_96H:E21	BRDN0001148924	BRD2	A549	trt_xpr	-666	96 h	3	121	0.3766	0.215855	1	1	1	1	0	-666	-666	-0.3706	15.6536	-1.4477
XPR035_MCF7.311_96H:D15	BRDN0001148185	TAF1L	MCF7	trt_xpr	-666	96 h	3	43	0.0515	0.0475882	1	0	1	1	0	-666	-666	-0.3706	15.6536	-1.4477
REP.B019_A549_24H:M03	BRD-A49622760	faropenem	A549	trt_cp	0.25 uM	24 h	2	80	0.1658	0.116458	0	0	1	1	0	Lactamase inhibitor	-666	-0.3705	15.6536	-1.4475
XPR036_A375.311_96H:N13	BRDN0001145543	FPGT-TNNI3K	A375	trt_xpr	-666	96 h	3	129	0.37	0.136472	1	1	1	1	0	-666	-666	-0.3705	15.6536	-1.4475
CPC001_VCAP_24H:I07	BRD-K92138166	mammea-a	VCAP	trt_cp	10 uM	24 h	5	86	0.1331	0.108185	0	0	1	1	0	Antibiotic	-666	-0.3704	15.6536	-1.4471
KDB003_PC3_144H:TRCN0000352900:-666	TRCN0000352900	MGST2	PC3	trt_sh		144 h	3	93	0.37	0.187574	1	0	1	1	0	-666	-666	-0.3704	15.6536	-1.447
CPC006_HCT116_6H:BRD-K74236984-001-01-4:10	BRD-K74236984	UNC-0321	HCT116	trt_cp	10 uM	6 h	2	62	0.15	0.0975151	1	0	1	1	0	Histone lysine methyltransferase inhibitor	EHMT2	-0.3704	15.6536	-1.447
KDD006_A549_96H:TRCN0000006410:-666	TRCN0000006410	EPHA3	A549	trt_sh		96 h	2	60	0.21	0.113505	0	0	1	1	0	-666	-666	-0.3704	15.6536	-1.447
DOS048_A549_24H:BRD-K70631162-001-01-4:5.04	BRD-K70631162	BRD-K70631162	A549	trt_cp	4 uM	24 h	3	185	0.17	0.179325	0	0	1	1	0	-666	-666	-0.3704	15.6536	-1.4469
XPR010_U251MG.311_96H:G12	BRDN0001482216	FLI1	U251MG	trt_xpr	-666	96 h	3	144	0.3	0.210155	1	0	1	1	0	-666	-666	-0.3703	15.6536	-1.4468
CGS001_PC3_96H:UAP1:2	CGS001-6675	UAP1	PC3	trt_sh.cgs	2 uL	96 h	3	96	0.18874	0.136113	1	1	1	1	0	-666	-666	-0.3704	15.6536	-1.4468
XPR013_A375.311_96H:A06	BRDN0001562848	CARD9	A375	trt_xpr	-666	96 h	3	315	0.4189	0.367327	1	0	1	1	0	-666	-666	-0.3704	15.6536	-1.4468
KDB006_A375_96H:TRCN0000002932:-666	TRCN0000002932	DUSP11	A375	trt_sh		96 h	3	230	0.69	0.402827	1	0	1	1	0	-666	-666	-0.3703	15.6536	-1.4466
XPR030_U251MG.311_96H:G01	BRDN0001480726	PDE6A	U251MG	trt_xpr	-666	96 h	3	238	0.3408	0.287983	1	0	1	1	0	-666	-666	-0.3703	15.6536	-1.4466
CGS001_A549_96H:PRKAG1:1	CGS001-5571	PRKAG1	A549	trt_sh.cgs	1 uL	96 h	3	60	0.105426	0.080423	1	0	1	1	0	-666	-666	-0.3703	15.6536	-1.4465
XPR029_U251MG.311_96H:C14	BRDN0001485477	FDPS	U251MG	trt_xpr	-666	96 h	3	160	0.47	0.176302	1	0	1	1	0	-666	-666	-0.3703	15.6536	-1.4465
KDA008_PC3_96H:M07	TRCN0000047712	RHOA	PC3	trt_sh		96 h	3	124	0.3482	0.210114	1	0	1	1	0	-666	-666	-0.3702	15.6536	-1.4464
XPR016_U251MG.311_96H:F05	BRDN0001502928	ERGIC1	U251MG	trt_xpr	-666	96 h	3	219	0.4698	0.324361	1	0	1	1	0	-666	-666	-0.3703	15.6536	-1.4464
KDD008_MCF7_96H:TRCN0000039988:-666	TRCN0000039988	TINF2	MCF7	trt_sh		96 h	3	212	0.61	0.363633	1	0	1	1	0	-666	-666	-0.3703	15.6536	-1.4464
XPR031_U251MG.311_96H:J03	BRDN0001503760	PIR	U251MG	trt_xpr	-666	96 h	3	194	0.4201	0.288681	1	0	1	1	0	-666	-666	-0.3703	15.6536	-1.4464
EMU001_OCILY3_24H:F10	BRD-A52530684	doxorubicin	OCILY3	trt_cp	0.125 uM	24 h	3	390	0.6681	0.516159	1	1	1	1	0	Topoisomerase inhibitor	TOP2A	-0.3702	15.6536	-1.4462
XPR010_A375.311_96H:O24	BRDN0001490296	BCHE	A375	trt_xpr	-666	96 h	2	180	0.3138	0.240331	1	0	1	1	0	-666	-666	-0.3702	15.6536	-1.4462
XPR033_YAPC.311_96H:H08	BRDN0001488767	SAR1A	YAPC	trt_xpr	-666	96 h	3	154	0.0246	0.0622335	0	0	1	1	0	-666	-666	-0.3702	15.6536	-1.4462
KDB002_NPC_96H:TRCN0000137950:-666	TRCN0000137950	TMEM97	NPC	trt_sh		96 h	4	180	0.35	0.253805	1	1	1	1	0	-666	-666	-0.3701	15.6536	-1.4459
TA.OE007_A549_96H:BRDN0000464943:-666	BRDN0000464943	CYLD	A549	trt_oe		96 h	6	162	0.29	0.219173	1	0	1	1	0	-666	-666	-0.3701	15.6536	-1.4458
KDD007_HT29_96H:TRCN0000028589:-666	TRCN0000028589	GLUD2	HT29	trt_sh		96 h	2	52	0.05	0.0515605	1	0	1	1	0	-666	-666	-0.3701	15.6536	-1.4457
XPR010_U251MG.311_96H:L16	BRDN0001488319	ACSL4	U251MG	trt_xpr	-666	96 h	3	190	0.4839	0.306599	1	1	1	1	0	-666	-666	-0.37	15.6536	-1.4456
KDB005_A375_96H:TRCN0000015575:-666	TRCN0000015575	ZNF672	A375	trt_sh		96 h	3	121	0.44	0.233319	1	0	1	1	0	-666	-666	-0.37	15.6536	-1.4455
XPR011_A375.311_96H:N05	BRDN0001582108	ADGRE5	A375	trt_xpr	-666	96 h	3	276	0.632	0.422335	1	1	1	1	0	-666	-666	-0.37	15.6536	-1.4455
XPR018_A375.311_96H:J16	BRDN0001495657	JSRP1	A375	trt_xpr	-666	96 h	3	85	0.1742	0.123036	1	0	1	1	0	-666	-666	-0.37	15.6536	-1.4453
XPR032_U251MG.311_96H:N24	BRDN0001488390	NPEPPS	U251MG	trt_xpr	-666	96 h	3	153	0.307	0.219142	1	0	1	1	0	-666	-666	-0.3699	15.6536	-1.4452
XPR016_MCF7.311_96H:F20	BRDN0001477374	EXT1	MCF7	trt_xpr	-666	96 h	3	81	0.2453	0.142524	1	0	1	1	0	-666	-666	-0.37	15.6536	-1.4452
KDD004_MCF7_96H:TRCN0000011486:-666	TRCN0000011486	GPR160	MCF7	trt_sh		96 h	3	137	0.57	0.282571	1	0	1	1	0	-666	-666	-0.37	15.6536	-1.4452
XPR015_U251MG.311_96H:D05	BRDN0001582847	CYR61	U251MG	trt_xpr	-666	96 h	3	88	0.4429	0.199629	1	0	1	1	0	-666	-666	-0.37	15.6536	-1.4452
KDD002_MCF7_96H:TRCN0000042885:-666	TRCN0000042885	SLC30A8	MCF7	trt_sh		96 h	3	183	0.62	0.340606	1	0	1	1	0	-666	-666	-0.3699	15.6536	-1.4451
REP.A008_HA1E_24H:M19	BRD-K88807631	elacridar	HA1E	trt_cp	10 uM	24 h	3	186	0.4207	0.282861	0	0	1	1	0	P-glycoprotein inhibitor	ABCB1	-0.3699	15.6536	-1.445
XPR037_U251MG.311_96H:J12	BRDN0001585825	GLIPR1	U251MG	trt_xpr	-666	96 h	3	177	0.3989	0.268693	1	0	1	1	0	-666	-666	-0.3699	15.6536	-1.445
XPR020_U251MG.311_96H:E04	BRDN0000583498	MCM4	U251MG	trt_xpr	-666	96 h	3	167	0.3888	0.257649	1	1	1	1	0	-666	-666	-0.3699	15.6536	-1.4449
KDC007_HEPG2_96H:TRCN0000017940:-666	TRCN0000017940	ZNF519	HEPG2	trt_sh		96 h	2	210	0.6	0.358935	0	0	1	1	0	-666	-666	-0.3699	15.6536	-1.4449
XPR012_A375.311_96H:H12	BRDN0001498309	C15ORF48	A375	trt_xpr	-666	96 h	3	258	0.5587	0.383921	1	1	1	1	0	-666	-666	-0.3699	15.6536	-1.4449
KDA010_PC3_144H:TRCN0000107268:-666	TRCN0000107268	YAP1	PC3	trt_sh		144 h	3	122	0.5	0.249744	1	0	1	1	0	-666	-666	-0.3699	15.6536	-1.4449
XPR014_U251MG.311_96H:M12	BRDN0001585717	CDH11	U251MG	trt_xpr	-666	96 h	3	205	0.4876	0.3197	1	1	1	1	0	-666	-666	-0.3699	15.6536	-1.4449
KDB002_HT29_96H:TRCN0000148526:-666	TRCN0000148526	COG4	HT29	trt_sh		96 h	4	168	0.2	0.185353	1	0	1	1	0	-666	-666	-0.3698	15.6536	-1.4448
XPR012_YAPC.311_96H:O18	BRDN0001500028	BCAS3	YAPC	trt_xpr	-666	96 h	3	73	0.1418	0.102886	1	0	1	1	0	-666	-666	-0.3698	15.6536	-1.4448
CGS001_HEPG2_96H:NR2C2:1.5	CGS001-7182	NR2C2	HEPG2	trt_sh.cgs	1.5 uL	96 h	3	59	0.141457	0.0923781	1	0	1	1	0	-666	-666	-0.3698	15.6536	-1.4448
REP.A009_HA1E_24H:E19	BRD-K29950728	clomifene	HA1E	trt_cp	10 uM	24 h	3	282	0.5497	0.398124	0	0	1	1	0	Estrogen receptor antagonist	ESR1|AR	-0.3699	15.6536	-1.4448
XPR032_U251MG.311_96H:I06	BRDN0001490082	SELE	U251MG	trt_xpr	-666	96 h	3	182	0.5169	0.310147	1	0	1	1	0	-666	-666	-0.3698	15.6536	-1.4447
PAC047_U2OS_6H:BRD-K51368089-001-01-6:10.0964	BRD-K51368089	BRD-K51368089	U2OS	trt_cp	10 uM	6 h	3	170	0.38	0.257008	1	0	1	1	0	-666	-666	-0.3698	15.6536	-1.4445
XPR023_BICR6.311_96H:E16	BRDN0001504603	RUBCNL	BICR6	trt_xpr	-666	96 h	2	60	0.0376	0.0480108	1	0	1	1	0	-666	-666	-0.3698	15.6536	-1.4445
KDD001_HCC515_96H:TRCN0000060099:-666	TRCN0000060099	TTR	HCC515	trt_sh		96 h	2	76	0.24	0.136566	0	0	1	1	0	-666	-666	-0.3698	15.6536	-1.4445
CGS001_PC3_144H:DICER1:2	CGS001-23405	DICER1	PC3	trt_sh.cgs	2 uL	144 h	3	43	0.0973953	0.0654386	1	0	1	1	0	-666	-666	-0.3698	15.6536	-1.4445
XPR028_BICR6.311_96H:C23	BRDN0001482464	GLP1R	BICR6	trt_xpr	-666	96 h	3	146	0.23	0.0122182	1	0	1	1	0	-666	-666	-0.3698	15.6536	-1.4445
XPR011_U251MG.311_96H:C05	BRDN0001148699	GCK	U251MG	trt_xpr	-666	96 h	3	323	0.5327	0.419432	1	0	1	1	0	-666	-666	-0.3697	15.6536	-1.4444
XPR035_U251MG.311_96H:C05	BRDN0001149317	PSKH1	U251MG	trt_xpr	-666	96 h	3	61	0.243	0.123124	1	0	1	1	0	-666	-666	-0.3697	15.6536	-1.4443
PAC023_U2OS_6H:BRD-K42800143-001-01-4:9.72939	BRD-K42800143	BRD-K42800143	U2OS	trt_cp	10 uM	6 h	3	26	0.05	0.0364588	1	0	1	1	0	-666	-666	-0.3696	15.6536	-1.444
KDC002_HT29_96H:TRCN0000001010:-666	TRCN0000001010	PLD1	HT29	trt_sh		96 h	3	147	0.46	0.262947	1	0	1	1	0	-666	-666	-0.3696	15.6536	-1.4439
XPR028_U251MG.311_96H:O19	BRDN0001480749	AQP1	U251MG	trt_xpr	-666	96 h	3	203	0.51	0.165452	1	1	1	1	0	-666	-666	-0.3696	15.6536	-1.4439
CGS001_HA1E_96H:TSLP:1.5	CGS001-85480	TSLP	HA1E	trt_sh.cgs	1.5 uL	96 h	3	57	0.054196	0.056202	1	0	1	1	0	-666	-666	-0.3696	15.6536	-1.4439
KDA003_PC3_96H:TRCN0000020659:-666	TRCN0000020659	GTF2B	PC3	trt_sh		96 h	3	74	0.17	0.113415	1	0	1	1	0	-666	-666	-0.3696	15.6536	-1.4438
XPR033_A375.311_96H:E08	BRDN0001486574	GPX1	A375	trt_xpr	-666	96 h	2	51	0.2468	0.113447	0	0	1	1	0	-666	-666	-0.3696	15.6536	-1.4438
XPR021_A549.311_96H:H06	BRDN0001496347	NSF	A549	trt_xpr	-666	96 h	3	142	0.3888	0.237591	1	1	1	1	0	-666	-666	-0.3696	15.6536	-1.4438
XPR008_U251MG.311_96H:P15	BRDN0001485829	PLCG2	U251MG	trt_xpr	-666	96 h	3	286	0.5624	0.405556	1	1	1	1	0	-666	-666	-0.3696	15.6536	-1.4438
XPR037_A549.311_96H:N18	BRDN0001498456	GNG7	A549	trt_xpr	-666	96 h	2	86	0.0855	0.086718	0	0	1	1	0	-666	-666	-0.3696	15.6536	-1.4438
KDB003_MCF7_144H:TRCN0000292362:-666	TRCN0000292362	SCRN1	MCF7	trt_sh		144 h	3	148	0.38	0.239802	1	0	1	1	0	-666	-666	-0.3696	15.6536	-1.4437
XPR031_U251MG.311_96H:D09	BRDN0001145139	PIP5KL1	U251MG	trt_xpr	-666	96 h	3	242	0.4671	0.339985	1	0	1	1	0	-666	-666	-0.3695	15.6536	-1.4436
KDC004_HEPG2_96H:TRCN0000072369:-666	TRCN0000072369	UAP1	HEPG2	trt_sh		96 h	3	110	0.43	0.219918	0	0	1	1	0	-666	-666	-0.3695	15.6536	-1.4436
KDC001_A549_96H:TRCN0000055537:-666	TRCN0000055537	S100Z	A549	trt_sh		96 h	2	63	0.28	0.134301	0	0	1	1	0	-666	-666	-0.3695	15.6536	-1.4435
XPR034_A375.311_96H:O19	BRDN0001488263	GSTK1	A375	trt_xpr	-666	96 h	3	95	0.3465	0.183457	1	1	1	1	0	-666	-666	-0.3695	15.6536	-1.4434
KDC009_MCF7_96H:TRCN0000037922:-666	TRCN0000037922	CKS1B	MCF7	trt_sh		96 h	3	215	0.62	0.369186	1	0	1	1	0	-666	-666	-0.3694	15.6536	-1.4433
XPR029_U251MG.311_96H:A21	BRDN0001483354	GSTM5	U251MG	trt_xpr	-666	96 h	3	168	0.4	0.180656	1	1	1	1	0	-666	-666	-0.3694	15.6536	-1.4433
XPR030_U251MG.311_96H:C20	BRDN0001484451	ITGAL	U251MG	trt_xpr	-666	96 h	3	57	0.1857	0.104026	1	0	1	1	0	-666	-666	-0.3695	15.6536	-1.4433
KDC009_PC3_96H:TRCN0000059755:-666	TRCN0000059755	ERO1L	PC3	trt_sh		96 h	3	112	0.48	0.234455	1	0	1	1	0	-666	-666	-0.3695	15.6536	-1.4433
XPR019_A375.311_96H:F10	BRDN0001487296	PDXDC1	A375	trt_xpr	-666	96 h	3	122	0.3823	0.218379	1	0	1	1	0	-666	-666	-0.3694	15.6536	-1.4432
XPR032_A375.311_96H:D22	BRDN0001483883	TRPV4	A375	trt_xpr	-666	96 h	3	136	0.41	0.282573	1	0	1	1	0	-666	-666	-0.3694	15.6536	-1.443
XPR029_A375.311_96H:K09	BRDN0001480672	ATP6V1A	A375	trt_xpr	-666	96 h	3	155	0.36	0.157813	0	0	1	1	0	-666	-666	-0.3694	15.6536	-1.443
XPR031_U251MG.311_96H:J06	BRDN0001481898	PLCB3	U251MG	trt_xpr	-666	96 h	3	221	0.4589	0.322014	1	1	1	1	0	-666	-666	-0.3694	15.6536	-1.4429
XPR034_U251MG.311_96H:K21	BRDN0001481096	PPIF	U251MG	trt_xpr	-666	96 h	3	88	0.4108	0.192268	1	1	1	1	0	-666	-666	-0.3693	15.6536	-1.4428
XPR036_A375.311_96H:O18	BRDN0001147851	PDGFRL	A375	trt_xpr	-666	96 h	3	129	0.32	0.136472	1	0	1	1	0	-666	-666	-0.3693	15.6536	-1.4428
KDD005_HA1E_96H:TRCN0000015036:-666	TRCN0000015036	TCF4	HA1E	trt_sh		96 h	3	174	0.56	0.315645	0	0	1	1	0	-666	-666	-0.3693	15.6536	-1.4426
KDC001_A375_96H:TRCN0000083763:-666	TRCN0000083763	FGG	A375	trt_sh		96 h	2	172	0.48	0.290546	1	0	1	1	0	-666	-666	-0.3692	15.6536	-1.4424
XPR025_BICR6.311_96H:C08	BRDN0001519352	STAP1	BICR6	trt_xpr	-666	96 h	2	56	0.1884	0.10386	1	0	1	1	0	-666	-666	-0.3692	15.6536	-1.4422
XPR028_U251MG.311_96H:E17	BRDN0001484660	GPRC5A	U251MG	trt_xpr	-666	96 h	3	162	0.51	0.147803	1	1	1	1	0	-666	-666	-0.3691	15.6536	-1.4421
SLC16A11.OE001_HEPG2_72H:FOSL1:-666	FOSL1	FOSL1	HEPG2	trt_oe		72 h	4	332	0.44	0.386479	1	0	1	1	0	-666	-666	-0.3691	15.6536	-1.442
XPR035_AGS.311_96H:M19	BRDN0001162198	HIPK2	AGS	trt_xpr	-666	96 h	3	74	0.2386	0.134369	1	0	1	1	0	-666	-666	-0.3691	15.6536	-1.4418
XPR029_U251MG.311_96H:E08	BRDN0001481185	CETP	U251MG	trt_xpr	-666	96 h	3	239	0.46	0.215475	0	0	1	1	0	-666	-666	-0.3691	15.6536	-1.4418
XPR015_A375.311_96H:C06	BRDN0001501368	CTSC	A375	trt_xpr	-666	96 h	3	78	0.1739	0.117775	1	0	1	1	0	-666	-666	-0.3691	15.6536	-1.4418
PAC025_U2OS_6H:BRD-K71817712-001-01-3:10.3087	BRD-K71817712	BRD-K71817712	U2OS	trt_cp	10 uM	6 h	3	129	0.39	0.226808	1	1	1	1	0	-666	-666	-0.369	15.6536	-1.4417
KDC001_HEPG2_96H:TRCN0000005203:-666	TRCN0000005203	WNT11	HEPG2	trt_sh		96 h	3	100	0.44	0.212108	0	0	1	1	0	-666	-666	-0.3691	15.6536	-1.4417
OEB004_A375_96H:BRDN0000407007:-666	BRDN0000407007	PIN1	A375	trt_oe		96 h	5	301	0.19	0.241819	1	0	1	1	0	-666	-666	-0.369	15.6536	-1.4416
KDC002_PC3_96H:J07	TRCN0000002373	PLK4	PC3	trt_sh		96 h	3	252	0.6431	0.407071	1	0	1	1	0	-666	-666	-0.369	15.6536	-1.4416
KDB005_ASC_96H:TRCN0000004819:-666	TRCN0000004819	HDAC2	ASC	trt_sh		96 h	3	426	0.65	0.532099	1	1	1	1	0	-666	-666	-0.369	15.6536	-1.4415
XPR016_YAPC.311_96H:L16	BRDN0001497093	FABP5	YAPC	trt_xpr	-666	96 h	3	93	0.2138	0.142583	1	0	1	1	0	-666	-666	-0.369	15.6536	-1.4415
CGS001_HA1E_96H:BIRC3:1.5	CGS001-330	BIRC3	HA1E	trt_sh.cgs	1.5 uL	96 h	3	48	0.159485	0.0884731	1	0	1	1	0	-666	-666	-0.3689	15.6536	-1.4412
KDC006_A375_96H:TRCN0000108232:-666	TRCN0000108232	ZNF684	A375	trt_sh		96 h	3	135	0.6	0.287788	1	0	1	1	0	-666	-666	-0.3689	15.6536	-1.4412
XPR030_A549.311_96H:M10	BRDN0001486302	PAM	A549	trt_xpr	-666	96 h	3	298	0.561	0.413445	1	1	1	1	0	-666	-666	-0.3689	15.6536	-1.4412
XPR013_PC3.311B_96H:B23	BRDN0001502286	CCDC77	PC3	trt_xpr	-666	96 h	3	160	0.183	0.17304	1	0	1	1	0	-666	-666	-0.3689	15.6536	-1.4412
KDC006_HT29_96H:TRCN0000009213:-666	TRCN0000009213	NPY1R	HT29	trt_sh		96 h	2	154	0.49	0.277772	1	0	1	1	0	-666	-666	-0.3689	15.6536	-1.4411
CGS001_HA1E_96H:BCAT2:1.5	CGS001-587	BCAT2	HA1E	trt_sh.cgs	1.5 uL	96 h	3	91	0.0973471	0.0951728	1	0	1	1	0	-666	-666	-0.3689	15.6536	-1.4411
XPR030_A375.311_96H:M06	BRDN0001484722	TNNI3	A375	trt_xpr	-666	96 h	3	193	0.3455	0.261118	1	0	1	1	0	-666	-666	-0.3689	15.6536	-1.4411
XPR028_U251MG.311_96H:B06	BRDN0001485712	KLK3	U251MG	trt_xpr	-666	96 h	3	115	0.45	0.12453	1	0	1	1	0	-666	-666	-0.3689	15.6536	-1.4411
KDB009_A375_96H:TRCN0000033685:-666	TRCN0000033685	PEX12	A375	trt_sh		96 h	2	103	0.57	0.245012	1	0	1	1	0	-666	-666	-0.3689	15.6536	-1.4411
CPC002_HCC515_24H:BRD-K51918615-303-01-1:10	BRD-K51918615	iodophenpropit	HCC515	trt_cp	10 uM	24 h	3	325	0.57	0.435221	1	1	1	1	0	Histamine receptor antagonist	HRH3|HRH4|GRIN2B	-0.3689	15.6536	-1.441
KDC006_A375_96H:TRCN0000229856:-666	TRCN0000229856	ZNF561	A375	trt_sh		96 h	3	137	0.51	0.267286	1	0	1	1	0	-666	-666	-0.3688	15.6536	-1.4409
DER001_A375_96H:TRCN0000365266:-666	TRCN0000365266	MPI	A375	trt_sh		96 h	2	95	0.1	0.0985581	0	0	1	1	0	-666	-666	-0.3689	15.6536	-1.4409
XPR015_U251MG.311_96H:K08	BRDN0001498830	CUL2	U251MG	trt_xpr	-666	96 h	3	174	0.5246	0.305497	1	0	1	1	0	-666	-666	-0.3688	15.6536	-1.4408
KDC002_A375_96H:TRCN0000003112:-666	TRCN0000003112	PRKAG1	A375	trt_sh		96 h	2	51	0.3	0.125077	1	0	1	1	0	-666	-666	-0.3688	15.6536	-1.4407
CPC006_HCC515_6H:O10	BRD-K92991072	PAC-1	HCC515	trt_cp	10 uM	6 h	3	337	0.5808	0.447362	1	1	1	1	0	Caspase activator	CASP3	-0.3688	15.6536	-1.4407
ERGK014_VCAP_120H:TRCN0000007059:-666	TRCN0000007059	TLK1	VCAP	trt_sh		120 h	3	51	0.18	0.096884	1	0	1	1	0	-666	-666	-0.3688	15.6536	-1.4406
XPR009_U251MG.311_96H:N13	BRDN0001483491	ACACB	U251MG	trt_xpr	-666	96 h	3	306	0.4373	0.369877	0	0	1	1	0	-666	-666	-0.3687	15.6536	-1.4405
XPR032_U251MG.311_96H:B06	BRDN0001483832	GUSB	U251MG	trt_xpr	-666	96 h	3	204	0.5477	0.338001	1	1	1	1	0	-666	-666	-0.3688	15.6536	-1.4405
ERGK004_VCAP_120H:TRCN0000082580:-666	TRCN0000082580	CERKL	VCAP	trt_sh		120 h	3	136	0.39	0.23288	1	0	1	1	0	-666	-666	-0.3688	15.6536	-1.4405
XPR014_U251MG.311_96H:H14	BRDN0001498861	CLCF1	U251MG	trt_xpr	-666	96 h	3	182	0.374	0.263803	1	0	1	1	0	-666	-666	-0.3687	15.6536	-1.4403
XPR017_U251MG.311_96H:J16	BRDN0001497780	IFNA1	U251MG	trt_xpr	-666	96 h	3	238	0.4665	0.336927	1	0	1	1	0	-666	-666	-0.3687	15.6536	-1.4403
OEB004_A549_96H:BRDN0000407048:-666	BRDN0000407048	DCTN6	A549	trt_oe		96 h	5	124	0.06	0.0872202	1	0	1	1	0	-666	-666	-0.3687	15.6536	-1.4402
KDB007_A375_96H:TRCN0000045983:-666	TRCN0000045983	PPOX	A375	trt_sh		96 h	3	241	0.7	0.415325	1	0	1	1	0	-666	-666	-0.3687	15.6536	-1.4402
XPR034_U251MG.311_96H:E18	BRDN0001147911	STK19	U251MG	trt_xpr	-666	96 h	3	116	0.3787	0.211925	1	0	1	1	0	-666	-666	-0.3687	15.6536	-1.4402
KDC008_A549_96H:TRCN0000017127:-666	TRCN0000017127	SNAPC4	A549	trt_sh		96 h	2	46	0.3	0.118787	0	0	1	1	0	-666	-666	-0.3686	15.6536	-1.4401
KDA010_HEPG2_96H:TRCN0000197197:-666	TRCN0000197197	EIF2AK3	HEPG2	trt_sh		96 h	3	227	0.52	0.347412	0	0	1	1	0	-666	-666	-0.3686	15.6536	-1.44
TA.OE012_SALE_96H:BRDN0000553138:-666	BRDN0000553138	NR4A2	SALE	trt_oe		96 h	3	323	0.58	0.437669	1	1	1	1	0	-666	-666	-0.3686	15.6536	-1.44
REP.A007_HA1E_24H:F13	BRD-K40718343	AEE-788	HA1E	trt_cp	10 uM	24 h	3	393	0.5804	0.482937	1	1	1	1	0	EGFR inhibitor|VEGFR inhibitor	EGFR|ERBB2|KDR|ERBB4|FLT1|FGFR2|FGFR3	-0.3685	15.6536	-1.4398
XPR012_U251MG.311_96H:P18	BRDN0001481187	OXCT1	U251MG	trt_xpr	-666	96 h	3	182	0.3254	0.246091	1	0	1	1	0	-666	-666	-0.3686	15.6536	-1.4398
XPR035_U251MG.311_96H:D07	BRDN0001147669	LAMTOR3	U251MG	trt_xpr	-666	96 h	3	153	0.3727	0.241482	1	0	1	1	0	-666	-666	-0.3685	15.6536	-1.4397
KDB005_HA1E_96H:TRCN0000035340:-666	TRCN0000035340	COQ3	HA1E	trt_sh		96 h	3	85	0.4	0.186453	0	0	1	1	0	-666	-666	-0.3685	15.6536	-1.4397
KDD003_HEPG2_96H:TRCN0000073112:-666	TRCN0000073112	PCGF6	HEPG2	trt_sh		96 h	2	87	0.11	0.0989206	0	0	1	1	0	-666	-666	-0.3685	15.6536	-1.4396
KDB010_PC3_144H:TRCN0000055428:-666	TRCN0000055428	MAPK13	PC3	trt_sh		144 h	3	163	0.5	0.288675	1	0	1	1	0	-666	-666	-0.3685	15.6536	-1.4396
DOS021_VCAP_24H:BRD-K70751829-001-01-5:5	BRD-K70751829	BRD-K70751829	VCAP	trt_cp	4 uM	24 h	2	90	0.1	0.0959294	1	0	1	1	0	-666	-666	-0.3685	15.6536	-1.4396
XPR036_A375.311_96H:M07	BRDN0001488788	CDK9	A375	trt_xpr	-666	96 h	3	194	0.43	0.16736	1	1	1	1	0	-666	-666	-0.3685	15.6536	-1.4395
PBIOA017_MCF7_24H:C08	BRD-K75327442	BRD-K75327442	MCF7	trt_cp	3.33 uM	24 h	3	150	0.07	0.103616	1	0	1	1	0	-666	-666	-0.3685	15.6536	-1.4394
PBIOA018_HA1E_24H:F19	BRD-K51966657	RVE-VIII-11	HA1E	trt_cp	10 uM	24 h	3	187	0.41	0.279991	1	1	1	1	0	-666	-666	-0.3684	15.6536	-1.4393
XPR025_BICR6.311_96H:G09	BRDN0001518815	SPP1	BICR6	trt_xpr	-666	96 h	2	62	0.1418	0.0948126	1	0	1	1	0	-666	-666	-0.3684	15.6536	-1.439
XPR034_U251MG.311_96H:O06	BRDN0001147423	FYN	U251MG	trt_xpr	-666	96 h	3	103	0.2859	0.173521	1	0	1	1	0	-666	-666	-0.3683	15.6536	-1.4389
CPC006_A375_6H:J23	BRD-K87947369	tozasertib	A375	trt_cp	10 uM	6 h	5	382	0.5272	0.453785	1	1	1	1	0	-666	-666	-0.3683	15.6536	-1.4389
XPR028_U251MG.311_96H:K11	BRDN0001486112	MTNR1A	U251MG	trt_xpr	-666	96 h	3	233	0.44	0.177257	1	0	1	1	0	-666	-666	-0.3683	15.6536	-1.4389
XPR033_U251MG.311_96H:N12	BRDN0001479967	GBA	U251MG	trt_xpr	-666	96 h	2	88	0.248	0.149394	0	0	1	1	0	-666	-666	-0.3683	15.6536	-1.4388
KDC001_HEPG2_96H:TRCN0000007186:-666	TRCN0000007186	RPS27A	HEPG2	trt_sh		96 h	3	85	0.49	0.206366	0	0	1	1	0	-666	-666	-0.3683	15.6536	-1.4387
OEB005_A375_96H:BRDN0000409023:-666	BRDN0000409023	APEH	A375	trt_oe		96 h	5	206	0.3	0.251377	1	0	1	1	0	-666	-666	-0.3682	15.6536	-1.4386
KDA009_HEPG2_96H:TRCN0000290486:-666	TRCN0000290486	DICER1	HEPG2	trt_sh		96 h	3	156	0.49	0.27957	0	0	1	1	0	-666	-666	-0.3682	15.6536	-1.4386
XPR035_U251MG.311_96H:I22	BRDN0001145815	FER	U251MG	trt_xpr	-666	96 h	3	183	0.4125	0.277821	1	0	1	1	0	-666	-666	-0.3683	15.6536	-1.4386
XPR035_U251MG.311_96H:M06	BRDN0001145940	PDXK	U251MG	trt_xpr	-666	96 h	3	183	0.5164	0.310849	1	1	1	1	0	-666	-666	-0.3682	15.6536	-1.4385
XPR027_AGS.311_96H:E18	BRDN0001146391	WNK1	AGS	trt_xpr	-666	96 h	3	49	0.0552	0.0526047	1	0	1	1	0	-666	-666	-0.3682	15.6536	-1.4385
KDB008_A375_96H:TRCN0000043250:-666	TRCN0000043250	SLC11A2	A375	trt_sh		96 h	3	275	0.69	0.440475	1	0	1	1	0	-666	-666	-0.3682	15.6536	-1.4384
XPR026_A375.311_96H:G13	BRDN0001498904	TMPRSS9	A375	trt_xpr	-666	96 h	3	76	0.4075	0.177962	1	0	1	1	0	-666	-666	-0.3682	15.6536	-1.4384
XPR033_U251MG.311_96H:G18	BRDN0001479616	TGM2	U251MG	trt_xpr	-666	96 h	2	48	0.1716	0.0917613	0	0	1	1	0	-666	-666	-0.3681	15.6536	-1.4382
KDB001_HA1E_96H:TRCN0000162019:-666	TRCN0000162019	TP53TG1	HA1E	trt_sh		96 h	3	145	0.56	0.288143	1	0	1	1	0	-666	-666	-0.3681	15.6536	-1.4381
XPR031_U251MG.311_96H:O09	BRDN0001518791	PARPBP	U251MG	trt_xpr	-666	96 h	3	114	0.3356	0.197789	1	0	1	1	0	-666	-666	-0.3681	15.6536	-1.4381
XPR023_A375.311_96H:G21	BRDN0001586965	RHAG	A375	trt_xpr	-666	96 h	2	74	0.4596	0.186483	1	1	1	1	0	-666	-666	-0.3681	15.6536	-1.438
KDB006_ASC_96H:TRCN0000063847:-666	TRCN0000063847	WFS1	ASC	trt_sh		96 h	3	133	0.32	0.208608	1	0	1	1	0	-666	-666	-0.3681	15.6536	-1.4379
XPR031_U251MG.311_96H:O15	BRDN0001500135	PRKN	U251MG	trt_xpr	-666	96 h	3	156	0.3782	0.24561	1	0	1	1	0	-666	-666	-0.3681	15.6536	-1.4379
KDA002_PC3_144H:TRCN0000022064:-666	TRCN0000022064	MED7	PC3	trt_sh		144 h	3	61	0.33	0.143467	1	0	1	1	0	-666	-666	-0.3681	15.6536	-1.4379
KDC010_A375_96H:TRCN0000057334:-666	TRCN0000057334	HLA-DPA1	A375	trt_sh		96 h	3	141	0.42	0.246073	1	0	1	1	0	-666	-666	-0.368	15.6536	-1.4378
CPC001_HA1E_6H:BRD-A63346720-300-01-1:10	BRD-A63346720	rimcazole	HA1E	trt_cp	10 uM	6 h	3	162	0.36	0.244196	1	1	1	1	0	-666	-666	-0.368	15.6536	-1.4377
KDD009_PC3_96H:TRCN0000039771:-666	TRCN0000039771	RPTOR	PC3	trt_sh		96 h	3	182	0.53	0.314054	1	0	1	1	0	-666	-666	-0.368	15.6536	-1.4377
KDB010_ASC_96H:M24	TRCN0000230092	ERBB3	ASC	trt_sh		96 h	2	177	0.4867	0.296789	1	0	1	1	0	-666	-666	-0.368	15.6536	-1.4377
XPR020_U251MG.311_96H:L22	BRDN0001499045	MUS81	U251MG	trt_xpr	-666	96 h	3	198	0.4938	0.316185	1	1	1	1	0	-666	-666	-0.368	15.6536	-1.4377
KDA001_MCF7_96H:TRCN0000040058:-666	TRCN0000040058	MYB	MCF7	trt_sh		96 h	3	139	0.37	0.229318	1	0	1	1	0	-666	-666	-0.368	15.6536	-1.4376
CGS001_PC3_144H:MED1:2	CGS001-5469	MED1	PC3	trt_sh.cgs	2 uL	144 h	3	34	0.254236	0.0940131	1	1	1	1	0	-666	-666	-0.368	15.6536	-1.4376
XPR012_MCF7.311_96H:P20	BRDN0001498424	BTNL8	MCF7	trt_xpr	-666	96 h	3	155	0.2666	0.205561	1	0	1	1	0	-666	-666	-0.368	15.6536	-1.4376
CGS001_HA1E_96H:STK25:1.5	CGS001-10494	STK25	HA1E	trt_sh.cgs	1.5 uL	96 h	5	55	0.0771813	0.0658822	1	0	1	1	0	-666	-666	-0.368	15.6536	-1.4375
XPR032_U251MG.311_96H:P02	BRDN0001480996	SGPL1	U251MG	trt_xpr	-666	96 h	3	141	0.4064	0.242063	1	0	1	1	0	-666	-666	-0.368	15.6536	-1.4375
XPR028_A549.311_96H:I06	BRDN0001480041	COX8A	A549	trt_xpr	-666	96 h	3	130	0.43	0.138831	1	0	1	1	0	-666	-666	-0.3679	15.6536	-1.4374
KDA007_MCF7_144H:TRCN0000356324:-666	TRCN0000356324	BCL9	MCF7	trt_sh		144 h	3	153	0.37	0.24059	1	0	1	1	0	-666	-666	-0.3679	15.6536	-1.4373
KDB006_A375_96H:TRCN0000057787:-666	TRCN0000057787	ITGAE	A375	trt_sh		96 h	3	144	0.61	0.299693	1	0	1	1	0	-666	-666	-0.3679	15.6536	-1.4372
XPR035_A375.311_96H:M09	BRDN0001144965	ACVR1B	A375	trt_xpr	-666	96 h	3	129	0.3564	0.216818	1	1	1	1	0	-666	-666	-0.3679	15.6536	-1.4371
XPR011_U251MG.311_96H:F10	BRDN0001504567	AQP2	U251MG	trt_xpr	-666	96 h	3	320	0.5144	0.410248	1	0	1	1	0	-666	-666	-0.3679	15.6536	-1.4371
DER001_HT29_96H:D04	TRCN0000255440	LMNB2	HT29	trt_sh		96 h	3	70	0.1818	0.114071	0	0	1	1	0	-666	-666	-0.3679	15.6536	-1.4371
XPR029_U251MG.311_96H:K21	BRDN0001479760	UGT1A9	U251MG	trt_xpr	-666	96 h	3	146	0.21	0.168412	1	0	1	1	0	-666	-666	-0.3678	15.6536	-1.437
TAK001_HEKTE_96H:TRCN0000199801:-666	TRCN0000199801	ULK1	HEKTE	trt_sh		96 h	3	75	0.44	0.183691	1	0	1	1	0	-666	-666	-0.3678	15.6536	-1.4369
XPR026_A375.311_96H:L10	BRDN0000583474	TUFM	A375	trt_xpr	-666	96 h	3	260	0.4519	0.34659	1	1	1	1	0	-666	-666	-0.3678	15.6536	-1.4369
ASG003_U2OS_24H:J07	BRD-A35869383	ibrutinib	U2OS	trt_cp	10 uM	24 h	5	427	0.5033	0.468768	1	1	1	1	0	BTK inhibitor	BTK|BLK|BMX	-0.3678	15.6536	-1.4369
XPR011_U251MG.311_96H:N03	BRDN0001502746	AFF3	U251MG	trt_xpr	-666	96 h	3	353	0.5818	0.458256	1	0	1	1	0	-666	-666	-0.3678	15.6536	-1.4369
KDB006_HA1E_96H:TRCN0000021653:-666	TRCN0000021653	MYCBP	HA1E	trt_sh		96 h	3	88	0.46	0.203447	0	0	1	1	0	-666	-666	-0.3678	15.6536	-1.4367
CPC006_AGS_6H:BRD-A12230535-001-02-6:44.4	BRD-A12230535	nutlin-3	AGS	trt_cp	40 uM	6 h	2	74	0.22	0.12902	1	0	1	1	0	MDM inhibitor	MDM2|TP53	-0.3677	15.6536	-1.4366
XPR027_U251MG.311_96H:E07	BRDN0001498314	UTP11	U251MG	trt_xpr	-666	96 h	3	147	0.3692	0.235573	1	1	1	1	0	-666	-666	-0.3677	15.6536	-1.4365
KDC009_HT29_96H:TRCN0000057110:-666	TRCN0000057110	CD59	HT29	trt_sh		96 h	2	149	0.18	0.1656	0	0	1	1	0	-666	-666	-0.3677	15.6536	-1.4365
KDB005_MCF7_144H:TRCN0000061940:-666	TRCN0000061940	ARFIP2	MCF7	trt_sh		144 h	3	190	0.48	0.305371	1	0	1	1	0	-666	-666	-0.3677	15.6536	-1.4364
KDB005_HEPG2_96H:TRCN0000116044:-666	TRCN0000116044	NIT1	HEPG2	trt_sh		96 h	4	233	0.5	0.345139	0	0	1	1	0	-666	-666	-0.3676	15.6536	-1.4362
KDC005_HA1E_96H:TRCN0000000936:-666	TRCN0000000936	MYLK	HA1E	trt_sh		96 h	3	145	0.31	0.214386	1	0	1	1	0	-666	-666	-0.3676	15.6536	-1.4361
XPR034_U251MG.311_96H:I08	BRDN0001145424	TRPM7	U251MG	trt_xpr	-666	96 h	3	119	0.3619	0.209852	1	0	1	1	0	-666	-666	-0.3676	15.6536	-1.436
XPR009_PC3.311B_96H:O15	BRDN0001146075	IP6K2	PC3	trt_xpr	-666	96 h	3	65	0.1922	0.113013	1	0	1	1	0	-666	-666	-0.3676	15.6536	-1.436
KDD002_HEPG2_96H:TRCN0000052279:-666	TRCN0000052279	SERPINB2	HEPG2	trt_sh		96 h	2	130	0.4	0.230586	0	0	1	1	0	-666	-666	-0.3676	15.6536	-1.436
XPR017_BICR6.311_96H:P12	BRDN0001500941	IFIT1	BICR6	trt_xpr	-666	96 h	3	123	0.1807	0.150755	1	0	1	1	0	-666	-666	-0.3676	15.6536	-1.436
KDC001_HA1E_96H:TRCN0000004761:-666	TRCN0000004761	GPR119	HA1E	trt_sh		96 h	3	149	0.4	0.246862	0	0	1	1	0	-666	-666	-0.3675	15.6536	-1.4358
KDD004_MCF7_96H:TRCN0000019771:-666	TRCN0000019771	ZNF296	MCF7	trt_sh		96 h	3	64	0.4	0.16179	1	0	1	1	0	-666	-666	-0.3675	15.6536	-1.4358
DOS033_PC3_24H:BRD-K66536842-001-01-9:4.94	BRD-K66536842	BRD-K66536842	PC3	trt_cp	4 uM	24 h	3	123	0.04	0.0709273	0	0	1	1	0	-666	-666	-0.3675	15.6536	-1.4355
KDC002_MCF7_96H:TRCN0000002372:-666	TRCN0000002372	PLK4	MCF7	trt_sh		96 h	3	182	0.48	0.298873	1	0	1	1	0	-666	-666	-0.3675	15.6536	-1.4355
KDB007_A375_96H:TRCN0000019703:-666	TRCN0000019703	NCOA3	A375	trt_sh		96 h	3	311	0.7	0.471802	1	0	1	1	0	-666	-666	-0.3675	15.6536	-1.4355
KDD001_HEPG2_96H:TRCN0000003165:-666	TRCN0000003165	SYK	HEPG2	trt_sh		96 h	2	70	0.23	0.128305	0	0	1	1	0	-666	-666	-0.3675	15.6536	-1.4355
XPR034_AGS.311_96H:I15	BRDN0001146610	RIPK4	AGS	trt_xpr	-666	96 h	3	150	0.4391	0.259506	1	1	1	1	0	-666	-666	-0.3674	15.6536	-1.4354
KDC007_PC3_96H:M02	TRCN0000014419	GPR150	PC3	trt_sh		96 h	3	124	0.5414	0.262	1	0	1	1	0	-666	-666	-0.3674	15.6536	-1.4353
XPR008_U251MG.311_96H:P17	BRDN0001483664	GABRQ	U251MG	trt_xpr	-666	96 h	3	260	0.43	0.338099	1	0	1	1	0	-666	-666	-0.3674	15.6536	-1.4352
KDD001_A549_96H:TRCN0000022368:-666	TRCN0000022368	MGMT	A549	trt_sh		96 h	3	99	0.27	0.165322	0	0	1	1	0	-666	-666	-0.3674	15.6536	-1.4351
XPR016_A375.311_96H:O15	BRDN0001500960	DUOX1	A375	trt_xpr	-666	96 h	3	180	0.5081	0.305809	1	1	1	1	0	-666	-666	-0.3674	15.6536	-1.4351
OEB001_A375_96H:BRDN0000399163:-666	BRDN0000399163	ALDH1A1	A375	trt_oe		96 h	3	83	0.27	0.151374	1	1	1	1	0	-666	-666	-0.3673	15.6536	-1.435
KDA002_HEPG2_96H:TRCN0000008084:-666	TRCN0000008084	ADRB2	HEPG2	trt_sh		96 h	3	98	0.3	0.173382	1	0	1	1	0	-666	-666	-0.3673	15.6536	-1.4349
KDB005_HA1E_96H:TRCN0000003664:-666	TRCN0000003664	CTSD	HA1E	trt_sh		96 h	3	97	0.43	0.206515	0	0	1	1	0	-666	-666	-0.3673	15.6536	-1.4349
OEB003_VCAP_96H:BRDN0000403941:-666	BRDN0000403941	LIPH	VCAP	trt_oe		96 h	3	178	0.09	0.127986	0	0	1	1	0	-666	-666	-0.3673	15.6536	-1.4348
XPR035_U251MG.311_96H:G22	BRDN0001148657	RIOK2	U251MG	trt_xpr	-666	96 h	3	173	0.4293	0.275572	1	0	1	1	0	-666	-666	-0.3673	15.6536	-1.4347
LJP005_HT29_24H:C23	BRD-K21680192	mitoxantrone	HT29	trt_cp	0.12 uM	24 h	3	192	0.52	0.319509	1	1	1	1	0	Topoisomerase inhibitor	TOP2A|PIM1	-0.3673	15.6536	-1.4347
XPR027_A549.311_96H:E06	BRDN0001585149	VSIR	A549	trt_xpr	-666	96 h	3	145	0.3942	0.241768	0	0	1	1	0	-666	-666	-0.3673	15.6536	-1.4347
KDA004_HT29_96H:TRCN0000005630:-666	TRCN0000005630	GPRC5A	HT29	trt_sh		96 h	3	106	0.27	0.171067	1	0	1	1	0	-666	-666	-0.3673	15.6536	-1.4347
XPR035_A549.311_96H:G10	BRDN0001147145	SH3BP5L	A549	trt_xpr	-666	96 h	2	139	0.4	0.165995	0	0	1	1	0	-666	-666	-0.3673	15.6536	-1.4347
XPR016_YAPC.311_96H:J21	BRDN0001054963	ERG	YAPC	trt_xpr	-666	96 h	3	84	0.1015	0.0933822	1	0	1	1	0	-666	-666	-0.3672	15.6536	-1.4346
KDA010_PC3_96H:TRCN0000005920:-666	TRCN0000005920	IRF3	PC3	trt_sh		96 h	3	159	0.43	0.264401	1	0	1	1	0	-666	-666	-0.3672	15.6536	-1.4346
KDD001_HEPG2_96H:TRCN0000008229:-666	TRCN0000008229	CCRL2	HEPG2	trt_sh		96 h	2	179	0.47	0.293296	0	0	1	1	0	-666	-666	-0.3672	15.6536	-1.4346
KDB003_PC3_144H:TRCN0000123146:-666	TRCN0000123146	SORBS3	PC3	trt_sh		144 h	3	188	0.42	0.284141	1	0	1	1	0	-666	-666	-0.3672	15.6536	-1.4346
KDC005_PC3_96H:TRCN0000065128:-666	TRCN0000065128	TMED7	PC3	trt_sh		96 h	3	45	0.35	0.126903	1	0	1	1	0	-666	-666	-0.3672	15.6536	-1.4345
LUNG001_A549_24H:BRD-K29733039:10	BRD-K29733039	deforolimus	A549	trt_cp	10 uM	24 h	2	141	0.4291	0.248725	1	1	1	1	0	-666	-666	-0.3672	15.6536	-1.4345
CYT001_MCF7_2H:WNT1:100	WNT1	WNT1	MCF7	trt_lig	100 ng/ml	2 h	3	129	0.19	0.158308	1	0	1	1	0	-666	-666	-0.3672	15.6536	-1.4345
KDC009_HCC515_96H:TRCN0000019901:-666	TRCN0000019901	MLLT6	HCC515	trt_sh		96 h	3	347	0.4	0.376726	0	0	1	1	0	-666	-666	-0.3671	15.6536	-1.4343
XPR008_A549.311_96H:P23	BRDN0001484798	EIF2S1	A549	trt_xpr	-666	96 h	3	383	0.5306	0.455861	1	0	1	1	0	-666	-666	-0.3671	15.6536	-1.4343
XPR011_U251MG.311_96H:H17	BRDN0001583701	ADGRG5	U251MG	trt_xpr	-666	96 h	3	178	0.4901	0.298649	1	1	1	1	0	-666	-666	-0.3671	15.6536	-1.4341
KDB003_PC3_144H:TRCN0000323002:-666	TRCN0000323002	INSIG1	PC3	trt_sh		144 h	3	179	0.26	0.218144	1	0	1	1	0	-666	-666	-0.3671	15.6536	-1.434
CGS001_PC3_144H:ADCK3:2	CGS001-56997	ADCK3	PC3	trt_sh.cgs	2 uL	144 h	3	90	0.093565	0.0927916	1	0	1	1	0	-666	-666	-0.3671	15.6536	-1.4339
KDD010_A375_96H:TRCN0000040173:-666	TRCN0000040173	SGK1	A375	trt_sh		96 h	2	52	0.24	0.112963	0	0	1	1	0	-666	-666	-0.367	15.6536	-1.4338
CPC016_NEU_24H:BRD-K45401373-001-04-3:10	BRD-K45401373	betulinic-acid	NEU	trt_cp	10 uM	24 h	2	83	0.28	0.154152	0	0	1	1	0	Apoptosis stimulant|Caspase activator|Diacylglycerol O acyltransferase inhibitor|HIV inhibitor|NFKB activator|SARS coronavirus 3C-like protease inhibitor|Topoisomerase inhibitor	GPBAR1|CASP3|CASP8|TOP1	-0.367	15.6536	-1.4337
XPR013_U251MG.311_96H:J09	BRDN0001502489	CCL20	U251MG	trt_xpr	-666	96 h	3	216	0.488	0.328289	1	1	1	1	0	-666	-666	-0.367	15.6536	-1.4337
DER001_HA1E_96H:O20	TRCN0000147889	ZBTB41	HA1E	trt_sh		96 h	3	195	0.4207	0.289624	0	0	1	1	0	-666	-666	-0.367	15.6536	-1.4336
KDD001_A549_96H:TRCN0000022044:-666	TRCN0000022044	AKAP17A	A549	trt_sh		96 h	3	204	0.34	0.266309	0	0	1	1	0	-666	-666	-0.367	15.6536	-1.4336
XPR009_U251MG.311_96H:P21	BRDN0001484228	GPR119	U251MG	trt_xpr	-666	96 h	3	261	0.5073	0.367961	1	1	1	1	0	-666	-666	-0.3669	15.6536	-1.4335
XPR012_U251MG.311_96H:G16	BRDN0001494699	ATP13A3	U251MG	trt_xpr	-666	96 h	3	115	0.3611	0.206066	1	0	1	1	0	-666	-666	-0.3669	15.6536	-1.4334
XPR012_A549.311_96H:J22	BRDN0001485210	PRKCE	A549	trt_xpr	-666	96 h	3	106	0.3558	0.196381	1	0	1	1	0	-666	-666	-0.3669	15.6536	-1.4334
KDA007_MCF7_144H:TRCN0000004986:-666	TRCN0000004986	NAA25	MCF7	trt_sh		144 h	3	166	0.33	0.236669	1	0	1	1	0	-666	-666	-0.3669	15.6536	-1.4334
XPR012_A375.311_96H:H06	BRDN0001498410	C1ORF141	A375	trt_xpr	-666	96 h	3	245	0.5427	0.36873	1	0	1	1	0	-666	-666	-0.3669	15.6536	-1.4334
XPR035_U251MG.311_96H:H18	BRDN0001147865	PRKAB2	U251MG	trt_xpr	-666	96 h	3	144	0.4796	0.265749	1	1	1	1	0	-666	-666	-0.3669	15.6536	-1.4333
KDA003_MCF7_144H:TRCN0000010145:-666	TRCN0000010145	PDXK	MCF7	trt_sh		144 h	3	137	0.43	0.245429	1	0	1	1	0	-666	-666	-0.3669	15.6536	-1.4333
XPR037_U251MG.311_96H:F15	BRDN0001585916	GCSAML	U251MG	trt_xpr	-666	96 h	3	217	0.4633	0.320622	1	1	1	1	0	-666	-666	-0.3669	15.6536	-1.4332
XPR036_A375.311_96H:E20	BRDN0001148338	PIP4K2C	A375	trt_xpr	-666	96 h	3	149	0.35	0.146671	0	0	1	1	0	-666	-666	-0.3669	15.6536	-1.4332
XPR029_BICR6.311_96H:M07	BRDN0001481519	ATP6V1A	BICR6	trt_xpr	-666	96 h	3	110	0.31	0.0106054	1	1	1	1	0	-666	-666	-0.3668	15.6536	-1.4331
XPR016_A549.311_96H:H10	BRDN0001581545	RIPOR2	A549	trt_xpr	-666	96 h	3	95	0.4447	0.207849	1	0	1	1	0	-666	-666	-0.3668	15.6536	-1.4331
XPR030_A549.311_96H:K09	BRDN0001488607	PTGR1	A549	trt_xpr	-666	96 h	3	123	0.429	0.232287	1	1	1	1	0	-666	-666	-0.3669	15.6536	-1.4331
CPC016_ASC_24H:BRD-K95851186-001-02-9:10	BRD-K95851186	CGP-13501	ASC	trt_cp	10 uM	24 h	3	70	0.1	0.0846018	1	0	1	1	0	GABA receptor antagonist	GABBR1	-0.3668	15.6536	-1.4328
XPR018_AGS.311_96H:O12	BRDN0001503089	IL4R	AGS	trt_xpr	-666	96 h	3	104	0.1082	0.107258	1	0	1	1	0	-666	-666	-0.3667	15.6536	-1.4327
XPR023_A375.311_96H:A05	BRDN0001582633	RHD	A375	trt_xpr	-666	96 h	2	88	0.3494	0.177302	1	1	1	1	0	-666	-666	-0.3668	15.6536	-1.4327
KDB002_SKL_96H:D01	TRCN0000143493	UTP18	SKL	trt_sh		96 h	2	119	0.4153	0.224794	0	0	1	1	0	-666	-666	-0.3667	15.6536	-1.4326
PAC026_U2OS_6H:BRD-K97540907-001-01-6:10.0289	BRD-K97540907	BRD-K97540907	U2OS	trt_cp	10 uM	6 h	3	47	0.16	0.0876879	1	0	1	1	0	-666	-666	-0.3667	15.6536	-1.4326
XPR034_U251MG.311_96H:A19	BRDN0001148530	CAMK1G	U251MG	trt_xpr	-666	96 h	3	133	0.2827	0.196068	1	0	1	1	0	-666	-666	-0.3666	15.6536	-1.4323
XPR032_U251MG.311_96H:N08	BRDN0001487702	CYB5R1	U251MG	trt_xpr	-666	96 h	3	196	0.5718	0.338529	1	1	1	1	0	-666	-666	-0.3666	15.6536	-1.4322
XPR032_A375.311_96H:D24	BRDN0001488128	FOLR3	A375	trt_xpr	-666	96 h	3	112	0.38	0.256431	1	0	1	1	0	-666	-666	-0.3666	15.6536	-1.4322
KDD007_MCF7_96H:TRCN0000017696:-666	TRCN0000017696	MLXIP	MCF7	trt_sh		96 h	3	103	0.32	0.183579	1	0	1	1	0	-666	-666	-0.3666	15.6536	-1.432
REP.A013_THP1_24H:K04	BRD-K41783120	STA-5326	THP1	trt_cp	0.37 uM	24 h	3	197	0.3345	0.259574	1	1	1	1	0	Interleukin inhibitor	IL12A|IL12B|IL12RB1|IL12RB2|IL23A	-0.3666	15.6536	-1.432
DOSVAL002_HCC515_24H:BRD-K77983109:20	BRD-K77983109	BRD-K77983109	HCC515	trt_cp	20 uM	24 h	3	49	0.19	0.0975676	1	0	1	1	0	-666	-666	-0.3665	15.6536	-1.4319
XPR026_A549.311_96H:L14	BRDN0001145127	UCK2	A549	trt_xpr	-666	96 h	3	170	0.4462	0.278493	1	1	1	1	0	-666	-666	-0.3665	15.6536	-1.4319
XPR017_BICR6.311_96H:L14	BRDN0001498531	ICOSLG	BICR6	trt_xpr	-666	96 h	3	190	0.3897	0.275162	1	1	1	1	0	-666	-666	-0.3665	15.6536	-1.4318
KDA005_PC3_144H:TRCN0000038932:-666	TRCN0000038932	NCF2	PC3	trt_sh		144 h	3	70	0.32	0.15134	1	0	1	1	0	-666	-666	-0.3665	15.6536	-1.4317
KDC004_A375_96H:TRCN0000053514:-666	TRCN0000053514	S100A1	A375	trt_sh		96 h	3	142	0.5	0.269439	1	0	1	1	0	-666	-666	-0.3665	15.6536	-1.4316
KDB002_SKL_96H:TRCN0000160321:-666	TRCN0000160321	IFIT5	SKL	trt_sh		96 h	3	127	0.58	0.274439	0	0	1	1	0	-666	-666	-0.3664	15.6536	-1.4315
XPR025_BICR6.311_96H:D13	BRDN0001146784	TEK	BICR6	trt_xpr	-666	96 h	2	79	0.0484	0.0625439	1	0	1	1	0	-666	-666	-0.3664	15.6536	-1.4315
XPR024_A375.311_96H:O16	BRDN0001501560	SLC22A18AS	A375	trt_xpr	-666	96 h	3	131	0.2942	0.198518	1	0	1	1	0	-666	-666	-0.3664	15.6536	-1.4314
CPC012_HCC515_6H:BRD-K58499478-001-01-1:10	BRD-K58499478	SPB02137	HCC515	trt_cp	10 uM	6 h	3	116	0.2	0.154019	1	1	1	1	0	-666	-666	-0.3664	15.6536	-1.4314
KDB008_SKL_96H:TRCN0000083417:-666	TRCN0000083417	GNAS	SKL	trt_sh		96 h	4	377	0.6	0.480924	0	0	1	1	0	-666	-666	-0.3664	15.6536	-1.4314
XPR029_U251MG.311_96H:C13	BRDN0001484422	BBOX1	U251MG	trt_xpr	-666	96 h	3	143	0.38	0.166673	0	0	1	1	0	-666	-666	-0.3664	15.6536	-1.4314
KDB002_HA1E_96H:TRCN0000062136:-666	TRCN0000062136	MICALL1	HA1E	trt_sh		96 h	3	91	0.42	0.197686	1	0	1	1	0	-666	-666	-0.3664	15.6536	-1.4314
DER001_HT29_96H:TRCN0000052586:-666	TRCN0000052586	ADPGK	HT29	trt_sh		96 h	3	203	0.39	0.284519	0	0	1	1	0	-666	-666	-0.3664	15.6536	-1.4314
KDA003_HA1E_96H:TRCN0000045875:-666	TRCN0000045875	ASNS	HA1E	trt_sh		96 h	3	95	0.47	0.213669	1	0	1	1	0	-666	-666	-0.3664	15.6536	-1.4312
PAC049_U2OS_6H:BRD-K88200581-001-01-1:10.0552	BRD-K88200581	BRD-K88200581	U2OS	trt_cp	10 uM	6 h	3	170	0.32	0.235847	1	0	1	1	0	-666	-666	-0.3663	15.6536	-1.4311
KDB008_SKL_96H:TRCN0000010045:-666	TRCN0000010045	RBKS	SKL	trt_sh		96 h	4	213	0.58	0.355414	0	0	1	1	0	-666	-666	-0.3663	15.6536	-1.4311
CPC015_ASC_24H:BRD-A34751532-001-04-4:10	BRD-A34751532	homosalate	ASC	trt_cp	10 uM	24 h	4	177	0.24	0.208412	0	0	1	1	0	HSP inducer	-666	-0.3663	15.6536	-1.4309
CPC006_HT29_24H:BRD-A71390734-001-01-7:0.08	BRD-A71390734	idarubicin	HT29	trt_cp	0.08 uM	24 h	4	336	0.47	0.401836	1	1	1	1	0	Topoisomerase inhibitor	TOP2A	-0.3663	15.6536	-1.4309
XPR030_A375.311_96H:I04	BRDN0001482511	FGB	A375	trt_xpr	-666	96 h	3	232	0.6262	0.385406	1	1	1	1	0	-666	-666	-0.3663	15.6536	-1.4308
TA.KD010_A549_96H:TRCN0000010316:1	TRCN0000010316	CCND1	A549	trt_sh	1.0 uL	96 h	3	95	0.43	0.204374	1	0	1	1	0	-666	-666	-0.3663	15.6536	-1.4308
XPR036_A549.311_96H:M14	BRDN0001147242	IP6K3	A549	trt_xpr	-666	96 h	3	118	0.29	0.0109843	1	0	1	1	0	-666	-666	-0.3663	15.6536	-1.4308
KDB008_A375_96H:TRCN0000000827:-666	TRCN0000000827	MAPK13	A375	trt_sh		96 h	3	168	0.64	0.33157	1	0	1	1	0	-666	-666	-0.3662	15.6536	-1.4305
XPR033_A375.311_96H:K18	BRDN0001483566	THBD	A375	trt_xpr	-666	96 h	2	358	0.649	0.487422	1	1	1	1	0	-666	-666	-0.3662	15.6536	-1.4305
DER001_PC3_96H:TRCN0000195535:-666	TRCN0000195535	PRKRA	PC3	trt_sh		96 h	3	172	0.48	0.290546	1	1	1	1	0	-666	-666	-0.3662	15.6536	-1.4304
PAC041_U2OS_6H:BRD-K27525788-001-01-6:10.0318	BRD-K27525788	BRD-K27525788	U2OS	trt_cp	10 uM	6 h	3	115	0.12	0.118787	1	0	1	1	0	-666	-666	-0.3661	15.6536	-1.4303
PAC019_U2OS_6H:BRD-K06475386-001-01-5:9.94174	BRD-K06475386	BRD-K06475386	U2OS	trt_cp	10 uM	6 h	3	60	0.28	0.131065	1	0	1	1	0	-666	-666	-0.3661	15.6536	-1.4303
XPR024_MCF7.311_96H:K17	BRDN0001584736	SIRPB1	MCF7	trt_xpr	-666	96 h	3	88	0.2169	0.139693	1	0	1	1	0	-666	-666	-0.3661	15.6536	-1.4302
XPR032_U251MG.311_96H:M10	BRDN0001485011	NDUFB1	U251MG	trt_xpr	-666	96 h	3	190	0.5427	0.324715	1	1	1	1	0	-666	-666	-0.3661	15.6536	-1.4302
CPC002_HCC515_24H:BRD-K80315159-051-01-2:10	BRD-K80315159	DPPE	HCC515	trt_cp	10 uM	24 h	3	81	0.29	0.154979	1	0	1	1	0	Histamine receptor antagonist	ABCB1|HRH1	-0.366	15.6536	-1.43
KDA004_PC3_96H:TRCN0000062713:-666	TRCN0000062713	WNT5A	PC3	trt_sh		96 h	3	111	0.24	0.165043	1	0	1	1	0	-666	-666	-0.3661	15.6536	-1.43
XPR013_U251MG.311_96H:H22	BRDN0001481044	PTPN1	U251MG	trt_xpr	-666	96 h	3	163	0.4842	0.284083	1	1	1	1	0	-666	-666	-0.366	15.6536	-1.4299
XPR028_A375.311_96H:E19	BRDN0001486726	PADI1	A375	trt_xpr	-666	96 h	3	125	0.3555	0.213155	1	0	1	1	0	-666	-666	-0.366	15.6536	-1.4298
KDD004_HT29_96H:TRCN0000036501:-666	TRCN0000036501	ARPC2	HT29	trt_sh		96 h	3	161	0.42	0.262947	1	0	1	1	0	-666	-666	-0.366	15.6536	-1.4297
XPR009_AGS.311_96H:L13	BRDN0001486083	SSTR4	AGS	trt_xpr	-666	96 h	3	563	0.7524	0.658148	1	1	1	1	0	-666	-666	-0.366	15.6536	-1.4297
XPR018_MCF7.311_96H:H12	BRDN0001497469	KANK1	MCF7	trt_xpr	-666	96 h	2	66	0.2369	0.126437	0	0	1	1	0	-666	-666	-0.366	15.6536	-1.4297
XPR032_A549.311_96H:A07	BRDN0001488410	OXT	A549	trt_xpr	-666	96 h	3	168	0.3392	0.24137	1	0	1	1	0	-666	-666	-0.3659	15.6536	-1.4294
DOSVAL002_HCC515_24H:BRD-K42743267:20	BRD-K42743267	BRD-K42743267	HCC515	trt_cp	20 uM	24 h	3	89	0.36	0.180999	1	0	1	1	0	-666	-666	-0.3659	15.6536	-1.4293
XPR034_A375.311_96H:D17	BRDN0001147570	PHKG1	A375	trt_xpr	-666	96 h	3	53	0.2584	0.118329	1	0	1	1	0	-666	-666	-0.3658	15.6536	-1.4292
XPR021_U251MG.311_96H:M12	BRDN0001497050	NETO2	U251MG	trt_xpr	-666	96 h	3	115	0.3477	0.202191	1	1	1	1	0	-666	-666	-0.3658	15.6536	-1.4292
XPR029_A549.311_96H:M06	BRDN0001479919	GPX4	A549	trt_xpr	-666	96 h	3	166	0.35	0.0130282	1	0	1	1	0	-666	-666	-0.3658	15.6536	-1.4291
CYT001_MCF7_2H:ELANE:50000	ELANE	ELANE	MCF7	trt_lig	50000 ng/ml	2 h	3	99	0.05	0.0711432	1	0	1	1	0	-666	-666	-0.3658	15.6536	-1.4291
CGS001_PC3_144H:PUS10:2	CGS001-150962	PUS10	PC3	trt_sh.cgs	2 uL	144 h	3	22	0.184852	0.0644843	1	0	1	1	0	-666	-666	-0.3658	15.6536	-1.4291
XPR011_BICR6.311_96H:J11	BRDN0001500816	AMPD2	BICR6	trt_xpr	-666	96 h	3	217	0.4717	0.323503	1	0	1	1	0	-666	-666	-0.3658	15.6536	-1.4291
XPR033_U251MG.311_96H:F09	BRDN0001480626	HAO1	U251MG	trt_xpr	-666	96 h	2	102	0.3431	0.189159	0	0	1	1	0	-666	-666	-0.3658	15.6536	-1.4289
XPR033_U251MG.311_96H:O13	BRDN0001481028	SPTLC3	U251MG	trt_xpr	-666	96 h	2	82	0.0549	0.0678507	0	0	1	1	0	-666	-666	-0.3657	15.6536	-1.4288
KDA009_MCF7_144H:TRCN0000333664:-666	TRCN0000333664	CHN1	MCF7	trt_sh		144 h	3	122	0.32	0.199795	1	0	1	1	0	-666	-666	-0.3657	15.6536	-1.4286
KDC009_HA1E_96H:TRCN0000033317:-666	TRCN0000033317	DHH	HA1E	trt_sh		96 h	5	256	0.47	0.350751	1	1	1	1	0	-666	-666	-0.3657	15.6536	-1.4286
KDA006_HT29_96H:TRCN0000028507:-666	TRCN0000028507	NNT	HT29	trt_sh		96 h	4	132	0.36	0.220429	1	0	1	1	0	-666	-666	-0.3656	15.6536	-1.4284
XPR028_U251MG.311_96H:D09	BRDN0001485694	KCNA7	U251MG	trt_xpr	-666	96 h	3	156	0.43	0.14504	1	1	1	1	0	-666	-666	-0.3656	15.6536	-1.4284
XPRJJ002_A375_96H:BRDN0001056831:-666	BRDN0001056831	HDAC10	A375	trt_xpr		96 h	3	175	0.37	0.257306	1	1	1	1	0	-666	-666	-0.3656	15.6536	-1.4284
CGS001_MCF7_144H:ZNF207:2	CGS001-7756	ZNF207	MCF7	trt_sh.cgs	2 uL	144 h	3	44	0.24838	0.10571	1	1	1	1	0	-666	-666	-0.3656	15.6536	-1.4283
LJP003_HS578T_1H:CMAP-L029:1	CMAP-L029	BNGF	HS578T	trt_lig	1 ng/uL	1 h	6	235	0.4	0.310023	0	0	1	1	0	-666	-666	-0.3656	15.6536	-1.4282
XPR022_A375.311_96H:F01	BRDN0001499876	RAPGEF6	A375	trt_xpr	-666	96 h	2	89	0.1396	0.112701	1	1	1	1	0	-666	-666	-0.3656	15.6536	-1.4281
CGS001_A375_96H:VHL:1	CGS001-7428	VHL	A375	trt_sh.cgs	1 uL	96 h	4	98	0.245718	0.156914	1	1	1	1	0	-666	-666	-0.3655	15.6536	-1.428
XPR030_U251MG.311_96H:M22	BRDN0001483584	ITGB7	U251MG	trt_xpr	-666	96 h	3	143	0.2869	0.204804	1	0	1	1	0	-666	-666	-0.3655	15.6536	-1.4279
CPC013_MCF7_6H:BRD-K93899689-001-01-4:10	BRD-K93899689	BRD-K93899689	MCF7	trt_cp	10 uM	6 h	4	104	0.21	0.149437	1	0	1	1	0	-666	-666	-0.3655	15.6536	-1.4279
XPR020_U251MG.311_96H:O14	BRDN0001499711	MCF2L2	U251MG	trt_xpr	-666	96 h	3	203	0.2792	0.240718	1	0	1	1	0	-666	-666	-0.3655	15.6536	-1.4279
XPR031_U251MG.311_96H:N16	BRDN0001500305	POLH	U251MG	trt_xpr	-666	96 h	3	117	0.3537	0.205694	1	1	1	1	0	-666	-666	-0.3655	15.6536	-1.4279
REP.B019_JURKAT_24H:P24	BRD-K53508936	CTS-1027	JURKAT	trt_cp	0.01 uM	24 h	2	243	0.4209	0.323387	0	0	1	1	0	Metalloproteinase inhibitor	MMP13|MMP2|MMP3|MMP9|MMP12|MMP14|MMP8|MMP1	-0.3655	15.6536	-1.4279
KDB009_HT29_96H:TRCN0000004186:-666	TRCN0000004186	UBAP1	HT29	trt_sh		96 h	3	173	0.31	0.234172	1	0	1	1	0	-666	-666	-0.3655	15.6536	-1.4278
MUC.CP008_HA1E_24H:M13	BRD-K61314889	endo-IWR-1	HA1E	trt_cp	10 uM	24 h	3	107	0.18	0.140333	1	1	1	1	0	PARP inhibitor	TNKS|TNKS2	-0.3655	15.6536	-1.4278
XPR020_A375.311_96H:M11	BRDN0001498571	LRRN3	A375	trt_xpr	-666	96 h	3	76	0.1503	0.108085	1	0	1	1	0	-666	-666	-0.3655	15.6536	-1.4277
XPR026_U251MG.311_96H:E14	BRDN0001496054	TNFRSF13B	U251MG	trt_xpr	-666	96 h	3	69	0.2242	0.125757	1	0	1	1	0	-666	-666	-0.3655	15.6536	-1.4277
KDA002_PC3_144H:TRCN0000052679:-666	TRCN0000052679	PPP1R14B	PC3	trt_sh		144 h	3	75	0.26	0.141204	1	0	1	1	0	-666	-666	-0.3655	15.6536	-1.4277
XPR031_U251MG.311_96H:B21	BRDN0001519729	PLAGL2	U251MG	trt_xpr	-666	96 h	3	220	0.5297	0.345178	1	1	1	1	0	-666	-666	-0.3655	15.6536	-1.4277
PAC041_U2OS_6H:BRD-K36109933-001-01-2:9.82979	BRD-K36109933	BRD-K36109933	U2OS	trt_cp	10 uM	6 h	3	51	0.2	0.102125	1	0	1	1	0	-666	-666	-0.3654	15.6536	-1.4276
XPR031_U251MG.311_96H:F11	BRDN0000583158	PIK3C2G	U251MG	trt_xpr	-666	96 h	3	234	0.4929	0.343414	1	1	1	1	0	-666	-666	-0.3654	15.6536	-1.4276
XPR008_AGS.311_96H:L13	BRDN0001486737	SLC22A12	AGS	trt_xpr	-666	96 h	3	475	0.58	0.396725	0	0	1	1	0	-666	-666	-0.3654	15.6536	-1.4276
XPR035_AGS.311_96H:O23	BRDN0001145833	DGKE	AGS	trt_xpr	-666	96 h	3	208	0.3513	0.27333	1	0	1	1	0	-666	-666	-0.3654	15.6536	-1.4276
KDA003_MCF7_144H:TRCN0000000945:-666	TRCN0000000945	MAPK9	MCF7	trt_sh		144 h	3	154	0.29	0.213693	1	0	1	1	0	-666	-666	-0.3654	15.6536	-1.4274
CGS001_A375_96H:PEX19:1	CGS001-5824	PEX19	A375	trt_sh.cgs	1 uL	96 h	3	44	0.157918	0.0842894	1	0	1	1	0	-666	-666	-0.3654	15.6536	-1.4274
REP.B004_HA1E_24H:J07	BRD-K23677682	voreloxin	HA1E	trt_cp	2.22 uM	24 h	3	256	0.403	0.32479	1	1	1	1	0	Topoisomerase inhibitor	TOP2A|PRKDC	-0.3654	15.6536	-1.4274
KDA001_MCF7_144H:TRCN0000005996:-666	TRCN0000005996	RASA1	MCF7	trt_sh		144 h	2	173	0.44	0.278984	1	0	1	1	0	-666	-666	-0.3654	15.6536	-1.4273
XPR028_U251MG.311_96H:B09	BRDN0001482590	GJD3	U251MG	trt_xpr	-666	96 h	3	195	0.52	0.162159	1	0	1	1	0	-666	-666	-0.3653	15.6536	-1.4272
KDB001_A375_96H:TRCN0000151542:-666	TRCN0000151542	CCT8	A375	trt_sh		96 h	3	82	0.5	0.204749	1	0	1	1	0	-666	-666	-0.3653	15.6536	-1.4272
XPR029_A375.311_96H:C19	BRDN0001483624	LPAR5	A375	trt_xpr	-666	96 h	3	75	0.22	0.109776	1	0	1	1	0	-666	-666	-0.3653	15.6536	-1.4272
XPR035_A375.311_96H:E11	BRDN0001147382	TIE1	A375	trt_xpr	-666	96 h	3	87	0.3267	0.17047	1	1	1	1	0	-666	-666	-0.3653	15.6536	-1.4271
KDC008_HA1E_96H:TRCN0000015148:-666	TRCN0000015148	SIM2	HA1E	trt_sh		96 h	2	124	0.35	0.210657	1	0	1	1	0	-666	-666	-0.3653	15.6536	-1.4271
KDA005_PC3_144H:TRCN0000039984:-666	TRCN0000039984	REL	PC3	trt_sh		144 h	3	163	0.53	0.297209	1	0	1	1	0	-666	-666	-0.3653	15.6536	-1.427
KDC008_A549_96H:TRCN0000021309:-666	TRCN0000021309	CHD1	A549	trt_sh		96 h	2	100	0.38	0.197116	0	0	1	1	0	-666	-666	-0.3653	15.6536	-1.427
CGS001_MCF7_96H:ANAPC5:2	CGS001-51433	ANAPC5	MCF7	trt_sh.cgs	2 uL	96 h	3	82	0.158294	0.115205	1	0	1	1	0	-666	-666	-0.3653	15.6536	-1.427
XPR030_U251MG.311_96H:D15	BRDN0001484574	PTGES	U251MG	trt_xpr	-666	96 h	3	166	0.3112	0.229829	1	0	1	1	0	-666	-666	-0.3652	15.6536	-1.4268
XPR014_A375.311_96H:H24	BRDN0001486826	ACTB	A375	trt_xpr	-666	96 h	3	305	0.5512	0.414609	1	1	1	1	0	-666	-666	-0.3652	15.6536	-1.4268
KDB008_HEPG2_96H:TRCN0000007991:-666	TRCN0000007991	RAB4A	HEPG2	trt_sh		96 h	4	233	0.62	0.38433	1	0	1	1	0	-666	-666	-0.3652	15.6536	-1.4268
XPR037_U251MG.311_96H:J09	BRDN0001587129	FST	U251MG	trt_xpr	-666	96 h	3	254	0.5044	0.361951	1	1	1	1	0	-666	-666	-0.3652	15.6536	-1.4267
XPR032_U251MG.311_96H:F16	BRDN0001479244	EIF4E	U251MG	trt_xpr	-666	96 h	3	187	0.4673	0.298914	1	0	1	1	0	-666	-666	-0.3652	15.6536	-1.4266
DER001_PC3_96H:TRCN0000350250:-666	TRCN0000350250	PTP4A1	PC3	trt_sh		96 h	3	150	0.43	0.256809	0	0	1	1	0	-666	-666	-0.3652	15.6536	-1.4266
KDB001_MCF7_144H:TRCN0000145353:-666	TRCN0000145353	NUP133	MCF7	trt_sh		144 h	2	51	0.39	0.142609	1	0	1	1	0	-666	-666	-0.3652	15.6536	-1.4265
KDC009_HA1E_96H:B13	TRCN0000045861	HMGCS2	HA1E	trt_sh		96 h	3	110	0.2981	0.183108	1	0	1	1	0	-666	-666	-0.3651	15.6536	-1.4264
PAC014_U2OS_6H:BRD-K20806007-001-01-2:10.0151	BRD-K20806007	BRD-K20806007	U2OS	trt_cp	10 uM	6 h	2	74	0.4349	0.181402	1	1	1	1	0	-666	-666	-0.3651	15.6536	-1.4263
CPC001_HA1E_6H:BRD-K94176593-001-02-9:10	BRD-K94176593	TWS-119	HA1E	trt_cp	10 uM	6 h	3	348	0.44	0.395682	1	1	1	1	0	GSK inhibitor	GSK3B|JUN|MYC	-0.3651	15.6536	-1.4262
KDA010_PC3_144H:TRCN0000051478:-666	TRCN0000051478	NUDT6	PC3	trt_sh		144 h	3	112	0.58	0.257723	1	0	1	1	0	-666	-666	-0.3651	15.6536	-1.4262
XPR019_A375.311_96H:F07	BRDN0001502291	LARP4B	A375	trt_xpr	-666	96 h	3	114	0.3609	0.205118	1	0	1	1	0	-666	-666	-0.3651	15.6536	-1.4261
XPR034_ES2.311_96H:G06	BRDN0001145198	LMTK2	ES2	trt_xpr	-666	96 h	3	107	0.0951	0.10202	0	0	1	1	0	-666	-666	-0.3651	15.6536	-1.4261
KDC001_PC3_96H:TRCN0000062849:-666	TRCN0000062849	TRIM16	PC3	trt_sh		96 h	3	269	0.52	0.378189	1	0	1	1	0	-666	-666	-0.365	15.6536	-1.426
KDA003_HA1E_96H:TRCN0000058843:-666	TRCN0000058843	GHR	HA1E	trt_sh		96 h	3	148	0.52	0.28052	0	0	1	1	0	-666	-666	-0.365	15.6536	-1.426
XPR009_U251MG.311_96H:M08	BRDN0001479348	SELP	U251MG	trt_xpr	-666	96 h	3	292	0.6005	0.423427	1	1	1	1	0	-666	-666	-0.365	15.6536	-1.426
KDC001_A375_96H:TRCN0000073793:-666	TRCN0000073793	ATG4A	A375	trt_sh		96 h	2	89	0.31	0.16796	1	0	1	1	0	-666	-666	-0.365	15.6536	-1.426
CGS001_A549_96H:FZD3:1	CGS001-7976	FZD3	A549	trt_sh.cgs	1 uL	96 h	3	66	0.346259	0.152863	1	1	1	1	0	-666	-666	-0.365	15.6536	-1.4259
KDD008_MCF7_96H:TRCN0000039744:-666	TRCN0000039744	CDK6	MCF7	trt_sh		96 h	3	204	0.36	0.274029	1	0	1	1	0	-666	-666	-0.365	15.6536	-1.4258
XPR013_MCF7.311_96H:I16	BRDN0001496090	CAPN15	MCF7	trt_xpr	-666	96 h	3	92	0.1919	0.134341	1	0	1	1	0	-666	-666	-0.3649	15.6536	-1.4257
KDB010_PC3_144H:TRCN0000048904:-666	TRCN0000048904	ACOT9	PC3	trt_sh		144 h	3	133	0.21	0.168992	1	0	1	1	0	-666	-666	-0.3649	15.6536	-1.4256
XPR009_A549.311_96H:K22	BRDN0001482876	PTGER2	A549	trt_xpr	-666	96 h	3	269	0.6147	0.411198	1	1	1	1	0	-666	-666	-0.3649	15.6536	-1.4256
TA.OE012_AALE_96H:BRDN0000553217:-666	BRDN0000553217	NR4A2	AALE	trt_oe		96 h	3	398	0.56	0.477382	1	1	1	1	0	-666	-666	-0.3649	15.6536	-1.4256
XPR009_U251MG.311_96H:C14	BRDN0001479903	RORB	U251MG	trt_xpr	-666	96 h	3	269	0.494	0.368611	1	0	1	1	0	-666	-666	-0.3649	15.6536	-1.4256
OEB003_A375_96H:BRDN0000403765:-666	BRDN0000403765	PLCG2	A375	trt_oe		96 h	5	255	0.22	0.239504	1	0	1	1	0	-666	-666	-0.3649	15.6536	-1.4256
ERGK016_VCAP_120H:TRCN0000000845:-666	TRCN0000000845	PRKCE	VCAP	trt_sh		120 h	3	61	0.31	0.139052	1	0	1	1	0	-666	-666	-0.3649	15.6536	-1.4256
KDD003_HEPG2_96H:TRCN0000014434:-666	TRCN0000014434	RXFP4	HEPG2	trt_sh		96 h	2	74	0.31	0.153154	0	0	1	1	0	-666	-666	-0.3649	15.6536	-1.4255
KDC010_HA1E_96H:TRCN0000083178:-666	TRCN0000083178	MTTP	HA1E	trt_sh		96 h	3	153	0.46	0.26826	1	0	1	1	0	-666	-666	-0.3648	15.6536	-1.4253
KDA001_MCF7_144H:TRCN0000027257:-666	TRCN0000027257	ALDH5A1	MCF7	trt_sh		144 h	2	86	0.34	0.17291	1	0	1	1	0	-666	-666	-0.3649	15.6536	-1.4253
TA.OE012_AALE_96H:TRCN0000468474:-666	TRCN0000468474	EXOSC4	AALE	trt_oe		96 h	2	108	0.03	0.0575577	1	0	1	1	0	-666	-666	-0.3648	15.6536	-1.4252
KDC005_MCF7_96H:TRCN0000065128:-666	TRCN0000065128	TMED7	MCF7	trt_sh		96 h	3	86	0.33	0.170348	1	0	1	1	0	-666	-666	-0.3648	15.6536	-1.4252
XPR017_U251MG.311_96H:P03	BRDN0001499606	HLA-DQA1	U251MG	trt_xpr	-666	96 h	2	312	0.1792	0.239079	0	0	1	1	0	-666	-666	-0.3648	15.6536	-1.4252
CYT001_PC3_2H:CMAP-CYT-SRP4589:20	CMAP-CYT-SRP4589	FGF20	PC3	trt_lig	20 ng/ml	2 h	3	246	0.36	0.300919	1	1	1	1	0	-666	-666	-0.3648	15.6536	-1.4251
KDB009_HCC515_96H:TRCN0000049928:-666	TRCN0000049928	ABHD4	HCC515	trt_sh		96 h	3	93	0.09	0.092511	0	0	1	1	0	-666	-666	-0.3648	15.6536	-1.4251
XPR032_A549.311_96H:F20	BRDN0001488616	GPR84	A549	trt_xpr	-666	96 h	3	191	0.4818	0.30675	1	0	1	1	0	-666	-666	-0.3648	15.6536	-1.425
CGS001_HA1E_96H:BCL2L11:1.5	CGS001-10018	BCL2L11	HA1E	trt_sh.cgs	1.5 uL	96 h	3	41	0.141603	0.0770475	1	0	1	1	0	-666	-666	-0.3648	15.6536	-1.425
XPR029_U251MG.311_96H:M05	BRDN0001478935	PADI6	U251MG	trt_xpr	-666	96 h	3	153	0.46	0.172403	1	0	1	1	0	-666	-666	-0.3648	15.6536	-1.425
KDD001_HA1E_96H:TRCN0000001053:-666	TRCN0000001053	BCL2L11	HA1E	trt_sh		96 h	3	57	0.2	0.107965	0	0	1	1	0	-666	-666	-0.3647	15.6536	-1.4249
CPC013_HEPG2_6H:BRD-K68202742-001-05-8:10	BRD-K68202742	BRD-K68202742	HEPG2	trt_cp	10 uM	6 h	3	399	0.71	0.538203	1	1	1	1	0	HDAC inhibitor|CDK expression enhancer|ID1 expression inhibitor	HDAC1|HDAC3|HDAC4|HDAC6|HDAC7|HDAC8|HDAC10|HDAC2|HDAC5|HDAC9	-0.3647	15.6536	-1.4249
KDA005_PC3_96H:TRCN0000039772:-666	TRCN0000039772	RPTOR	PC3	trt_sh		96 h	3	143	0.37	0.232595	1	0	1	1	0	-666	-666	-0.3647	15.6536	-1.4249
TA.OE012_A549_96H:BRDN0000560639:-666	BRDN0000560639	ARAF	A549	trt_oe		96 h	3	237	0.54	0.361744	1	1	1	1	0	-666	-666	-0.3648	15.6536	-1.4249
PCLB002_HA1E_24H:BRD-K83694683:10	BRD-K83694683	BRD-K83694683	HA1E	trt_cp	10 uM	24 h	3	362	0.64	0.486715	0	0	1	1	0	-666	-666	-0.3647	15.6536	-1.4248
XPR016_U251MG.311_96H:L16	BRDN0001497093	FABP5	U251MG	trt_xpr	-666	96 h	3	209	0.421	0.29995	1	0	1	1	0	-666	-666	-0.3647	15.6536	-1.4247
DOS017_VCAP_6H:BRD-K03735855-001-01-7:4.99	BRD-K03735855	BRD-K03735855	VCAP	trt_cp	4 uM	6 h	3	119	0.16	0.139529	0	0	1	1	0	-666	-666	-0.3647	15.6536	-1.4247
ASG003_U2OS_24H:B19	BRD-A64933752	CV-1808	U2OS	trt_cp	10 uM	24 h	5	162	0.2728	0.212574	1	1	1	1	0	Adenosine receptor agonist	ADORA2A|ADORA2B	-0.3647	15.6536	-1.4246
TA.KD007_HT29_96H:TRCN0000108026:4	TRCN0000108026	YAF2	HT29	trt_sh	4.0 uL	96 h	3	113	0.4	0.214981	1	0	1	1	0	-666	-666	-0.3647	15.6536	-1.4246
XPR017_MCF7.311_96H:G14	BRDN0001502816	HIP1R	MCF7	trt_xpr	-666	96 h	3	120	0.3208	0.198397	1	1	1	1	0	-666	-666	-0.3646	15.6536	-1.4245
XPR012_ES2.311_96H:J09	BRDN0001499548	BOLL	ES2	trt_xpr	-666	96 h	3	167	0.46	0.280269	1	1	1	1	0	-666	-666	-0.3646	15.6536	-1.4243
XPR032_U251MG.311_96H:F24	BRDN0001483480	GRIN2D	U251MG	trt_xpr	-666	96 h	3	219	0.2889	0.254353	1	0	1	1	0	-666	-666	-0.3646	15.6536	-1.4242
XPR019_MCF7.311_96H:L08	BRDN0001584991	LIMS1	MCF7	trt_xpr	-666	96 h	3	89	0.1321	0.109636	1	0	1	1	0	-666	-666	-0.3646	15.6536	-1.4242
KDA008_A375_96H:TRCN0000342377:-666	TRCN0000342377	BCR	A375	trt_sh		96 h	5	237	0.57	0.371657	1	0	1	1	0	-666	-666	-0.3645	15.6536	-1.4241
XPR022_MCF7.311_96H:P08	BRDN0001500913	RGS10	MCF7	trt_xpr	-666	96 h	3	201	0.2234	0.214281	1	0	1	1	0	-666	-666	-0.3645	15.6536	-1.4241
XPR036_A375.311_96H:C24	BRDN0001145844	MAP3K21	A375	trt_xpr	-666	96 h	3	196	0.38	0.16822	0	0	1	1	0	-666	-666	-0.3646	15.6536	-1.4241
XPR009_AGS.311_96H:G11	BRDN0001486581	CACNB3	AGS	trt_xpr	-666	96 h	3	589	0.7962	0.692472	1	1	1	1	0	-666	-666	-0.3645	15.6536	-1.424
KDC010_PC3_96H:TRCN0000005307:-666	TRCN0000005307	MPHOSPH9	PC3	trt_sh		96 h	2	89	0.41	0.19316	1	0	1	1	0	-666	-666	-0.3645	15.6536	-1.4239
PAC003_U2OS_6H:BRD-K22715231-001-02-9:10	BRD-K22715231	BRD-K22715231	U2OS	trt_cp	10 uM	6 h	2	83	0.46	0.197583	1	1	1	1	0	-666	-666	-0.3645	15.6536	-1.4239
KDB001_MCF7_144H:TRCN0000253833:-666	TRCN0000253833	USP6NL	MCF7	trt_sh		144 h	2	69	0.24	0.130125	1	0	1	1	0	-666	-666	-0.3645	15.6536	-1.4238
XPR036_U251MG.311_96H:F13	BRDN0001147225	PTK7	U251MG	trt_xpr	-666	96 h	3	281	0.466	0.365928	1	0	1	1	0	-666	-666	-0.3644	15.6536	-1.4237
CGS001_MCF7_96H:TOP2A:2	CGS001-7153	TOP2A	MCF7	trt_sh.cgs	2 uL	96 h	3	38	0.250073	0.0985725	1	1	1	1	0	-666	-666	-0.3644	15.6536	-1.4237
XPR034_A375.311_96H:F07	BRDN0001147239	MAP2K3	A375	trt_xpr	-666	96 h	3	109	0.2804	0.176767	0	0	1	1	0	-666	-666	-0.3644	15.6536	-1.4237
XPR023_A549.311_96H:K10	BRDN0001581596	SAA4	A549	trt_xpr	-666	96 h	3	89	0.3236	0.17161	1	0	1	1	0	-666	-666	-0.3644	15.6536	-1.4236
KDB005_HA1E_96H:TRCN0000046374:-666	TRCN0000046374	CBR1	HA1E	trt_sh		96 h	3	113	0.49	0.23794	0	0	1	1	0	-666	-666	-0.3644	15.6536	-1.4236
KDA009_HEPG2_96H:TRCN0000059196:-666	TRCN0000059196	MPL	HEPG2	trt_sh		96 h	3	169	0.6	0.321995	1	0	1	1	0	-666	-666	-0.3644	15.6536	-1.4235
TA.OE011_HA1E_96H:TRCN0000467926:3	TRCN0000467926	TRAT1	HA1E	trt_oe	3.0 uL	96 h	3	177	0.45	0.28538	1	1	1	1	0	-666	-666	-0.3644	15.6536	-1.4234
TA.OE012_A549_96H:BRDN0000560529:-666	BRDN0000560529	HAVCR2	A549	trt_oe		96 h	3	174	0.27	0.219173	1	0	1	1	0	-666	-666	-0.3643	15.6536	-1.4233
PBIOA021_HA1E_24H:K07	BRD-A75409952	wortmannin	HA1E	trt_cp	10 uM	24 h	3	174	0.32	0.238605	0	0	1	1	0	-666	-666	-0.3643	15.6536	-1.4233
KDA001_PC3_96H:TRCN0000005999:-666	TRCN0000005999	RASA1	PC3	trt_sh		96 h	3	81	0.16	0.115115	1	0	1	1	0	-666	-666	-0.3643	15.6536	-1.4233
TAK001_A375_96H:TRCN0000015037:-666	TRCN0000015037	TCF4	A375	trt_sh		96 h	3	87	0.28	0.157823	1	0	1	1	0	-666	-666	-0.3643	15.6536	-1.4233
CPC006_MCF7_24H:B05	BRD-A75817871	blebbistatin	MCF7	trt_cp	40 uM	24 h	5	180	0.4326	0.28217	1	1	1	1	0	ATPase inhibitor	-666	-0.3643	15.6536	-1.4233
XPR011_U251MG.311_96H:J11	BRDN0001500816	AMPD2	U251MG	trt_xpr	-666	96 h	3	158	0.2885	0.215899	1	0	1	1	0	-666	-666	-0.3643	15.6536	-1.4232
XPR013_A375.311_96H:O07	BRDN0001498040	C5	A375	trt_xpr	-666	96 h	3	170	0.4333	0.274455	1	1	1	1	0	-666	-666	-0.3643	15.6536	-1.4231
OEB005_A375_96H:BRDN0000409083:-666	BRDN0000409083	BIK	A375	trt_oe		96 h	5	254	0.12	0.176538	1	0	1	1	0	-666	-666	-0.3642	15.6536	-1.423
KDB007_SKL_96H:O04	TRCN0000002389	SCYL3	SKL	trt_sh		96 h	2	120	0.3369	0.203316	0	0	1	1	0	-666	-666	-0.3643	15.6536	-1.423
KDC010_HEPG2_96H:TRCN0000006144:-666	TRCN0000006144	IP6K2	HEPG2	trt_sh		96 h	2	85	0.4	0.186453	0	0	1	1	0	-666	-666	-0.3643	15.6536	-1.423
CPC006_HCC515_6H:L19	BRD-A13122391	triptolide	HCC515	trt_cp	0.08 uM	6 h	3	341	0.523	0.42703	1	1	1	1	0	-666	-666	-0.3642	15.6536	-1.4229
XPR012_U251MG.311_96H:N17	BRDN0001562974	BECN1	U251MG	trt_xpr	-666	96 h	3	248	0.4382	0.333335	1	0	1	1	0	-666	-666	-0.3642	15.6536	-1.4229
KDD002_VCAP_120H:TRCN0000049150:-666	TRCN0000049150	GPI	VCAP	trt_sh		120 h	3	261	0.56	0.386585	1	0	1	1	0	-666	-666	-0.3642	15.6536	-1.4228
OEB003_A375_96H:BRDN0000405621:-666	BRDN0000405621	F2R	A375	trt_oe		96 h	5	180	0.19	0.187001	1	0	1	1	0	-666	-666	-0.3642	15.6536	-1.4228
MUT002_HEK293T_XH:AG26-TB:-666:24	AG26-TB	NOD2	HEK293T	trt_oe		24 h	6	188	0.5484	0.324682	1	0	1	1	0	-666	-666	-0.3642	15.6536	-1.4227
CGS001_HT29_96H:PLK4:1	CGS001-10733	PLK4	HT29	trt_sh.cgs	1 uL	96 h	3	54	0.0590353	0.0570931	1	0	1	1	0	-666	-666	-0.3642	15.6536	-1.4226
XPR033_MCF7.311_96H:N05	BRDN0001486278	KCNE2	MCF7	trt_xpr	-666	96 h	3	69	0.0985	0.0833515	1	0	1	1	0	-666	-666	-0.3641	15.6536	-1.4225
CGS001_PC3_96H:GPR160:2	CGS001-26996	GPR160	PC3	trt_sh.cgs	2 uL	96 h	3	79	0.0790336	0.0799006	1	0	1	1	0	-666	-666	-0.3641	15.6536	-1.4225
KDB007_A375_96H:TRCN0000052666:-666	TRCN0000052666	PCK2	A375	trt_sh		96 h	3	74	0.41	0.176132	1	0	1	1	0	-666	-666	-0.3641	15.6536	-1.4225
XPR034_AGS.311_96H:C13	BRDN0001146460	CAMK1G	AGS	trt_xpr	-666	96 h	3	130	0.1114	0.121696	1	0	1	1	0	-666	-666	-0.3641	15.6536	-1.4225
XPR035_U251MG.311_96H:G02	BRDN0001146863	MAST4	U251MG	trt_xpr	-666	96 h	3	183	0.4913	0.303192	1	1	1	1	0	-666	-666	-0.3641	15.6536	-1.4225
KDB010_A375_96H:TRCN0000116357:-666	TRCN0000116357	DYNLT3	A375	trt_sh		96 h	3	170	0.62	0.328285	1	0	1	1	0	-666	-666	-0.3641	15.6536	-1.4224
XPR034_A375.311_96H:N07	BRDN0001145021	MINK1	A375	trt_xpr	-666	96 h	3	45	0.2541	0.108128	0	0	1	1	0	-666	-666	-0.3641	15.6536	-1.4223
XPR034_U251MG.311_96H:A14	BRDN0001146851	NEK5	U251MG	trt_xpr	-666	96 h	3	66	0.3085	0.144295	1	0	1	1	0	-666	-666	-0.3641	15.6536	-1.4222
XPR022_U251MG.311_96H:L18	BRDN0001500880	RGS1	U251MG	trt_xpr	-666	96 h	3	136	0.3404	0.217557	1	0	1	1	0	-666	-666	-0.3641	15.6536	-1.4222
CPC013_HCC515_6H:BRD-K76908866-001-01-9:10	BRD-K76908866	CP-724714	HCC515	trt_cp	10 uM	6 h	3	189	0.42	0.284896	1	1	1	1	0	Tyrosine kinase inhibitor|EGFR inhibitor	ERBB2	-0.3641	15.6536	-1.4222
CGS001_A375_96H:RPS6KB1:1	CGS001-6198	RPS6KB1	A375	trt_sh.cgs	1 uL	96 h	3	18	0.224182	0.0642343	1	1	1	1	0	-666	-666	-0.3641	15.6536	-1.4222
XPR032_U251MG.311_96H:A13	BRDN0001487776	RDH14	U251MG	trt_xpr	-666	96 h	3	177	0.4122	0.273142	1	0	1	1	0	-666	-666	-0.364	15.6536	-1.422
KDB006_HEPG2_96H:TRCN0000047483:-666	TRCN0000047483	IQGAP1	HEPG2	trt_sh		96 h	3	237	0.58	0.374903	1	0	1	1	0	-666	-666	-0.3639	15.6536	-1.4215
KDA001_MCF7_144H:TRCN0000037805:-666	TRCN0000037805	PRKAR2A	MCF7	trt_sh		144 h	2	125	0.26	0.182294	1	0	1	1	0	-666	-666	-0.3639	15.6536	-1.4215
KDA002_VCAP_120H:TRCN0000001658:-666	TRCN0000001658	PPARG	VCAP	trt_sh		120 h	3	73	0.28	0.144568	0	0	1	1	0	-666	-666	-0.3639	15.6536	-1.4215
DOS006_VCAP_24H:BRD-K47156219-001-01-5:4.94	BRD-K47156219	BRD-K47156219	VCAP	trt_cp	4 uM	24 h	3	127	0.36	0.216214	1	0	1	1	0	-666	-666	-0.3638	15.6536	-1.4214
KDB004_HEPG2_96H:TRCN0000047304:-666	TRCN0000047304	RRAGA	HEPG2	trt_sh		96 h	2	218	0.58	0.359561	0	0	1	1	0	-666	-666	-0.3638	15.6536	-1.4213
CPC019_A549_24H:BRD-K46445327-001-01-2:10	BRD-K46445327	BRD-K46445327	A549	trt_cp	10 uM	24 h	3	201	0.42	0.293801	0	0	1	1	0	-666	-666	-0.3638	15.6536	-1.4213
KDB001_HA1E_96H:TRCN0000160904:-666	TRCN0000160904	IPO13	HA1E	trt_sh		96 h	3	94	0.49	0.217016	1	0	1	1	0	-666	-666	-0.3638	15.6536	-1.4213
CGS001_ASC_96H:CFLAR:6	CGS001-8837	CFLAR	ASC	trt_sh.cgs	6 uL	96 h	2	29	0.0404151	0.034618	1	0	1	1	0	-666	-666	-0.3638	15.6536	-1.4212
XPR032_U251MG.311_96H:M18	BRDN0001487961	PADI4	U251MG	trt_xpr	-666	96 h	3	100	0.4236	0.208123	1	0	1	1	0	-666	-666	-0.3638	15.6536	-1.4211
DOS008_VCAP_24H:BRD-K70459579-001-01-7:5.04	BRD-K70459579	BRD-K70459579	VCAP	trt_cp	4 uM	24 h	3	147	0.11	0.128584	1	0	1	1	0	-666	-666	-0.3638	15.6536	-1.4211
REP.B023_A549_24H:I20	BRD-K70592483	phenylacetylglutamine	A549	trt_cp	0.74 uM	24 h	2	83	0.02	0.0411988	1	1	1	1	0	DNA inhibitor|Protein synthesis inhibitor	-666	-0.3638	15.6536	-1.421
REP.B021_HELA_24H:D12	BRD-K81473089	tacrine	HELA	trt_cp	0.01 uM	24 h	2	74	0.2287	0.131547	0	0	1	1	0	Acetylcholinesterase inhibitor	ACHE|BCHE	-0.3637	15.6536	-1.4209
KDB004_HA1E_96H:TRCN0000050676:-666	TRCN0000050676	FAH	HA1E	trt_sh		96 h	3	126	0.44	0.238091	0	0	1	1	0	-666	-666	-0.3637	15.6536	-1.4209
KDD001_HT29_96H:TRCN0000274353:-666	TRCN0000274353	SNF8	HT29	trt_sh		96 h	3	161	0.45	0.272176	1	0	1	1	0	-666	-666	-0.3637	15.6536	-1.4208
XPR032_U251MG.311_96H:H14	BRDN0001482526	SI	U251MG	trt_xpr	-666	96 h	3	212	0.4681	0.318527	1	0	1	1	0	-666	-666	-0.3637	15.6536	-1.4208
XPR029_HT29.311_96H:K05	BRDN0001486328	PLAT	HT29	trt_xpr	-666	96 h	3	108	0.33	0.13451	1	0	1	1	0	-666	-666	-0.3637	15.6536	-1.4208
XPR034_A375.311_96H:K18	BRDN0001147902	GUCY2D	A375	trt_xpr	-666	96 h	3	358	0.5677	0.455868	1	1	1	1	0	-666	-666	-0.3637	15.6536	-1.4207
CPC006_HT29_24H:BRD-A13195221-001-01-1:10	BRD-A13195221	STK-064652	HT29	trt_cp	10 uM	24 h	4	59	0.15	0.0951267	1	0	1	1	0	-666	-666	-0.3636	15.6536	-1.4206
XPR019_A375.311_96H:G05	BRDN0001500143	KIF21B	A375	trt_xpr	-666	96 h	3	95	0.2079	0.142108	1	0	1	1	0	-666	-666	-0.3636	15.6536	-1.4206
DOS051_PC3_24H:BRD-K19331234-001-01-9:5.03	BRD-K19331234	BRD-K19331234	PC3	trt_cp	4 uM	24 h	2	185	0.03	0.0753316	0	0	1	1	0	-666	-666	-0.3636	15.6536	-1.4205
KDC007_MCF7_96H:TRCN0000056145:-666	TRCN0000056145	ANXA2	MCF7	trt_sh		96 h	3	116	0.44	0.228447	1	0	1	1	0	-666	-666	-0.3636	15.6536	-1.4205
XPR037_A549.311_96H:L11	BRDN0001581163	FZD10	A549	trt_xpr	-666	96 h	2	239	0.0783	0.138351	0	0	1	1	0	-666	-666	-0.3636	15.6536	-1.4205
KDC001_MCF7_96H:TRCN0000016150:-666	TRCN0000016150	ZNF219	MCF7	trt_sh		96 h	2	141	0.27	0.197298	0	0	1	1	0	-666	-666	-0.3636	15.6536	-1.4204
OEB005_A375_96H:BRDN0000409012:-666	BRDN0000409012	CAPN1	A375	trt_oe		96 h	5	178	0.26	0.217534	1	0	1	1	0	-666	-666	-0.3636	15.6536	-1.4204
XPR025_A549.311_96H:L16	BRDN0000581473	TLR2	A549	trt_xpr	-666	96 h	3	61	0.176	0.104782	1	0	1	1	0	-666	-666	-0.3636	15.6536	-1.4204
XPR032_A549.311_96H:F12	BRDN0001484527	P2RY2	A549	trt_xpr	-666	96 h	3	206	0.5184	0.330455	0	0	1	1	0	-666	-666	-0.3636	15.6536	-1.4203
XPR033_A375.311_96H:P19	BRDN0001479525	BACE1	A375	trt_xpr	-666	96 h	2	85	0.2501	0.147438	0	0	1	1	0	-666	-666	-0.3635	15.6536	-1.4202
REP.A020_HA1E_24H:A19	BRD-K83405785	pimavanserin	HA1E	trt_cp	10 uM	24 h	3	240	0.2951	0.269104	0	0	1	1	0	Serotonin receptor antagonist	HTR2A|DRD2	-0.3635	15.6536	-1.4202
KDA006_MCF7_144H:TRCN0000196401:-666	TRCN0000196401	SYK	MCF7	trt_sh		144 h	3	146	0.46	0.262051	1	0	1	1	0	-666	-666	-0.3635	15.6536	-1.4201
XPR009_YAPC.311_96H:M09	BRDN0001479563	CNR1	YAPC	trt_xpr	-666	96 h	3	77	0.066	0.0720941	1	0	1	1	0	-666	-666	-0.3635	15.6536	-1.42
DER001_A549_96H:TRCN0000196420:-666	TRCN0000196420	MELK	A549	trt_sh		96 h	3	167	0.44	0.274104	1	0	1	1	0	-666	-666	-0.3635	15.6536	-1.42
DER001_HT29_96H:TRCN0000196458:-666	TRCN0000196458	PIK3C2A	HT29	trt_sh		96 h	3	195	0.43	0.292807	0	0	1	1	0	-666	-666	-0.3634	15.6536	-1.4198
XPR026_MCF7.311_96H:A10	BRDN0001501490	TNFRSF1B	MCF7	trt_xpr	-666	96 h	2	55	0.033	0.0430848	0	0	1	1	0	-666	-666	-0.3634	15.6536	-1.4197
PAC025_U2OS_6H:BRD-K70558130-001-01-8:10.0551	BRD-K70558130	BRD-K70558130	U2OS	trt_cp	10 uM	6 h	3	53	0.13	0.0839344	1	0	1	1	0	-666	-666	-0.3634	15.6536	-1.4197
TA.OE012_AALE_96H:BRDN0000560859:-666	BRDN0000560859	NR4A2	AALE	trt_oe		96 h	3	293	0.65	0.441287	1	1	1	1	0	-666	-666	-0.3634	15.6536	-1.4197
XPR024_U251MG.311_96H:G17	BRDN0001583545	SIGLEC7	U251MG	trt_xpr	-666	96 h	3	60	0.2448	0.122551	1	0	1	1	0	-666	-666	-0.3634	15.6536	-1.4197
CGS001_HA1E_96H:ATF4:1.5	CGS001-468	ATF4	HA1E	trt_sh.cgs	1.5 uL	96 h	3	67	0.259334	0.13329	1	0	1	1	0	-666	-666	-0.3634	15.6536	-1.4195
OEB005_HEPG2_96H:BRDN0000409703:-666	BRDN0000409703	CRABP1	HEPG2	trt_oe		96 h	2	79	0.07	0.0751957	0	0	1	1	0	-666	-666	-0.3634	15.6536	-1.4195
CPC003_VCAP_6H:BRD-A51820102-008-16-4:10	BRD-A51820102	econazole	VCAP	trt_cp	10 uM	6 h	5	133	0.15	0.142824	1	0	1	1	0	Lanosterol demethylase inhibitor|Bacterial cell wall synthesis inhibitor|Sterol demethylase inhibitor	CYP51A1|NPY1R|NPY2R|TRPM2|TRPV5	-0.3633	15.6536	-1.4194
KDA010_HEPG2_96H:TRCN0000016361:-666	TRCN0000016361	ERCC6L	HEPG2	trt_sh		96 h	3	195	0.47	0.306124	1	0	1	1	0	-666	-666	-0.3633	15.6536	-1.4194
PBIOA022_A549_24H:J07	BRD-K31467596	BRD-K31467596	A549	trt_cp	10 uM	24 h	3	94	0.27	0.161093	1	1	1	1	0	-666	-666	-0.3633	15.6536	-1.4193
KDB005_A375_96H:TRCN0000083036:-666	TRCN0000083036	PEX19	A375	trt_sh		96 h	3	114	0.36	0.204849	1	0	1	1	0	-666	-666	-0.3633	15.6536	-1.4193
XPR033_BICR6.311_96H:E17	BRDN0001483170	AIFM1	BICR6	trt_xpr	-666	96 h	3	97	0.1487	0.121426	1	0	1	1	0	-666	-666	-0.3633	15.6536	-1.4193
XPR034_A549.311_96H:H04	BRDN0001145434	AK2	A549	trt_xpr	-666	96 h	3	58	0.34	0.131356	0	0	1	1	0	-666	-666	-0.3633	15.6536	-1.4191
XPR019_U251MG.311_96H:D03	BRDN0001585309	LCP2	U251MG	trt_xpr	-666	96 h	3	122	0.2399	0.172989	1	0	1	1	0	-666	-666	-0.3633	15.6536	-1.4191
XPR015_AGS.311_96H:C24	BRDN0001585701	CSRP2	AGS	trt_xpr	-666	96 h	3	332	0.5636	0.437394	1	1	1	1	0	-666	-666	-0.3633	15.6536	-1.4191
XPR032_U251MG.311_96H:P06	BRDN0001485160	AOC1	U251MG	trt_xpr	-666	96 h	3	160	0.4245	0.263538	1	0	1	1	0	-666	-666	-0.3632	15.6536	-1.419
CPC008_A375_6H:C04	BRD-K33720394	BRD-K33720394	A375	trt_cp	10 uM	6 h	3	417	0.5528	0.485493	1	1	1	1	0	-666	-666	-0.3632	15.6536	-1.419
XPR022_A375.311_96H:E11	BRDN0001146253	PRPS1L1	A375	trt_xpr	-666	96 h	2	67	0.2416	0.128658	1	1	1	1	0	-666	-666	-0.3632	15.6536	-1.419
XPR021_A375.311_96H:J12	BRDN0001499672	NXPE4	A375	trt_xpr	-666	96 h	3	125	0.3896	0.223139	1	1	1	1	0	-666	-666	-0.3632	15.6536	-1.4188
XPR032_A375.311_96H:B20	BRDN0001487968	PCSK1	A375	trt_xpr	-666	96 h	3	133	0.32	0.279439	1	0	1	1	0	-666	-666	-0.3631	15.6536	-1.4184
XPR032_U251MG.311_96H:D20	BRDN0001485162	GPR84	U251MG	trt_xpr	-666	96 h	3	151	0.4252	0.256222	1	0	1	1	0	-666	-666	-0.3631	15.6536	-1.4184
XPR024_A375.311_96H:I09	BRDN0001502551	SIPA1L2	A375	trt_xpr	-666	96 h	3	49	0.1526	0.0874285	1	0	1	1	0	-666	-666	-0.3631	15.6536	-1.4184
XPR030_U251MG.311_96H:F19	BRDN0001482308	CANT1	U251MG	trt_xpr	-666	96 h	3	206	0.4337	0.302228	1	0	1	1	0	-666	-666	-0.3631	15.6536	-1.4183
XPR015_BICR6.311_96H:F23	BRDN0001500386	DCTN2	BICR6	trt_xpr	-666	96 h	3	153	0.3092	0.219942	1	1	1	1	0	-666	-666	-0.3631	15.6536	-1.4183
XPR010_U251MG.311_96H:B08	BRDN0001146749	DYRK1B	U251MG	trt_xpr	-666	96 h	3	144	0.3166	0.215903	0	0	1	1	0	-666	-666	-0.363	15.6536	-1.4182
XPR032_A549.311_96H:F08	BRDN0001484879	P2RY2	A549	trt_xpr	-666	96 h	3	179	0.409	0.273602	1	0	1	1	0	-666	-666	-0.363	15.6536	-1.4182
XPR028_A375.311_96H:E11	BRDN0001482337	SST	A375	trt_xpr	-666	96 h	3	112	0.2979	0.184689	1	0	1	1	0	-666	-666	-0.363	15.6536	-1.4182
TAK001_A375_96H:TRCN0000001045:-666	TRCN0000001045	EGLN1	A375	trt_sh		96 h	3	143	0.51	0.273076	1	0	1	1	0	-666	-666	-0.363	15.6536	-1.4182
XPR037_MCF7.311_96H:L23	BRDN0001582909	FUT4	MCF7	trt_xpr	-666	96 h	3	177	0.0502	0.0953197	1	0	1	1	0	-666	-666	-0.363	15.6536	-1.4182
PBIOA018_HT29_24H:G23	BRD-K49055432	A-66	HT29	trt_cp	0.125 uM	24 h	3	157	0.3061	0.221673	1	1	1	1	0	PI3K inhibitor	PIK3CA	-0.363	15.6536	-1.4181
PAC010_U2OS_6H:BRD-K93496326-001-01-8:10.0808	BRD-K93496326	BRD-K93496326	U2OS	trt_cp	10 uM	6 h	2	36	0.05	0.0429009	1	0	1	1	0	-666	-666	-0.363	15.6536	-1.4181
KDA004_A375_96H:TRCN0000003987:-666	TRCN0000003987	TOP1	A375	trt_sh		96 h	2	109	0.54	0.245324	1	0	1	1	0	-666	-666	-0.363	15.6536	-1.4181
XPR030_U251MG.311_96H:G18	BRDN0001481802	RDH13	U251MG	trt_xpr	-666	96 h	3	235	0.4736	0.337342	1	1	1	1	0	-666	-666	-0.363	15.6536	-1.4181
OEB001_A375_96H:BRDN0000398903:-666	BRDN0000398903	LSP1	A375	trt_oe		96 h	4	389	0.13	0.227393	1	0	1	1	0	-666	-666	-0.363	15.6536	-1.418
CGS001_A375_96H:IL13RA1:1	CGS001-3597	IL13RA1	A375	trt_sh.cgs	1 uL	96 h	3	57	0.285475	0.128989	1	1	1	1	0	-666	-666	-0.363	15.6536	-1.418
DER001_MCF7_96H:D21	TRCN0000197075	PGK1	MCF7	trt_sh		96 h	3	161	0.339	0.236235	0	0	1	1	0	-666	-666	-0.363	15.6536	-1.4179
XPR028_A375.311_96H:E16	BRDN0001485483	GJC2	A375	trt_xpr	-666	96 h	3	66	0.072	0.0696907	1	0	1	1	0	-666	-666	-0.3629	15.6536	-1.4177
XPR036_A375.311_96H:G11	BRDN0001146135	PAN3	A375	trt_xpr	-666	96 h	3	187	0.48	0.164313	1	1	1	1	0	-666	-666	-0.3629	15.6536	-1.4177
KDA010_PC3_96H:TRCN0000003577:-666	TRCN0000003577	CASP8	PC3	trt_sh		96 h	3	90	0.51	0.216639	1	0	1	1	0	-666	-666	-0.3629	15.6536	-1.4177
CGS001_A549_96H:MPHOSPH9:1	CGS001-10198	MPHOSPH9	A549	trt_sh.cgs	1 uL	96 h	3	70	0.121068	0.0930881	1	0	1	1	0	-666	-666	-0.3629	15.6536	-1.4177
XPR029_A375.311_96H:E19	BRDN0001484511	ACADSB	A375	trt_xpr	-666	96 h	3	139	0.37	0.149446	1	0	1	1	0	-666	-666	-0.3629	15.6536	-1.4175
XPR014_AGS.311_96H:I21	BRDN0001584840	CD96	AGS	trt_xpr	-666	96 h	3	190	0.3729	0.269161	1	0	1	1	0	-666	-666	-0.3628	15.6536	-1.4173
KDD002_MCF7_96H:TRCN0000011127:-666	TRCN0000011127	USP32	MCF7	trt_sh		96 h	3	153	0.5	0.27968	1	0	1	1	0	-666	-666	-0.3628	15.6536	-1.4173
XPR034_U251MG.311_96H:O15	BRDN0001486049	LGALS1	U251MG	trt_xpr	-666	96 h	3	127	0.4464	0.240765	1	0	1	1	0	-666	-666	-0.3628	15.6536	-1.4173
XPR013_U251MG.311_96H:P02	BRDN0000734535	CD200R1	U251MG	trt_xpr	-666	96 h	3	253	0.45	0.341186	1	0	1	1	0	-666	-666	-0.3627	15.6536	-1.4169
KDC008_HA1E_96H:TRCN0000039900:-666	TRCN0000039900	ABL1	HA1E	trt_sh		96 h	2	156	0.42	0.258832	0	0	1	1	0	-666	-666	-0.3627	15.6536	-1.4169
KDB002_ASC_96H:B07	TRCN0000144554	GOLIM4	ASC	trt_sh		96 h	3	256	0.4832	0.355643	0	0	1	1	0	-666	-666	-0.3627	15.6536	-1.4168
KDA003_MCF7_144H:TRCN0000033458:-666	TRCN0000033458	BAD	MCF7	trt_sh		144 h	3	142	0.34	0.222185	1	0	1	1	0	-666	-666	-0.3626	15.6536	-1.4167
XPR019_A375.311_96H:F16	BRDN0001501289	LRP8	A375	trt_xpr	-666	96 h	3	157	0.2395	0.196066	1	0	1	1	0	-666	-666	-0.3626	15.6536	-1.4167
XPR009_A375.311_96H:K20	BRDN0001480445	CACNA1F	A375	trt_xpr	-666	96 h	3	243	0.5375	0.365447	1	1	1	1	0	-666	-666	-0.3626	15.6536	-1.4167
XPR008_U251MG.311_96H:F15	BRDN0001481629	CA4	U251MG	trt_xpr	-666	96 h	3	365	0.6399	0.488708	1	1	1	1	0	-666	-666	-0.3627	15.6536	-1.4167
KDB010_NPC_96H:TRCN0000294421:-666	TRCN0000294421	CDKN1A	NPC	trt_sh		96 h	4	203	0.55	0.337878	0	0	1	1	0	-666	-666	-0.3626	15.6536	-1.4166
XPR009_U251MG.311_96H:M10	BRDN0001480655	RYR1	U251MG	trt_xpr	-666	96 h	3	280	0.5734	0.405159	1	1	1	1	0	-666	-666	-0.3626	15.6536	-1.4166
PBIOA016_HCC515_24H:M06	BRD-K68532323	SB-743921	HCC515	trt_cp	0.04 uM	24 h	3	286	0.49	0.37854	1	1	1	1	0	Kinesin inhibitor	KIF11	-0.3626	15.6536	-1.4165
TA.OE012_H1299_96H:BRDN0000552960:-666	BRDN0000552960	RARA	H1299	trt_oe		96 h	3	186	0.29	0.234848	1	1	1	1	0	-666	-666	-0.3626	15.6536	-1.4165
XPR020_U251MG.311_96H:C16	BRDN0001498705	MCM2	U251MG	trt_xpr	-666	96 h	3	179	0.4456	0.285568	1	1	1	1	0	-666	-666	-0.3626	15.6536	-1.4165
KDC010_HT29_96H:TRCN0000019636:-666	TRCN0000019636	PHF13	HT29	trt_sh		96 h	3	154	0.46	0.269135	1	0	1	1	0	-666	-666	-0.3625	15.6536	-1.4163
XPR023_A375.311_96H:J23	BRDN0001500901	SEL1L3	A375	trt_xpr	-666	96 h	2	47	0.3143	0.122897	1	0	1	1	0	-666	-666	-0.3625	15.6536	-1.4162
XPR030_U251MG.311_96H:K22	BRDN0001479863	SLC25A10	U251MG	trt_xpr	-666	96 h	3	266	0.4506	0.350079	1	1	1	1	0	-666	-666	-0.3625	15.6536	-1.4162
KDB010_MCF7_96H:TRCN0000028409:-666	TRCN0000028409	NDUFB6	MCF7	trt_sh		96 h	2	68	0.18	0.111872	1	0	1	1	0	-666	-666	-0.3625	15.6536	-1.416
XPR027_A549.311_96H:L14	BRDN0001582646	ZNF683	A549	trt_xpr	-666	96 h	3	179	0.4133	0.275045	0	0	1	1	0	-666	-666	-0.3624	15.6536	-1.4158
KDA004_A375_96H:TRCN0000052955:-666	TRCN0000052955	POLA1	A375	trt_sh		96 h	2	49	0.42	0.145062	1	0	1	1	0	-666	-666	-0.3624	15.6536	-1.4157
DOS050_PC3_24H:BRD-K32159948-001-01-4:5	BRD-K32159948	BRD-K32159948	PC3	trt_cp	4 uM	24 h	2	173	0.19	0.183329	0	0	1	1	0	-666	-666	-0.3624	15.6536	-1.4157
CGS001_HT29_96H:IRF2:1	CGS001-3660	IRF2	HT29	trt_sh.cgs	1 uL	96 h	3	59	0.125573	0.0870372	1	0	1	1	0	-666	-666	-0.3624	15.6536	-1.4157
XPR018_U251MG.311_96H:H14	BRDN0001495470	ITGB8	U251MG	trt_xpr	-666	96 h	3	148	0.3064	0.215346	1	0	1	1	0	-666	-666	-0.3624	15.6536	-1.4156
KDA009_HEPG2_96H:TRCN0000063847:-666	TRCN0000063847	WFS1	HEPG2	trt_sh		96 h	3	336	0.63	0.465233	1	0	1	1	0	-666	-666	-0.3624	15.6536	-1.4156
XPR027_U251MG.311_96H:F10	BRDN0001480744	GPR18	U251MG	trt_xpr	-666	96 h	3	127	0.4157	0.232336	1	1	1	1	0	-666	-666	-0.3623	15.6536	-1.4155
OEB001_VCAP_96H:BRDN0000399137:-666	BRDN0000399137	IFIT5	VCAP	trt_oe		96 h	4	158	0.12	0.139235	1	0	1	1	0	-666	-666	-0.3623	15.6536	-1.4155
XPR028_A375.311_96H:K18	BRDN0001481365	NSDHL	A375	trt_xpr	-666	96 h	3	295	0.4913	0.384969	1	1	1	1	0	-666	-666	-0.3623	15.6536	-1.4153
PAC004_U2OS_6H:BRD-K17743697-066-01-0:10	BRD-K17743697	KB-R7943	U2OS	trt_cp	10 uM	6 h	2	38	0.35	0.116616	0	0	1	1	0	Sodium channel inhibitor	SLC8A1|TRPC3|TRPC5|TRPC6	-0.3623	15.6536	-1.4153
XPR014_U251MG.311_96H:K11	BRDN0001503824	CDC42SE1	U251MG	trt_xpr	-666	96 h	3	347	0.5111	0.425831	1	1	1	1	0	-666	-666	-0.3623	15.6536	-1.4153
KDB009_HA1E_96H:TRCN0000037005:-666	TRCN0000037005	UFM1	HA1E	trt_sh		96 h	2	53	0.29	0.125362	0	0	1	1	0	-666	-666	-0.3623	15.6536	-1.4153
KDC001_PC3_96H:TRCN0000035700:-666	TRCN0000035700	NAT10	PC3	trt_sh		96 h	3	212	0.62	0.366602	1	0	1	1	0	-666	-666	-0.3623	15.6536	-1.4152
XPR008_U251MG.311_96H:B11	BRDN0001481556	ATP1B4	U251MG	trt_xpr	-666	96 h	3	237	0.5507	0.3653	1	1	1	1	0	-666	-666	-0.3623	15.6536	-1.4152
XPR029_U251MG.311_96H:E17	BRDN0001482606	SLC5A8	U251MG	trt_xpr	-666	96 h	3	169	0.44	0.181193	0	0	1	1	0	-666	-666	-0.3622	15.6536	-1.4151
KDC006_HT29_96H:TRCN0000073116:-666	TRCN0000073116	PCGF5	HT29	trt_sh		96 h	2	164	0.48	0.283709	1	0	1	1	0	-666	-666	-0.3622	15.6536	-1.415
PBIOA018_A375_24H:G02	BRD-K16730910	regorafenib	A375	trt_cp	3.33 uM	24 h	3	195	0.36	0.267916	1	1	1	1	0	FGFR inhibitor|KIT inhibitor|PDGFR inhibitor|RAF inhibitor|RET inhibitor|VEGFR inhibitor	KDR|KIT|RET|FLT1|FLT4|PDGFRA|TEK|BRAF|ABL1|DDR2|FGFR1|FGFR2|FRK|MAPK11|PDGFRB|RAF1|CYP2B6|CYP2C19|CYP2C8|FGF2|EPHA2|NTRK1	-0.3622	15.6536	-1.415
XPR018_U251MG.311_96H:G18	BRDN0001583646	IL26	U251MG	trt_xpr	-666	96 h	3	133	0.2337	0.178288	1	0	1	1	0	-666	-666	-0.3622	15.6536	-1.415
KDC009_HT29_96H:TRCN0000059755:-666	TRCN0000059755	ERO1L	HT29	trt_sh		96 h	2	145	0.51	0.274979	0	0	1	1	0	-666	-666	-0.3622	15.6536	-1.4149
XPR022_A375.311_96H:J07	BRDN0001486058	APP	A375	trt_xpr	-666	96 h	2	58	0.1395	0.0909719	0	0	1	1	0	-666	-666	-0.3622	15.6536	-1.4149
XPR016_AGS.311_96H:A22	BRDN0001585555	ECSCR	AGS	trt_xpr	-666	96 h	3	162	0.2413	0.199924	1	0	1	1	0	-666	-666	-0.3622	15.6536	-1.4149
KDA005_MCF7_144H:TRCN0000355725:-666	TRCN0000355725	MDM2	MCF7	trt_sh		144 h	3	111	0.38	0.207675	1	0	1	1	0	-666	-666	-0.3622	15.6536	-1.4149
XPR035_U251MG.311_96H:M04	BRDN0001147719	TAOK1	U251MG	trt_xpr	-666	96 h	3	165	0.5168	0.295289	1	1	1	1	0	-666	-666	-0.3622	15.6536	-1.4149
CPC003_HA1E_24H:BRD-K97309399-001-05-2:10	BRD-K97309399	thiothixene	HA1E	trt_cp	10 uM	24 h	3	370	0.54	0.451989	1	1	1	1	0	Dopamine receptor antagonist	HTR2A|DRD1|DRD2|HRH1	-0.3621	15.6536	-1.4148
XPR014_U251MG.311_96H:G16	BRDN0001581854	ADA2	U251MG	trt_xpr	-666	96 h	3	235	0.4572	0.33144	1	1	1	1	0	-666	-666	-0.3622	15.6536	-1.4148
KDA007_PC3_96H:E14	TRCN0000291869	MFHAS1	PC3	trt_sh		96 h	3	144	0.4012	0.243048	1	0	1	1	0	-666	-666	-0.3621	15.6536	-1.4147
XPR035_U251MG.311_96H:A11	BRDN0001148856	STK38L	U251MG	trt_xpr	-666	96 h	3	98	0.3138	0.177334	1	0	1	1	0	-666	-666	-0.3621	15.6536	-1.4147
XPR029_A375.311_96H:O13	BRDN0001484775	FADS2	A375	trt_xpr	-666	96 h	3	166	0.4	0.163317	1	0	1	1	0	-666	-666	-0.3621	15.6536	-1.4145
CPC013_HCC515_6H:BRD-A57300602-001-01-3:10	BRD-A57300602	BRD-A57300602	HCC515	trt_cp	10 uM	6 h	3	109	0.27	0.173471	0	0	1	1	0	-666	-666	-0.362	15.6536	-1.4143
XPR012_U251MG.311_96H:J16	BRDN0001495338	BTBD2	U251MG	trt_xpr	-666	96 h	3	167	0.4634	0.281303	1	1	1	1	0	-666	-666	-0.362	15.6536	-1.4142
KDB002_ASC_96H:C17	TRCN0000276287	NVL	ASC	trt_sh		96 h	4	87	0.3478	0.175896	0	0	1	1	0	-666	-666	-0.362	15.6536	-1.4141
XPR032_A375.311_96H:H06	BRDN0001479199	CYB5R1	A375	trt_xpr	-666	96 h	3	166	0.45	0.312188	1	0	1	1	0	-666	-666	-0.362	15.6536	-1.4141
XPR022_U251MG.311_96H:N10	BRDN0001499692	RBM5	U251MG	trt_xpr	-666	96 h	3	132	0.3423	0.214944	1	0	1	1	0	-666	-666	-0.3619	15.6536	-1.414
XPR034_A549.311_96H:H10	BRDN0001147859	PANK1	A549	trt_xpr	-666	96 h	3	91	0.23	0.164535	0	0	1	1	0	-666	-666	-0.3619	15.6536	-1.414
XPR031_U251MG.311_96H:D21	BRDN0001518519	PLSCR1	U251MG	trt_xpr	-666	96 h	3	194	0.4426	0.296305	1	1	1	1	0	-666	-666	-0.362	15.6536	-1.414
KDB007_PC3_144H:TRCN0000052063:-666	TRCN0000052063	LYPLA1	PC3	trt_sh		144 h	3	114	0.37	0.207675	1	0	1	1	0	-666	-666	-0.362	15.6536	-1.414
KDC006_MCF7_96H:TRCN0000018915:-666	TRCN0000018915	IKBKB	MCF7	trt_sh		96 h	3	169	0.49	0.290986	1	0	1	1	0	-666	-666	-0.3619	15.6536	-1.4139
XPR020_U251MG.311_96H:G16	BRDN0001499713	MCM2	U251MG	trt_xpr	-666	96 h	3	135	0.2977	0.202701	1	1	1	1	0	-666	-666	-0.3619	15.6536	-1.4138
KDC002_A549_96H:B07	TRCN0000056622	TH	A549	trt_sh		96 h	2	33	0.2644	0.0944535	0	0	1	1	0	-666	-666	-0.3619	15.6536	-1.4137
XPR029_A549.311_96H:E23	BRDN0001485722	CHAT	A549	trt_xpr	-666	96 h	3	122	0.29	0.0111689	1	0	1	1	0	-666	-666	-0.3619	15.6536	-1.4137
KDB001_MCF7_96H:TRCN0000157411:-666	TRCN0000157411	ABCF1	MCF7	trt_sh		96 h	2	280	0.49	0.374548	1	0	1	1	0	-666	-666	-0.3619	15.6536	-1.4137
XPR011_U251MG.311_96H:O19	BRDN0001479800	FDFT1	U251MG	trt_xpr	-666	96 h	3	233	0.4533	0.328623	1	1	1	1	0	-666	-666	-0.3619	15.6536	-1.4137
XPR015_MCF7.311_96H:J23	BRDN0001498819	CYTH1	MCF7	trt_xpr	-666	96 h	2	59	0.1263	0.0872972	1	0	1	1	0	-666	-666	-0.3618	15.6536	-1.4136
OEB005_MCF7_96H:BRDN0000409635:-666	BRDN0000409635	ELF4	MCF7	trt_oe		96 h	5	251	0.29	0.272814	1	1	1	1	0	-666	-666	-0.3619	15.6536	-1.4136
XPR019_A549.311_96H:K22	BRDN0001502826	KLRD1	A549	trt_xpr	-666	96 h	2	106	0.0901	0.098801	0	0	1	1	0	-666	-666	-0.3618	15.6536	-1.4135
XPR022_A549.311_96H:L18	BRDN0001500880	RGS1	A549	trt_xpr	-666	96 h	3	146	0.3188	0.218162	1	0	1	1	0	-666	-666	-0.3618	15.6536	-1.4135
XPR035_MCF7.311_96H:N22	BRDN0001146931	TK2	MCF7	trt_xpr	-666	96 h	3	81	0.0993	0.0906899	1	0	1	1	0	-666	-666	-0.3618	15.6536	-1.4134
CGS001_PC3_144H:YWHAZ:2	CGS001-7534	YWHAZ	PC3	trt_sh.cgs	2 uL	144 h	3	26	0.0740132	0.044358	1	0	1	1	0	-666	-666	-0.3618	15.6536	-1.4134
XPR010_U251MG.311_96H:O04	BRDN0001487427	ADRB3	U251MG	trt_xpr	-666	96 h	3	153	0.2738	0.206974	1	0	1	1	0	-666	-666	-0.3618	15.6536	-1.4134
XPR035_A375.311_96H:H18	BRDN0001147865	PRKAB2	A375	trt_xpr	-666	96 h	3	126	0.3722	0.218977	1	1	1	1	0	-666	-666	-0.3618	15.6536	-1.4133
PAC017_U2OS_6H:BRD-K30933750-001-01-1:9.90925	BRD-K30933750	BRD-K30933750	U2OS	trt_cp	10 uM	6 h	3	44	0.25	0.106054	0	0	1	1	0	-666	-666	-0.3618	15.6536	-1.4133
KDA009_PC3_96H:TRCN0000359256:-666	TRCN0000359256	BCL10	PC3	trt_sh		96 h	3	185	0.59	0.334074	1	0	1	1	0	-666	-666	-0.3617	15.6536	-1.4132
CGS001_A375_96H:SYPL1:1	CGS001-6856	SYPL1	A375	trt_sh.cgs	1 uL	96 h	3	95	0.196065	0.138004	1	1	1	1	0	-666	-666	-0.3617	15.6536	-1.4131
CGS001_MCF7_144H:RPIA:2	CGS001-22934	RPIA	MCF7	trt_sh.cgs	2 uL	144 h	3	58	0.103313	0.0782748	1	0	1	1	0	-666	-666	-0.3617	15.6536	-1.4131
CPC020_MCF7_6H:BRD-A25576662-001-01-4:10	BRD-A25576662	streptozotocin	MCF7	trt_cp	10 uM	6 h	4	106	0.16	0.131687	1	0	1	1	0	-666	-666	-0.3617	15.6536	-1.4129
XPR035_A375.311_96H:G14	BRDN0001147599	TPD52L3	A375	trt_xpr	-666	96 h	3	96	0.1907	0.136829	1	1	1	1	0	-666	-666	-0.3616	15.6536	-1.4128
CGS001_PC3_96H:ERO1L:2	CGS001-30001	ERO1L	PC3	trt_sh.cgs	2 uL	96 h	3	65	0.0990038	0.0811172	1	0	1	1	0	-666	-666	-0.3616	15.6536	-1.4128
XPR022_YAPC.311_96H:H03	BRDN0001519402	RBCK1	YAPC	trt_xpr	-666	96 h	3	86	0.044	0.062192	1	0	1	1	0	-666	-666	-0.3616	15.6536	-1.4128
XPR008_U251MG.311_96H:F08	BRDN0001480619	SCN1A	U251MG	trt_xpr	-666	96 h	3	367	0.6099	0.478414	1	1	1	1	0	-666	-666	-0.3616	15.6536	-1.4127
CPC006_PC3_6H:BRD-A13122391-001-01-9:0.08	BRD-A13122391	triptolide	PC3	trt_cp	0.08 uM	6 h	4	496	0.63	0.565251	1	1	1	1	0	-666	-666	-0.3616	15.6536	-1.4126
CGS001_MCF7_96H:SATB2:2	CGS001-23314	SATB2	MCF7	trt_sh.cgs	2 uL	96 h	3	55	0.156813	0.0939081	1	0	1	1	0	-666	-666	-0.3616	15.6536	-1.4126
XPR032_U251MG.311_96H:A07	BRDN0001488410	OXT	U251MG	trt_xpr	-666	96 h	3	283	0.445	0.35883	0	0	1	1	0	-666	-666	-0.3616	15.6536	-1.4125
AML001_CD34_6H:BRD-A19037878:1.11111	BRD-A19037878	BRD-A19037878	CD34	trt_cp	1.11 uM	6 h	3	528	0.8	0.657192	1	1	1	1	0	-666	-666	-0.3616	15.6536	-1.4125
TA.OE012_AALE_96H:BRDN0000553138:-666	BRDN0000553138	NR4A2	AALE	trt_oe		96 h	3	396	0.65	0.513021	1	1	1	1	0	-666	-666	-0.3616	15.6536	-1.4125
CGS001_ASC_96H:PCK2:6	CGS001-5106	PCK2	ASC	trt_sh.cgs	6 uL	96 h	2	62	0.0373842	0.0486822	1	0	1	1	0	-666	-666	-0.3615	15.6536	-1.4124
KDD003_HCC515_96H:TRCN0000060192:-666	TRCN0000060192	ABCB5	HCC515	trt_sh		96 h	2	99	0.26	0.162231	0	0	1	1	0	-666	-666	-0.3615	15.6536	-1.4124
XPR015_A375.311_96H:I05	BRDN0001518586	COQ6	A375	trt_xpr	-666	96 h	3	79	0.2928	0.153799	1	0	1	1	0	-666	-666	-0.3615	15.6536	-1.4123
KDC008_HT29_96H:TRCN0000074895:-666	TRCN0000074895	BUD13	HT29	trt_sh		96 h	3	211	0.67	0.380197	1	0	1	1	0	-666	-666	-0.3615	15.6536	-1.4123
TA.KD009_A549_96H:TRCN0000295906:1	TRCN0000295906	CBL	A549	trt_sh	1.0 uL	96 h	3	269	0.69	0.435644	1	0	1	1	0	-666	-666	-0.3615	15.6536	-1.4122
LJP006_HS578T_3H:C13	BRD-K20285085	fostamatinib	HS578T	trt_cp	10 uM	3 h	2	92	0.3082	0.170271	1	1	1	1	0	Syk inhibitor	-666	-0.3615	15.6536	-1.4122
DOS023_VCAP_24H:BRD-K14487375-001-01-3:5.06	BRD-K14487375	BRD-K14487375	VCAP	trt_cp	4 uM	24 h	2	67	0.14	0.0979337	1	0	1	1	0	-666	-666	-0.3615	15.6536	-1.4121
KDB009_A375_96H:TRCN0000002747:-666	TRCN0000002747	PTEN	A375	trt_sh		96 h	2	102	0.38	0.199078	1	0	1	1	0	-666	-666	-0.3614	15.6536	-1.412
KDD003_HA1E_96H:TRCN0000049663:-666	TRCN0000049663	ANG	HA1E	trt_sh		96 h	2	98	0.43	0.207576	0	0	1	1	0	-666	-666	-0.3614	15.6536	-1.412
TAK003_PC3_96H:TRCN0000148561:-666	TRCN0000148561	SYN2	PC3	trt_sh		96 h	6	246	0.45	0.336437	1	0	1	1	0	-666	-666	-0.3614	15.6536	-1.412
XPR017_U251MG.311_96H:B06	BRDN0001496460	IFNA17	U251MG	trt_xpr	-666	96 h	3	47	0.1617	0.0881527	1	0	1	1	0	-666	-666	-0.3614	15.6536	-1.4119
KDD009_HT29_96H:TRCN0000039792:-666	TRCN0000039792	EXO1	HT29	trt_sh		96 h	3	68	0.22	0.123679	1	0	1	1	0	-666	-666	-0.3614	15.6536	-1.4119
KDB002_HEPG2_96H:TRCN0000163869:-666	TRCN0000163869	PRAF2	HEPG2	trt_sh		96 h	3	105	0.38	0.201984	1	0	1	1	0	-666	-666	-0.3614	15.6536	-1.4118
KDD007_HT29_96H:TRCN0000016500:-666	TRCN0000016500	ZNF324	HT29	trt_sh		96 h	2	80	0.33	0.164298	1	0	1	1	0	-666	-666	-0.3614	15.6536	-1.4118
CGS001_MCF7_96H:CRCP:2	CGS001-27297	CRCP	MCF7	trt_sh.cgs	2 uL	96 h	3	80	0.0319944	0.0511579	1	0	1	1	0	-666	-666	-0.3614	15.6536	-1.4118
XPR023_U251MG.311_96H:M17	BRDN0001518553	RNF128	U251MG	trt_xpr	-666	96 h	3	81	0.1093	0.0951586	1	0	1	1	0	-666	-666	-0.3614	15.6536	-1.4118
PAC050_U2OS_6H:BRD-K47160864-001-01-5:10.3572	BRD-K47160864	BRD-K47160864	U2OS	trt_cp	10 uM	6 h	3	136	0.33	0.214219	1	1	1	1	0	-666	-666	-0.3614	15.6536	-1.4117
XPR011_U251MG.311_96H:L16	BRDN0001581701	ARHGAP25	U251MG	trt_xpr	-666	96 h	3	245	0.4567	0.338242	1	0	1	1	0	-666	-666	-0.3613	15.6536	-1.4116
XPR027_ES2.311_96H:O06	BRDN0001584828	VSIG2	ES2	trt_xpr	-666	96 h	3	67	0.151	0.101698	1	0	1	1	0	-666	-666	-0.3613	15.6536	-1.4116
XPR027_A549.311_96H:G09	BRDN0001495415	UQCRC1	A549	trt_xpr	-666	96 h	3	57	0.2906	0.130152	0	0	1	1	0	-666	-666	-0.3613	15.6536	-1.4116
XPR010_U251MG.311_96H:L12	BRDN0001149482	DYRK1B	U251MG	trt_xpr	-666	96 h	3	124	0.3256	0.203178	1	0	1	1	0	-666	-666	-0.3613	15.6536	-1.4116
CGS001_HEPG2_96H:HLA-DMA:1.5	CGS001-3108	HLA-DMA	HEPG2	trt_sh.cgs	1.5 uL	96 h	3	53	0.0799884	0.0658388	1	0	1	1	0	-666	-666	-0.3614	15.6536	-1.4116
XPR015_A375.311_96H:P15	BRDN0001498068	CXCL3	A375	trt_xpr	-666	96 h	3	79	0.2878	0.152469	1	0	1	1	0	-666	-666	-0.3613	15.6536	-1.4115
XPR033_A375.311_96H:K23	BRDN0001482780	FSHR	A375	trt_xpr	-666	96 h	2	90	0.2067	0.137915	0	0	1	1	0	-666	-666	-0.3613	15.6536	-1.4115
CGS001_SKL_96H:CHMP6:	CGS001-79643	CHMP6	SKL	trt_sh.cgs	10 uL	96 h	3	112	0.184274	0.145269	1	0	1	1	0	-666	-666	-0.3613	15.6536	-1.4114
CPC007_HT29_24H:BRD-K39208132-001-04-2:10	BRD-K39208132	BRD-K39208132	HT29	trt_cp	10 uM	24 h	3	64	0.12	0.0886158	1	0	1	1	0	-666	-666	-0.3613	15.6536	-1.4114
KDB002_MCF7_144H:TRCN0000062137:-666	TRCN0000062137	MICALL1	MCF7	trt_sh		144 h	3	68	0.33	0.151475	1	0	1	1	0	-666	-666	-0.3612	15.6536	-1.4111
XPR035_U251MG.311_96H:J13	BRDN0001149495	PFKFB4	U251MG	trt_xpr	-666	96 h	3	134	0.3767	0.227174	1	0	1	1	0	-666	-666	-0.3612	15.6536	-1.4111
TA.KD010_A549_96H:TRCN0000006292:1	TRCN0000006292	BRAF	A549	trt_sh	1.0 uL	96 h	3	143	0.54	0.280993	1	0	1	1	0	-666	-666	-0.3612	15.6536	-1.411
DOS014_VCAP_24H:BRD-K32049912-001-01-9:5.03	BRD-K32049912	BRD-K32049912	VCAP	trt_cp	4 uM	24 h	3	82	0.05	0.0647474	1	0	1	1	0	-666	-666	-0.3612	15.6536	-1.4109
KDD004_A375_96H:TRCN0000045728:-666	TRCN0000045728	SRM	A375	trt_sh		96 h	3	97	0.3	0.172495	0	0	1	1	0	-666	-666	-0.3612	15.6536	-1.4109
XPR032_A549.311_96H:A21	BRDN0001481341	POMC	A549	trt_xpr	-666	96 h	3	162	0.4668	0.278058	1	0	1	1	0	-666	-666	-0.3611	15.6536	-1.4108
XPR015_U251MG.311_96H:K17	BRDN0001584780	CNTFR	U251MG	trt_xpr	-666	96 h	3	134	0.4508	0.248532	1	1	1	1	0	-666	-666	-0.3611	15.6536	-1.4107
KDC001_MCF7_96H:TRCN0000020351:-666	TRCN0000020351	HTATIP2	MCF7	trt_sh		96 h	2	80	0.32	0.16179	0	0	1	1	0	-666	-666	-0.3611	15.6536	-1.4106
CGS001_HT29_96H:ASL:1	CGS001-435	ASL	HT29	trt_sh.cgs	1 uL	96 h	3	34	0.0824626	0.0535425	1	0	1	1	0	-666	-666	-0.3611	15.6536	-1.4105
ERGK009_VCAP_120H:TRCN0000197133:-666	TRCN0000197133	ADRBK1	VCAP	trt_sh		120 h	3	126	0.34	0.209293	1	0	1	1	0	-666	-666	-0.3611	15.6536	-1.4105
XPR033_BICR6.311_96H:L09	BRDN0001490277	NDUFA13	BICR6	trt_xpr	-666	96 h	3	125	0.1715	0.148049	1	0	1	1	0	-666	-666	-0.3611	15.6536	-1.4105
KDC008_A375_96H:TRCN0000052223:-666	TRCN0000052223	SERPIND1	A375	trt_sh		96 h	3	143	0.44	0.253644	1	0	1	1	0	-666	-666	-0.3611	15.6536	-1.4105
XPR031_U251MG.311_96H:D23	BRDN0001146428	PIP5KL1	U251MG	trt_xpr	-666	96 h	3	166	0.4312	0.270527	1	0	1	1	0	-666	-666	-0.361	15.6536	-1.4104
XPR030_A549.311_96H:G12	BRDN0001488017	SLC25A10	A549	trt_xpr	-666	96 h	3	217	0.5393	0.345931	1	1	1	1	0	-666	-666	-0.361	15.6536	-1.4104
XPR028_PC3.311B_96H:L07	BRDN0001482813	PDE6H	PC3	trt_xpr	-666	96 h	3	73	0.1015	0.0870555	0	0	1	1	0	-666	-666	-0.361	15.6536	-1.4102
KDD004_PC3_96H:TRCN0000045265:-666	TRCN0000045265	S100A6	PC3	trt_sh		96 h	3	152	0.51	0.281538	1	0	1	1	0	-666	-666	-0.3609	15.6536	-1.4101
KDD001_A375_96H:TRCN0000057429:-666	TRCN0000057429	LMAN1	A375	trt_sh		96 h	3	93	0.29	0.166062	0	0	1	1	0	-666	-666	-0.361	15.6536	-1.4101
XPR022_A375.311_96H:H07	BRDN0001583655	PYHIN1	A375	trt_xpr	-666	96 h	2	69	0.1686	0.109053	1	1	1	1	0	-666	-666	-0.361	15.6536	-1.4101
KDB001_A375_96H:TRCN0000158125:-666	TRCN0000158125	PRUNE	A375	trt_sh		96 h	3	97	0.33	0.180915	1	0	1	1	0	-666	-666	-0.3609	15.6536	-1.41
CPC016_HEPG2_6H:BRD-A19037878:10	BRD-A19037878	BRD-A19037878	HEPG2	trt_cp	10 uM	6 h	3	366	0.68	0.504459	1	1	1	1	0	-666	-666	-0.3609	15.6536	-1.41
XPR030_U251MG.311_96H:L18	BRDN0001483434	CRH	U251MG	trt_xpr	-666	96 h	3	202	0.4303	0.298117	1	0	1	1	0	-666	-666	-0.3609	15.6536	-1.4099
KDD002_MCF7_96H:TRCN0000015520:-666	TRCN0000015520	ZNF625	MCF7	trt_sh		96 h	3	224	0.55	0.354924	1	0	1	1	0	-666	-666	-0.3609	15.6536	-1.4099
KDA004_A375_96H:TRCN0000026550:-666	TRCN0000026550	DHRS2	A375	trt_sh		96 h	2	75	0.42	0.179468	1	0	1	1	0	-666	-666	-0.3609	15.6536	-1.4098
XPR030_U251MG.311_96H:A18	BRDN0001487436	GPER1	U251MG	trt_xpr	-666	96 h	3	282	0.5512	0.398678	1	1	1	1	0	-666	-666	-0.3609	15.6536	-1.4098
KDB003_HEPG2_96H:TRCN0000122920:-666	TRCN0000122920	ITGB1BP1	HEPG2	trt_sh		96 h	3	226	0.58	0.366099	1	0	1	1	0	-666	-666	-0.3609	15.6536	-1.4098
KDD009_A375_96H:TRCN0000010301:-666	TRCN0000010301	ATR	A375	trt_sh		96 h	2	94	0.05	0.0693233	0	0	1	1	0	-666	-666	-0.3609	15.6536	-1.4098
XPR028_U251MG.311_96H:D24	BRDN0001484773	SORD	U251MG	trt_xpr	-666	96 h	3	83	0.3	0.105795	1	1	1	1	0	-666	-666	-0.3608	15.6536	-1.4096
CGS001_MCF7_144H:MICALL1:2	CGS001-85377	MICALL1	MCF7	trt_sh.cgs	2 uL	144 h	2	21	0.235894	0.0711703	1	1	1	1	0	-666	-666	-0.3608	15.6536	-1.4095
XPR017_U251MG.311_96H:O03	BRDN0001585861	GRB10	U251MG	trt_xpr	-666	96 h	3	134	0.2837	0.197158	1	1	1	1	0	-666	-666	-0.3608	15.6536	-1.4095
REP.B006_PC3_24H:D09	BRD-K19456237	piracetam	PC3	trt_cp	0.25 uM	24 h	2	56	0.0959	0.0741027	0	0	1	1	0	Acetylcholine receptor agonist	GRIA1|GRIA2|GRIA3|GRIA4	-0.3608	15.6536	-1.4095
XPR029_U251MG.311_96H:B16	BRDN0001486580	STS	U251MG	trt_xpr	-666	96 h	2	93	0.22	0.134412	0	0	1	1	0	-666	-666	-0.3608	15.6536	-1.4095
XPR029_BICR6.311_96H:I09	BRDN0001484244	CHAT	BICR6	trt_xpr	-666	96 h	3	94	0.23	0.0098038	1	0	1	1	0	-666	-666	-0.3608	15.6536	-1.4095
XPR015_U251MG.311_96H:G03	BRDN0001498698	CRB1	U251MG	trt_xpr	-666	96 h	3	83	0.3642	0.175811	1	0	1	1	0	-666	-666	-0.3608	15.6536	-1.4094
REP.B020_MCF7_24H:E15	BRD-K85925969	zalcitabine	MCF7	trt_cp	0.25 uM	24 h	2	98	0.1621	0.127449	1	1	1	1	0	Nucleoside reverse transcriptase inhibitor	-666	-0.3608	15.6536	-1.4094
CGS001_HT29_96H:SS18L1:1	CGS001-26039	SS18L1	HT29	trt_sh.cgs	1 uL	96 h	3	47	0.0710121	0.0584179	1	0	1	1	0	-666	-666	-0.3608	15.6536	-1.4093
XPR023_MCF7.311_96H:H02	BRDN0001494570	SGF29	MCF7	trt_xpr	-666	96 h	3	108	0.1541	0.130447	1	0	1	1	0	-666	-666	-0.3607	15.6536	-1.4092
XPR011_U251MG.311_96H:P22	BRDN0001483157	AKR1C3	U251MG	trt_xpr	-666	96 h	3	267	0.5093	0.3729	1	1	1	1	0	-666	-666	-0.3607	15.6536	-1.4092
XPR032_A375.311_96H:M10	BRDN0001485011	NDUFB1	A375	trt_xpr	-666	96 h	3	173	0.49	0.318702	1	0	1	1	0	-666	-666	-0.3607	15.6536	-1.4092
XPR029_A375.311_96H:K20	BRDN0001486417	GLYATL1	A375	trt_xpr	-666	96 h	3	179	0.38	0.169591	0	0	1	1	0	-666	-666	-0.3607	15.6536	-1.4091
XPR028_A375.311_96H:C23	BRDN0001482464	GLP1R	A375	trt_xpr	-666	96 h	3	164	0.4573	0.27693	1	0	1	1	0	-666	-666	-0.3607	15.6536	-1.4091
KDB006_HA1E_96H:TRCN0000004103:-666	TRCN0000004103	SENP6	HA1E	trt_sh		96 h	3	105	0.23	0.157141	0	0	1	1	0	-666	-666	-0.3607	15.6536	-1.4091
XPR028_A375.311_96H:G05	BRDN0001483894	CELA1	A375	trt_xpr	-666	96 h	3	186	0.4527	0.293409	0	0	1	1	0	-666	-666	-0.3607	15.6536	-1.4091
TA.KD007_HT29_96H:TRCN0000015875:4	TRCN0000015875	TEAD4	HT29	trt_sh	4.0 uL	96 h	3	106	0.4	0.208216	1	0	1	1	0	-666	-666	-0.3607	15.6536	-1.409
XPR014_U251MG.311_96H:A10	BRDN0001504410	CDHR3	U251MG	trt_xpr	-666	96 h	2	213	0.5746	0.353763	0	0	1	1	0	-666	-666	-0.3606	15.6536	-1.4088
CPC016_HEPG2_6H:BRD-K10042277-001-04-3:10	BRD-K10042277	desmethylclozapine	HEPG2	trt_cp	10 uM	6 h	3	123	0.24	0.173736	1	0	1	1	0	Acetylcholine receptor agonist	CHRM1|DRD2|DRD3|HTR2A|HTR2C	-0.3606	15.6536	-1.4088
XPRJJ001_A375_96H:BRDN0001054935:-666	BRDN0001054935	PIK3CA	A375	trt_xpr		96 h	3	215	0.42	0.303861	1	0	1	1	0	-666	-666	-0.3606	15.6536	-1.4087
XPR029_AGS.311_96H:O03	BRDN0001483910	GJA3	AGS	trt_xpr	-666	96 h	3	231	0.1024	0.15555	1	0	1	1	0	-666	-666	-0.3606	15.6536	-1.4087
XPR024_A375.311_96H:J13	BRDN0001501915	SLC9B1	A375	trt_xpr	-666	96 h	3	99	0.3637	0.191863	1	0	1	1	0	-666	-666	-0.3606	15.6536	-1.4086
TA.OE008_HA1E_96H:CCSBBROAD304_00472:-666	CCSBBROAD304_00472	EBF1	HA1E	trt_oe		96 h	3	434	0.69	0.55335	1	1	1	1	0	-666	-666	-0.3606	15.6536	-1.4086
XPR011_U251MG.311_96H:D18	BRDN0001584848	APOBEC3H	U251MG	trt_xpr	-666	96 h	3	116	0.4602	0.233634	1	1	1	1	0	-666	-666	-0.3606	15.6536	-1.4086
KDB009_A549_96H:TRCN0000000049:-666	TRCN0000000049	RNPS1	A549	trt_sh		96 h	3	77	0.53	0.204274	1	0	1	1	0	-666	-666	-0.3605	15.6536	-1.4084
XPR021_ES2.311_96H:N23	BRDN0001519511	NMB	ES2	trt_xpr	-666	96 h	3	248	0.3192	0.284485	1	0	1	1	0	-666	-666	-0.3605	15.6536	-1.4084
KDD010_HEPG2_96H:TRCN0000144961:-666	TRCN0000144961	GGCT	HEPG2	trt_sh		96 h	2	68	0.02	0.0372907	0	0	1	1	0	-666	-666	-0.3605	15.6536	-1.4084
LPROT004_YAPC_6H:BRD-K65592642:10	BRD-K65592642	BRD-K65592642	YAPC	trt_cp	10 uM	6 h	3	90	0.39	0.189445	1	0	1	1	0	Gamma secretase inhibitor	PSEN1	-0.3605	15.6536	-1.4084
XPR009_U251MG.311_96H:K12	BRDN0001487213	CACNA1F	U251MG	trt_xpr	-666	96 h	3	310	0.5727	0.42608	1	1	1	1	0	-666	-666	-0.3605	15.6536	-1.4083
KDD001_HT29_96H:TRCN0000036599:-666	TRCN0000036599	GLDC	HT29	trt_sh		96 h	3	334	0.62	0.46015	1	0	1	1	0	-666	-666	-0.3605	15.6536	-1.4083
KDD002_MCF7_96H:TRCN0000056589:-666	TRCN0000056589	CDO1	MCF7	trt_sh		96 h	3	324	0.75	0.498464	1	0	1	1	0	-666	-666	-0.3605	15.6536	-1.4083
KDD006_PC3_96H:TRCN0000007523:-666	TRCN0000007523	SPRY2	PC3	trt_sh		96 h	3	233	0.63	0.387417	1	0	1	1	0	-666	-666	-0.3605	15.6536	-1.4082
CGS001_SKL_96H:GNAS:	CGS001-2778	GNAS	SKL	trt_sh.cgs	10 uL	96 h	3	109	0.106954	0.10918	1	0	1	1	0	-666	-666	-0.3605	15.6536	-1.4082
XPR019_A549.311_96H:P17	BRDN0001052080	LILRB4	A549	trt_xpr	-666	96 h	2	63	0.2804	0.134397	0	0	1	1	0	-666	-666	-0.3605	15.6536	-1.4082
PAC026_U2OS_6H:BRD-K17293545-001-01-7:10.0625	BRD-K17293545	BRD-K17293545	U2OS	trt_cp	10 uM	6 h	3	56	0.2	0.107014	1	0	1	1	0	-666	-666	-0.3605	15.6536	-1.4082
CGS001_MCF7_96H:CDO1:2	CGS001-1036	CDO1	MCF7	trt_sh.cgs	2 uL	96 h	3	174	0.18264	0.180262	1	0	1	1	0	-666	-666	-0.3604	15.6536	-1.408
CGS001_A549_96H:PSAP:1	CGS001-5660	PSAP	A549	trt_sh.cgs	1 uL	96 h	3	55	0.0433284	0.0493626	1	0	1	1	0	-666	-666	-0.3604	15.6536	-1.4079
KDB010_HT29_96H:C22	TRCN0000356585	CRKL	HT29	trt_sh		96 h	3	56	0.1358	0.0881809	1	0	1	1	0	-666	-666	-0.3604	15.6536	-1.4079
XPR015_U251MG.311_96H:J10	BRDN0001480571	ALDH3A1	U251MG	trt_xpr	-666	96 h	3	71	0.4395	0.178617	1	0	1	1	0	-666	-666	-0.3604	15.6536	-1.4079
PBIOA015_HA1E_24H:L09	BRD-K17516382	alsterpaullone	HA1E	trt_cp	1.11 uM	24 h	3	324	0.55	0.426859	1	1	1	1	0	-666	-666	-0.3604	15.6536	-1.4079
XPR033_U251MG.311_96H:F19	BRDN0001490289	KCNE2	U251MG	trt_xpr	-666	96 h	2	60	0.1581	0.0985008	1	0	1	1	0	-666	-666	-0.3604	15.6536	-1.4078
KDC009_HA1E_96H:P05	TRCN0000061704	PAQR7	HA1E	trt_sh		96 h	3	128	0.3392	0.210699	1	0	1	1	0	-666	-666	-0.3603	15.6536	-1.4077
XPR030_U251MG.311_96H:G12	BRDN0001488017	SLC25A10	U251MG	trt_xpr	-666	96 h	3	245	0.4375	0.331069	1	1	1	1	0	-666	-666	-0.3603	15.6536	-1.4077
[truncated: 1,046,576+ more rows]
